# Supplementary material for: The Complete Genome of Brucella Suis 019 Provides Insights on Cross-Species Infection
Source: Genes (Basel). 2016 Jan 26;7(2):7. doi: 10.3390/genes7020007 (PMC4773751; doi:10.3390/genes7020007)
Supplement: Supplementary file 1 [file genes-07-00007-s001.zip]

Archive with 7 entries (6 files):
- suppl/
- suppl/supplementary_file_1.txt
- suppl/supplementary_file_2.xls
- suppl/supplementary_file_3.xls
- suppl/supplementary_file_4.xls
- suppl/supplementary_file_5.xls
- suppl/supplementary_file_6.pdf
