# Supplementary material for: The Complete Genome of Brucella Suis 019 Provides Insights on Cross-Species Infection
Source: Genes (Basel). 2016 Jan 26;7(2):7. doi: 10.3390/genes7020007 (PMC4773751; doi:10.3390/genes7020007)
Supplement: Supplementary file 1 [file genes-07-00007-s001.zip › suppl/supplementary_file_1.txt]

>brucella-chr1
cttgtatgcagacaggccctagagcgcatcctgaaaagtgtgaaacggttttcggaaaag
atgcgtgtcaaaacaaaggattagagcgccgatctgattcaatcagatcggcgctctaat
tgtctgaagcctttcagccggatcaatcgatatcctcgatcatttcgccgccaccctgaa
tgcgatgggcaagagcggcctccatgaaaggcgtgacggcgccgtccagcacttcctgcg
ggttggtgctttcaacacctgtgcgcaaatctttcacaagctgataaggctggagaacgt
aggagcgaatctggtgcccccagccgatatcggtcttggtggcattcgccgcatccgtag
cctcttcgcgctttttcagctcctcttcatagaggcgcgcgcgaagcatggaccaggcct
tttcacggttcttgtgctgcgaacgttccgcctgacactgcaccacgatgccggttgcaa
tatgcgtgatacgcaccgccgaatcggtcgtgttgacgtgctgcccgcccgcgccagaag
cgcgataagtgtcgatacggacatccgcctccgtcacctgaacctcgatattgtcatcga
tgacaggatagacccagatgctcgcgaaggaggtatgacggcgcgcgttagaatcataag
gcgaaatgcgcaccagacgatgcacgccggattcggttttcaacatgccataggaattgt
gccccttgacgagaatggtcgcggacttgatgcccgcttcttcgccttcatgcacttcca
tgacctccaccttgcgcccgttgcgctcggcccagcgggtatacatgcgcaaaagcatgg
acgcccagtcctggctttccgtgccgcctgcgcccgcatggacttccagataggtgtcgt
tcgcatcggcttcgccggagaggagcatgtcgatctggcggcggtcgatctcatccttga
ggtcacggatggttttttccgcatcctcgacgatcgacttgtcgccttcctcctcgccca
tggcgatgagttcgacactatcgttcagcatctgcttgaggtgattgatgccattgatac
tgtcttccagttgctggcgctcacgcatcagcttctgagcttcctgagcatcattccata
gcgtgggatcttcggccctctgattgagatagcccagacgttttacagcctgatcccagt
caaagatgcctcctcagcaggcttatggcctgctggatttcgtcaaccagcgtctcgatt
tccgcgcgcatgggtaaatcgttccttcaatatcagtatattttcatgagaagccgaacc
ggaatattcagggttcaggctttgacttgcgaatgaaccgcaagcgccgcggaccatagt
gagtacgcggcgccgtgtaaagcttgacgggtcagtaaagtccgccggaaccggaattga
tcgcgcgggttgcctgcggggactgcggcgcaaccggggagccttcgcggaacgtgtcca
tgccgatgaccgaatagctgtcggacgggccggtgcccggcttgaaagcttccataatga
cattcggatcgcccggattggcgcgcatgcccgtcttgcggtcgatcgcgatgacggtca
tgccttccggcacacggaaatcaaccttcggcgttccagccaaagcctgctccatgaagg
acttgaacaccggcgcggcaaggccaccgcccgtattgccgcggccaagcggagtaggcg
tatcatatcccatgaaaacgccaaccacgagatcaggtgtgaagcccacgaaccaggcat
ccttttcctcgttggtcgttccggtcttgcccgccagcgggcggtccaggctcttcaata
tctgtgccgttccgcgctgcacgacaccttccatcatcgacgtgatctgataggccgtca
tgggatcgagaacctgatcgcgattgtcgatcagtgtcggctcgtcctgattggcccatt
cctgcgcattgcaaccttcgcactggcggttgtcatgcttgaacacggtcttgccgtagc
ggtcctgaatgcggtcgatcatcgatggcgtgatgctctgcccgccattggctataatcg
aataagccgtcaccatacgaagcaccgtggtttcgcccgcgccaagcaccatggagagaa
caggcaacatcttgtcgtagataccgaaacgctcggcatattcgaccacgagcttcatgc
ccatatcctgcgccagacgcacggtcatgacgttacgggactgctcgatgccgtagcgca
gcgtagaggggccggcgaacttgcccgaaaagtttttcggagcccagataccgagcgacc
cgccctggtcaatttccagcggcccgtccagcaccacggaagcaggcgtatagccattat
ccagtgcagccgcatagacaaacggcttgaaggacgaacccggctggcgataggcctgcg
tggcgcgattaaactccgattcgccaaaggaaaaaccgccaaccatggccagcacacggc
ccgtatgggggtccatggcaaccagtgctccttcaagcttcggcggctgctggagattat
accgggaatcgcccgtctttgacacatagataatatcgcccggcttcagcacgccttccg
gcgacttggcactggtgcgctttccgccgatattgacgatgcgcattgcccatttcatat
cgtcggcagcgatgaaagcgcgcttgcgctccttgctgcgtgaaccggacgcgtcaaact
gcggctggaggccgatatcagcaccggcaggcgtaacattcaggacgacggcaagctgcc
attccggcacatccgaatagggctccatattgccgaaagccgtaccccaatcgccgccaa
gctcgacatttttcaacgggccgcgccagccgcgcgcctcgtcatagcgtatcaatgccg
cctgcaaggatttgcgcgcttcaagctgcaatttgggattgagggtcgtgcgaaccgaca
agccgccttcgtaaagcgcatcgacaccgtatttctgaatgatctggcggcgcacttctt
cggtgaaatattcggaagcaaagagataatgggtagccgtgcggggggtgacgccaaggg
gctgcttctttgcgtcttccgcttcggcagtcgtgatatagccattctcggccatgcggt
cgatcacccagttgcggcgctcgatggcgcgctcgggctggcggaagggatggtaattgt
tcggccccttgggcagggccgcaagataggcactttccgcaatggtcagttcgcccaccg
acttgtcgaaataggtcagtgccgcactggcaatgccataggaaccgagaccaaagaaaa
tctcgttcaggtaaagctcaagaatgcgatccttggaatatgcctgctcaatgcgcatcg
caaggatggcttccttgatcttgcgatcataggtctgcttggagctcagcaggaagttct
tcgccacctgttgcgtgatggtggaggcgccgaccggacggcggccagaacctatattct
tcagattcgtgaccaccgcacgcgcaaggccaccgaaatcgaggccatgatgctcataaa
aggtcttgtcttcggcggaaacgaaagccgccttcacgcggttcggcacggcctgaatcg
gcagataaaggcgttgctcacgggcaaactcggccatcaggctgccatcggaagcatgaa
ctcgcgtcatcaccggtggctggtacttggcgagcacctcataatccggcaaatccttcg
cgaggcttccaatataaagcgccgcaccgcctgccaccaacagcatcaaaacggtgccta
tcccgaagaaatatccgataagccttaccataaacccggaatcctgccttcagattattc
acatgataagggtcgaaacataaactgccaaccctcgaacctattgtgccgcatggcaac
taattggcttagtgaccagcaaatgcgtcaaaggcaagatggtttacatatttttatcaa
tttaaagcatttgcaccgaaaaacgcggcgaaaataagaggggctgttgcaagcctgcat
cttatgagcgcatgttaattccatcgaatgctaatgcaaaaccgcactttgaaaaactat
ccgcgaaaaactatccgccgctgagatttgagggtctcttgcgcgcggcaaaggccttca
ccgcaagtgcgatcctgtccgccagttttttacgccattccgggttgctgatgagttttt
catcctccgggttggaaagatagccaatctcaatcagcacggaaggaacatcgggtgccc
gcagaacctgaaagccggcgaagcgatgcggattattaatgaggttcacctgcccctgca
attcgccaatcaccttttcggcaaagcttaaggagaaggtgtgcgtttcgcgccgcgtga
ggtcgaacaggatatcggtgacttcgggctgttcttccggcagcgcgccggccagactgt
cggacttgttttcacgctccgccatggcgcgcgcaacagcgtccgacgccttgtcggaaa
tcgtatagacggtcgccccgcgaatatcgtgctggttgatggtatcggcgtgaatggaga
taaaaaggtctgcttcatgctggcgcgccagacgcacccgctcagccaggcgcaggaacg
tgtcgtcctcgcgcgtcatcaaaaccttgatgttccgttcatgggagagcctgtcacgca
actccttgccgaaggcgagcgtcaggttcttttccttgattccactcaggctttccgcac
cgctgtctatgccgccatggccgggatcgatcatcaccgtaaagggtcgcggcttgccat
tccccggcagggctgaaccagccacctgttgccgggcccgctcggtcgagccggttttac
ctttctgctccttgagcttttcggcgaacttcctgtcagaggttgcgacaatatccgcca
ccaagcgatagccggaggcgttctcatttttgagaacacgaaggttttcgacatcgaaag
gcccccgcaaggtgagaatcagccgcgaacaccccttccccgccaggccataacgcacgt
gcgaaacaagccccctcgcctcaaggcttttttcatcgaagccgaaacgggtttccggca
gatcgatcaccagacgatgcggattgccaaacagccgtgttgaaagcttcggttcccgat
cgaacatgacaacgacgcgcgtgcgcagatcatcgccagccatacgaaatgtgagggccg
aaagtggcggagccgggctatcggcagcaaaagtggaaggcacattagcgagtgacaggc
agaacaatgcaagaagcacgaacaaaacccgtatggcctgaaagctggctcccactttat
aatggctttgtaaatccatacaccgtcacaatcgaaaacattatcgaacaggtgggttgt
ggcgcgataccgagatcgcttgcctcgcgcggctcctgatccgtcgtacaaaactaccgt
taacgaaggatttccagccgcatttccaccgcgaatgaggcctataccccgctttcggca
aaattgcgatgcggctgtcaattgatattcgtgcttgtcatcgcttgaacgaggccataa
aagcttagacaggttacggaactcctgtcagaatcgtttgccggttccctcaatggacca
caaggaatggcagagagaacagcggcatatataatttgccgctccggtagccggcacaga
attcagcggagatggcttccctgccctccgttttaaatcggccgacggcgcatggatacg
cgctgtcgccactgctcgcagagggcaaagaggtctgcccggcttttccgggtcatatat
gaggtcgtttcgttcggaacagctatgggtcaagcaagactgaccattgcgagcctgaag
accgtgatcgccacgaggccatcacgcgcggaggcagcggcttttattccggcgaaccca
gaatcatccggcagatgcatcgcagtcaggacaaaagccttcagggcttcgtccggcgca
cgcggcttgcgtcttcgcgccggcaggaaagacaataatgtccaacaaaatgcttataga
tgcctcccacccggaggagacccgcgttatcgtcacgcgcggcaacaagattgaagaatt
cgatttcgaatcggaacataagaaacagctgaaaggcaatatctacctcgcacgcgtcac
ccgtgtcgaaccgtcgcttcaggctgcattcgtggaatatggcggcaatcgccatggctt
cctggcattttccgaaattcatcccgactattaccagattccggtcgccgaccgccttgc
cctgcttgaagcggaagccaaggccgcacgcgctgaagacgacgaggacgaaccgcgcgc
caaaagcgaccgcagtgaacgcaacgaccgcgcgcgccgcaatcgccgccgtggcggccg
ccgcgatggccagaatggcgaagcgcaggcaaacggtgctgacaaggacctgccggcggc
agagccggtcggtccgggctttgcggattacgttgcgggaacgcccgccgctgctctcac
gcagaaaggcgatataatttccgaagccctcgacaatggcgatgacgatgatgtcgagaa
cgaagaggacatggtcgaatcggtcggctcggaagacgctctggaagagcttccgaccca
cacccgcacccatcgccgccagtataatattcaggaagtcatcaagcgccgccagattct
tctggtgcaggtggtcaaggaagagcgcggcaacaagggcgctgctctcaccacctatct
ttcgcttgccggacgttattcggtactgatgcccaacaccgcgcgcggtggcggcatttc
gcgcaagatcaccaatccgcaggaccgcaagcgcctgaaagagatcgtgaaggaactcga
agtgccgcagggcatgagtgtgatcctgcgcacggcaggcgcaaaccgcaccaaggcgga
agtcaagcgcgactatgaatatctgatgcgcctgtgggaaaacgtgcgcacgctgacgct
gcaatcgacagcgcccgcgctcgtctatgaagaaggcagcctcatcaagcgctctatccg
tgatctttacaacaaggacatcacggaaatactcgtttccggcgagaacggctatcgcga
ggccaaggatttcatgcgtatgctcatgccgagccatgcgaaggtcgtccagccttaccg
cgatcatattccgatcttcacgcgcaacggcgtggaagcgcagcttgaccgtatgcttgt
gccgcaggtgacgctcaaatcgggcggctacctcatcatcaaccagacggaagccctggt
tgccatcgacgtcaattcgggccgctcgacccgcgaacattcgattgaggacaccgcgct
tcagaccaatctggaagcagccgaagaagttgcgcgccagttgcgccttcgcgaccttgc
gggcctgatcgtcgttgacttcatcgacatggaagaaaagcgcaacaatcgcgctgtcga
aaagaagatgaaggaatgcctgaaggatgaccgcgcccgcatccaggtgggccgcatctc
gcatttcggccttctggaaatgtcgcgccagcgcatccgcgcatcggttctggaaagcac
catgcaggtctgcccgcattgcggcggcaccggacatatccgttcggattcctccatggc
gctccatatcatccgtggtatcgaagactatctgctgcgccattcgggctttgatattca
tgtccgcaccccggcagcgtccgcactttatgtgctcaatcacaagcgccagattctggc
cgatctggaggggcgctttggcgtcgagatcagcattgatgccgacgaaagtgtaggaaa
ccagcactttgtcattgataagggtgcgccttctacccgccccgtcaccccgtcggcagt
acagccgatggtctatgaggacgatatcgaagaccctgaaatcccggtcgaagaagacga
gaccgaagaagaagcaaggaccgatgttcaggctggcgaagagcgcagcgaagaaaacga
ccgcaagcgccgccgtcgtcgccgtcgtcgcggtggccgcgaacgtgacggtcgtgatct
gtccgcgcaggaagaagccgtttcggaggaagcatccgaagaggataatgaaaccgatca
ggccaatgaggccgtgtcatccgcttccatgagcgaggaagatcgccgcaagaagcgtcg
tcgcggccgccgtggcggacggaagaaccggcgtgaagacgacaaccgtgcgcgcagaat
tcctgatccggaattcgtcggttacacacctgttctgccggtaaaggccgaagaaagcat
cggcgaagtagtggaaacggttgaaaccgtggaagcacctgtcgttgaggccgcgccgga
agaaaagcctgaaaagcccgcccgcaagccgcgtgcccgcaaaacagcaaaaaccgagga
agcagcggaagcagtgatcactgcggaggctgaggaaaagcctgaaaagcccgcccgcaa
aacgcgcacacgcaagaaggctgtcgacgaagcgcctgcagatgaagccgcaacgcccgc
cgaggaagtggtacctgaaaagccgaagcgccgtacacgcaaagctgccgccaagccggt
tgtggaagccgaagacgttgccgaggtgaaggaaacggttgcggcagaaacgcaggtgga
aaccatcgcggaaccgaaaagcacagagccggtcgtaacctccagcgagagcgaagaccg
gaagccgaagcgttcgggctggtggcagaagaagggctttttctaagaagccgggccgcc
ttcccgctgccctgttacggatgacaaaaaaccggcggaaacgccggtttttctttatgt
ttttgccgcagaacggctccctttcaaagtatggcagagctgcttcacgctttctgctgc
ggcaaccagtcgtcaagccgccgaacagcctcttccatttcctcgaccttgcctgcgtag
gagaaacgcacggtgcgatgcccgtccagcggatcgaaatcacggccgggggtggcggcg
atattgatctcggagatcatcccgcgcacaaactccatgctgtcattggtgaaacgcgac
acatcgcaataggcgtagaatgcgccgtccatcggtgcagccagatcaagccccatgcgc
ggcagatgattgagcaggataagcctgtttcggcgatagcgatccttgatccgttccagt
tccgcagtggcgcggaaggcctcaatggcgccgcgctgcgacagttcgggcgcggaaata
tagaggctctggctgaggcgctcaatcgcccggatatcgttgtccggcagaaccatccag
ccgatgcgccagcccgtcatgcagtaatatttggagaaggaattgatgatggtgacgtcg
tcggcaacttcaagtgcggttacatcgtcggcttcataggacaggcgatgatagatttca
tccgatatgacccggattccgaggttacgtgccgtctcgatgatcgccgtcagttccggt
ttgtcgataaccgctccggttgggttggcggggcttgcaaagagaacgcccttcaagggt
ttttcagcatgggcggcggcaagtgcttgcgccgtcagcgacgagaatgttccatggccg
gtgggaatttccaccacttcgagaccaagcgccgtcaagatgttgcggtaggccggatag
ccggggcgcgttatcgccacccggtcgccgggatcgaaatagacaataaatgcaagattg
aaagcggcggaagagccggtcgtgaccgcaatccgctccggcgacacgctgacgccgtaa
tgatccgcataatgcgcggcgatagcctcgcgcagttcaatcaggcccaaagcgtcggta
tagccgatgcggccatctttcaacgcgcgctctgcggcctgacgaacgaccacaggtgcg
gaatcagccggttggccaaccgccatggaaatgatcggatggcccgccgcgcgccgacgg
ttcgcctcagccagaacgtccatggcgtgaaacggctcgaccgcgctgcggttggaaaga
gtagtcaactttgcctccagaaacttgcgtgcgcatagctttgcaactcgccgtataatc
gccagattgggaaagcaacagagatgctgcaagaaaatgcgacctcacctggagaagcgt
atccgcgacaccggcctatcggtgattgaatgcacaggctataagattcgtcaccgtttc
aagaaggacaacgcgaaatatgggaacgacgactgcacctttccctgcaaaaacgctttc
ttttcgtaaccttatacgccgttttgtggccgcttccggagccatcgccattgccgtgac
aggcgcttttcctgcctcggctcaagcgcgcgggggcggtgtgcccattatccgcgatgc
cgaaatcgaggcgctcgttgccgattatgccgcacctatcctgaaggtcgcaggccttgg
caagcgcggggtgcgggtcattctggtgaactcgccaagcttcaacgcctttgtcgatgg
ccgccgcattttcgttaatacgggcgccatcatgcaagccgaaacgccaaatgagatcat
cggcgtcattgcacatgaatcgggccatctcgccggagggcatcaggacaggctgcgcga
acagttaagccgtgcgcgcaccatggcgatcatcggaatgcttctgggggtcggggctgg
tgttgcgggtgcagccggcggcagcggcaacgcggctggtgcaggtgcgggcattgcact
tggcagcaatgaaatggcaatgcgcagcctgctcaattatcagcgcaccgaagaaatgac
cgccgaccgtcttgcggtcaattatctcaatgccacgggccaatcgaccaagggcatgct
ggaaacattccagcgttttgcgtccgcgctgtcactttcggggacgcagatcgatcagta
caggatcagccacccgcttccgcgcgaacgtatcgccaatctggaagaacttgcgaagaa
gagcccctattacaacaagaccgattcccccgccctccagcttcgccacgacatggctcg
cgcaaagatcgcggcctattccggcaatatgggcgcgctccagcgcatgttccgcaacaa
tccgggcggattggccgcgcgctacggcagtgccatcacgacctatctgaacggatcggc
gcgcgcagctctgccgaaattcgacgcccttatcaaagaacagccgaagaacccctattt
ccaggaaatgcggggagaagttctgatcaaggccaatgatgcggcaggcgcagcaaaagc
cttccagaaggcggtttcgcttgatccgcacaaatcgccgcttctgcgcatgagctacgg
tcgcgcgctgatgctgacaggcacgaaggcgaacatgcctgccgccatcagggagatcaa
ggcgggaatcgcctcggatcctgaattcccggatggctatagctatcttgcacaagctta
tggccagcagggcgacatggcccgtgcagaccttgcgacagccgatatgaactattatgc
gggtaagttacaacaggcccagatattcgcaatccgtgcgcaaaaacagatgaagccggg
aactcccgactggcttcgcgcgcaggacatcatcaacgcaaagaagtccaagtaggatcg
gcacagcccatcacgaccttgagacagaattaggattttcggatgaaaaatgcggcttcc
attacgatagcgagcggtattatcggcttggttgcgcttggtatcggatattgtgccggt
acggcgcgacaggcctccaagcctgtacaggctgcaacctccaccgttgcctttaacccg
aaggccgtcgaaaacatcgtgcgcaattatctgcttcagaacccggaactgatgctggaa
gtgcagaccgcgcttgaaaccaaacaggctcatgcggcacaggaacaggtgaagcaggta
ctggccgccaatcagagcgttcttttcgaccccaagcatgatgctgtctttggcaacccg
aatggcgacgtgacggtctatgaattcttcgattacaattgcggctattgcaagcgcgcg
cttcccgatatggaagcgatcctgaaaaaagatccgaatgttcgttatgtcctcaaggag
ttcccgatcctggggccggattccatgcgtgcgcatgtggtctcccaggctttcaaggcg
ctgatgccggagaagtacccggaatttcatgaaatgctgcttggcgggcatgggcgtgca
acggaggaatccgcgattgccgacgccgtaaagctcggcgccgatgaagctaagcttcgt
gaaaaaatgaaggacccggccatcaccggcgctttccagcggacctaccagcttgcgcaa
cagctcaacatcaccggcactccgtcctatgtcatcggcgacgaactggtgcccggcgct
attggtatcgatggattgcggcagagaatcgcggccgcccgggacgctgcaaagaagtaa
agatatcggtcgcgcccggctgtttcctttcagaaaacaattttgggtgcgatcctatca
aaatacggtgaacaaagaaaaatagccgtattgcttcttcatttcacaaagaatagcagg
aaaaatcgccttggtggaacatctgcaacgaattagagggtttcggcttgcgtccaagcc
ctctatatgaaatgcgaagtgtaccgaaatttcgtggtaacgcgttatcagtcgcggacg
gatatgacaaaaacagttttcgttctgaacggccccaatctcaaccttctcggaaagcga
gagccggggatatacggtgtggcgacgctcgatgatatcgaagcaagctgcaagcgtgag
gccggacaactggaactgcaaatcgatttccgccagtcgaaccatgaaggcgatctggta
agctggattcaggaagcgggcgagaaaaatgcctatgtcctcatcaatcctgctgcctac
agccacacttcggttgcgatccacgatgcgatccgctcggccagggtgactgtcgtggaa
gtgcatctgtcgaacattcatgcgcgtgaggctttccggcatcactcccatgtgtccgca
gtcgccaaaggtgttatttgcggctttggcgcggaaggatacctgctcggcctgcgcgcg
cttgcggcaattgccaaagaagaagaaaacaacgggcaaagcattaaaggggcctgatat
gtccagcaaaaattctgtcatcgacaaggaaacgattcgcgatctggcggatatcctcaa
tgaaaccgacctcaccgacatcgaggtcgagcatggcgatctgcgcatccgcgtttcgcg
caaggtgacggttcaggccgctgccaccgttatgcctgccgtcgcacccgctgcggttgc
cgcacccgcagcagccacggcttcggccagcgaaccgagcaaggccgatctggccaagaa
tgccgtgccttcgcctatggtcggcactgcctatctcgcccccgcccccggcgcacgcaa
cttcatcgaagtcggcacgcaggtgaaggaaggccagacacttctcatcatcgaagccat
gaagaccatgaaccagatccccgccccgcgcgccggtacggtcaaggctattctggtcga
agatgctcagccggtcgaattcggcgagccgctcgtcgtgatcgaataagacagtcacgc
gaaattcggcttattcaatggacgggcagcaaagcgcaatgtttcaaaagatactcatag
ccaatcgtggcgaaatcgctcttcgcgtgctcagggcttgcaaggagctgggcataaaga
cggtcgccgttcattccacggcagatgccgacgcaatgcatgtgcgcctggcagatgaga
gcgtatgcatcggaccgccgccctcacgcgacagctatctgaacatccatcagatcgtgg
ccgcctgcgaaatcaccggcgcggatgcaattcaccccggctacggcttcctttcggaaa
atgcaaaattcgccgaaatccttgaagcccatgacattaccttcatcggccccactgctt
cgcatatccgcatcatgggcgacaagatcgaagccaagcgcaccgcaaagcgcctcggca
tcccggtcgttccgggttcggacggcggcgtgacggatgaagtcgaagcagcccgtatcg
ccaaggaaatcggctatccggtcatcatcaaggcttcggccggcggcggtggtcgtggca
tgaaggtcgcccgcagcgcggaagagcttccgatcgcacttgcgacggcacgttctgaag
ctggcgcggcctttggcgacgatgcggtctacatcgaaaaatatctcgaaaaaccgcgcc
atatcgaagttcaggtcatgggggacggtgcgggcaatgccgtccatctgggcgaacgcg
actgctcgctgcaacgccgtcaccagaaggtctgggaagagggcaactcccccgccctca
atgcggaagcgcgcgaaaagatcggcatgatctgcgccaatgcctgcgcagagcttggct
atcgcggcgcaggcacgatcgaatttctctatgaagatggagaattctatttcatcgaaa
tgaatacgcgccttcaggtggaacatccggttacggaagcgatcaccggcatcgatcttg
tgcatgagcagattcgcgttgccgcaggccttggtctttcggtgaagcagaaggatatcc
gcttttccggccatgccatcgagtgccgtatcaatgcggaagatccgctgaccttcgcac
cgtcaccgggcctcatcacgcattatcatacgccgggcgggcttggcgtacgcgtcgatt
ccggcgtttattccggctatcgcattccaccctactatgacagcctgatcggcaagctca
tcgtgcatggacgtaaccgcgtcgaatgcatgatgcgtctgcgccgcgcgctggatgagt
tcgtggtggatggggtaaagaccaccctgcccctgtttcaggatctgatttccaatcagg
atatcgccaatggcgattatgacatccactggttggaaaagtacctggccaacaagagca
agaacgaaagcgcctgaagaaagtgaccgcagaagcaccccccggacgacgacataatcg
agccggagatgctcctgcgggcctatgccacgggcatatttccgatggccgaggaagcgg
acgatcccgaggttttctgggttcgtcctgaaaagcgcggtgtcataccgctcgacggct
tccacattccgcgaagcctccagaaaaccatccgtcagggtatttttgaaatccggctcg
acagcaattttgcgggcgtcatcgagggatgcgccagcggaaccggcgaacgcgcacgca
catggatcaacgagccgatccggcgggcctatgcgaagctgttcgagatcggtcattgtc
acaccgtcgaagcctggtatgagggcaaactggccggtggcctctatggcgtgacactgg
ggcgcgcattttttggggaaagcatgttcacgcgcaagcgcgacgcctcgaaggtctgcc
tcgcctatctggtacagcacctgtccagacagggcttcgtacttctcgacacgcaattca
ccacaccgcatcttgaacggttcggcgcgctcgaggtaccacgcaaggaatatgaagaaa
tgctggaacgggcccttgaagggatcgcccggttttagagcatgtctccccaaagtggaa
agcggttttgctggaaatgctctagttgcgctgattgggcggcggcacgtcggacttctg
cttgcagtccttcaaccagacgtcatagatcggatgctccacggcattgagaccggggct
gtcggcaaacatccagccggtgaaaatacggcggatcttgcggtcgagcgtgatctcatc
cacagtcacgaaggcatcggtgcgcggcgcttcatcttccgtgcgtgaatagcagacctt
tggcgtcacctgcaacgcgccaaactgcaccgtctcgttgatatagacatcgaacgtggt
gatacgccccgtgatcttgtccagacccgaaaattgagcgacaggattgcttatacgctc
cgccctggcggcgtgcaggctgcccatgcccgccaataccgtgatcagggcaatctgcgc
tgccctcttgatcctgtcttttccgctgccagctacgccggaagaatgcttcgtcaaaac
ggagatccgcatcaaaggtgttaaataaagccggaataattcctaagcatgaaatgtgac
gattcgttgccctgctgcaagccacaaagcggcagcaggcccaaagcatccgctctatcc
tcaaggcttttcaggaaaaaacccaaaagcggccagaaaaaatccggcgcgatatctgcg
ccggatcgaattcagtcaagaaatctcagtttccgggggtccaggcgtcgtattcgccgg
tgacgcgcgggcgttccgcaggctgagcgccgggaagcgcaatcgatcccttggggcgat
aagccaggggagaaccggtcaggttctgcaaatgcggcttctgccattcacgcgggcgat
agtcttccttgcttggcggcgtgtctacgcgatgatgcatccagccatgccagccgggag
gaatggtgctggcttccgaataaccattgaagatgacccaacggcgcgtgcggccttcgg
aatccttgccgccctgataatagacattgccgaattcgtcttcaccgacgcgttcaccct
tgcgccaggtatgaaagcgcgtgccgagcgtctgaccattccaccaggtgaagacttgcg
taagaaatttcttcatgacctattccagatccatcattgccacaggcgatcgaaaccgcc
gggttttcttgcttatgggcctatcgcgccgtcatggcaagggccaagttgccgctgtca
caagagtatgaagggcctaaaccggctgcacacttcatgccttgagagacatgctttaca
tattccagttttcaagcgacttttccatgacaagcacgggctccttgcagttgggatcgc
cccaatcctccttgcgccccacgcggacataacctttacgctcataaaaacggacagatt
tttcattccgctcgatcacttcaagccgcattgtcctgacatcgggaaaggccatctcga
tttctgacagcagcatggtgccaatgccggtaaactgtatttgcgggcgcacatagagct
gatgcagcgaggccttgccgtcctcggtctggctggcgaatgccattccgttgataccgc
cctcaccattatcggcaacgataaattccgaatagggcttcttcaggttggctttcaagg
cagcaggagaatgccacctgccggtaacggcattcaccgtttcccggcccaaaagatcat
cgaaagtcgcgtgccaggttgagaccagcaattcatgcacagcctcaagatcggcctcgc
tggcactgcgaacccacattattcctcaatccccagcttggatttcaccagttcattgac
ggcctgcgggttggccttgccgcccgtcgccttcatgacctgaccgacaaaccagccagc
cagcgtcggcttcgccttggcctgctcaaccttgtccgggttggcggcaatgacgtcatc
gacagccttttcaatcgcgccggtatctgtaacctgcttcatgccgcgctcttcaacgag
cttcttcggatcgccaccctcattccagacgatctcgaaaagatcctttgcgatcttacc
ggaaatcgtaccttccttgatgagatcgatgatggcgccaagctgggcggggctaatcgg
cgattcctcgatatccttgcccgccttgttcagcgcgcccagaagatcgttgatgaccca
gtttgcggcagccttgccgtcgcgcccctcggcaaccgcctcataataatcggctatggc
cttctccgtcacaaggatcgaggcgtcataaacggaaatgccaagcgtttcgacaaggcg
ctgctttttcacatccggcagttccggcaatttggccgccagcgcatccacgaaggcctg
atcgaattcaagcggcaacaagtccggatcggggaaataacgatagtcatgcgcctcttc
cttggagcgcatggaacgggtttcgcctttcaccggatcgaacaggcgcgtttcctgatc
aatcacgccgccatcttccagaatggcaatctggcggcgcgcttcatattcgatggcctg
gccgacaaagcggatcgagttgacgttcttgatctcgcaacgcgtgccgaattcgccgcc
tggacggcgcaccgaaacattgacgtcagcacgcatggaaccttcatccatattgccatc
gcaggtgccaagatagcggacaatcgtgcgcagcttggtgaggtaagcgcgcgcttcatc
cgacgagcgcagatccggcttggatacgatctccatcagcgccacgcccgaacggttcag
gtccacataggacatggtcgggtgctggtcgtgcatggatttacccgcatcctgctcaag
atgcaggcgctcaatgccgatctccacgtcctcgaactggcccttgttgtccgggccgac
cgaaatcatgatcttgccctcaccgacgatcggctgcttgaactgcgaaatctggtagcc
ctgcggcaaatcgggatagaaataatttttgcggtcgaagaccgacttcagattgatctg
cgcattcaagccgatgccggtgcgcacagcctgcctcacgcattccagattgatgaccgg
caacatgcccggcatggccgcatccacgagagagacattggagttcggctcggcaccgaa
tgcggtggaagcgccggaaaacagcttcgattctgacgtgacctgcgcatggacttccat
tccgatgacgacttcccaatcgccggtcgcaccagagatgaagcgtttgggttcaggtgt
acgcgtatcgataatggacattactcgctcgtcaatactgtgattggctgaaactggttg
gttactggctagagcaaagcccttgtggatgcaagcttttcagccgtccgtccgcaaacg
aaaaggccgcgcaacgcgcggcccatccatattgatcgtcaggaagccaatcaagcctct
tcggacttgccttcttcggccttcttcttcggcgcagccttcttcttcgcagccgccttc
ttggcaggctttgcttccgaagctgcatcttcgtcttcagccgtcagctcttccttcgag
accttcttgtcggtcacattgatgttggccagcagatgatcgacgaccttttcttcaaag
atcggcgcgcgcagattggcgacggcatccggcgtacggcgcaggaagtcgtagatttcc
ttttcctgatccggatagcggcgaacctgatcgtaaacagcgcgctgcagttcttcttcg
gtcacttccacgcctgccttctcgccgatttcggagagaacgaggccaagacgaacgcgg
cgttctgcaagcttgcgatattcttcgcgagcagcttcttccgtcgtttcctcgtcttca
aaagtgcggccagcctgctgcaggtcgaagttgatctgctgccagatgttgttgaactcg
gcgtcaaccagcttctgcggggtttcaaactgataatcaccatcaagggcgtcgagaatc
tgacgcttcactttctggcgggtgacctggccgtactggctttcgatctgttcgcgcaca
acctgacgcagacgctcaagcgactcaatgccgagcttctttgcggtttcgtcatcgaga
acgagttcgttcggcttggcaacttccttcaccttgatgtcgaaggttgcttccttgcca
gccagatgcgcagcgccgtattcagccgggaacgttacggtgatgaccttctcgtcgcca
gccttcaaaccaatgagctgttcttcaaagcccggaatgaactggccggaaccgagaacg
agctgtgcgtcattgtctgcaccgccttcaaacggctcgccgtcgagcttgcccagatag
tcgatcgtgacgcgatcttcgttttcggccttgcccttcttggtttcaaaggtgcgggtc
gacgacgcaatgcgcttgacctgttcatcgacttcctcatcggaaatgtcgacgacttca
cgggtcacggcgatcttggagaagtccttgacctcgattgccggcagcacttcatagttc
agcgagaaaacgaaatcggccttgccgtcgagaaccttctcggcttctttttcgtcttcc
gacatgatgacttcaggctgggtcgccgacttttcgttgcgttcggcaaggatggaacgc
gacaaatcgttgaggatttcgttgacgatctcggccatgaaggacttgccgtacatcttg
cgcaggtgagccgtcggcaccttgcccggacggaagccgttgatgcgggcgcggccgcgc
gcggtttcgagccgctcagcgagcttggcttcaagatccccggccggaaccacgactttg
atctcgcgcttcagcccttcattgagcgtttcggtaacctgcatgttcaaaccttcactt
cttgtcattgtcccgccgtcaccggcttatctgccttgtcgcgggagagaaattcttttg
ccttatggcgttggtgcggatggagggactcgaacccccacggtctcccgccagaaccta
aatctggtgcgtctaccaatttcgccacatccgcttctgaaccgaagcacattcctcaga
acgcaccaaattcgcctcagatatgaaccgcccctcgaaagcgcgcgtctctatatcatc
caattttgccggttcaaaggaaaaaagccgcctttcctgcatagatttatcaggttcggc
aagacgaggctcttcctacccttcaactctctatatagcgatcctatcggcccagccaac
ccctttcaaaatgcacgtgctgctggatcaataaagcggctcctcataaagtggctggcc
ttcatccatgagcgccttaatgaccggcgatccggacgcatcaaccgctacaagcaccgt
aatatcgtgctcgcgctggctaccctcaatggggtggccttcaccttccgacacataata
tcgctcaatgccaaaactgaggcgaatattcgcctccggatcatcactgatctcatagcc
cgcttcgccgcgaatctgggtttcgccggcagcgaggtccttgaacggcacgaaagacgc
ccgcgagaaacgtgaaatgcccttggcatccggcttcacggcaacataaacggtgcgtga
accggccgggcggacgccctgaatggcgctccgggcgatatttgatatttcatatcccag
aacgacataatcaccccgcataagatcgcgcggatcgaccggctccgtctggaaaacgat
atcctgaccggaacgcaatatagcggcacgcttttcaataccggcataaagaatgccggt
ttgaaggagcgcggcgagaacggcgcctgcatagagccatttgcggtttgtggtcatgga
tgcacctccagaccttgctttcggccaaagcggctttccatgcgccgcacaaaggcggca
agcagcagcaccagaatgcccgccgtaagaaagaagcccgaggttccgatcatggtgccc
acggtttcaaacgccagataaagaacctcaatggagaatgccgcataagctatggagcgc
aatccaccattatcgcgcccgcagatggcgatcgcaccaatcgaaagggccaatatcagc
atactataaagaatgtcacggtcgatgcccgccgaaacaccgccataggtgataacgctg
tcgagttgcaaaattgcaaatgaaagaagcacaagcagcaatccgtaagcggcgagcgga
tgggcaaagcgcgtaagcttctgcaattgttcgtggcgcaggccgtcagccagtatcagc
cctatgccaatcacgatcatgagcaacagaaccgttttgttttcctgtccggcataaaga
agcaggcaccagccgatcgagaacagggccagaaaatgcgccgcatggcgcgagcgcgtg
aaaagtgcggcggcaacgcctgcaagcagcaaaagcggcccgacccagcgataagaaata
tcggcacctgaaaggttgctatcggcgaaaacgaaggtcgaaagataaaagcaggctacg
cccgcgccaaaagccgccagcgcctgtgcgcgcaggagaaatgccgaagccagaacacca
agggtccagtagagggctgcggaatgaacatcgcccgatatgtgatacatctggccgacg
agcgcaatccccgcgccaaaggacgcagcacctagaacgtaaagcgcggcgggaaaaacc
ttgtcgccccgcgcctgacgccatgcgcctcccagatagctcgcccagatcagaacgaag
atgacgcctatgcgcatcagccggggcatttcctgccagttggcggcgacgagcatgata
accgccgcgcccagcagaagcccgccaagggttgccaatacagaaccgaggctgaaaaca
gacctgcgcttttcaagatcgagattcagccgtgatgccgtttgcgcatcaatcaggcct
tcgttctgccatcgctcgatcaggcgttcaacagagatggaaaatgacaaattcgctcct
gcccaatctatccgttcgcattatcgcaactgtaaacggctgagaacatacaggaaaccg
ggtttccggcaaagtacccggtcaaatcgcttcgcggcaaattccggctgcacgatctaa
tcgatttatcccgccctgcataactcgcaatgcagctatgcaaactcggctctgcaacct
gcgaaaacaatagcttatatcatgggcaacaaacaagatgaattgaacagcactcagttc
ctcaacgatgaaggaatagcacgatgaacctctttcgctcttacaacaactggcgccgct
accgcgaaaccgtcaacgaactgaaccagctctctacccgcgagctgaacgaccttggca
tctcccgcgcggacatcccgttcgtcgcccgtcaggccaaagcgcgctaatcacaagttt
ctcgctaatcacaagtttctccgggcctggttcctcctcccaattcaggcccggttcgtc
gcaaagctctccacctcctcccaggctttgcgataacaagaccggttctcctcccaatgc
cggtcttcccctaatggcatccgtcgccctcctcccgcgacggatgccatttctttttgc
atctcccttcccggtttctggtcccttctcccattgaaggcgctgatcaaaggcgataag
ggaattgccatgtcaaacaataccgatctctcccccgttcacgtcattggcggcggcctt
gccggcagcgaagccgcctggcagatcgcacaggccggcgtaccggtcgtgctgcacgaa
atgcgcccggttcgcggcaccgatgcgcacaagaccgaacagcttgcagagctcgtctgc
tccaactccttccgctccgacgacgcagaaaccaacgccgtcggtgttctccatgccgag
atgcgccttgccggatcgctcatcatggcttgcgcggatgcccatcaggttcccgctggc
ggtgcgctggccgttgaccgtgaaggcttttcgcaggccgtaaccgccagactggaagcc
catccgctcatcaccatcgagcgcgaggagatcaccggcctgccgccgaccgaatgggga
acgacgatcatcgccaccggcccgctgaccgcaccgtcgctggccgaagccatcgccgct
gaaaccgatgcggatgcgcttgcctttttcgatgcaattgcgcccatcattcatttcgat
tcaatcaatatggatgtgtgctggttccagtcgcgctatgacaaggttggtcccggcggt
actgggaaagattatatcaactgcccgatggacaaggagcagtacgaagccttcgtcgcc
gccctcatcgaaggcgacaagacggacttcaaggaatgggaaggcacgccctatttcgat
ggttgcctgccgatcgaggtgatggctgagcgcggaccggaaacgctgcgtcacggcccg
atgaaaccgatgggccttaccaatgcgcataacccgactgtgaagccctatgcggtcgtg
cagttgcgacaggacaatgcgcttggcacgctctacaacatggtgggtttccagacgaag
ctgaaatatggctcgcagacgggcatttttaaaatgatacccggcctggagaacgcggaa
tttgcacgccttggcggcctgcaccgcaacacctaccttaactctcccgtattgctcgac
aatgttctgcgtctcaaatcccgtcagacattgcgttttgcaggtcaggtaacgggttgt
gagggctatgtcgaatcgtcggccatcggcctgctggccggtcgctttacggctgcggaa
aagcttagtcaggctgccgtgccgcccccgcccacgacggctttcggcgcgctgcttggc
catattaccggtggccatatcgttaccgatgacgaacccggcaagcgttccttccagccg
atgaacgtgaatttcggcctgtttccgcccgttgacgtacccaaacccgaaggcaagcgc
ctgcgcggcaaggaaaagaccattgccaaaaagcgcgcgctttccgcacgcgcccttgcc
gattgccgaaactggctcagcttgtactgaagaaaatggggcttcggcgcctttgccgga
gccgcttcatgatgcgcggtttcaaaaatttgcgcggaacatcagccattgtttacggat
ggcagaaatatcggcaaccttctgcgctgcctgcgcacccagacgttcaaccgcgttcag
ataggccggaacaagcgccatcggcaaaaaggccggatgaagcgtttgaggcaacccggc
tttggccttgtcgaaaattgccagatgctcccgcgccagcgccagcatgatggtgacggc
acgctcggtggcggatttgtcttcgctggagagaagcatatcgcgggttacaccgatggc
tttgagcatgtccgccggaacataaacctgcccgcgtcgccggtggattggcaagagccg
cagtaaacccgccaccgcctgcgcaacgccggcatggccagcggtttcagcatgggcctg
cgcggcatcgcgatccagtatgaaaccggccagctggatcaaagccgatgccgtttcacc
gcaatagccttccaagtcgttacggctcggcatgggatcgtcataaagatcgaacacgcg
cgcttcgcaataattgtcgaaggcaatgcggggaagctcgtatttttcgatcgtctcgat
caaggccgcggcaactggatgcgcttcagcactgcctcttgcctcgccattgatgagatc
acgccaccattgcaaccgcacttcgcccggaagcggttcgtggacgagatcgcggatgcg
cgcaatctcggcgttgaacgcatatagtgcagccaatgcgccgcgcttttcctgcggggc
gtagagcaccgaaagatagcgatcccggtctgcttcgcgcaaaagcgccagacaatgggt
ttcattctggttcatgattttcaatctacagcaatcagcgccgccgcaaccgcgcgatct
tccgccagaagcacattataggtgcgcacggcggcgccggtgctcatagggtcggaggaa
atgtggtgttggcgcagcagcgcgcgcacatcttctggaatacggcgcaggtccatgccc
gtacccaccagcagaatctcgatgtaggacgcctcctccagtatcgcaccgagatcggca
cgggaaagaagcggcgggtttttcggctcccagccatgaatacccgacgggaggcagaga
atggagccgcgatgcgacatttcggcaaagcggaacccaccattgccataggcatcgatg
ggcgcgcggcccggaaaatgggcttcgcgtatttctattcccttcgccattttcagcttt
ccagattgagcgattgcgcaagctccgcatccaccgcgtcaccggcatcggtttcgcgcg
gcttgagaccgaactgaacaagcagcggtgctgcgatgaagattgaagaataactcgcca
caatgataccgacactgagcgccagcgcaaacatgcgaatttccgagccgccaaaagcat
aaagcggaacatgtgccaggaaggtgacgaaagaggtcaacagcgttcgcgacagggtct
ggttgatcgaggcatcgatgatcgcgggcaatggcgcactcttgtaacggcgaaggtttt
cgcgcacccggtcatagatcaccaccgtatcgttcagcgaatagccaatgatcgtgagga
ttgccgccacgctccacaaattgaattccatgcggaaaacgatgaacatgcctgaaagaa
tgacgacatcatgcaatgtggaaagcaccgcgcccagtgcgagctgccagcggaagcgga
accagacatagatgaagatgccaatcagcgacaggatgacagcgagcacgcctgcgcgcg
acaattgttccgatacggtcggcccgaccacatcgacccgctggaaggaataatcctgct
cgaattcaccgcgaagcttgacggcaacggtctgctccgcatcgtcgcccacttcctgac
tgccgataatgacaagggccgagcgcggcgatttcgcaggcagaacgcgggcgctatcga
tattcagctccgcgagccgctcgttgatatcttccagattggcatcgccattgcgcgcct
gcagctcgaccatcgaaccgccacgaaagtcgatgccgtagttgaagccgatattgacga
aaagcgcgaccacgattgcgcaggccagcaccgaaatgccgagcgttacgaactggaggc
gcatgaagggaatatgagtgacggttggcaccagtttcaggcgacgcttgggcacttcct
tcggcttggcggtgcgcacccattgggcgatcagcaggcgcgtgaaagtgagcgtggtga
aaagcgtcgtgccgatgccgattgcgaccgtgagcgcaaaaccatgcaccgtacccgacc
ccagaaggaacagaacgagtgcggcgataagcgtggtaagattggcatccacaatggtgg
aaagggcgcgataaaagcccgattccatcgcctgcacgacggaatagcccttgcggcgat
cctcgcgtacacgctcatagatcagaatatgcgcatcgaccgcaaggccgatggtcaaga
cgagacctgcaatgctcgcaaggcttatcgaagcgccaatgagcgacagaacagccgtca
ggatgatgatattgaccacaagcgcaaccagggcgatgacacccagaatgccataggaaa
gcaccatgaagaggccgaccaccagtgccgccagaagggccgcaagcactgccgcactcg
cataatcctcaccgagcgcggaggcgatggtgcgctcttcaagcacagtcaccgcttgcg
gcaaggcgccagagcgcagaaccacggccatattattggcggcctgtaaatcgaatgcgc
cttcgatctgcaattcactggtgtcgagcgggccggaaaccgtgggcgcggaaaccacct
gattatcaacgacgatggcgaaggaattctcattgccctgcgccgtcagatcggccagac
gccggcgtccgttgtcgtccagtgtcagcgtgatgaccggctggccatcgtcggcggaaa
tactcgccttggcatccgtgatgtcatgcccggtgagaatgggtgtttttttcagaagat
aaccaaccggaggatcatcaaaggaatagacgatttcgctatcggcaggcggtgtgccgc
gaatggcgtcatccggcgacatggtgtcgtccatggcgcggaaggaaagatttccgcgaa
tggtgagaatatctttgagaagctgcgcatcgtaaaggcccggaacctccacgcgaatct
gattgcgcccctctccctcgacaacgggattgccatagccaagctcttccagacgctgcc
gcatgatattggcagtcgtctccagatcggtcttgcctgcattctgcacctgaagaataa
gccgcgagccgcccgaaaggtcgagccccagcgatacctgcttcttgggcagaaaatccg
gcagatttgccagcgtttcacgcgagaaaaaatttggagatgcgatgatgaggctgacaa
ggactgccagccatatcagtgcagatttccagcgtgaaaaatagagcatggaatgcaagt
ccgtttcagcttggatgaagcattgccggagttcacccaaagggaaaatcttccggctat
ttgcacgcaaacgcgattttgcgcgcgtgctgcataatgaacgggctcaggttatttaaa
ccttaccggagcccgcctgctctttcaaaaaaaagagattatttgttcttgttgtcggcg
acaggttcgcccttcacgcgcacatccatcaaggtggcacgcacaacgcgaatacgaacg
ccatcggcaatttcgagttcgagttcgttgtcatcgacaaccttgagaaccttgccgacg
atgccgccacccgtcacgaccgtatcgccacgacgcacggagttcagcatttcctgacgc
ttcttcatctgggtccgctgcgggcggatgatgagaaagtacatgatgacgaagatcagg
atgaacggcaggatgctcatgagcatatctggtccaacaacgctgccggatgcttgagcg
aaagccggtgttacgaacattaggaactcctctgaagtcacgaagacaaattattaacgg
cattacaatggttggtgcttcaattgcaaccggcgatgaacccgcctgcgccaaggtcgc
acacttttcgcttccgcgttagcatgttaagtcgttacccctaccatcaggggcctaaaa
tgacgaccgaagatatactcagccagaaactggaccgtttgatagccgcgctggaacgca
ttgcaccgccggaagcaaaaacacccgatctcgacgccgcagactgtttcgtctgggccc
cggagcggcttgttctcgatcccgtcagccgtgtgaaccgcgtggatatcgcgttgatcc
gtggcgtagatttggtacgtgaccagcttgtggacaatacccgccgcttcgcaaaaggtt
ttcccgccaataatgttctgctttggggcgcgcgcggcatgggtaaatcatcgctcgtaa
aggccgcgcaggcgagcgtgaacgccgaatttccggatataacaccgctgaagcttgtcg
aaattcatcgtgaggatatcgatagcctgccggttttgatgaatctcatcaaggaaacgc
gccatcgtttcatcctgttctgcgacgacctatccttcgatcatgacgatacatcgtata
aatcgctgaaagcagcacttgaaggcggcgtggaaggacgccccgacaatgtgattttct
acgcaacatcgaatcgtcgccacctgatgccgcgcgacatgatcgacaatgaacgctcga
cggcgatcaacccctcagaagccatcgaggaaaaggtttcactgtcggaccgcttcggcc
tgtggctcggctttcataaatgcagccaggacgattatcttgccatgatcgacggctatg
cggcgcatttcaaactcgactatgcccgcgaccagatgcacagggaagccctggaatggt
ccaccacacgcggcaaccgttcgggccgtgttgcgtggcaatatattcaggatctggcag
gcaggcttggaaaaaccatgcaatgaaaaaggcgggcccctgcccgcctttttcattttt
tcctgctgaaactgttatgattccagatatttggtcggattgaccggcgccgagttcttg
cgcacctcgaagtgcagcttcggcgacttggcgttgccgctcatgcccgacttggcgatt
tcctcgccacggcgaaccttctggccgcgctgcaccattatctggctgttatggccatag
acggtcacaaggccattgtcgtggcggatcagaacggtctggccaaattccttcaaacca
tcgcccgcatagatcacaacaccgttttcggcggctttgaccggcgtgccttccggcacc
atgatatcgataccgtcgctgaccgaggtgccctcacgctggccgaagcttgccagaatg
cgcccacgaaccggccagcgcatctgcgagatgccggttgaggatggcgctgcggcctga
tccttttccgcatcctcgattaccttgttgctggcctgcggcggcgtataaggctttacc
tctgcacctccattggccggcgcactggctgctttggccgggtttgccggctgcggcgtg
attgcggccacctgtgtcggcgcacctgcggcagcagacggaataacgagcgactgcccg
acgcgaatggcgccactggtcaggccgtttgccgccttcaactggtcgacagggacattg
tgcttctttgcgatggagaacagcgaatccccgctcttcacgacgtaggcaccgcccact
gatggcggggttgcgatagcgccgccagccgatgccatattggtcggcgaggatttcttg
ccgttgacagcaggtgcttgcggaacgccagcgatattgttgtccatcgggcgcggcgcg
ccctgccccgtcgccggaagctggccaagaaccttttccttcgcgccattcaccgtatta
tgcgtaacggtggcggcacttgcgaccctggtttcagcggcattgacggtattattgacg
cgggacgccgccatatcctgggcttgatcgacctgattgcgcatctgcgtcgatgccgca
gcgacaggcgcacccagaggcgctgacgataccggcggcaaggaattgcgctggaccgtt
ccgcttgaaaccggcggggccgaagccacgggggcagacgcataaacattgcctgcgggt
tgctgcgcgacgggctgactggacgtagaaccagtaaaaatgccgtctgtgaagcgcatc
gtatcagcactgcacccggctccaaaaccggcaatcagaacgattgtgacattccgcagg
agacgttcggacgtatgctgcaaaattggtaaacgcatgttcaactcgtccatactcgaa
actcactaagacgattaaaacgcgttaatgttactctctggttaagaatgccccgaaact
aaaaaaagattcaccaaataaacaccataagcgcaagaatgacgcgcaaacagccacttc
cggcccgcaaatgccaagctggcgaggctgccattgctcaaaatcaatgcaactgaagcc
gttccgacaaaagcgcgaagcggttttttggaatcatcctcaaacaaaatcttggagcgg
gatgatggttggacttaaattcaacccgttttagagcgcgtttcgatctgattgaatcag
atcggcgctctaatcctttgttttgacgcgcatcttttccgaaaaccgtttcacactttt
cgggatgcgctctaaagaacggaagacgtgccttcgatgaacggctgatatcgaaccggc
atgaggtcttcctgttcaaaacggcttccaacctttgaaatccgcgtcatgatctggcgt
ccatcgccagggccgatcggggctatcaggacgccatgggtggcgagcagttcaacgaaa
tggcgcggcacctcatcgcatgcgagccagatgacaatgcggtcaaacggcccgcccggc
ataccgtggcgcccgtctgtatgtttcaccatgatattctcgcgcttcagcgaaacgaac
tgctggagagcgtggtcgcagagttttcgataccgttccaccgtcgttacacggccggac
agcaaggacataacggcggcggtaaagccggagccggtgccgatttccagaacccgatgg
ccgggctcaagcttcagggcggaaatgacgcgcgcctgatcgtctatgccttccatatat
tcaccgcaatcaagcggcgcggttcgcgggctataggcaagatgcgaccatgccgccgcc
agaaagctctggcgcggcgttgcttcaattgccgcaaaaagttgcggatcatcaatgctg
tgcccacgcatccgcagaacaaaggatgcaaatccctcccggtccgaaagccgcgggcgt
tcagacgttgcctgcctcatgcttccactccaagcgccgcgcccagttctgcacgaacct
tatgagcggtcagatcaaggtggagtggggtcactgaaatgcaacccgaacggatggcag
caatatcgctgtcgtcggcaaccggagccttgccgcgaccgaaatgcagccagaaataag
ggaaaccacgtccatcgcggcgctcgtcaaggcgcgcatcatggctaagcttgccttgtg
ccgtgacgcgcacgcccttcacttcttccggagcgcaattcgggaaattgaggttcaaca
gcacgccttccggccagcccgcctccatcagcctcccgataagctcaggcgcatgagctt
ccgccgtttcccacggcacgatccggcgatcgcccgcatattcatattcctgcgacaaag
cgatggctcgcacaccaagcaatgtcccctccatcgcaccggcaaccgtgcccgaatagg
tcacatcgtcggccatgttcgccccggaattgacgccggagaggacgagatcgggcgcgc
ccggcaatacatggcgcacccccatgatgacgcaatcggtcggagtgccgcgcagggcaa
aatgacgggcatcgatctggcgaaggcgaagcggctccgacagtgtcagtgagtgggcaa
gcccgctctggtccgtttcaggggccaccacccacacatcgtcggagagcttgcgtgcaa
ttcgctccagaacagcgaggccttcagcgtggataccgtcatcgttcgtcagcagaatac
gcaatttgtcactccttcgccgaaatggataagacacttaagacactacagcggttccag
ttgaaatgggatcgttgaaactgctctctctttgttctttcgcatgtccccaaaaccggt
tcccacttttgggggcatgctataattccagatcaagcggctttttcgatccgcgtgagg
ccgcctatatatggctgtaatgcttcaggaatatgaatgctgccgtcttcctgctggtaa
ttttccataaccgcaatcagcgcgcgcccgacagcaacgcccgacccgttgagggtgtgc
acgaagcgcgtggatttctcgccttccgggcgatagcgggcattcatgcggcggccctgg
aaatcaccgcaggtcgaacagcttgaaatttcgcgataggtgttctgccccggcaaccag
acctcgatatcataggtccgctgtgcgccaaagcccatgtcgcccgtgcaaagcacaacg
gtacggaacggcaggcccagccgcttcagcacttcttccgcgcaagccgtcatgcgctca
tgctcggcaacggagctttccgcatcggtgatcgataccatctccactttcaggaactga
tgctggcgcaacatgccgcgcgtatcgcgcccggccgaccccgcttccgagcgaaaacat
ggggtcagcgccgtgaagcgcagcggcagccccttcatatcgacaatttcttcggcaacc
agattggtgagcggcacctccgccgtcgggatcagccagcggccatccgtcgtgcggaaa
agatcttctgaaaacttcggcaattgccccgtgccatagaccgcttcgtcgcgcaccatc
agcggcggcatgacttcggtataaccgtgttctgtcgtgtgaagatcgagcatgaactgg
ccaagcgcgcgctcaagacgggcgagcgggcctttcagcaccgtaaagcgcgcaccggca
agcttggccgcgcgctcgaaatccatgtatccaagcgcctcgccaagctcaaaatgctct
ttcggctggaaggagaaattgtgcgggttgccaatgcggcgcagctcaacattgtcgctt
tcatccttgccgagcggcacatcatcaagcggaatattgggaatggtggacaatgcgtcg
ctcagttccttgctgaggcggcgctcgtcttcttccgcatgggcgagaaaatctttcagt
tcgcccacttcggccttcagcttttcagccgtgcccatgtcctttgcggccatggccttg
ccgatttccttcgaggcggcattgcggcgctcctgcgctgcctgcaccttgccgacatgc
tcgcggcgcttttcatccagcgcaatcagttcggacgaaagcggagcagccccacgcttt
gcgagcgccttgtcgagggtttccgggttttcgcgaatccatttgatgtcgagcatggaa
aaaagccatttcgtgaaattgaacagaagcgaggttaaacgatcttcagccccaaagatg
cctgacgtcagatcaggtggaggaagcgttgttatcagcgtcggcagatgcctgcgcctc
atcccgcttcttctcgatcatgcgcgccagaaagatcgaaatctcgtaaagaaggatcgt
cggcaaggcaagaccgatctggctcgccgggtccggcggggtcagcaccgcagccgcgac
gaaggcaatgacgatcgcatatttgcgcttgtccttcagccccgccgaagtcaccagccc
cacacgcgccatgaggctcgtcaccaccggcaactggaagaccaggccaaaagcaaagat
gagcgtcatgatgaggctcagatattccgacactttcggcagaagcgaaatctggacctc
gccgctgccgccggtctgctgcatggcgaggaagaaccacatcaccatgggcgtgaaaaa
gaaatagacgagcgcgccgccgatcaggaacagaatgggcgacgcgatcaggaacggcag
aaatgcagtgcgttcgtgcttgtagagaccgggagccacgaatttataaatctgtgcggc
gatgaccgggaaggccagcacaatgccgccgaacatggccaccttcacctgcgtgaagaa
gaattcctgaggtgcggtatagatcaattccgccttggagcggtccatgccggcccagtc
gatggcccattgatacggcaccacaagcaggttgaagagctgttttgcgaaagcaaagca
gaaaatgaatgccacgaaaaaagccaggatagcccaaataaggcggcggcgcagttcgat
caggtgttcaagcagaggcgctgcgctctgttcgatttcatcctcgtcccggttcacgct
ttggttcctgtcttctttgtggtctttttaaccggcgttgcggtcttgtctgccgtcggc
ttgggggtagctccggtttttttggcagtctttgtcgtcgtcggtttcggcccggctttt
gcagccggacgcggtgatgttttcctaggcttggcgggttcttcgggcgcggtgatcatt
ggtacgggaactggcggcgcgggaactggcgttccgcccggctcaaccggcgtcgtaacc
tcacccaccttgttctcggtgactggcgacattgatgttgcggactggagaccagaccgc
aaatcctcgccagcactgcgaatcgggtcaaaaacctgtgtcagccttgtgcgcggatca
aggcttctggcttcatcgatgatggtcttgacgtcttcaagttccgcctctttcaaggcc
tcgttgaattgatggcgaaactcgttggcggtggtgcgcatgcgtgcagtcgccttgccg
aacgcgcgaagcattttcggcaaatccttgggaccgaccaccacaatcatgacaattgcg
ataatcagcagttcagaccaagcgatatcgaacataatttgataccttgcgctctgcgcg
cacatcccgtctcttggcgaaaagccgcactgcccacaaacctgccatgcgcgttttcag
cccatggcagttcatcccggaaggatcaggacttggtggtcttcttgacgtccttgacgg
gttcttccgctttggcgtcgatcgtacgcggatcttccttggcgtcttcgtcagccatgc
cctgcttgaaattcttgatacccttggcgacatcgcccatcagctcggggatcttgccgc
ggccgaacagaagaagcacaaccgccagaacgatcagccagtgccagatggaaaagctac
ccatattattcctctcagtgccgcccaaggcgcggcatatgcctgctatctccgatacga
tttaagcgctttcaacaaatctttcaaacagaagtgtgatgatgaacggcttcaaaccgg
attaattcgtcgcaggcagaaattttgttctattctcccctgggtgcaagcaaacccagc
ccctccagatcaatatcctccagcgggtcctccccttcggtcagctcgtccgggtcgata
ttggggatcggtacggcaaaattggaaggaatgcgcgccgagagaagccctgcgccgcgc
aattcctcaagaccgggcagatcgcggatttccggcaggccaaaatggtcgaggaaagcg
tcggtggtgccatatgttaccgggcgccctggcgtgcgcctgcgcccgcgcagcttgatc
cagccggtttccatcaagacatcaagcgtccccttggatgtttccacgccgcgaatatcc
tcaagttcggcgcgtgtcaccggctggtgataggcaatgatggcaagcacctccatggcc
gcgcgcgaaagcttgcgctgctgaacagtctcgcggttcatgatgaaggcgagatctggc
gcggtgcgaaacgcccagccactgcccaccttcacaaaatgcacgcccctgccctcgtaa
accttctggagatggttcaaaaccggagcaatatccacattggcgggaagccgctcggca
agtgcgcgctcgcaaacaggctgcgaagacgcaaaaacaatcgcctccacaatgcgggca
agctcggcaagcgtcaccggcgaggcaggccccgcctgctcttcttccccaacgccttcc
atatccatcaaatcgcggcgctctgcttcaggcattttcgtcctcatcgaattcatcgag
ttcgcgggtcgcgcgcatatagatcggctcgaacggagcgttctggcgtacttcaagctt
gccttcgcgcaccagctcgaggcatgcggcgaaagaactggcaagcgccgacgccctctc
ctgcggagaaagtgcataatcgatcaaaaaacggtccagcgaaacccagtcgcccaccgc
gcccatcaggcgcacaagcgccgtgcgtgcctccttgagggaccagacgctgcgtttttc
tatctgtacctgggaaaccgcctggcgctggcgctgcgacgcataggcgctaagcagatc
gtaaagcgttgcggaaaaacggctggcgcggtccaccaccaccatttccggcatgccgcg
cgggaaaacatcgcggccgagccgatgacgattgacgagtgccgccgccgcatcgcgcat
ggcttcaagccgtttcaaacggaattgcagggaggcaacgagttcctcgcccgtggcgcc
atcgtcgccctgctgcttcgggatcagcagcttggatttcagataggcaagccatgccgc
cataacgagataatcggcggcaagctccaaacgcagcgcgcgcgcctgctccacgaaacc
gagatattgttcggcaagcgccagcacggaaatgcgcgcaagatcgacgcgctggttacg
cgcaagatgcagaagaaggtcgagcggaccttcaaagccctgcacatcgatcagcagtga
cggctcgcctgcgcctcgcccggcctcattttgccacagggtatccatcggcacgcgtgt
gccgtcttttccacctgtatgtgcatccgatgctgccaagcctgtcgtcctgctgttgcc
cctgccggcacagattctgccagcaggaacaagtttatcaagttttgccgattacgctat
cggttcaaacatggcattgaattcggcgcgcacctcgtcctcgtcggaaagatcggggtc
gcccgcatagacttccgccagttcggcccggcgctttgctttgccatccagaaccggcac
acgggcggcaacctttaccagttcctccataacgcctgagcaatagagcacgatatcgca
gcccgccgtaacgatgccgtcggttatatcgccaagatcgccggacaatgccttcatgga
aatgtcgtcactgatgacaaggccgtcgaacccgatcacatcgcgaatgatcgtattaat
aaccgtcggcgaaagcgtggacggtctttccgggtcgatgcaatcgaacaccacatgggc
ggtcatggccatcggcagatcattgagcgccttgaacggcacgaaatcatgcgcaaccag
ttcgttgagcgcaacgctgacccgcgccagttccttatgcgtatcggaaaaggcgcggcc
atggcccggcatatgcttcacgacgggaagaacgccgccagccagaagaccttcggcggc
agcgcgtcccatttccgcaaccgcatgggggtttttggaataggcccgcattccgatcac
atcatgcgcgccctccaccggcacatccagaaccggcaggcaatccgcattgacgccgac
cttcaacagatcgaaagcatggagccgggcatggagccaggcggcacgcaaccccttttc
cttgtcgcgtgcatagatcgcgccaatttcggacgcggacggatagttcggtaccagcgg
cgggcgaaggcgctgcacgcgcccgccctcctgatcgatgaaaaccggcgtctggtccag
ccccgtcaggtcacgcagatgggcggtgagctcgctcacctgttcgaggctttccacatt
gcgagcaaaaagaatgaagccccacggggtttcatcccggaagaaggcaatctcgtccgg
ggtgagcttcgtgccggatataccggcaatccatgccttgcactctttcatgcggctttt
cctcgaattgtcttgctgaatcaaactcgcctccgccgggtttagccgaaaaaacggccg
cttggtaggctgtaggctgtggtgacgaattaacttatggttcggtatgaacgaaaatgc
tcaatagcccggcagatgcgaaaagggcggctgacgccgccctcaaatggctggaacctt
gctggttgtttttactgcgtcacgaaacagcttccgccagccgacttgagacggctgcaa
agcgccaatgcatcttccttcaagccagcctgtacgcgaacacggtaataggtgcccttg
ccctgaatgtcggcgcgcttgatatcgacgctatgaccgccaatcacactggcatatttc
tgggccatgttggcataggacttctgcgccagctcagcagaaggctgcgaggcaatctgg
atgaaataaccacccgccccggctgccgatgcgacctgcggtgcagccgatgcctgcgcg
cgctgcggcacgttaccgacgatattgacgggctgttcagcggggcgcgacggcacgatc
ggagcgcgggtcggaaggcgtggggtctccggcgtcgcggattgctgtgcctgtggcgct
ggcggttcatttcctgccgcgagtgcgccgatttcatcccgtgctgccggtgcggcaggc
ggcgccatattgtcggctaccgacggctgtgctgcatgtccgaacgaaggctgaatgatc
gtgccatccgggcgaacgatcatcgtttcgacctcacgcggctggatcagcggttcatgc
gtgccggaatgagcctgttgcgcattgttccgcggtacattgccacccggttcttctgtg
gcattatattcgctgtcatcggtaccggaaatatcgaccggttcttcaccggatgtaatc
agggctttctgttccgggttgttcggaagcgttccggccacacggtcatagaccgcctta
tcctggttcggaaccgtggttccgcccggattttccggctgcatcttgatgggctggtta
tcggcgcgaatcacaaccggctcaccggagcctccgccgccgaggaaatgatagccgatt
ccgccgagcagaaccgccacaccggcaacacttgccaaaatcaagccacggcgaccacga
accgggcgattgcggtaagcttccgccgcgccgcccagatcgtcttccgtcggcattgcg
gcgcgctcgccataatcgccgcgttccatggtctgcgcaccctgcgcggcccagtgattg
tagaaatcatcctggctggcagtcgttgcagcggcaggtgcagcttcagacccggcgcgt
cggtaggaagcagcagccgctgccgccgcagcacccaagccggccgcggccatgccgcta
ttcggcatataggtcgatgcgctttcacggaagatatcctcaaaagccctgtcggcttcg
ctctggccttccgtgatctgcacattctcatcaacaccaatcgtgctgaaaacttccgcg
aactccgcttccagctcactgagattggtgcccgcttcctcttcgccgtaattcacttcc
ggcagatcgagcgaatgcgtctgttcgaccttgttttccgcgaccgtgagggtctcaacc
tccggtgcaggctccggtgcgggcatacgcgccggagcctgcatgtcggtataagcggca
aaggaggcagcagggcgataatcctcgccggaatggattgcgtgcgcataggctggcgcg
ggagaagcttcttgctcctcctcatggagatcaagttcaacatcggtgaagaaatcttca
tcgttgaaaaaatcttcatccgcagtatcggcgacgtctgcgtcgaatgtgtctccagac
ggctcgaaaccgaaatcatcttcggtcaggctgatttcgtcgagccccgacaggtcatca
tccgtcgattcgggggcggcagccgtttccggctctgcttcaaaggtaaaatcgtcctca
agcgaaaactcatcctcgattggccggaacggatcctgggcaacaaaatcctgcacaata
ggcgcctggggcgttttcagttgcggccccgaggagagcacaccgggggcggctacaccc
ggcgcaaaattgctgcgcggataatagggataggccggcgcctcgccagtgcgtgacgca
tagccctgcccggcatgggacggagcatccagatgcggttcgctgaccggcgcttccggt
tcgccctgatgcggttgttccggcgcgtaggaaacaggctcgacgtgatccgaatagctg
ttccgggatgccacaggctgcggctcatcgccaaacagaaggttttccagctcgtcttca
agcgaaagcggttgctgtgcaggctcagccgcgaaatgcgtagcgggagcatctacaggc
tgctgcgcattccaattattctgtgctggccagtcattctgtgcaggccactcatcctgt
gcctgccaattgtcctgcacgccggtatcttcacgccaagcttgctcacccggctcaatg
gcaggctgatagacggtcggatcatattcgcccgcatctgcctctatcggctgctggcga
tcatcataagccgcaggtgatgccatatgggcgtgttcgctcgaatcacgagcctgcgaa
taatcgttatagtcgaattgcggaacgggctcggagcgatccacgtcctcgaactcgaaa
atttccggtgacggtgctgcttctgccgagccaaggtcgagatcgaattcttcttccagc
gcggcagcgaacgcatcctcctccaacggagactgctcgccataggcccgctccccgtcc
acgccaaaggttgcggtcgaaacggtttcgctatgagctgtaggctgcgtataatcgtcg
aaatgccccataagctcgcgctcaagatcgagaacgggatcaaaagaggggtcatcctgc
gccgaatcaaagcgcggctctgctcggccctgttcctcgaattgactgtcatggcggcgc
tcattccgagcgacgttatcatcagcaggcgtgtcgaagtccataatccgcgaaagttcc
atcagcggatcatcttcgtgcaccggacgctcgccgtaattacggggatttgcactgctg
tccgtcatggcgtgttcctaactcaaaccctggacgccgcgagacgtctccatacattgc
atattagcgaggcaatgtgggcaaaagttgacggaagtttcctgcacaggaaggaagatc
catgactttcaatcatactgatcttccttcacattagtcttactgtcactcatccaaagg
cgtctttcgactttcagtacttcggacgaccgtgtaatcctagcgcatctccgtaggagc
atccgcgccgataatcgtcaatcctgacgtcagcacatcggaaacaacctgcaccagccc
tagcctggccagcgacaagtctggatcgttaaccttaataaaacgtaagtccggattttc
cgtgcctctgttccattgcgaatggaacgaactggcgaggtcgtagaggtagaaagccag
gcgatgcggctcctgatgaatggctgccgattcgatcaggcgcgggtattccgcaagttt
gcgaacgagcgcaatttcgctctcgtcggtcagcttttcaaaatgcgaccccatggccac
gcggtcaagatcgacaagcccaagctggtccgcagcctgacggaaaaccgaatggcagcg
cgcggaagcatattgcacatagaaaaccggattgtccttggactgctccgtcaccttggc
gaagtcgaagtccaatggcgcatcgttcttccggtaaagcatcatgaagcggaccggatc
gcgaccgacctcgtccaccacatcgcgcagcgtaatgaactcgcctgcccgcttggacat
gcgcaccggctcgccattgcggaacagcttcacgagctggcacaggagcacggtcaattt
ggccttgccatcggaaacggcacgcgcaacggcttccagacgcttgacataaccgccatg
atccgcgccgagcacatagatcatctcattgaagccgcggtcgtacttgtccttgaaata
ggccacgtcacccgcaaaataggtgaacgagccatcggacttcatcagcggacggtcaat
atcgtcgcccacttccgtagaacggaacagcgtctgctcacggtcttcccaatcttccgg
caactgccccttcggaggcggcagcttgcccttataaacatggcccttgagcgtcagatc
attgatcgcgttacggatcgcgcgcgcatggtcgacatgtagcttgcgctcggaatagaa
gacatcatgatgcacgttcagcgcgtcgagatcagcgcggatcattgccatcatggcgtc
gatcgtgcggtccttcacgatggccagtgcttcggcttcaggcatttccagaagttttgt
gccaaactcaccggcaagctcctgcccgacccgcacgagataatcaccggggtaaagccc
cgccggaatctcgccgatgctttcgcccagtgcctcacgatagcgcagcatcacagaacg
cgcgagaacatcgatctgcgcgcccgcatcgttgatgtaatattccttgacgacgtcata
gcccgcgaatttcagcaggttcgccagcacatcacccacaaccgcgccccggcaatggcc
gacatgcatcgggcccgtagggttggccgatacatattcgacattgaccttcttgcccgc
gccaagcctggagcggccaaaatccgttccctcgttcagcatcaccaaaagctcgcgctg
ccaatagctggccttgaggcgcagattgatgaagcccggaccggcgacatcgacggattc
gacatcctcatcggccttcagcgcctcggcaatgcgggcagcaagctcgcgcgggttctg
gccgaccgccttggaaagcaccattgcggcattggtcgcgatatcgccatgcgaagcatc
gcgcgggggctcgacacctatgcgtgaaaggtcaagttcaccaccatcttttggtttcag
atcaatatcttgcaacgtttttttaatacgtgcatcgaaatctgcaaagatattcatggt
ctgtcctgtcaggctagcgcggttcctgttttaacagaatcgccggaaccactctaacta
ttgttttgtcgcattttccaacgcaaaaccgtttcacacttttggctcgaaaatactcta
acgcctggatttttttccagttttcccggcgcgggttcatccaaaaaacgcggatattcg
atgcatttgcgtatcgaagccgcttcgtccggccccgattaagctaaatcgggggttcgg
tcaaacaatcgtcggtgttcgcgcacggcataattatcagtcatcccggccagataatcg
gctacgcggcgtgcgagtgctgccttatccagtgcctcacagcccaaacgccattcatca
ggcatcaatgagggatcggtgaaacaggcatcgaagagatcctgcacgatcctgtcggct
gcgtgcctgcgcaccaccacgctttcgtgaaaatagagattcttgaacaaaaagcgcttc
agcaccttttcctcggcccgcatggcgtcggaaaagccaaccagcgcgcgcggctggttg
tgcacgtcttccatcgttccgggcctggcggatgcaaggcggcgctgcgcctcctcgatc
acgtcttccaccatgatcgtgatctggcggcgcaccagttcgtgtccagtgcggacgggg
tcgagattgggataacgtgtccgcacaatatcaagcagccgtttggcgagcggtacttcg
tccagcgattcgagggtcaagagccctgcccgcaagccatcatcaatgtcatgcgcattg
taggcaatgtcgtcggcaatggccgcgcattgcgcctcaaggctcgcaaagcgtgaaagc
tccagatcatagcgcgcgttaaaatccagaatgggttgcggaaccgggatatcgggatgg
gctgcatatggccccagcaacgggccattatgcttcaccagaccttccagcgtttcccac
gaaaggttgaggccatcgaaatcagcgtagcgatgctcaagcttcgtgacgatcctgagc
gactgggcattatggtcgaaaccgccgaaattcttcatgcgctcgttgagtgcgtcctcg
ccggtatggccgaagggcgtgtggccgaaatcatgaacgagagcgacagcttcagcgagg
tcttcatccaggcgcagcgcgcgcgccagcgcccgcgcaatctgcgccacctcgatggtg
tgcgtcagcctcgtgcggtaatgatcgccctcatgcgcgatgaaaacctgcgtcttgtgc
tttaaacgccggaaagccgtggagtggataatacggtcacggtcccgctggaacggcgtg
cgggtcgggctttccggttccggcaccagccggccacggctgaaagcaggattgctggca
taaggcgcacgttcgcgataaccgaagcctattccttccagcgacattgcgatgttttcc
tcactgtaatatgattacgtcaaattggtgcgtcattgacttccgcaacctgcgttcata
gctatcagctaaacatgaaggcaagtacgcggctatcggaaaatctcaagaacgcataac
ccgatccccgtccctgcaaacggaacaaggcaaatgacaggcattaccgtttcagattcc
gctgccaggcggatcgccaaaattctcgattcggagccgggaaagaccgcgcttcgcgtt
tctgtcgaaggtggcggctgctccggcttttcctataaatatgacctcgtcgacgcacag
accgaggatgacatcgtcatcgaaaaactcggcgccagagtgctgattgattccatctcc
gtgccttatatggacggctctgaaattgatttcgtcgatgatctgatggggcaatcattc
cagatccgcaaccccaatgcgaccgcttcctgcggctgcggcaccagcttcgcgatctga
gcggcgcaccaaaacccgtgatgcaaaaccggcggccagatggccgccgtttttttaacc
atggcaacaagcggacagtttcagactttcactgaagcaacggtcgcttcgatgtggtcc
accagcgcatcttgcaggccaagccgcccggcaagcatatccagatagccgcgttcggcg
cggttatctggatcgatagccagccgcgatgccgtataaagttcaactttctgctcttcc
gtctgcgctgcggcaaccagcacatcgagatcgacgggttcggccagttcccttgcaagg
aaggcctcagcctcgtcgtccagaccggaaatcttcaccttttccatgatgcgggcacgt
tcggcatcatcaatataaccatcagccctggcggcggcgatcatggcctgaaccagcgtc
agcgcgaaactattgctcatcgcgggagaatgcggatggaagggtgaatcggccggtggc
gccggaagaagctccggctcttttgccaccggctgttccgcctcctgcggggcctgaccg
gacttataattcttgtaggcaagatagcccaatccggctatggcggcgatgccgccgaca
gttgctacattgccagcaagtttgcggcccgttttcgtgccaaaaatggctgcggctatg
gcacccgtcgcaagcgggttcttcttcgccatatctgttacctgtccagccttgtcgcgg
acacttcccgacatacccggcacctgtgatccgagaaactgatcgagaaattttttggca
tcgaacatccgaaatctcctgtctggttttgtcctttcgcacataggaacgcaaaagtgg
caatacaaatgctccgccgccgaaatacgagctgtgacaggaatgtgggaggaaaagctg
tgtgggccaaagggccgtgcttgccctgccccgcacgagcgcataatcattatggaatga
aaatcgctacatggaacatcaacggcgtcaaggcgcgcatcgacaatctccagcattggc
tgagggagtcgtcgcccgacatcgtctgcctgcaggaaatcaagtcggtggatgagcaat
ttccccgccttgagatcgaagcactcggctatcatgtcgaaacccacggccagaagggtt
tcaatggggtggcgctgctctcaaaaaaatcaccggatgagatcaataaaggccttcccg
gtgacgatagcgacgaacaggcccgtttcatcgaaggcatttattcgaccgatactggtg
tcgtgcgggtcgtgtcgctctatttgcccaacggcaatccgatcgacaccgaaaagttcc
cctacaagctttcatggatgcagcggcttgaaaattgggcaaagaagcgcctgacactgg
aagaaccattggttctggcgggtgactataacgtcattcccgaacccgtggacgcccgca
acccgcaggcatggctgggcgatgcgctgtttcagccgcaatcccggcaggcattccgca
ggctggaaaatctggggttcaccgatgcaatccgggcatcgaccgatgaaagcggcgtct
attctttctgggattatcaggccggggcctggcagaagaataacggcattcgcatcgacc
acctgatgctgtcgccggaagcgacaaaccgtttcatttcagccaatatcgaaaagcacg
ttcgtgcctgggaaaagccatccgatcatgtgccggtaacagtcacgttggcggtttaga
acgattccgttttaaccggaagcgccagagacatcagattgagacatcgggctgttttca
gtaactgccttttacagcgtaatcacttgcaagcgcgatggcgttgcggcggtcggcctc
gcctgcaatggaaaaggcctgttcctgcatgtcgcgtatccaggtgcagtcttcggccgg
gcatcgctcgaaggcagccgtgagcatggcaaggccacgcacggtcttgccggcctgaaa
cagcatattgccgagcatggcctgcgcaccggtattgcccttccgggccgcaagctggaa
ccagcgtgcagcctgaacagcgttgcgctcaccaccttcgccgtcgagcagcatcttgcc
aagctcaaactgagcaatagagtcgccgaaattggccgctgcctgcacataaagttcacg
cgccatgttggggttggcctgaaccggcgagccgggaatgccgtttttcacatagcctgc
aagcgcgacaagcgcatctgcgacgtagggagcgttttcggagccgggttcggagccttc
acgaacgatcttctcaaaaatcttataggcttcataatcatcctcggccacgccgtcgcc
ctcggcatacatacgcgccagcttccacttcgcgccctgatggccacgctccgccgcata
acgcaaagccttgatggcttcgtccttatgcccgttcttgtaggcagagaagccgaattt
gaaaagctcgaaggggcttcgcgatttttctgaatcgtcgttcagatcgaaagcaaaagt
actatggcaggcaagtgccaaggtaaggaccaagcctagagccatcgctatagcggaaca
tgaaaaactgcgactacgcatcacaacgccggtctttcatatggaacggaaaagatcatg
aaaggcaggttgcgcctgcttttcgtcaacagtgagacccgatcttgacggaaaaaagct
cagctcgcttcggcggaggcgacaggcaaacgggcagaattctttctgctcgtcagcggt
ccgctttgtatagacgcacctttcgtcatttctgcctgtcctgtgggagcataaggctcc
agaataattttttacgacatttgccgctctctaacgggtgccgtccctttgtggcgggaa
atgggcaaaatagaccacatatctttgtagcctgaagcatctgttgagactgttgctaat
tgaacacaaacggattgttgttgcggcccgtgctacccggcaagggctgttaaagggggg
ctgtttccgccagcggactgaatttgacgttcaaccgccgcccgaaataaattccgcatc
aaacaccagattaaaaaatacaataaattcaaatatttactatcattcttgcagactgcg
acatttactcggcaccagcatccgggggatgcaaatgccggggcaagatcgctagaacga
gagaagagatgataaaatgattcacccgaaggaagggggaaatgcgtcaatttatgcgcc
catacaggcatacttcccccgcacctcgcagaagaaaaattggagggtttttaagcatcc
tcttgactttacttctttttttcattctcggcatgctgattttccatctgccagccaacc
agcccgaccgaaatgagccaagcggccgcccctatatcattgacggggatacagtcgtgc
tcggcaagacccatattcgcctgaaagggatcgacgcaccggaaatcgggcagagctgcg
agggcgcgcacggaacctatgattgcggcggcgaagctcgcaataagttgcgagcccgga
tcggcagggcgtcgattcgctgcgaaagcagcgggcgcgaccggtatgaccgggttctgg
cccggtgctttcttggtgaaaccgacctcaatcagtggatggttcaggaagggtgggccg
tttcctatggcaattaccagcgcgatgaagcagacgcccgccgtgacaagcgcggcatat
gggcggggaagttcgagcggccttcgcgctggcggaaagagcatccgcaccccaaccgga
aacaaccatgaaacccttcgcccgaaaaggatgcaattggccgaatgcctgtctatataa
gagggcataatcaggccctcatcgatctgcccctgttccggagttgaatggaattcatgg
aaaaactggacgagctcaggcactcgatccaggcttgccgcctctgccgcgacacgccgc
tgtttccgccaccgctaccgcatgaacccaatcccgtctgtatcatttccgatacggcgc
gcattgccatttgcggacaggcgccgggaattcgggtgcacaacacctccctgccgttca
acgacccgtcgggcgaccgcctgcggcaatggctcggtgttacgcgcgaggagttttacg
acgcctcccgtttcgccatcgttccgatgggcttctgctttccgggttatgacaagaacg
gcggcgacctgccgccgcgcagggaatgccgccagacatggcatgaccgggtgtttgcgg
ccatgccgcaactggagttcattctggtggtcgggcaatatgcccttgcctatcacctgc
cggactatcgcgggcgcaatctcacggaaaccgtgaagaactggcggcatttcatggaaa
cgccgagccataccgggcgcatcgccctgcccctgccgcatccttcatggcgcaatagcg
gctggctgaagcgaaatccgtggttcgacatggaagtcgtgcctgttcttcaggcaaaag
tccgccatctcattgatgacgagaaataaattttactgtcgatattttcatcagaataat
ttttctgtaacttcgagcaatggcgaaccataaggtatgacgtttcagcttttcgtaaag
ttgaggaaacggtttctaaaactgggaatggaaacgcatggacaggctcgacaggaaaat
actgcgcttattgcaggaagatgcgacactggcggtggcagacgttgccaagaaggtcgg
cctttccacgacgccatgctggcggcgcattcagaaactggaagaagatggcgtcatcaa
gcgccgtgttgccattctcgacccggtgcgcgtcaatgcgcgcgtcactgtattcgttgc
ggtccgcacaagctcgcacagccatgaatggctgaagcggttttcggaagtggttcagga
attcccggaagtcatcgaattctaccgcatgagcggcgacatcgattatcttctgcgcgt
ggccgtgccggatatcgctgcctatgacgctttctacaagcggctcatcagcaagatcga
gattcgcgacgtgtcctcctcctttgcgatggagcagatcaagtacacgaccgaattgcc
gcttgattacatggttctcgacaaagaaaacaactaagcacattcccccgcaaaggcgct
tcgcacttttggctcgaaaatgctcgggggtcgtcattcagaatgaaaagcccgccggat
cggcgggcttttcaggaaagtctcttatttcgaggcggaaacaccggcctgctcgaaggt
agccatgccgctatggcatagcgccgccgccttgacgatattggctgcaagggccgcgcc
ggtgccttcaccaaggcgcattccaaggtcaagaagcggctccttgcccatctttgccag
aagcttgcgatgccccggctctgccgagacatggccgaacatgcaatgatcgatggcttc
cgggttggccgcatagagcacggcagcagccgcgcttgccacaaaaccatcgacgatgac
cggaattttctccatgcgcgcggcaaggattgcgcctgccatggccgcgatctcgcgccc
gcccaggcagcgcagcacttccagcggatcctgcaaatgcggctgatggagcgcgactgc
ctgacgaacggcggcaagctttcgctgcatcagttcacccgtggaacccgtacccggccc
cacccagtcttcagccgtgccgccgaaaagcgcaagcgcaatcgctgccgcaatggtcgt
gttgccgatccccatttcaccgatgcaaagaaggtcggtgccgcccgcgatcgcttccat
gccgaaagccatggtggcggcgcaggtgcgttcatccatggccgcttcttcggtaatatc
gccggtcggatgctccagcgcgagatcgaacactttcagtcccagatcgttggcaatgca
aatctggttgatggcagcgccaccggcggcgaagttttcaaccatctgcgctgtcacgct
cggcgggaacggcgtgatgttctttgccgtgacgccgtgattgcccgcgaatacggcgac
cagcgggcgattgacctgtggcgtgcgtttgcccgtccatgtggcaagccatgcaacaat
ctcctccagccgcccgagcgaaccggcgggcttggtcaacgtcacctcgcgttcgcgaac
agcccgttccgcgcctaaatccggccccggcagattgcggatcaattcacggaaatcgtc
aaagggaaggccgctggcgctcatatcgtaaagtccaatcaatgatgggaggtgtaaatt
cgttgggcttgtcctataagcactgacgcgaattttcaaatcacctctttgatctgaaac
aatattgaggcgaaatatcgcgatggttcgaccctgaaaacaaagcggagcagtgatttg
cagcgaaatggcctgattggcgacacgatcagaagtctgggatttttgagccgcctgcca
ctgccgcaaggctggttcgacaatacggacgattcgctgccgcgaaacgcacgcgccttt
ccgcttgcgggcggcatattggggcttctggccggcgtggcacttctcattgccaatgca
atcagcctgccgccgcttgcggctgcactgattgccatcggtgcgctggcagcaatgacg
ggtgcgctgcatgaagatggcctgggcgatacggccgatggttttttcggtgcatccacg
ccagatcgccgcctcgatatcatgaaagattcgcgcatcggcactttcgcggccctgacg
ctggttatctggaccggcgtgaaagcgtctctcctgatggcaatcatcgcgcgcgcgggc
gcaggctatgcgcttctggccctgatcgggacggaagcagccagccgcgcaggaatgctg
gccttctggcatgccctgccctcggcgcgccccggcgggcttgccgatagtatgggccag
ccgcaatgggaaaccgtggtctgcggctgcgggctgggtcttgctctcctcgccatcggc
tttctgccgtcaggcggcatggtggccctcatcaacgcactggtgctgatgaccgtcgtg
ctttttggttttgccagactgtgcatggcaaaaatcggcggacagaccggcgatacgctg
ggtgcggcgcagcagataggctcgcttgcagcccttatcggacttgtcatggccctttga
cgcaaccacattgcatttcatggacacggcaaaaatcgaatcgccctgcatattggtatg
cacgatggatgcaaaaaccggcttctgcctcggttgcgcgcggacgcttgatgaaatcgc
gcaatggtccagcatgaatagcggcgaacaaagggccgtattggcgcttctgcctgcacg
tcataaagtcctcgatcgaaaaaaggctggctgatggggcgtttcttctggcttgtcatc
gctgcggttgcccttgtggttctgcttctcatgtcgaataacgacagcggcaccacactg
ggcgttgcaaacgatgcatttgcccgtgcagcctatctcggcatatggggcatcgttctg
gctgcgggcctgctcggatcaggcatcaggctcggcgatttcgcccgcaacattgccatc
tggtccgtcatcattctcggcctcgtcgccggatatcagtatcgctacgatcttcagaac
gccgccagcaggattaccgcaggcctcattcccggcagccccatctccggcatgaacgcc
gatggcacactgaccgttacacttgcaaaatccgccaacggacattttgaagtgaatggc
cgggtgaatggcgcgcgcgtccattttcttgtcgatacgggcgcgtcttccgttgttctt
tcgcaggaagacgcagagcgcgcaggcatcgataccgcttcgctcaattattcagtgccg
atcatgacagcgaatggccaggcacgcgccgcatcaatcaccatcgccaccttgcagatc
ggtgatatcgagcgccacgatgttcgcgccatggtgacgaaggaaggcctcttgacgggc
agcctgctcggcatgaatttcctgcaaacgcttggcggctttaccgtgcgtggcgatcag
ctgatcctgattaattaggccgcttcggcgcaggcttccacaaccgtggcataagcctga
cgcaccacatcgctggtcgcacccggcttcgttgcatccgtggagagaatttgccgccag
cggcgcgcaccgggctggcccgtgaaaagaccaaccatgtggcggcttacatgcgaaagc
cttccgcccgacgcgatatggcggtcgatataatcgcacatggcgtcgatgatttcaggc
attgctagtggttcctgcccctcgccataaaggcgggcatccacatcggccagcagggcg
ggattgtgataggcagcgcggcccagcataaccgcatccaccttttgcaagtgcacttgc
gcctcttccagcgtggcgatgccgccattgatgccgacgaatgtttcaccaaggcgctgc
ttgagacgatagacgcgctcataatcgagcggcgggatctcgcggttttccttgggcgaa
agccccttcaaccacgccttgcgcgcatgaacccagagcgcatcggccccggcttccaac
acctgatccgcaagagcatcaagcgccgtttccgtatcctgatcgtccacgccgatacgg
catttgaccgtgaccgggatggaaatcgtctccttcatggcggcaacacagcgcgccacc
acatcgggcgtcaacatcaggcacgccccgaaagtcccggactggacacgatccgacggg
cagccgacattgagattgatctcgtcatagccgaaatccgcaccaatctgcgcggcctgc
ctgagcttggccggatcggagccgccaagttgcaaagcgaccggattttccgcaggatcg
aagccaagcaaacggtcgcgcggaccgaatatggccgcatcggcgacaaccatttcggta
tagagcagagcgcgttttgaaaagagcctgtgaaaataccggcaatgcctgtccgaccag
tcaatcatgggcgcaacggcaaaacgcggcctgctggctttcacagagcttgaatctttt
ccgtatcttaccgtcatttattaactgcttaattgaacttttgccgcctctcgcattcgt
ttcgatgcggcgtacaacaggaaagttgtaccgatggcacggatgattggcgcgtatcta
acatacatcaagccacaacgggattctaaaaacgcaaaaaagcgccagtctgcctgtagc
agactggcgcaatcccataagacaattatcagttttcagcgccgtaagcgtcgaaatcaa
agtatttgtcgttgatttccttatacttgccattcttgcgaatagccttgatggcagcgt
tgaacttttcgaccagttccgggcggcccttcttgaaggcaacgccaacgccgacaccat
ggattgcatcgtccggcgggtaggttgccgaccgtcttgcagcaggcgccatccggcgtc
ttcagccattccgacaaggtcacgctgtcgtcattgaccgcatcgagacgaccattggca
agatcaaggcgatattcttccgccgtgggataagccttgatcgtgctgtcggtgaaggtc
tgctcggcatagttcgcgtgggttgtggaaacctggacgccgatggtcttgcctgcaagg
tcttccttggtcacgcccttgatgtcggtatccttgggcgcggccacgccgggcggcgtg
ttgtaatatttatccgaaaagtccacctgcttcttgcgttcttccgtaatcgacatggaa
gacacataggcgtcgaacttgcctgcctgcaatgccgggatggtgccatcccattcctgc
gtaatgaatgtgcactccgccttcatctcatcgcaaagcgcccgagcaatatccacatcg
aagcccgatagcgagccatcaggattgatgaaattaaatggcggatatgccccctcggtt
ccgatgacgagcttgaggggctcttcagcccttgctgccccaatagccgcaaaacccgca
atcacggcacatgccgcaatacgcttaaaaccgcgcatttcaagtcctctcatttgttcc
ggctggttccctgatctgattttctggttcagccgcataccattcacattggttttgacg
cgggccgccaacagatagcaaactccccccgctcactatcaataaatcgttcgcctgaag
ctgcacaatgttttttcaacgtgcgacccggactttcccacgcttgcgcattatgatcga
ctgcggacatattttccgcgattcttatcccccgtagttcaaggatatccggcgtgacct
ccttttcccctttcggcaaatccttcgatgcatttcttttcgatatggacggcacgatat
tgagttccatcgcagcgacggagcgcgtatggagcgaatgggcaaggcgccatggtatcg
atcccgtgacattcctgccgaccattcatggcgtgcgcgccgttgaaaccgtgcgccgcc
ttgcgcttccgggcgttgacccaatccgggaagctgaaattctgctggaagccgaaatgg
ccgatctggatggcattgcaccgatcgagggggcctatgaatttctgcattcgctaccgg
aaaaccgctgggccatcgtgacttcggctccgctcgaacttgcgcgccgccgcatcaagg
ccgccgggttgcccatgccgaaaacaatcgtttccgccgaagacgtggaacgcggcaagc
caagccccgaatgtttcgagctgggcgcaaaacggctgggctttgcgccgcgtgattgcc
ttgttttcgaggatgcaccggcaggcatcgtggcaggagaaaccgcgggcgcaagcgtgg
ttgtcgtcacagccacgcatccgcattcaccccggacctcgcatttgagcatagaaagct
atcgctatcttcaactcaccatcgaagaaagcggaaaactcagcctgagcccgacagtgc
cagcatcagttggctaaagcacacgctggccttcccgccagaccgtgcggatgatcggca
catgttcggccatctgcacccgcaccagatcggcgcgcttgccagcggcaatctcgccac
gatcatcaagccgcagggcgcgagccgggttggccgatacaaggcggatagcctgcggca
gcgaaatattctccaccacttccgccagaaaaaatgctgattgcatcatgctggcgggaa
tataatccgacgacacgatatcgagatgccccgcctcagccagttcgcgggccgaaacat
tgccggaatgggagccgccgcgcacaatgttgggcgcgcccatgagaaccgacattccgg
acgccctggaggcctttgccgccatatgcgtcgtgggaaattccgctacgctaatccctt
gagcctgcgcctcggccacatgctcaaccgttgcatcgtcgtggctggcgaggatgatgc
cgcgcgcatggcacaaatccgcgatcaccttgcgcgtcggggctgaatagcgttgcgact
gtccgatacgtttttcgcaatagagccggaattcctcttccgagaagttcgacttgcgca
aaaaataagccttgtagctttcgatatcggcaaactggcgctggcccggcgcgtgatcca
tcaatgaaaccagcttgaccagcggatggctgccgaaccgttcaaaagcagacaggcaat
ccggcgccgaaacctcgcagcgcagatgcagaaaatgatcggcgcgcaaccggcccgcat
cgcgcccttcggcgattgcgttcgacagtttgcgcatgtcttcaatgtccgtttccgctt
cctcatcgaaaccgatgcgcaaagcatcaaacaccgtggtgatgccggaagccgcaatct
gcgcgtcatgcgcctgcacggcagcaatcgggttccagcgcaccctggggcgcggcgcat
aatgcccttccagatgatcggtgtggagttccaccaggccgggcgtcaggaaatcgcctt
ccatatcgtcgcccacggatgaagcacccgcggaaatatccgcaattaacccgtccgtca
gctttaccgaaccgaggatgacatcatcggtcaatacaatgcgggcattgcgcaaaacgg
tctcattcgccatcgtttacggcctcccaaccgcccgtgacgcccgcattgaagccgctt
tgccaccgcttagcggatgcagcgaatgaacctcgaaaggcgccccttcctcaggttcta
caaacaaagcgagattggcaacctccacgcaatcgtccagcataggagtgaaaaactcct
ccagcacccgttccacgcggctgcggtccttttcctcgacaggcccggtcaatgtcatat
ggaaccggaattcctcaaaaacataaggatagccccagcgcaccagattgtggcgctgcc
gctcattcagccgctctggccgccgccgcgcaatctcggcttcactcaatggcgcccgaa
aacggtcgaatgcaaccaccacatcattggccaactggttgagttccgccaccggctctt
ccggcacaagcgcgaagaaagagctgatggactggagctcaaggcgtggaatcaccaccg
gtgcggcagaagacgcaaaatgcatcagtgcggccagaaggtcattttcggaatgctccc
cggccagacggaacggcgctttcatggttgcgtgaaagccatagcggcgcggcttttcag
taaggcgacatatctcgtccgtttccagagagcgcaatgccggcatcttgaccggctccc
cgctgaaagcgttgcggcccagccagtttgcgccaaccctcaaaagcgcatcattggatg
gcggcgtgaaataaatcgcataacgcatgtcaaattccctggctggaaagctgcccgtgc
aaaacccgattttgagttcatatatcgcgcttttaaacgcagtcccgaatatggacggcg
gatgcttacacaatcaatgtggcaagtcgataaagactgcgacaaagcaattttacaccg
cagcaaattggtataggcgttactcaggagccaggcgaggagactgacatgggcgggttt
gcatctatcggcgaatgcatgatcgaactatcgggcaatgaaggcgatcaatggcgcatg
gggtttgccggcgatacgctgaataccgcctggtacatgcgcgcgctgacggataaatct
taccccgtggaatatgtaaccgcctttggcgaagacagtttttcacaaaagcagcgtgtt
tttctcacctccaacgggatcggcattgcgcatagccccgtcatcagcggcctgcatccg
ggcctttacgcaatcacgctcgacggcgctgaacgttcctttacctattggcgcagcaat
gccgccgcgcgccgtttggcttgcgaccgggacgcacttgaaaagagccttgcagggcgc
gacatgatttatctttcaggtattacgcttgcaatcatcctgccggaacatcgcgcgaca
tttttcgatatccttcaccaatgccgcgcagcaggatcgcgaatcgctttcgatcccaat
ttccggcaacaactctggccggaccgcaaggccgcacgggaaatcatcagcaatgcgatg
ggcatcgccgatattgcgctccccaccttccccgatgaacaggcgcttttcggcgacagg
gatgccgcggcctgcgcgaagcgcattgccgcgctgggcgtgggcgaaatcgtggtgaag
gacgggaccgaaccggcgcttgtggccgcgggcggggaatgcacactcgttccttccgcc
gccgcacaggcaatcgacacgaccggcgctggcgacagcttcaacggcgcttatcttgcc
gcacggttgaatgggctggcgcctgtggaagcagcccggaaagcgcatctcgtcgcagcg
cgcgtggtggaaatccgtggcgcgctcgccccgatggaaacggcacgcgccacttttgcc
ggttaatcctcctcgcgcgaaaaggtaaaatggctggtctgtgcgtaaatatcgcccggg
cgcaggatcggctgcggaaaataaggatattccagcgcgcccggccatatctgtggttca
aggcaaaagccagcatgtttgccatagggcttgcccgtcagtcctatgcaatcattggcc
atggtgttgccagcatagagctgtatccccggttcggtagttgaaatatcaagccggatg
ccggaccgcgcggcctttaccgaagcgcaggggcgcagcgggccgcgtgcagccgcaagg
cagaaattattgtcatacgccacctgacggccgttttcctgcatacgaagcggcctgaat
tcgcggaaatcgaaagccgtgtcctttaccggcagaacccgcccgtccggaataagcgcc
tcatccaccggaagataggcgtcgcctgcaatcttgaattggtggtcgagaacatcaccc
tcaccaccgtcatccagattgaaatagctgtggtgaagcagattgcatatggttggcctg
tcggtcacagcctccagccgaacaatcagcgttccatccgcattgagcatataggtgcaa
ttcacattcagattgccggggaagcccatctcgccatcgggagaaaccgttgcaagcgac
acgaaatcagggccggtcgccgtgatcttccagacatggtgtccgagccccttgctgccg
ccatgcagattgtggcagccaaggaagttcggctccacctcgtaaaccgttccatcaaga
tcaaagcgcgcattgcagatacggttggccgagcggcccgcaatcgcacccagatgcggg
gaatgtgccggataatcggcaaaatcgcgatagccgatcaccagtggcgccgggtggcct
tccatacgcagatcctgaatggctgcgccccaattgatgatctttgcggtcaaaggcccg
ttggagatagtgaggcggtggaccacctgcccgtccggcgcatagccgaagatttccgaa
ttcacgattgcctgcctgtaagccgtccagagataaacgcatcaagccgcatcgcagcgc
gccgcgcaagaggcgttgcggatattgtccgcttttttccgaattacctgccctgccgag
gccgttgggaacacccctattcccttgccggagcgccgtgctaccatacacgtataggta
gtattcaataatttatcaaaatctaaagtaggggcaaattatgaaacggaatttccagac
ggttatgccttatattttcagtgaagaaggcggctatgccgacaatcctgctgatcctgg
cggggcgacgaatatggggattaccatcaatacattgtccgcatgggaaggacggcaggt
atcgccgcaggatgtgaaggaactgacgcaggcaaccgccacgcagatttatcaggtgga
attctggaacaagatcgacggtaacgacctgccctccggcgtggattatgccctgttcga
tttcgcggtgaattcagggccgggccgagcagcaaaaaccttgcagaagatactggcaat
gcccgaagacggtattatcggcgcgcaaaccgtcgcggctgccgccgcgcgctcgcccga
agggatcatcaacgcattatgcgatgcacgcgctgcctggctgcgcggattatccactgc
ggcaaccttcggaaacggctggcttgcccgcgtggaacgggtgcgcgcccgtgcgctcgc
gcttgccgccacgccgcccgccatcacccaaccagcagatcccgcaggcaaccccagccc
caaggcccggcaggccgatattgcctttacatcggcgctcaaacacccggaagcattggg
cacgatgggcagcgtcgcctccggcctggcggcgattgcaacgggcaatgggccagttca
atatgcactggcaatcgttatggttgcttgcgccggcgtgggcttatggtactttgtgcg
gcgtgtgagaagtgagccctgaataactctcttttgaaaacatttccaaaatttgcgatt
gcctttctgttgcgcttcgccggttacgcgccttatatgcgctttcaaagttctggtatg
tgaaagcaataggctttccctgccagcagaaaaacgctagacacgcgcagaatagtcaga
tgcatgccgaaggggcatggctcagaataaaggaatcgaaacttgtcctctacttttgac
aaagtcgccgacattatcgccgaaaccagtgaaatcgaccgtgacaccatcacgcccgag
agccacaccatcgacgatcttggcattgacagcctcgacttcctcgacatcgttttcgcc
atcgacaaggctttcggcatcaagattccgcttgaacagtggacgcaggaagtaaacgaa
ggcaaggttccgacggaagaatatttcgttctgaagaatctctgcgcaaagatcgacgaa
ctggtcgcagccaagaagggctgatcgcgtaatacggcggttagagcattcccggcaaag
ttcgaggcggttttccgttcgggaatgcatctggaaaattggggtgggcagaaatgttcg
ctctgattccgtttctggagcagtgtcagcatcgacggacgaacgggacccatgcagaac
aacaaagtcgtcataaccggcatcggcctcatttcttcgcttggcgaaggcgtggaggcg
cattggaatgctttctcgaaagccggtacgcagccgcacctcgaaaagcaggcttttgcg
ccctataccgttcacccgcttggtgaagtggactggagcctgcaaattccaaagcgtggc
gatcagcgccagatggaaacctggcagcggctcggcacctatgccgccggtctcgccctg
caggatgccggcatgaagggcgatgaggcgctgtgcgcgaccatggatatgatcgtcggc
gccggtggcggcgagcgtgatatcaccgtcgatatgcagattctcgaagaaggccgcacc
agtaacaatcgcggcgtgatgctgaacgagaagctgtccacggaactgcgccctaccctg
ttcctggcccagctttccaatctgctggcaggcaatatttcgattgttcacaaggttaca
ggctcttcccgcaccttcatgggcgaggaaggctccggcatttcggctatcgaaaccgct
gcggcccgcatccgcaccggccagagcacccatgcgctcgttggcggttcctataatgcc
gaacatttcgacatgattctcggtgctgaacttggcggcctgctcaagcatgacggctgg
gcggcgctgtggagccgcgacggttcggctggcggcggaatgatttcgggttccggcggc
gtctttctggttctggaaagtgtggaccatgcgcaaaagcgcggtgcacgcgcctatgcg
gagatcagcggcatcgagagcgcacagatccgccgcagcactgccgacctcgaaaaaacc
gtgcgcgaactcgtgcttgcggcaaatggcggcaaaaatccggcctatgtggtttccggt
gcatcgggcgcacatgcggcaaccgctgccgaaaaggcggcgcttgagagtgtttcggct
gcctatcgcggcattagcggcctgaccggccatctgcgtgaagcacagtttccgctggcg
ctggcgcttggcgcaatttccgtctggaaaggcgaagccttcgccccgctggatgcttcg
gaaaagcctgccagcggcgcggtcagcgaagccattgtcaccaccatcggggcaactcgc
gctgaaggcgcagcaaagctggtgagagcataagatgacgaaatatacagaccatctcgg
ccgtcccatcgtcgccatcaccggcgcaggtgtcgtttcctcgctcggtcagggcaagga
cgacaactgggcggcactgaccggcggaaagtcgggcatccacacgatcacccgtttccc
gaccgagaacctcaatacgcgcttttccggtacggtggattttctgcccgaaagcgaaag
cggcgcatcagcgctttcggaagccctggcgcggcttgccggtgaggaggcgcttgccca
gtccggcctatccgtgaccgcttttggcggaccgctctttcttgcagccccgccggtcga
gctcgactggaaaagccgtttcgcgctcgatgcgagcgtcaaggacgaaggcccggcgag
ctatcagcttcttctggaagcctgccggcgcgcgcgtcatgatgcgctcttcaacaccac
gcagttcggttatatcgcagagcgcctttcgcaggcttttggcacgcgcggcctgccgat
cacgctttccaccgcctgcgcatccggcgcaacggcgatccagcttggcgtggaggccat
tcgccgtggtgaaagcgaccgtgtgctttccattggcaccgatggttcggtttcggcaga
agcattgatccgcttctcgctcctctccgccctttccacccagaacgacaagccggaaaa
ggcttccaagcctttctccaaggatcgcgacggttttgccatggccgaaggttccggcgc
gctcgtcatggaatcacttgagagcgccgttgcgcgcggcgcaaaagtgctgggcattct
ggccggttgcggcgaaaaggccgacgatttccaccgcacccgttccaaaccggacgcttc
gcctgccatcggcacggtgcgcgccgcccttgccgatgccggtctcaccgaagaccagat
ttcctacatcaacgcccacggcacctcgacgccggaaaacgacaagatggaatatctggc
gctttcgactgttttcggcgacaagctcggctccattccggtttcgtccaacaagtcgat
gatcggccatacgctgacggcagccggcgctatagaggccgtcttctcactgctcacgat
ccagaccggcacactgccgccgacaatcaattacgataatccggatccggccattccgct
cgatgtcgtgccgaatgtgaagcgtgaagccaaggttgcagccgtgctttccaattcctt
cggtttcggcggacagaatacgagccttgttttgacgccaaatccgaattaatccgtccg
taatcgaattcaaattcctgatgatcccggaaggcgaaagctctccgggatcatgccatg
aaaggaacagcccatgcgcgccttgcagcttctcgatgatcgccgccttgaaatcaccga
tattgcgcccccgccgctgcccggcatgggggaagtgaccgttcgcatcaaggccgtggc
gctcaaccatatcgatgtctggggctggcgcggcatggcctttgccaagcgcaagatgcc
gctcgtcatcggtgcagaggcttccggtgttgtcgatgctgtcggtcccggcgtttccaa
tctcctgcccggccagctcgtttccatctatggcgcgcgcacctgcgggctttgccgcgc
ctgccgcgaaggccgtgacaatctttgcgaacatgtgggcggcgtgcatggtttccatct
tgatggctttgcctgcgaagcggtgaaccttcccgcccgcctgctggttgccgcccctcc
cggcgtggatgctatcggcgcggctgttgctccggtcacattcggcacggtggaacatat
gctgttcgacaatgccaagcttgaacccggcgaaaccgtgctcgttcaggctggcggctc
aggcattggcacggctgcgatccagcttgcaaagaagatgggctgcacagtcatcaccac
agtcggctccaacgacaagatcgagaaggccaaggctcttggcgccgatcacgtcatcaa
ttaccgcgaggaccgtttcgagggcgtggtgcgcaagctcaccaagaagaagggcgtgga
tgtggtgttcgagcatgtgggcgcggacacatgggcaggctccatgctgtgcatgaagcg
cggcgcgcgtctcgtcacctgcggctcgacctcgggcgtttccacgaacatgaacctgat
gcagcttttccagcagcagttgaagattttcggctccttcggctgccgcatggaaaacat
ggccgacgccatgcagaagatggcacgcggcatcgtgcatccggtcatcgacaccgtggt
tggctttagcgatatcgacacggcgctgaagcgcatggaaggccgcgacgtcttcggcaa
gatcattctccagatcgactgagcccgtcacgtccatgatgttcaagctgaaacttctgc
tcttccgctggtcgcgcaagctgaagcaattcaattactggctctgggcacaagccgttt
ttgtgctgctcgggtttctgcgcctgtttccggcaaaagcggcaatcagcttttcggcca
gggtggctcgtcttatcgggccgctgacgccgcgtcataaggtggccaccgacaatctgc
gcaaggcctatccggaaaagagcgaagctgaaatcgagaagatcgcccgcgaaatgtggg
attcgatggcgcggcttttcgcggaatatatcttcctcgatgcggttttcgatttcgatc
cctatgccgtaaaaccggggctggtcgaggtggaaggcattccgattttcgagcgcctgc
gcgacgaaaagaagccgcatatcttctttaccgcccataccggcaatttcgagcttctgc
cgatctgcgccgccactttcggcctcaatgtcacggcgctgtttcgcccgcccaacaatc
cctatatcgccaacaaggttttgaaggcgcgccgcacgaatatgggtcatctggtgccat
cgaaggccggtgcggcatgggcgcttgcgggaatcctcggcgatggcggcaatgtcggca
tgctggtggaccagaaattttcgcgcggcgttccctccacattcttcaatcgcccggtga
agaccaatccgctgctcgccaagctggcacagcaatatgattgcgatgtctatcccgcgc
gctgcatccgcctgcccggcgggcgttatcgtctggaactctatgagcgcatggaattgc
cgcgcgacgaatccggccagatcgacattaacgcaaccacgcaattgctcaacgacaccg
tggagcaatgggtgcgcgaatatcccggccaatggatgtggttccacaagcgctgggggt
agagcatgtttccgaaaagtggaaaccggtttttggataaaaacacgcgccagcaaacac
ttagagcggttccaacgattccgctttaaccggaaccgctctaggatttttgctgttcct
gtgatacgggcaagtcacgctgccaaggagactattgccatgcgccccatcgccattgcc
ccttccattctttccgccgattttgcccgtcttggcgaagaagtcgatgccgtgctggaa
gccggtgccgattgggtgcatatcgacgtcatggacgggcatttcgtgcccaacatcacc
tttggcccgcaggtggtgaaggcgatccgcccgcgtaccaaggcattcttcgatgcgcat
ttgatgattgcgccctgcgatccctatctggaaccttttgccgaagcgggatgtgatctc
atcaccgttcatgcggaagccgggccgcacacgcatcgctcgctgcaatcgatccgtgcg
cttggcaagaaagccggtcttgcgctgaaccctgccacgcccgccgaggcgctcaccaat
gtgctggatgaccttgacctcatcctcgtgatgacggtcaatccgggtttcggcggccag
aagttcatcgcgccgatgctggacaagatcaggcgcgtgcgcgaaatggtcggcgaccgc
cctatcgacattgaggtcgacggcggcattacgcccgaaaccgcaggttcggtcgttgcc
gctggcgccaacattctcgtggccggttcggcggtctacaaaggtaattcggtcgagagt
taccgtgccaatatcgacgccattcgtgctgcggccgaagccgcgcgtaatcgttaaacc
ctcactttccacaggatgcacccatgatcccgcgctattcccggccagaaatggtcgcca
tctggtcgcccgaaacgaagttccgcatctggttcgagatcgaagcctatgcctgcgagg
cgctggctgaactgggcgtcatcccgaaggaagcggccaggaccatctgggaaaagggca
gcgtggcgaaattcgacgtcgcccgcatcgacgaaatcgaagccgtcaccaagcatgacg
tgatcgcattcctcacgcatctggccgaatttatcggccctgacagccgtttcgtccatc
agggcatgacgtcatcggacgtgctcgacaccacgctcaatgtccagcttgtgcgcgctg
ccgacctgctgctcgctgatctggaccgcgtgctggaagccctgaagaaacgtgctttcg
agcacaaggacacggtgcgcatcggccgcagccacggcattcatgccgaaccgaccacga
tgggcctcactttcgcgcgtttctatgccgaaatgtcgcgcaatcgcgctcgtctcgttg
ccgcgcgcgcggaaatcgccacgggcgcaatctcgggtgccgtcggcactttcgccaata
tcgacccgcgcgtggaagaatatgtctgcgccaagctcggccttgaagcagagcccgttt
cgacacaggtgatcccgcgcgaccgccacgccatgtttttcgcaacgctcggcgtcattg
catcctcgatggaaaacatcgccatcgaaattcgccatatgcagcgcacggaagttctgg
aagcggaagaattcttctcgccgggccagaagggttcgtcggccatgccgcacaagcgca
atccggtgctgaccgaaaacctgaccggccttgcccgtctggtgcgcatgtcggtcacgc
ctgcgatggaaaatgtcgctctgtggcacgaacgcgatatttcgcattcgagcgttgagc
gcgctattggaccggacacgaccatcacgctcgatttcgcgctcaaccgtctggccggcg
tgatcgagaagctggtgatctatccggacaacatgctcaaaaacatgaacaagttccgcg
gtctggtgcattcgcagcgcgtattgttggccctaacgcaggccggtgtgtcgcgtgaag
acgcctatcgtctcgtgcagcgcaacgccatgaaggtctgggaacagggcgctgatttcc
tcgaagaattgctggccgacacggaagtgcgcgctgcactttccgaagagcagatccgcg
agaagttcgatctcggctaccacaccaagcatgtggatacgattttcaagcgcgtcttcg
gctgaagcagcgcggcctacccctccctcaccctgaggagccgttggaaacggcgcatca
tcctgagcttgtcgaaggatcgaagggctgagggaaacactctgcctgccctcgtccttc
gaggcttcgcttcgctccgcacctcaggatgagggagagaacacagagacaggaaaagcc
ccatgtttatgaaaacatggggctttttacattctgtaaggcctgctggtttaagccttg
gtcctgatcgtgttgaccacattgccccacggatcgacaaaggtgctgtcgttgccgccg
cgcgtatcttcaagctcgacccagctaaggccggtgcgatccatatcacgcttgcccgcg
ccagcactctgccaggcattggctgcaatatggtggtggtagcgcccggtggacatgaac
acggcgcggtcgccataggtttgcaccgtttcaaaccccagttcgttgtgccagaaggtt
tcagcctcctgtgcattgccaacacgcaggttcacgtgaccaatcatggtattctgcggc
gcgccgtcccactctccgccctcacgctggatgacgccgagcagattgcacacatcaagc
agatcggggctcatcgtcacgcgatcgccgttccattgccattggtcatgcgggcggtca
gcatagatttcgatgccgttaccctcggggtcggtcagatagattgcctcgctaacctta
tgatctgctgcgccgctgaccggcaattgcttgtcaatggcacggcgcgaccagcgcgcc
agatcgccgcgtgtcggcagcaaaaaagccgtatgataaaggccggcgctgcgcggatcg
tccggtctggcagcggaaaactgttcgatttccatcagttcgcgatcacccgcgcccagc
acgattgaggcgccgcggcgcgccatctcgcgcaggcccaccacatcgcgataatattcg
gcaagcatttccgcgtcccgcgccttgaggccaatacgggccacacgcaccggcgtcgtc
attgcaaacggcacaggtgcggcggacggcagggcctcgtcagcggcccccgcagtgcca
ggcgccttgcgtctgctgattgccatcggtgttgtctccatcacgtttcagttcttggtc
gcgtttccgttctcgcacgaaagcggtttcgattaaaacggaaccactctatttctttgt
ctttacgcattatcccacgcaaaccgcttcgcgcttttgccggaagtgctctaaagatcg
tgattggaagcattgttcacaagtctgcgatcagcgaacaagctgttcatcgttcgatgc
ccccacccgcgcatggcgcttgaagaaggcacaaagccactctaaatggggggcatgaaa
gtcaaagacgcagatattctcatcattcccggctataccaattccggccccgaccactgg
caaacccgttgggagagcaaactctccacggcgcggcgcgtgcagcaggccgaatggtcg
aagcccgttcgtgaagactggatcggcgaagtcgtcaaggctgccaatgcagcaaccagg
cctatcgtgcttgtggcccattcgctcggcgtcgccacagcagtccatgccataccgcat
atccagcataaggtggcaggcgcgtttttcgtcgcgccaccggatgtttccaatgagaag
atcaggccaaaacatctgatgaccttcggcccctacccgcgtgaacgcctgccgttcccg
acgattacggtggtaagccgaaacgaccctttctccagcttcgaggcggcggaaagtgtc
gtgaaggattggggggcactgttgatcgatgcgggcgaagccggacacatcaatgcggag
tcaggccacggcccctggccggaaggctccatggtctttgcggaattcatgacccagctt
caggctcccaaacagcattgagagcctgaaacaaaaaggcaggcatggaacattgccttt
tccgtctgattatccgcgaacagctttcaccagcgtttccgccgcaaggcggatatagcc
tctgtcattgctaattgtcaggaaccggaaacccagcgaaatatagcggcgcgcaaactc
cggcgatggcgaatagatgcctgcaatcttgccggctgctgcggccttgtgtgcaatatt
gctgatcggttccacgattgcatccgaatgcgggttcgcctcgcgtccgttgctccatgc
gatggaaaaatcggacgggccgacaaaaacgccatcaataccgcgcacatccagaatggc
atccagcgcatcataggcatcgcgcgtctcgatcatcgcgaaggcaagcgtgtcgtggtt
ggcggtggtcagataatcgttggaacccggcgcgccataatccgcatttgcccggaacac
gccccatgaacgctcgccaactggcggatatttcatcgcggccgcaaatctgcgggcgtc
atcgactgaatttatcatcggagcaatcaccgcatgggcgccaaaatcgagcgcgcggct
tgccatatcgaaacgtccgacaggaatgcgcaccactgggggcttgcctgcattcagcac
caggccgaggctgcgcagaatgctcgcgtcgtcgtgcccgccatgctgcatgtccagcgt
cacggcatcgaaagcactatgcgcaagaatttctacagtcaggggttccggcaaggatga
ccaggcagaaagcacggtctcaccggcgcgaaggcgcgaagacaacgacattgacatgcg
tatttccttcacttcacaagttcagggcggaaacactgtgtgcccccgccccaaatcatc
atcaatcctgcttcacctgacggatcgcctcttccatgaaggcgaacattttttcgcgga
ttgcctcatccgtggtgctgacgcctgctgcgtccagatcggcacggaccttgcggaaca
catcctcatcgccagcttcttcaaaatcggcggcgacaacttccctggcataggcttccg
cttccgcatccttcttgccaagacgttctgcgacccaaagtcccaggagtttgtttcgac
gcgcctcagccttgaagcgcagctctgcatcaagcgcgaatttcttttcaaaagcgtcgc
ggcggtcatccatgccagtggtcatttgtaaagctccagacttccgggttagaagagatt
gtcatccgttctcttacctagagctggcaaggggcgcaagattatacaagggcttaaaaa
ccactttcttgcaactcacgcataaacttgtatccaaaacagcgaaaacgggggaacggg
cacaaagcaggattgttaaaagccgacaattgctataggtagcccgcgagaataacggct
gaaagccgatcaccatagatatggaaatccgagaaaagccatgaaccgtcgccgccgtat
ttacgagggcaaggccaagattctttatgaaggccctgagcccggtacgcttgtccaatt
cttcaaagatgacgccaccgctttcaacgcgaaaaagcacgaagtcatcgacgggaaagg
tgtgctgaacaaccgtatttccgaacacatcttcacccagctcaaccgcattggcattcc
aacgcacttcatccgccgtctcaacatgcgtgagcagctgatcaaggaagtggaaatcat
tccgcttgaagtggtggtgcgcaatgttgcagccggttcgctcgcaaagcgcctcggcct
tgaagaaggcaccatcctgccgcgctcgatcatcgaattctactataaggccgatgcgct
cgacgacccgatggtcacagaagagcatatcacggctttcggctgggctagcccgcagga
aatcgacgacatcatggcgctcgccattcgcgtcaacgacttcctgaccggccttttcct
cggcattggtatccagcttgtcgatttcaagatggaatgtggccgcctgtgggaaggcga
catgatgcgcatcgtcgttgccgatgaaatctcgccggattcggctcgtctttgggatat
caccaccaacgacaagctcgacaaggaccgtttccgccgcgatatgggcggtctggtcga
ggcctatcaggaagtggcacgccgtctcggcatcatgaacgagaacgacacgccgcgccc
gtccggcccaacgctggtgaaataaccattcgcccagcccggaagggcatgatcccgaaa
agtggacacggttttcgggatcatgccagaacaaacctttcgggctgtttcattcgttct
aaaattgcaggaactacagagtgatcaaggcacgcgtcaccgttacactgaaaaacggcg
ttctcgacccgcagggcaaggcaatcgtcggcgcgcttggcagcctcggtttcgacggcg
tcagctcggttcgtcagggcaaggtgttcgatctggaactggaaggttcggacaaggcca
aggccgaagcggacctcaaggccatgtgcgagaagctgctcgccaacaccgtgattgaag
attattctatcgccatcgcctgagcccaaaaaggaagcagacgccatgaaatccgcagtc
attcttcttcccggcctcaaccgtgatcgcgatatgatcgcggcactcaccaagatcacc
gggcaggctcctgtgacggtctggcagactgacaccagcattccagacgatgtggatctg
atccttattcccggcggtttttcctatggtgactatctgcgctgcggcgcaattgccgcg
cgtatgccggtgatgcaggccgtgcgcgagaaggccgacaagggcgtgatggtcatgggc
gtgtgcaacggcttccagatcctccttgaggccgggcttctgccgggcgcgctgatgcgc
aatgcctcgctgaaattcgtctgccgcgaagtgaagctcgaagtaaccaacgccaacacg
tcgttcacacgcggttacaagccgggccagatcatccgctgcccggtcgcgcatcacgac
ggcaattatttcgccgacgccgaaacgctgaagcgtctcgaaggcgaaggccaggtcgtg
ttccgctatgccgaaggcaccaacccgaacggatcggtcaacgacattgccggtatcgtc
aatgcgcgcggcaatgtgctgggcatgatgccgcatccggaaaacctgatcgaagccgcc
catggcggcgatgacggccgggcgctttttgcaggcgcactcggcatcacagcctgacag
atcttgcatatatgaaaacgggcggcccaatcggagccgccttttttattgcgcctgctt
catctcaaaactgcactggcaaagcatctgttttcatggcagcttggcttcgggcgggtt
ccaacggaagaaaaaatgccgggatcgacccatatttgtttcacgcattctcccggcata
aagagttcacatttttgctggaaatgcctcgcatattttggcgacaacgaatcaggggaa
catcattcatgcagctttattcccgccctctttccccttactcggcttttgtccgcgggg
ttctttacctgaaagacctgccgttcaagccgatgaccctgccctatccgttgccggccg
atttcggcacgatcacgccgctgcgccgcgttcccgtgctgattaccggttccggtgaaa
cgctctatgaaggagcggtgatcgccgaatatctggaagatcattttcccgagacacccc
ttctgcccggcaccccgcgcgaacgcgcgcttatccggcttcttgcgcgcgtgagcgagc
ttgaagtgcttggccctgcgatgaaactgttcatccttctcagcaagcccgaacgcgaca
atgcaagtatcgaacgcctgttcgacaagatgcataccggcctgaaagtggttgaaagcc
gcctctcggacaaggcctatgcaacaggcgacgaacccacccttgccgattgctgggtgc
tgccggtgcgttttctcatggaaccgctgaagaaactgtctgacagagcggatttgctgg
acgagttcccgaaattcgatgcatatgccgccaaggcaaaacagcatccggtttttgagc
gcatctggaacgagatgagcgacgggctgaaagctttcatgccgcaactcgcctgaccct
gtttaccccacctctcatgcgtgcctttgaaaggcgcgcactatcggagccttccttgaa
gaccaagactttcgctcttctggccctcccggccattgcattgcttgcagcctgcacttc
cagcaaacccacgagacctgtcgccgccgataccagcaaggcggcgctgccaaccatgga
gcgcatcgccttggccgcgaatagctgctggttcaaatccaaggacaaggatttccgtgg
ctattcgcttgcaccggagctgaattccttcaccgggcgcccgcgcattctcgtcgtccc
ggcgcgcaaccccacctcacgcccgctgctcgtcgtacaggcgcaaggcaatccggcaca
tgtcgagaccttcggccccatgatgcaggaaagccatggcggacgcatcgccgccgatat
caaccgctgggcctccggccagagcggctgtcagtaaatcttgttctgacagagcacgct
tgcgtgtgattatcatggatatccaatgaagggccgggagagcggcattttcctgtcgca
cttcatgaaaacataggttaaagaggcgccttgaaaccttaggcgccagtcttcggcaga
aggctttcgggtgccacagcctgcgacggggttccccatttccatgactatttccaatac
gcgagacatcacgccggaactgatcgaagcgcatggtcttaagccggacgagtatcagcg
cattcttgagctgatcgggcgcgagccgacttttaccgaactcggcattttctccgccat
gtggaatgagcactgctcctacaagtcctccaagaaatggctacgcacacttccgaccag
cggaccgcgcgtcattcaaggccccggtgaaaatgcaggcgtggtcgatattggcgatgg
cgattgcgtcgtcttcaagatggaaagccacaatcacccctcctatatcgagccttatca
gggtgccgcgaccggcgtgggcggaatcttgcgcgacgtgttcaccatgggcgcgcgccc
cgttgcggcaatgaatgcgctgcgctttggcgaacccgaccatccaaaaacccgccacct
cgtctcgggcgttgtttccggcgtcggcggctatggcaatgccttcggcgtgccgactgt
cggtggcgaggtgaatttcgacaagcgctataacggcaatatcctcgtcaatgcctttgc
tgccggtcttgcccggcatgatggcattttcctgtcggaagccaagggcgtcggcctgcc
ggtcgtctatctgggtgcaaagactggccgcgatggtgttggcggtgcaacaatggcatc
ggctgaattcgacgagtcgatcgaggaaaagcgccccaccgttcaggtgggcgatccttt
caccgaaaaatgcctgcttgaagcctgccttgaactcatggcttccggtgcggtcatcgc
cattcaggacatgggcgctgccggcctcacctgctcggcggtcgagatgggtgccaaggg
cgatctcggcatcgaactcattctcgaccatgttcccgttcgcgaagagaacatgaccgc
ctatgaaatgatgctttcggaaagccaggagcgcatgctcatggtgctgaagccggaaaa
ggaagcagaagcgcaggctatcttccgcaaatggggccttgatttcgcgattgtcggcaa
gaccacggacgatcttcgtttccgcgtcatccatcagggggaagaggtcgccaatctgcc
gatcaaggatctgggcgacgaagcgccggaatatgatcgcccgtggatggagccgggcaa
gcatgcgccgctgcctgccagcaatgtgccgcaggtggaagactattccgcagccctgct
gaagctgatcggctcgcccgatctttcctcgcgccgctgggtctatgaacagtacgacac
gctcattcagggcaattccttgcaggttccgggcggcgacgccggtgtaatccgtgtcga
aggccatgaaaccaaggctctcgccttctcttccgacgtgacgccgcgctattgcgaagc
cgatccgtttgaaggcggcaagcaggccgttgccgaatgctggcgcaacatcacggcgac
cggcgcggagccgctggcctcgaccgataatctgaacttcggcaatcccgaaaagccgga
aatcatgggccagctcgtcaaggctatcgaaggcattggcgaggcctgccgcgcactcga
cttcccgatcgtgtccggcaatgtgtcgctttacaatgagaccaacggccaggccattct
gccaacgccaacgattgcgggtgttggcctccttcccgactggtcgcaaatggcgaagat
cggcggcatgcaggatggcgatacgctggttctgctcggtggtgacggaacgcatctcgg
ccagtcggtctatctgcgtgaccttttcgaccgcgcggacggtcctgcgccttttgtcga
tctggcgcttgaaaagcgcaatggcgaatttgtccgttctgccattcgcaacggtcaggt
gacggcctgccatgatctttccgatggcggtctggcgattgccgttgccgaaatggcgat
caagtccggcaaaggcgcgacgctggacgctggtgacggcctgccgcacgccctgctttt
cggtgaagatcaggcacgctatgttatttccgccacgcctgaaatggcaaagctcatcgc
gcttaacgcggaaggcgcaggcgttccattccgcattttgggtacagttggcggcgaccg
gctgaaaatcagcaagaatgtcgatgtcagcgtggccgatctgacgcaggcttatgaagg
ttggttcccgaacttcatgaacggcgaactgaccggcaataactgatcttatccttggag
cggttcctgttttaacaggatcgccggaaccgctctgactgtttgttttatcgcattgtc
caacgcaaaaccgtttcacgcttttgctggaaatgctctaaaactcataccaattgccgc
ccggagggaaaccctgtccgggcggtttgattgtcggctatttaagcgttagacagatga
atattgacgcaccgcgaaggtgcgttacgattcgatagagcgataggaaaagccggaaac
ggcgggagattttacatggctatggacgcacatgagatcgaaaaactgatacgcgaagga
attcccgacgcaaaggtgacgatccgcgaccttgccggagatggagaccatttcgctgcc
gaggtcgtggccgaaagcttccgcggcaaatcgcgcgtgcagcagcaccagatggtctat
gacgcgctgaagggcaatatgggcggcgtacttcacgccctcgccttgcagaccagcgta
ccggaataataagtaccctctgcgccggggagaggcttgctgcggcaagatgctgctccc
caaaatgccgttttcccgcgtatttgacttgctttcgccttaacggggtggttaccagca
atcagatgactatatgggagatatcctcccatcctgtgccggaatttgggccggcatttt
gaaaggaaatcagatgaccggcattaacgatatcatcgacaatgaagtgaaaaacaacga
cgtcgtgcttttcatgaaaggcacgccgggtttcccacaatgcggtttctccggccaggt
cgtccagattctcgattatctcggcgtgaactacaagggcgtcaatgttctggcctctga
cgagcttcgccagggcatcaaggaatattccagctggccgacgatcccgcagctttatgt
gaagggcgaatttgttggtggctgcgatattgtgcgcgaaatgttccaatccaaggaatt
gcaggcacttttcaacgaaaaaggtattgccaccaaggcagcttgaggcttaattgcctc
ataacacggccttagcctcgatttttataaaaggcgccgttcagcggcgccttttatatt
gtcagatggttttcatcgacggtggttttctgccgggtcttcgttttcgggagcgtcctc
ggcaattggtcggaatgtgtaaaaacaaataatcagagcggctgcgcgcacaaaggtccg
gcaagccgctctgggatctttattccgcgctgcacctttctgaggcggcgcaccaatatg
ccagggaatgccagccatgccgctcgacatcaaggacggttcgccaagccatcagacatc
catacgcggacgcggtgaatttattgcgctcatcgccgccatcatggctatcaatgccct
cgctgtcgatatcatgttgccgggcctgccgcagatcggcgccagcctcggtgtacattc
tgaaaatcatgttcagttcgtaatcacggcctatctgctgggtttcggtgtttcgcagct
tttctatggcccattgagcgaccgtttcgggcgcaggctgccgcttttcggcagtctggc
catctatgttgtcgccgcactgggctctgcctttgtaaccgacttcacgacgctcatcat
tctgcgtgtgctgcaagggcttggcgctgccgcaacgcgcgtgattgccgtgtccgtcgt
tcgcgacaagttttccggccgccagatggcggaagtcatgtcgcttgtcatgatggtttt
catgatccttccggtcgtggcgcccgccaccggccagctcatcatgctgttcggcgaatg
gcacctgatcttcatgttcatggccattatggcgcttgtcgtcggcctgtgggcattcct
tcgcctgccggaaacgctccccgtgagccgtcgccgcccgctcaccatgaaaagtacgct
tggcggtttcgtgattgtccttacgaaccgcgtggcgctgttctatatgctggggacctc
gttcattctcggcgccctcttcggctatatcaattccgcacagcagatttttgtcggcat
ctatcagctcggtacattattcccgctggcctttgccgccgtggccatgacgcttgcgct
tgcctcgttcctgaattcgcggctggtggggcgcttcgggatgcggcgcatttcccagac
catgctgctcgttttcacgagcttcagccttctctggatggtgctgtctatcgtcatgga
tggccccattccatttgcggttctgatgataatctatatgaccatcatgctctcgttcag
ccttgtgaccgccaatttcaatgcgctggccatggaacccctgggcgaagtggctggcac
ggcttcttccgtgctgggcttcgcacagaccgtcatcggcgcggcactcggcgcggtgat
aggacaggctttcgacggcaccaccacgcccgttgccaccggctattgcgtgctcggttt
cgtggcgcttgcctgtgtgcttatcgccgaacgcggacggttgttcagggttcaaaatcc
gccagccgaacatgtgatctaatcacccttcgcaaatgtaaaagcccgcctgaccggcgg
gctcagactgctgacaaacctcgggcagggtcaaaatggcctcagattcacggaacgtca
cagattcaaaacgtgagcagatcggaatcaaaacccatcgtttttgactgctgccaaaaa
tcgaggggtttttcatcaatctgagcccgcctgaccggcgggcttttacattcgtatcat
tcttcccagagggcggttcggatcgcctgccagctttccctgctgggcgcgattagaagt
ccgccgccggtatgagatggcagatagttgctcccgtcccaacgggcaagatagccgccc
gcttcctgatgaataagggcgccgggcagatgatcccacggcatcagcttgttatagacc
gcaaaatgcgcaccacctgtcgcgatgatgcgatattcatgtgccgcacagcgataaccg
atctgcgagagaaatttcgtatggttgcgcgcaaggcgcgagcgcatcggctcaggcgta
tattgccacgatacagaacccgtcatctgccctatggcggcaggcgcggcgacatgcaca
ttgcgggtcgtaccatcagcacggcggatatggctcccggctcccttcgcagccatgatc
cagtccttatcgacgggatcatgaataatgcctgcaacggtttcgccttttgacaccacc
gccagcatcacgccaaaaagcggcaccccggaagcaaaattgaaagtgccgtcgaccgga
tcgatggtgaatgccagatcggcctctcccaagcccgcaagcaagcccggattgtcggaa
caggcttcttcgcccacgatcaacgcatcgggaaaccgctccctcaaccgggcggtgatg
aagcgttccgcattaatatccgcctctgtcaccagatcagcaggggatgtcttctgccgg
atgtcacccacttccagatggcggaaacgcggcattatttctttggctgccgcttctgcc
agaagatccgccagccaatcgagttgtccatcaccaaagcgcatcgtcactacccttctc
gccattggccatcaggcccgcaaaatcgaacagtttgcgatccagaagatggctcggccg
cacattggtcagggcgcggatcatcgtgtccttccgtcccggcatacgcttttcaatatc
gatcagcatggctttcatggcgttgcgctgaaggccgtcctgactgccgcaaaggtcgca
cggaatgatcggaaactgcattgcgttggcgaatttttccagatcatcttccgcagcata
ggcaagcgggcggaaaaccataagatcgccttcgtcgttcagaagttttggcggcatggc
cgcaaggcggccgccatggaagagattcatgaagaaggtttcgagaatatcttcacggtg
atggcccagaacaatggcagagcagccctcctcgcgcgctatgcgataaagattgccacg
gcgcaggcgcgaacaaagcgaacaataggtgctcgtttccggcagcttgtcggtaacgat
cgaataggtgtcctgatattcgatgcggtgctcgatgccatagcgcgtgaggaaatccgg
cagaatatgctttgggaagttgggctggccctgatcgagattgacagccagaagttcaac
cggcagaaggccgcgccatttcaggtcgagcagcaaggcgagaaggccataggaatcctt
gccgcccgacaggcagaccatccagcgatcacccggctttaccatggcgaaatcttcaat
ggcctgccgtgtcaggcgcagaaggcgcttgcgcagcttgttgaattccactgtggcagg
cacatcgcgaaacaaaggatgacaaccactgctgtcagcatgttccgtgatatcagcatc
gaaagcgttcatggtgcttcccgaacaattgaggatattgcaggtttggagcgcgtttta
atctgaatgaatcagatcggcgctccaactattttttgacgcgcatcttatccgaaaacc
gtttcacacttttcgggatgcgctctcatacccaaaactggacgccgggaaaaccggcaa
accggaattctttgcaggcaaaaaagcgcaagtgcctggactgtccttttactttacgac
tgcaatcttcactcagggattaaatccaaatgtttgatattttaaattcgataggggtca
tcggacgcagattgtttctatcggtattttttctgctgttcagcgctcttctttcagctt
gcgtcacttaccataccgaccgacagatcgatgatacgcttggccctcccggccccatcg
ccaaagttccaggataacgcataagaaaaacccgcgctgcatacacagcgcgggttttgt
atttcggcttgataccgcaccccagccggggcacacagaattagcgcgagtagaattcga
ccacgaggttcggttccatctggacggcgtaaggcacatccaaaagacccggaacacggt
tgtaggtcgcgaccatcttgttgtgatcgacatcgatgtagtccggcacatcgcgttctg
cgagctgaacggcttcgagaacgatggcgagctgcttcgacttttcgcggacttcaacaa
cgtcaccgaccttgaggcggtaggactgaatgttgacgcggcggccgttcacgttcacgt
ggccgtggttgatgaactggcgtgcggcgaaaatcgtcggaacgaactttgcgcgataca
caacagcatccagacgcgattcgagaagaccgatcaggttttcacccgtatcgcccttgc
ggcgagcggcttcttcataggtcttgcggaactgcttttccgagatatcgccgtagaaac
ccttaagcttctgcttggcgcgcagctgcacaccgaagtccgacagcttgcccttgcggc
gctggccgtgctggcccgggccatattcacgacggttgaccggggacttcggacggcccc
agatgttttcgccaagacggcggtcaatcttatactttgcggattcgcgcttgctcatcg
catttccttcaaaaagttagagcgcccggaggcgctggaggaaacgcgccctcctctgcc
ctgcgtttccgaggactgacaggatgaagtgcgcgagcgcgatcttcatccacgggacac
gtcaaatgaaacgccagcgcatgaaagcgccagcgatggcgacttttagtcattcccctg
ccgtcttgtcaagttcacgggtgctgcaaaggccagaaaacatgccttttccttcccctt
tgctaccatttgcaacgctctgccaccaagcgtgaaggaacatggcggctgttttcccat
taactgacaaacctgcaatcaaagaggtgtgcatggtgttgtctttttcccggccttcac
gaatattcatcatggtctgtctgacattggtttttttcctggcgccaggtcttttcaggc
aaggcagcacaaaagcgcagacattcatcgagcggatattgaaacaggatgcgcagaagg
ccaaaaaatataaaaaacgcacagtccaaaagcgctccagcaagcgacttttagcaaaac
aggctgaaaagcctgccccgcaaccaaatatcgaagtcaaatcgaaaccaacaactcctg
ttcccgttccggtacctgcgccgcgccgtactgaagaaaaagcgcaaaaagaagcccccg
ccatggacgaggcccatgaggcaaagcctgccgcggacaaagccgaaccggagcaacagg
caaagccacagaaggatgatcgcatctatcaggtggcctgcccggctttgatttccggcg
atgttgacggaaaattgctgccgcccatcaaggatggcgaacaatgcggcacccactccc
cgctttccttaacggcgatcggcacgaaagagccgctgcgatttgcccatcccgtcacca
ccaattgcgccatggcggtaacgcttgcccagtggagcagcgccataaagaaagccgcca
aaacagcctatggcgacgatttcaaaataacgaagatcggcacaggctccgattatcaat
gccgccgggtgaatggcgcatcgagcggccgtatttcggaacatgctttcgccaatgcgc
tcgacatcatgtcatttgaattttccgatggcagcaaaaccgagcttcaaagcggatgga
acggctcggacaaggaaaaggctttctggcgtgcagtgcatgaagcaagctgcgagcttt
tcatgaccgtgatcggccccgatggcgatgctgcgcatcggaccaacatgcatcttgatc
agggttgccacggcaaaacctgccttatgcggatttgcgaataaatttgtgtcgtaactt
gcggaagttcatagaaaaatccaaatcatcctttcagatcggttccggttaaaacgaggt
cgatggagccgctttctttctttgtttgtacgcattatccgacgtatcgaagcgggatca
gaaatcagtccagtggactgattttccagcgtagacgcttcgcacttttgctggaaatgc
tctagactgaactgcttttatcgattcaacagctctgcttgacagcggcagagtttttcc
agaaggaaacggggcatgaaatcgaccaagatcatactttccgctatttttgcctttggt
ttcactgccgccgcgcaagctgatgccgtgccaaagcggacaaaggatttcacagccaat
tatcagacgctggtgaaagaccagcaggcatctccacaggtggccgattgcattgcttca
ggctacgactatgtgaaaaagagcaagaaatatgatcgccttggctttaccaaggcggat
attgcagccgctgccaccagcgataaatcggccaaattcagcgcaaaagacgcgaagaaa
gtttccgccatcatttccgttcccggcgaggcgcgtataaagagcgtcggctataaatgg
gacagcatcacgctgcgctgcggcataacacgcggcaagttgcaggccatagaaatcgtg
cgcaagtaaccgttttcttgcaatgcaggcgatcttttcgcctgcattgacgctcatttt
ctgtcgtcatcggaaacgtggccgggcaggcccttgcgtttggtttcggcgagctcttcc
agttctttttccgtcatcgattcatacatctgcttcgatgcgccaaaaagctcgctcacc
ttgatttcgccgcgcttggccgcaagtgccgcgcccgctgctttctgttgtgcctgtgat
tttgccggcatgatcttgtcgcctcccgtttcactcggaccggattatgctctaaacaag
ctcgacttccacaacgccctggatagccttcatggcgctcgcgatctgcgggctgacgcg
atagcgatgcggcaattcgatctccacctcacgctgtccgttatccttgatgacgatgag
gctcacctgtccgtcaccgcgtgtattgaaatgcggtgcgatgtggcggaccgcatcagc
cgagcgcagatagagtcgcatagccttctgcatacggcaagcctcgtcttccagcgactg
gacagtctgaatgcgcaatccgatgccttcaggccggttttccgcctgcaccgtgatcac
caccgatttgccgctttccaacagatcgcgatattgtgcgagcccttccgaaaacaggac
cgcctcaaactggccgctggcgtcggaaagctgcacgatacccatcttgttgccggtgcg
ggtcttgcgctcctgccgggccgtaaccgtcccggccagacgccccgcgcttgcgccgcg
ctttaccgcggctgaaaaatcagcccagctttgcacacgcatccggttcaagacgtcgcg
atattcgtccagcggatgggcagacagataaaagccaaccgcctgaaactcacgatgcag
catttcagatggcagccagggggctgtcggcggcaggataagtgtttccctgggcgcgcc
ggaaaggccgaaaatatccgactggccgctgacggcattttcctgcgtgcgctgggcaaa
gcccagaatgcggtccatcccggcgcacatggcagcgcggtcccgcccaaaacaatccat
cgcgcctgcattgatgaggctttccagaacacggcgattgataattttgggatcaatccg
ctcgcaaaaatcctcaaggctttcaaactgtttttcggcacgcacatcgacaatatgatc
gacagccgcctcccccacacccttgatggctgcgagcgaatagaaaatcttcttctcacc
cacttcaaacgggcggaacgatgtcttcaccgaaggcggcacaacctcaatgcctagacg
gttcgcctcgcggcggaaatcgttgagcttatcggtgttcgacatatcgtaggtcatcga
cgcggcgaggaactcgaccgggtaatgcgcctttatataagccgtctggtaagaaacgat
ggcataggccgcagcgtgcgacttgttgaagccatagtcggcgaacttggcaagcagatc
gaaaatcatgttcgcctgcgccttgtccaccccacgctcaaccgcaccatccacgaaacg
gacacgctgcttgtccatttcctcgcgtatcttcttgcccatggcgcggcgcagaaggtc
agcttcgccgagcgaatagcccgaaagcacctgcgcgatctgcatcacctgttcctgata
gacgatgacgccctgcgtttccttgatcaggtgatcgatcttcgggtgaatggaggcgat
ctcctcctcaccattcttgcgcgcattataggttggaatgttctccatcgggcccggacg
ataaagcgcgacaagcgcaataatatcctcgacacgatccggcttcatgccgagcagcgc
cttgcgcatacccgcactttcaacctggaacacaccaacggtttcaccgcgcgacagcat
ttcataggtcagcgcatcatcaagcggcaggtgggaaagatcgatatcgatccccttgcg
cgccaccagcttgaccgccgtttgaagaacggtcagcgtcttgaggccgaggaagtcgaa
cttgacgagacccgcctgctccacccacttcatattgaactgggtgacaggcatgtcgga
tcgcggatcgcgatacattggcaccagctcagacaaaggtcgatcaccgatcacgatgcc
agcggcatgggtcgatgcatgccggtaaagcccttcaagcttcagcgccatgtcgagaag
gcggccgacgaccggctccttctcgcgctcctcgttgatcttaggctcggactcgatggc
ttgcgccaatgataccggattggccgggttctgcggcaccagcttgcagaggcgatccac
ctgcccatatggcatttccagaacacggccaacgtcacgcagcacggcgcgagcctgcaa
ggttccaaacgtgatgatctgtgcaacctgatcgcgcccgtatttttcctgcacatagcg
gatcacctcttcgcggcgatcctgacagaaatcgatatcgaagtcgggcatcgaaacgcg
atcgggattgagaaagcgttcaaaaagtagcgagaagcgcagcggatcgacatcggtgat
ggtcagcgcataggcgacaagagaaccggcaccggaaccacggcccggcccgaccggaat
accatgagctttggcccatttgataaagtcggcaacgatcaggaaatagcccggaaactt
catgcgggtgatgatgccgatctcatattcgaggcgttcggcatattgttccggcgtata
gccttccgcaaggcccgcagtctcaagacgcttcttcaggccctcgcgcgcctgccgcgc
aagttcgtcagcttccgcctgaacggcagcttccggatcgtcggactcgccggtaaaccg
tggcaggatcggcttacgcgtctgcgtgtaccaactacaacgcccggcaatttcgaccgt
attctcaagtgcttccggcaggtcggcaaaaagctccgccatttccgcgcggcttttcag
acaatgatccggtgtcaggcggcggcgatcatcgttggagagaatctggccttccgcaat
ggcgagcagcgcatcatgcgcctcgaaatcctccgctttcaggaaaaaagcctcgttggt
cgcgaccagcggcaaatccatctcgtaagccagttccaccgtactggcttccacagtgcg
gtcataccccgcctggcgctgcaattcgacatagagacgattgccgaaggtttccttcag
gaaagccaagcgcgcgcgcgcgcggtcggcacgatccgccgtgaaggaccgcccgatcgg
ccccaaaggtccgccggttagcgcgattacatcctcagacaaggctggcagccagccagc
ctctatgtggatagggtcgccagcaggcgtatccagaaatgcacggcttacaagccgcac
aatattggcatagcctgcttccgttgccgcaatcaggacaagcggcgcaagatccagcgc
gagcttgcggttaacactgcggctattgtcattatgatcgccgaaggcaacatcaagctg
acagccgataatcggctgcacaccatccttcgacgccttctgcgcaaattccagcgcacc
gaacagattgttggtgtccgtgactgcgatggccggcgcttcgtcggcaagcgcctgttt
gatgatcttgccaagcggcaatgcgccttccagcaaggaataggcggaatgaacccgcag
atgaacgaaacccggcgtagcagagctaccgctcgctgcgtttcctgctaccgtatcgtt
cattcgtccaccccgatcttccgtaaagccgcatcgacgaccgctcacaggttggtcggc
agctttcctgcttttcaccttcaacggccagatgtcaatgatgccgcttgcggttggcgg
cgggcgactctgaccgcccgcaatttccagtgtcggggaatgttcgagcgatgtccagag
aggctaccgcccggatggggcaggttcacaggaacccgaaatattttccaaagcagatcc
ggctaaaacggaatcgtttttggctcgaaactctagatggcgcttacccagatcgcaaaa
gttgcaatgaagaggcttatggaaatgaaggacaaaacatcgtgtacgagatcggtcatg
tcggaaactcctctttgttcacgtctgtttgttatttgttctatttttgttcctaagtca
acacctattcgatatccgcattcattttagggtttataaatagtgaacacgcaaccgcag
gcaggtgtgccggggaagcaaaaacaaaggagggaggatattgcgacgctgcgccacctc
aacatggaggagcgccctgcgccagcggaagttcgctcgataaggccgctcccggcggct
ccccaagataagcgaaaatggctccgtttagagcggttacaacgattccgttttaaccac
tctaaagatcgacgaccctaccgtctttcagcgtcacccgccggtccatgcggcgcgcca
gttcgtggttgtgggtcgcaatcagggcagcaaggcccgactggcgcacgagcgcctcca
gcgcaccgaaaacataggaagatgtcgtcggatcgagattgccggtcggctcgtcggcca
gaagcacgagcggcgcattggccaccgcgcgcgcgattgcgacgcgctgctgttcgccgc
cggaaagctctgccggacgatgcgaggcgcgtttgccgatcttcatatattcaagaagct
gctgcgcgcgttctgctgccgcctttctggaaaggccgcgaatcatttgcggcagcatca
cattttccagtgcggaaaactccggcaggaggtgatggaactgatagacaaagccgacat
cgttgcggcgcacggcggtgcgctcatcatccgaaagcttgctacaggaacgtccgtcca
gaacgacatcaccactgtcagggcgctccagaaggccggccgtatgcagaagcgttgact
tgcctgcacccgatggcgcaacaagcgccaccatctcgccgcgacgaagcgtgaaatcgg
catcgttcaggataatcagctcgcggtcggcttccttataggcgcggccgatgcgctcta
gccgcaggatgatttctgccgccattattcgtacctcaatgcttcgaccggatcgagctt
ggctgcgcgccaggcgggaaagatggtggcaataaacgaaagcaccagagccatgacgat
gacggaaagggtttcgccggggtccatcttggccggaagctggctcaggaaataaagctc
cgggttgaaaagcgtcgtgccggaaagccacgagaagaattcgcgcaggcgctcgacatt
gaggcacacgacaacgcccagaatgacgcccgccaccgtgccggtgacaccgatggcagc
gcccgtcatcaggaatatgcgcatcaccgcgccgcgtgtcgcgcccatggtgcgcaggat
cgcaatgtcatgccccttgtccttcaccagcatgatgaggcccgaaataatattcagcgc
ggcgacgagcacgatcagcgtcaggatcatgaacatcacgttgcgctccacctccagcgc
ggaaaagaaggtctgattgcgctgacgccaatcgacaagcgaaagctggcgcgctgcggc
ctcctcaacgggtgcccgcatcgcatcgaccttatcgggattatcgacaaaaatttccag
cgactgcacctttccttcctgattgaagaaaagctgcgcctcggaaagcggcatcatgac
aatagaggaatcatattccgacatgccgatctcgaagatcgcaacaatcggataggcttt
gacacgcggattgacgccaaagggcgtcacatcgccatccggcgaaataacgcgcagcgt
atcgcccacggaaagccccagattttcagccattcgcgtaccaatggccacgccgccact
gtggtcgaaacctttcagcgtgccctgacggatattggacgatatgagcttcagcttgtc
gaggtcttcctcacgcaaaccccgcacgagcgcgcccgttcccgcaccaatattgccctg
cacgagcgcctgcccttccacaacgggaatagcaaacttgatacccggaatggcatccac
acgcttgataaggtcggcataatcatccagtggacggtcgatcggctgcatgatgaggtg
gccattgatgcccagaatgcgcgtcagaagctcggcgcgaaaaccattcatcaccgccat
gacgatgatgagggtcgcaacacccagcatgatgccggtgaaagaaaagccggcaatgac
cgaaatgaaggtttcacggcggcgcgcacgaagatatcgccacgcgatcatccgttcaaa
agccgaaaaagggccggacttcggcgccttcacggctgccgtggccttccctccggactt
tgccgccgcgttgctcatgcttgtgccgtcaacatgttgattgctgcttcaatacccagg
ctctggcgttcgcccatcttgcggtccttcacctcgacttcgccagccgcaacgccgcgc
ggaccgacgatcacctgtgtcggcaggccgatcagatccatcgtggcaaatttcgcgccc
ggacgttcatccttgtcgtccagcagcggatcgacaccggcattggtcagcgcctcgtag
agcttttcgctcacaccatcgcatccctcatcgcccggcttcatgttgacgatgccagca
ccaaacggtgcaatggccttcggccagataatgcccgcatcatcatgcgaagcctcaatg
gcggcagccaccagacgcgacgggccgatgccataagaccccatggaaaccagatgttcc
ttgccatccggcccctgcactttcgcgcccatcggctcggaatatttggtgccgaaatgg
aaaatgtggcccacttcgatgccgcgcgcggaaacctggctttccggcttcaccttggcc
caatcggcttcgtcgtgcatttcgtccgttgccgcataaggcgtcgtccagcgcgtgacg
atatcggtcagctgtgcgtcattgcggaaatcagtatccgcacccggcacggcaaggtcg
agataagcacggtcgcaatagacctggctttcgccggtttccgccagaatgatgaattca
tgggaaagatcgccgccaatcggccccgtatccgcgcgcatcgggatggcctgcaagcca
acccgcgcaaaagtgcgcagataagacacgaacatgcgatagtaagccattttcgctcct
tcataatcgaggtcgaacgaataggcatccttcatcagaaattcgcgtgagcgcatgaca
ccaaaacgcggacgcacctcatcgcggaacttccactggatatgatagagattgagcggc
aaatccttgtaggagcgcacataggaacggaaaatatccgtaaccatttcctcgttggtc
gggccgaagagcatttcacgctcctgacggtcctgaatgcgcagcatttccttgccatag
gcgccatagcggccgctttcgcgccacaggtccgccgactggatcgtcggcatcaggatt
tcgttcgcacccgcacggttctgttcttcacggatgatggtgcagaccttgttcagcacc
ttcaaaccaatcggcaaccaggaatagatgcccgcagactgctgacggatcatgcctgag
cgcagcatcagcctgtgcgagacgatttccgcctccttgggattttccttcagaatgggc
aaaaaataccgcgacagacgcatcgtaaccaccgatcaagaggaactgcctgaatgcttc
aagaatcaggcaaaaattaagcatattccatggtttcttaccgggtaatgcatctattga
aaacccgcatgaaaaagctttcgccacagcggattccgccatccacaaccataaaataca
agcgggggaacgcagggcacaaaatgccacttcaagattcacatttaatttcaatatatt
atagatatatcaccagacgggagcaatttttacgaaagaattatgacgcaatagaagatt
tttggtgacaaaagctgtgcggttcgctatttttttcaccataagagcaacaacggaata
aaaccgttggtttcacgcggtgaagtcttgggaggatggatccaggcgcggtttccgcag
ccgccagtaaaatggaaaacggatcgaacgcgtattcaattggcagggcgaaagccttgc
ttttttttgcacttgcaggatcgccacttccacctctgcgaggcattttattgatttgaa
taatacattaattttgtaggattatcatcaggatgatttaccatgcataagtattcaatt
tttcacttatgaatattgccgtgaaaacgaatactcccttccggctgcggcaaatgggta
atgaaaaagctgaaggcatatttgcagcgagcgtttcttgctttaacggaacagccctaa
ctctttgttttgccgcattatccgacgcatcgaagcgggatcggaaatcagtccagagga
ctgatttccccgcgtaggcgcttcacacttttggctcgaaaaggccccaatctcgggcag
cctcaaatttccggttctggcggagaagccttatgtcagatcggggaagaaatggggaat
atcgtccagtccgagaccgcttacctgcgtcagataataatagagcaggaagataagcgt
ggcggcaacggtggtgcgcaagaaagcgcgcccgatatgcggcttggctggagcactggc
gacggttccaagtgtcacctcgttttcctcggcctgcgtgcgcaaaccaaaaggcagcag
cgcaaaaagtgctgtccaccagatgatgaaatagatcgcaatgccggaaaagagagacat
gatcagacctcttcgagttcgatcagcgtgccgttgaaatccttgggatgcaaaaacaga
accggcttgccatgcgcgccaatcttcggctcgccattgccaagaatgcgggcgccttcc
gccttgagacgatcgcgcgcggcgatgatatcggcaacctcatagcacagatgatgcatg
ccgcccgaagggttcttctcaagaaaggcagcaatcggcgagccctcgcccagaggttcc
agaagttcgatcttggtattgccgacgtctatgaaaaccaccgttacgccatgttccggc
cgagcctccggctctgtgaccgtggcgccaagcttaccgcgataaagcgcggttgcggct
tcaagatcgggaacggctatcgccacatggttcaagcgttcaagcataagcacctcccat
gccagtcagttcgcaatttcgcgggattaccgtatcctattcacgaagacggtcactacc
ggctttttgccccaggcttcatttgccgcagcccggacggcgcggcgaacagactcgcgc
accgtctcaatatccttgcggcgaacgcgcggtatgctgtcgatcgcctcaatggctgca
tccagcagaatgtcttccatcagttcaccctgcctgtcctcctcaggcaggccgaaggcc
acaaggtcaggttcgtccagcatcttgtgctcccggtcgagcagaaccgataccgcgaca
tggccgacataggcgagcttgcgccgctccaccataccgatttcttcttcgtcgccgatc
agcttgccgtccttgtagaggcggcccactggcgcttcgtcaatgatctcggccttgccg
ggcgcaaggcgcagcatgtcgccgtcacgcacctgtgcgatctgctcgatgccctccatc
gcacccagagacccttgcgcgaccagatgagcggcctcgccatgcaccggcacgagaatc
tgcggacgaacccaggaatacatgcggcgcaactcactgcggcgcggatggcctgaaacg
tgaacgagggcgtcctcatcgccaatgatcttgataccgcgatcgatcagccggttcttg
atgtcgagaatggccttttcgttgccgggaatggcccgcgacgaatagatgaccgtatca
cccgccgtcagggcgaggctgcgcatctcatcgcgggcaagtttcgccagtgccgcgcgc
ggttcgccctgactgccggtcaggatcatcaccacattttcacgcggaatatagccgtaa
tcctcttcgctgagatattccggcaggccttccatataaccaagttcggttgcaaccgag
atggcgcgcttcatcgaacgccccaccaccagaacctgccggcccgcatcgcgggcagct
tccgtgatcgaacggatacgccccacattggaggaaaaagttgtgatcgccacacgtccg
cgcgcattctggatcagttcgcgcagactttcacccacctggcgctccgatggggactca
ccttcacgcagcgcattggtagagtcgcagatcagcgccagaacaccggcctcacctatg
gcgcgaaagcgcgcttcgtcaatgacggggccaagcgatggctcgggatccattttccag
tcgcccgtatgcaccaccgtgccaagcggcgtggtgatggccagcgaaaccggctccgga
atcgaatgggtgacagcgacggcttcaatcttgaacgggccgacttcaaacgtctcgccg
gccttatagatcgtgatcggaatttccggcgcactgtcttccgactggcgcttggcttcc
agcaaaccagctgtgaacggcgtcgcatagacgggaactttcaggcgcggccaaagatca
agcagcgcaccaaaatgatcttcatgcgcatgggtgatgacaatgccgcgcagattgtgc
ttttcagcttcgagatagcgaatatccggcagaatgaggtcggcgcccggctgttccggc
ccggcaaagctgacccccatatccacgaccagccattcgcggttatccgcaggaccaaaa
ccatacatggccaaattcatgccgatttcgcctacaccgccgagcggcagaaagacgaat
tccgtagtattggaccgggccatgaaacttcctttgtgatcaattctttagagcggctcc
cgttttaacggaatcgccgaaaccgctctaactatttgtttgtcgcattatccgacgcaa
aactgtttcgcacttttcgggatgcgctctagtcttgtcgcttcaactggacctaaagct
accctgttgcaacccctgcaatacaagacaacgaaattatttgcgtattgttgcagccgt
cccgaaatagacatcgcccgccgttaccgcgacccgcgaaccttcatcctcgcgaataac
aaagcgacaagcctcgtcaatcgtctcgaaacgaccttcaacaacgcggccttcaacctg
catggtaacgtgctggccaaggccatgcgcgcgcttaagccaacgcttgcgaatatcgtc
gagaccacgcccctcgttccagacacgatagttgaccgaccacgcatccgacagcgcagc
gaacagggtttcagcatcacatttgctgccgagcgcccgcaatgaggttgccggataagg
caggtcgtccggaaaggcgaccacattggtcccgatgccgatggcaacggcaaacaaatt
ctttgccagaatggaagattccagcaagatgccggtgagtttggcgccattgaccagaac
gtcatttggccatttgaggccgattgtcggcggcaccgcaggcccggttgcggcaaagac
cgcatcaagcgcatcggcaagcgacaggcccgcgacgaaaccaagcgtcgctgccgtctt
catttcataggattcgaccagaagcagcgtggaggcaagattgccttccggcgtagacca
ggcgcggccccgtcttccgcggccgctttcctgttttttcgtaacaagccagagcttgcc
cggatcaccgccagccgcccgttccagagcaaccgcattggtggaacctaccgcctcgaa
agtttcgagacggtagccctcatttgccgccaccggcgaaagcgcaaaactcatctcagc
ttccgcccccaagctttgattagaaaaacgtcctggctgcggcttcggcatatccgccaa
tcgggccagcaaggaagacatagaaaagcacgaaggcacctgttacgccgagtacgaggc
gaagctcgcccgcgaccggaacaaaacccgctgccggttcatcgaaccacatgatcttga
tcatgcgcagatagtagaacgcgcccacgaccgaagccacgataccgatgatggcaagcg
gataaaggcccgcttccacggcggcaaggaaggtgtaccacttgccgaagaagcctgcca
gcggcggaatgcctgcaagcgaaaacaggaagatggtcatgaccgttgccagcaccggat
tggtgcgcgacagaccggccagatcgtcgatgttttcgacgttgccgtccttggcgcgca
tggcaagaatgaaagcgaagctgccgagcgtcatggcgagatagatcgccatatagatca
tcacgcccttgacgccgataaccgtgcccgcagccagaccaacgagcgcataacccatat
ggctgatcgaggaataggccatcaggcgcttgacgttgcgctggccgatcgcggcgaacg
cgcccaacaccatggaggcgagtgcaacgaagatgataacctgctgccagtcatgcgtaa
ccggagcaaaagcctcagtcacaacacgaatgatgagcgccatggcggccatcttcggtg
ccccggcaaagaatgccgttaccggggtcggagcgccttcataaacgtccggcgtccaca
tgtggaacggaacggcggaaatcttgaatacaagaccggcaaggatgaagatgaggccga
acaccaagccaagctcgtgctggccacccgaaacagcctgcgcgatttccacgaagccga
tatggccggtatagccgtaaacgagcgatatgccatagagcaacatgcccgaagaaagcg
aacccagcacaaaatatttgaggcctgcttctgtggaacgaacgctatcacggttgaacg
ccgccagaacatagagcgccagcgattgcagttcgagacccagataaagcgtcagcatgc
tattggccgaaaccatcaggagcatgccgagcgtggcaatcacgatcagcaccgggaact
cgaacttgtcgaatttctccgccttggcaaagccaaccgacatgatgagcgccacaatgg
atccgagcagcgtcagcaccttcatgaagcggctaaagccgtcaatgacgagcgcaccac
cgaaaaccgtgccgtttgcgggaaccagaagcaccagagccaatgccgcaatcagcacag
cgacggacaatccattgacgagcgtggttgcccgttcgccagaaaacacgccgatcatga
gcagtgccaaggcgcctacagcaaggagaacctccggtgctgccagggtcagatgagcta
acagatcagtctgcatgacctttacgcctctattctcttattggaccagcatggcgctcg
cgttggccgcgagagctgcatcgtaatgttggatcaaggcgttcacggcaccggcggtcg
cattgaagaccggggttggatagacgccaaagaagatggtgagtgccacaagcggataaa
ggatcagcttttcacgcgggctgaggtcgaggagcgccttgaggctttccttgtccagcg
cgccgaagatcaccttgcggtagagccagagcgcataggcagccgagagaatgacgcccg
tggtcgcgaacagcgccacccaggtattgacccggaacacaccgaacagcgtcaggaatt
caccgatgaagcctgaagtacccggcaggccgacattcgccatcgtgaagatgaggaagg
ccaccgcatatttcggcatattgttcacaaggccgccgaaagcagcgatctcacgggtat
gcatacggtcatagatcacgccgacgcaaaggaagagcgcacccgacactataccgtgcg
acagcatctggaagatggcgccctgcaggccctgctcgtttgccgcaaagatacccatcg
tcacataggccatgtgggcaaccgacgaataggcgatcagcttcttcatgtcctcctgaa
ccatggcgacgagcgacgtatagatgatcgcaacgaccgacagggtgaagatgaagggtg
cgaaatcagcggaagccagcgggaacatcggcagcgagaagcggatgaagccatagccgc
cgagcttcaggagaataccggccagaatgaccgagcctgccgtcggcgcttccacgtgtg
catccggcaaccaggtgtggaccggccacatcggcatcttcaccgcgaaggacgcgaaga
aggcgagccatagccatgtctgcatacttgccgggaagttatactgcaacagctcgacga
tattcatcgtgccagcctgccagtacatggccatgatggcgatgagcatcagcacggagc
ccaaaagcgtatagaggaagaacttcaggctcgcatagacgcggcgcttgccaccccaca
cgccgatgatgatgaacatcgggataaggcttgcttcaaagaacacgtagaacaggaaca
ggtcgagcgcgcagaacacgccgatcatgagcgtttccaggatgaggaacgcgatcatat
attccttgacgcgcttttccaccgacacccagcttgcgagaatgcagaagggcatgagga
aagcggacagcaccacgaacaggacggagatgccgtccacgcccatgtggtagctgatgc
cgctgcccatccagtcgagttcctcgaccatctggaagccggggtttgaattatcgaacc
ccgcccagacgacaagcgacaggataaagacgaacaccgtcgtgagcaaagccacgttgc
ggatgttgcgacgcgaagcctcgctgtcgtccttgatcagaaggatcagtaacgcgccga
caagcggcagaaacgtgaccgttgagagaattggccagtcggtcatcagaaagagctccc
gagcatcatccaggtgacgagcgcggcgacgccgatcagcatcgcgaatgcgtaatgata
aaggtatccggactgcatcttgacgacgcggttggtgacatccagcacacgggccgacac
gccattcgggccaaagccgtcaatgagccagccatcaccacccttccagaacaggcggcc
gagccagcgagctggacgaacgaacaggaagtcatagagttcgtcgaaataccacttgtt
cagcaggaactggtagagaccgcgatggcgggccgccagcgccttcggcatttccggcgc
gcggatatagaatatccaggcgacgacgaagccgatgaccattgcaacgaaaggcgacag
cttgacccacagcggaacgtggtgatgttcctcaagaagctggttggcggtcgaagtgaa
caacgaacccttccagaactcgacatattcgtggccgaagaacagttccttgaacagaac
gcctgcaagaatggcgccgatgccgaggatcaaaagcggcacgagcatgacgggcggcga
ttcatggacgtgatgcatgacttccgccgaagcgcgcggcttgccgaagaaggtcatgaa
aatcagacgccaggaataaaagctcgtgaagagagccgccacgatgagcagtgtcgaggc
ataaccgcttgcgagattatgcgaagcaaacacggcttcgatgatcgcatccttggagaa
gaaaccggccgtgccgataacggtgcccggaatgccgaggcccgtgatggcgaccgtacc
gataatcatcatccagtaggtaacggggatcagtttgcgcaggccacccatgcgacgcat
atcctgctcgtcggaaacggcgtgaatgaccgaaccagcgcagaggaacagaagcgcctt
gaagaaagcgtgcgtgaagagatggaacacggcagcgccataagcgccaacgccgagagc
cgcaaacatgtaacccagctgcgaacaggtcgaataagcgatgacgcgcttgatatcgtt
ctggacgagagcaacggtggccgcgaagaaggcagtcgtggcgccgatgatggttacaac
cagaagagcggtctgcgacagttcaaagatcggcgacatgcgcgcaaccatgaacacgcc
cgcagtcaccatcgttgccgcgtgaatgagtgcggaaaccggcgtcgggccttccatggc
gtccggcagccaggtgtgaagcaggaactgggccgatttacccatagcgcccatgaacag
cagcaggcaggcgatcgtgatcgcgccctgtctgtcgagctggtagccgaggaaatccag
caccacctgattggcatcgccacccggaagggcgttggctgcggcagcaaagatcgtgtt
gtaatcgaccgactggaacagcgcgaacacactgaaaataccgagcaggaagccaaaatc
gccaacgcggttgacaacgaaagctttcattgcggcggcattggccgaaggcttcttgaa
ccagaaaccgatcagaagataggaagctagacccacgccttcccagccgaagaacatctg
gatcagattgtccgacgtcaccagcatgagcatggcgaaagtgaagagcgagagataggc
gaagaagcgcggacgatgcggatcgtggtgcatatatccgatcgaatagatatgcacgag
ggccgacaccgagttgaccacaaccagcatgacgccggtgagcgtatcgacatgcagcgc
ccagtcaaaggtcagcgcgcccgaattcacccaatggagaaccgggatgcggacagtttc
ggcatcatggccaagcggtatcttgaagaagacaatccaggacaggattgccacgaaaac
catcaggccggatgtgatgtattcactcgctttggctccgatcttattgccgaacaggcc
ggcaacaagaaagccgataagcggaaggaagacgatcgcgtagtagagcatttgcccgtc
aacctttcataacattgacgtcttccaccgcgatggagccgcgattacggaagaaaacaa
cgagaattgccagaccgatcgcagcttcggcagccgcaacggtgagaacaaaaagggcga
agacctgcccgaccagatcgccgagctggctggagaaggccacgaagttcagattgaccg
aaagaaggatcaattcgatagacatcaggataacgatgacgttcttgcggttcaaaaaga
tgccgaagacgccaagcgtgaacaggatggccgaaacggtgagatagtgagcgataccga
tttccatatgcttatcctcagatgcctttgcccgtttcgacttttctgatctcgatcgcc
gtttcgggcgtacgagcaacctgagccgggatggactggcgcttgacattcggcttgtgc
cgcatcgtcagcacaatggcgccgatcatcgcgaccagaagaacgagacctgcgacctgg
aagtagaaaacgtagtgggtgtagagaatgtcgccgagggcagcggtattggtccgcgtg
gcaacatccgggatcggcaaggcaccctgccccagcttcggcgtgaacatgcggcttgcg
aaaacgaagatcagttcgcccagaaggatcaatccgaccagagcgccgaccggcgcatat
tgcagtgcaccgcgcttcagttcagcaaagtccacatccagcatcatgacgacgaagagg
aagagaaccgccaccgcgccgacgtaaacgacaagcaggatcatggcaaggaactcagcc
cccgtcagcaggaagagcgccgccgcattgaagaatgtgaggatcagaaacagcaccgaa
tgcacggggttgcgcgccgcaatcaccatgaacgcgctggcgatcatgatgaaggcgaac
agataaaagaacgctgccgcaatacctgtcagcatggggatcccccaacacctttccgtg
agcaaagccctattgcttcgcccgctttattcaaacttatatccaagcatcggattaaaa
agacttttccaatccaatgccgaaaccctttgtcgcattgtcctaggcaaaaccgcttcg
cacttttgccggaaatgctctaacccaatcagcgatagggcgcatccatcgcgatattgc
gcgcgatttcacgttcccaacgatcaccattggcaaggagcttgtccttgtcgtagtaaa
gttcttcgcgcgtctcggtcgcgaactcgaagttcggaccttcgacgatagcgtcaaccg
ggcaggcttcctgacagaagccgcaatagatgcatttcaccatatcgatgtcatagcgca
ccgtacggcgggtgccgtcgttgcggcgcgggccggcctcgatggtgatggcctgcgccg
ggcagatcgcttcgcaaagcttgcaggcgatgcagcgttcttcaccgttcggataacggc
gcagcgcatgttcgccacgaaagcgcggagagaccgggcccttttcatgcggatagttca
gcgtcgccttgggcgcgaagaactggcgcatggaaagagcgaacgcgctggcgaattcct
tcaacaggagcgatttggctgcttgagtgattgaagccatgagttttactccttacgcca
gaccgaagactttgaggaaggtcgcggttgcgacaaccatgaagagcgagatcggcagga
acactttccagccaaggcgcatgagctggtcgtagcgataacgcggaacgaaagccttca
ccattgcgaagaggaagaagcagaagcagagcttcagcatgaaccagatgatgcccggaa
cccagctgaggaaccacacatccaccggaggcagccagccgccgaggaaaagcacagtca
tgagggcgcacatcagcgtgatcgccacatattcgccgaggaagaacagaaggaacggcg
tggacgaatattcgatcatgtgaccggccacgagttcggattcagcttccacaaggtcga
atggcgggcggttcgtttcagcaagtgccgaaatgaagaagacgacgaacatcgggaaca
ggcagagccagttccagtcgaggaacgaagccggcaggccaagcatggtgcccagacccg
tattctgcgacagcacgatatcggtcaggttgagcgagccaaccgtcaagagaaccgtga
caatcacgaaaccgatggaaacttcataggaaaccatctgagcggcagaacgaagcgcac
cgaggaacggatatttcgaattcgatgcccagccgcccatgatgacgccataaacttcga
gcgaagaaatggcaaagatatagagaatgccgacattgatattggcgaccgcccagcctt
cattgaccggaataaccgcccaggttgccattgcaagaacggcggaaatgaaaggcgcaa
ggaggaagacacccttgtttgcgccagacgggatgatcggttccttgaagacgaacttca
acaagtcggcgaaggcctggaacagaccccagggaccgacgacgttcgggccgcgacgaa
gctgtaccgctgcccagatcttgcgatccgcgtaaagcaggtaagcgacgacgatcagca
atacgacgagcagaacgaccgacttcagcgctatgataagcgcgggcaagacgtaagctg
caaaaattccttccattgttccgtctctctctcgcttactcagctgcctgttggaagccg
ccggccgcgagcgccgagcattcggccatgacggcggaagcgcgcgcgattgggttcgtc
aggtagaagtccttgaccggggaaacgaacgcagcgccgttgcccggattggatgctttc
gccgccagcgcgacaagatcgtcggcggaagcaggcgtaatggtgtcgatggccagcata
tgcggatagtccgcatagagtttggcgcgaagctgctgcaacgaatcgaacggcaggcgc
ttgcccaggctgtcggaaagagcgcgcaggattgcccagtcttccttcgcctcgcccggt
gcgaaaccggcacggttgccaagctgcacgcgaccttcggtgttgagccaggtgcccgac
ttttccgtataggcggcccccggcaggataacgtcggcggcatgtgcaccggcatcgcca
tgcgtgccgatgtaaacgacgaagctcgaactcttggccatcatgtcgagttcgtctgca
ccgagcaggaacacgacatcgagattgcccagcatgtcgcgcgctgccttgccgccctcg
cccggcacaaagccgaggtccagagcgccaacgcgcgaagcagcggtgtgcagaacggag
aagccgttccagtcgtccttgatcgcgccgacgtcctgagcgagtttggcggcggttgac
agaaccgcacggccgtcttcgccggtgagcgcaccctgaccgatgataatcagcggacgt
tcggccttggccagcacgtcacggaaggcgtgtctgccggaagccagctggccaagcgtt
tcagcactgctacccagatattcgtaatcgtaacgcagttcagcctgttcgccgatcagg
gcgaccgggaaatggcccatgcgctggcgcttgcggatacgggcgttcaggactgcggcc
tcgatgcgcggattggaaccgatgatgagcaaagcatcagcgttttcaataccttcaatc
gtagaattgaaaagataggttgcgcggcccagtgccggatcgagagcggcgccatcctgg
cggcaatcgatattggcggtgccgagcgcagtcatcaggcccttcagcgcatagatttct
tcaaccgaagccagatcgcctgcaacagcgccgatcttttcagccgaggttgcggaaacc
ttggcggcaatggcagcaaaggcttccggccaggtggcggcaaccagacggccatccttg
cggacataaggacggtcgaggcgctgggtgcgcaggccatcccagatgaaacgggtcttg
tccgaaatccactcctcgttcacctgttcgttgacgcgcggcatgatgcgcatcacttca
cggccacgggtgtcaacgcggatgttggaaccgaccgcatccatcacgtcgatggtttcg
gtcttgttcagttcccacggacgcgcctggaaagcataaggacgcgaggtcagagcccca
accgggcaaagatcaatgacgttgccctgcaattccgacgtcatggcgcgttcgagatag
gtggtgatttcggcgtcttcgccgcggccgatgaggcccagttccgaaatgcccgccact
tccgtcgtgaagcggacgcagcgcgtgcagtgaatgcagcgcgtcatcaccgtcttgacg
agcgggccgatatatttgttttcaacagcacgcttgttttcacggaagcgcgagccatcc
gtgccgaaagccattgcctgatcctgcaagtcgcactcgccgccctgatcgcagatcggg
caatccagcgggtggttgatgagcaggaattccatcacgccttcgcgggccttcttgacc
atcggcgtattggtgaagatttcaggtgcttcgccattcgggccgggacgcagatcgcgc
acgcccatggcgcaggatgccgccggcttcggcgggccgcccttcacttcaaccaggcac
atacggcagtttccggcgatggaaagccgttcgtggaaacagaaacgtggcacttccgcg
cccgccgcttcggcagcctgaaggagcgtatagtgatcgggtacttcgatctctgtgccg
tcaaccttgatctttgccatcgcttatccaaacctgcggctcatgccgcatcttccatct
caaacttttgtacctgcgcttgattggcatggccttttccgaaaaccgccaggcactttt
cggggtcatgccctgtcgggcaggctcacacaacttattcagccgcttccagacggatat
tacggctctgaacggcgttgcgagtatattcatcaatgcgcttttcaatttccggacgga
aattgcgaatcagcccctggatcggccatgcggccgcatcaccgagcgcgcagatcgtgt
gaccttcgatctgcttggtgacgtcgaacagcatgtcgatttcacgcttctgcgcgttac
ccttgaccatgcgctccatcacgcgccacatccagccagtgccttcgcggcacggcgtgc
actggccgcagctctcatgcttgaagaaggcagacaggcgcgcaatcgccttgatgatgt
cggtggacttgtccatgacgatcaagccgccggtgccgaaggacgacttcttctcacgca
tgccatcaaaatccatgacggcgtccatcatgtcctcggccttgatgaccgggcacgacg
cgccgccgggaatggccgccagcagattgtcccagccgccacggataccgccgccatgct
tttcgatcagctcgcggaacggaatgccgagcccctcttccacgacgcacggcgtgttca
catggccggacatctggaacagcttggtgccgacattgttcggacgtccgatggacgaga
accatgccgcgccacgacgcaggatcgtcggcgcaacggcaatcgattccacgttgttga
ccgtcgtcgggcaaccgtagaggcccatattggccgggaatggaggcttgaggcgcggct
gacccttcttgccttcgaggctttcgagcaaagccgtttcttcaccgcagatataagcgc
cagcgccgtgggtgacataaatgtccatatcccagccgcacttgttgttcttgccgagaa
ggccggcttcgtagcactcgtcgattgcagcctgaagcacctcacgctcacgcatgaact
cgccgcgaatataaatataagcggtgtgtgcgcccatcgcgcaaccggcaatcacgcagc
cttcgatcagcgtatgcggatcgtggcgcaggatttcgcggtccttgcaggtgcccggct
ccgattcgtcggcattgacgacgaggtaatgcgggcgaccatcgctctgcttgggcatga
acgaccatttgagacccgtcgggaagccagcgccgccacggccacgcaggcccgacgcct
tcatctcctcgatgatccagtcgcagcccttctcgatcaggcccttggtattgtcccaat
ggccacgagccatggcacccttcagggactgatccttgaagccgtaaatattggtgaaga
tgcgatctttgtcagccagcatgtctcacctgtttccgtcttttgttgctgcctcggctt
cggccttagctttagctgctgctgcatccgacgccttgcgggtttcgaggccgatcttct
tgtagtccagatcctcggtaagcgcggtcaggccgctggccggttccgacgtcacacggc
catcctgcgggccgggcttgatcgtgtcgcccttgcctgcctcaaaagcatcgatgattt
cagccaggcgttccggcgtcaggtcttcataggcgtccttgaagatcatgaccatcggcg
cgttggcgcaagcgccctgacattccacctcttcccacgacagcgtgccgtcggcattca
gctcgaacgggtcatggtggattttgtgacggcaaacatccatcaaagcctctgaaccgc
gcaacatgcagggcgtggtgccgcaaacctgaatgtgagcgcgcgagccaaccggcttca
actggaactgcgtatagaaggttgccacttccagaacgcggatcagcggcatgttgagca
tggcggcgacatattcgatcgacgctttcgtaacccagccttcctgttcctgcgcacgca
tgagcagcggaatgacagccgactgctgacggccttccggatattttgcgatcgtcttgt
gtgcccaagcctcattttccgcgttaaacgcgaaagtggctggctggacggcatcatctg
cgagacggcgaacggacatcagcggtcaacctcaccaaacacgatatcgagcgagccaag
aattgccgaaacgtcggccagcatgtggccccggcaaaggaaatccatggcttgaagatg
ggcaaagcccggagcgcgcagcttgcagcgataaggcttgttggagccatccgaaaccag
atagacgccaaactcgcccttcggggcttccactgccgcataaacttcaccggcaggcac
gtggtagccttccgtgtaaagcttgaagtgatggatgagcgcctccatcgagcacttcat
ctcgccgcgcttgggcggcacgatcttgtgatccgtattggaaacggggccgacacgctc
cttgcccagaagcagatcaacgcactggcgcatgatacgcgccgactggcgcatttcttc
catgcggatcagatagcgatcatagcaatcgccgttcttgccgaccggaatgtcgaattc
catctcgctatagcactcgtagggctgcgacttgcgcagatcccatgcagcgcccgaacc
gcgaaccatgacgccggagaagccccatgcccatgcgtcttccagcttcacaacgccgat
atcgacgttacgctgcttgaaaatgcggttcggcgtgatgagatcatcgagattcttcaa
cgtcgtgaagaatggatcgatccatttgccgatatcttcgatcaactggtccggcaggtc
ctggtgaacaccgcccggacggaaataggctgcgtgcatacgcgcgccgcaggcgcgctc
ataaaacaccatcagcttttcacgctcctcgaagccccaaagcggcggcgtcagcgcgcc
gacgtccatggcctgcgtggtcacgttgagaaggtggttcaggatacggccgatttccga
atagagaacgcggattagctggccgcgcttcggcacttcgatatccagaagacgttcgac
ggcaagcgcataggcatgttcctgattcatcggcgccacatagtcgaggcggtcgagata
aggcacagcctgaagataggtcttggcttccatcagcttttcggtgccgcgatgcagcag
accgatatgcggatcgacgcgctcgaccacttcgccgtcaagctccagcaccagacgcaa
cacgccgtgcgcggcaggatgctgcgggccgaagttgatattgaaattgcggacctgagt
ctcagccatgttcagcttcctgtcgctcagttcgtctttgctttctcatcaccgggcaga
acgtaatccgttccttcccacggcgagagaaaatcgaaattgcggaattcctggcgcaac
tgcacaggctcgtaaacaacgcgcttcagttcgtcgttataacgaacctcgacgaaaccg
gtgagcgggaagtccttgcgcagcggatggccctcaaagccatagtccgtcaggatgcgg
cgcaagtccggatggccagagaacagaatgccgtacatatcgtaggcctcgcgctcatac
cattccgcgccgaagaagaccggaacggcagacggcaccagcgtatcttcgtccgcctga
accttgacgcggatgcgctggttctggcgcggagacagaagctggtagacgacatcgaag
cgcttttcgcgctgcggataatcgacgcctgaaatatcggtcagattgacgaactggcac
tgcacatcgtcacgcaggaaagtcagaacgccgatgaggctcgccaccggcacgcaaagc
gtcagttcgccataagccagattcgcctcttcgatcgcgtcgccgagacgttccctgata
tagccggaaagttcaccgagagcttcttcgctcattttctaacttccttctttagaactc
atgccgcctgctttgttttgggaggcccttgcggggcagcagcagaaccctaacaaattt
agtgtgcgcaaaccggcgaaagccggatcaacgctcgatcgtgccggtgcgacgtatctt
cttctggagaagcaggataccgtaaagcagcgcctccgcggttggcgggcagcccggcac
gtaaatatcgaccggaaccacgcgatcacagccacgcaccaccgagtaggaatagtggta
gtagccgccgccattggcgcaggagcccatagaaatcacataacgcggctctggcatctg
gtcgtagaccttgcgcagagcgggcgccatcttgttggtcagcgtgccggcaacgatcat
cacgtcggactgacgcggtgaggcgcgcggcgcaatgccgaagcgttcggcatcgtagcg
cggcatggaaatgtgcatcatttccaccgcgcagcatgccagaccgaaggtcatccacat
cagcgagccggtgcgcgcccaggtaatcagggcatcggccgatgtaacgatgaagccctt
atcggaaagctcgccgttcagatcattgaaaaatgcatcgtccgatccgacgggcttgcc
cgtgcgcgggtcaagaatgcctttcggctgcggagcaacgagcgttgtattggtgccggt
caatcccattccagcgcccccttcttccattcatagatgaagccgatggtcagaacgcca
aggaacaccatcatggacaggaaaccgaaccagccgatctggccgaaagaaacggcccac
gggaacaggaaggcgacttcgaggtcgaagatgatgaagagaatcgacaccagatagaaa
cggatgtcgaacttcatacgggcgtcatcaaacgcattgaagccgcactcgtaagcagaa
agcttttccgggtcgggctgtctgtaggcgataagaaacggcgcaaccagaagggctgca
ccaattacaatcgcgacgccaagaaagatgacgatcggcaggtaagaacttaaaagctcg
ttcatggtcctttatccggcttgaatacgaggctgcgccgcatgtcataagctttttgaa
gctgacgaccatgcgacacattgcatctattgcaacctcgtcgccccaagcagcttcaaa
aggcatgccgtgcgaactaagcgcttttcgccgggacggttatcgcagcacgtgcgcgag
cgcaacccctccggcactttctattgggcaaagtcacgccaagatgcttaataaggcatg
gcatcaaggccgcttatcccatccaaaccccctatatcatgaaaagatcataatttcgtg
aggaaaagtcgcacacctctccacgaggcggcaaccgcggcagggaatcaatcaccccag
atgcggaagcggcgtcacgaggcttcatccccctgcccgccacctccatggagcgacaga
ttctacagattctattgtgagcaatcgctgatcgcgcaacgcggcgaccaagcggacgga
ataatttcaggcagcgaaaaattccggtcgcgatgggttccaaacttggaatggaaaaac
ggagacaccccggcacacgcgaagacatgccttcagctcacgcggcctttccctattatg
cattaatattgtgtggcaggatcgaagggaggtctcgcatggtccaacttcttctcgcca
gcggcgactatctggtgatcggcgcgatcatcctgtccgtcgtctatctgtcctgacggt
ttgcccgatcatgcggggcagcaatttcttccacgaataattataaagagaaaaggcggc
tggcgccactttcgtttcaacagcattttttgattgttgaatggaaaatggcgcgagtga
cggggctcgaacccgcgacctccggcgtgacaggccggcactctaaccaactgagctaca
cccgcgcatttttcaaggcaaccttccggaagccctgcaccggcgtttccgctcggcgtg
tccggtcgtttaagtggttcgccgggaagtgtcaagcgaccgccatgaagaaacgataag
aattttcctttttacctaaaactgttgttttttcaggacttttgggaactgaccattatc
aacaggatatcaggcatcattattttgagtgaaattcaatcgtccgcacgcgctgattca
aaactatatcaatgaagtatggcaaagtgcggcaatgaagatgcgaacgaacgatccgcc
gaagcccctgcgcgatgaaaatagtttcaccgattaagttttccggtaatttttccgctt
gcacttgcgacacgaattgcataaacggctctcacagtgactggtgaaacagtcgggcga
ttagctcagttggtagagcgcttcgtttacaccgaagatgtcgggagttcgagtctctca
tcgcccaccattctatcctatagaaatcatcatagaatttcgtttctgcgatgtaaattg
tgtagcaattatgtgtgaatcacatgtgtagcagataagagcctgcgcccgtgggtaact
ccatactcctcattcttgacagccgattccccgcatggtgattgtgccgtgggctaatat
tcgacttggggagttaccatgaaaaagctgcttattttggccgttgggatgatgctggct
ggctgcattactgatgctggaaaactggaagatcggattgccgctcaaagagcgccttca
ccggccataaagcaactcatcatcaatgaggcgcggaatatcctgctcgatccatattcg
gtccgcgatgtctcgatttcatcccttattccgaatctgaaaagctccaataatgatggg
ttcatatgcgtccgcttcaatgcaaagaatagctatggcgcttatacgggtctaaaaacg
gtcggaacaaacgtcattagtgggcggctacttggatattttaccaatccagccatatgc
gcatatcctaccgtgaagtggcaccccttgccggaagtttcgcaactgcgcaaactgtga
caggggcaaatcaaaaagcccgcctacatgacgggctttaagctttctacccgactctat
gagaacattccgtaagttggctggctctccatagcttccagttgctgttcgcttgtcgtc
tgcttccgtcgcacgttctttttaagctggcgctcaaattcaagcatatctgcctcttta
atgagcttcataaactccttgaatcttttctcgcctaagcagacgtgcaagaatttcgcc
gcctcacgcgccgcatcaatccggtgcttttgatcttcctcgccttcgatatctattaat
ataggcttggctccggtgctgtgtttttggggtgccgcgccagccctacaagcccgccgt
ggaaacccggcgggccgtttttcttgtttcacacactatttgacagggtgagtgtttatt
cccccaaccctacaaagttacctagtcaaattggtcgggcgtagtcaccaactgttgctt
caagctcggttttgtgacgctcctccccctctgtaacctcctcagttccagcctgaccgc
taaacgaccatacaccgccttggcgcttaatcacccgctttttgcctggcgttacagaat
actcatcactatcgagtgtgctcatttttgcctgaacgtgcacaactttagcttttcccc
gaacaatttccaacataccgagattttcaccggtgtcggggtcacgtaactcttctccac
caccaaatatcagaaaccgcgagcccaaagttatgccgctttctgatcctctgttgatga
cgatttgataatcatccaccaccttgatgactttcggcaaacttttgtattcttcgttca
ttcgtctaatcccctgaacaagccgggcctgatcaaaatcgcgtccttgctggtctgatt
aagtttttcaccaacagcttcgatatcgttataaatttcttcataaccccggatatgaat
ctgaaccagcttatttgtctgaacgtttactacctctccggtgcacacaagccgctcata
ttcaccgtctttgacgtaaatcgcggtcatgacacccaaacttagccatggtgcaccatc
gactataagaagtttcttgtcgtgaatcgccttaacaagcggcacccctaaaaaatcagg
agtgtttcggctcagaataatccacagaaggtagagcagtaatatccaatagacgccatt
aacaatagcgagattggaatagcttacccgccaatcttcgccctgccaccagccaataac
ggcaattatcgctgtcactgttgcaagtatggcagcgagcgctctagcgtgacgaagcac
tgtctttctgacaatttccagattcacccctaaaccaacctcgaatcgctgtccattttt
accccgacgcgaaattaataccgctgcaagctataagtatatcggtcatgctggtgtatc
gtcgagacttgtgggtaactcgccggtattgttacaaaatatggaccgtgacaatggcac
aaaatttcttttcagttatttctaataataaaacaaaatcagtaagataataatggtacg
atgggatatttgactttttgagtctctcatcgcccactatttaccccccccttggaattg
ccccccatctacaccccaaggttttagcccattttgatattataaaatcggctttctgca
tggcgcttatgtggttttcctgcccaagcatctccgcccgcctgcccatcaatgaaaata
cctgtcagccgctttatggcacattgttttttggggaacaggcaaggattacgctgcctg
tgcgaattttgctccccaccacccgtgccaaattaattaattccactatcacgctgtaac
ctttattgattttagctctgagcatgaaacgcgcataatttcggaagtttggcgccaccc
acacagtggctcctctttatttgccgtcactgccaaggagtacataaacagatgcagctt
aaatccattcttctggcactcggcattggtgcggcgggattaacgctcagcggttgcgta
tcggaaagctattacggcaccagcggcggatattatgatccctattatgtgcgcggcggc
tatgtcggcagcgccatcatctatgatagcgggcgttatcgcgctcctcgccgttaccac
agttatcgccataatcatcgcccgaaccgcccagattataacaggcctcaccgcccgaac
cggcccgattacaatcggccaaatcgcccggaccggcccggcaggccggatcggccgcat
gtgcgccccggtgacggcagctccagcggcagtggcaatcacaggccaagaatccacgcc
ccccgaacgcggcccgcgctgattcataaagacatgctgcgaagggcttcgcagcatgtc
tcgtcattgcttgataaaattcggctcgccgcttcaggcttttgcgagcgcctgctccag
atcggcgatgatatcgtcggcatcttcaatgccgatggaaaggcgaaccacgtccggccc
ggcgcctgcagccactttctgctcgtcactcaactgacggtgcgtcgttgaagccggatg
aatgaccagcgaacgcgtatcgcccagattggcaagcagcgagaaaagttcgagactatc
cacgaacttcacacccgcttcataaccgcccttgatgccgaaagtgaaaacggaccccgc
acccttcggcgcatatttctgctgcaaggcatgatatttgtcatgcggcagaccggcata
attgacccaggatactttttcatggccatgcagccatgtggcaaccttcagcgcattgtc
gctatggcgctgcatacgcagggcaagcgtttcaacgccggtgagaatctggaacgcatt
gaaaggcgaaatggcagggccgaaatcacgaagccccagcacacgggccgcaatggcaaa
ggaaatattgccaaaagtcttgtgcagttccagaccggcataatccgggcgcggttcggt
cagaagcggataattgccggatttggcccagtcgaacgtgccgccatcgaccagaatgcc
gcccatggaattgccgtgcccgccgataaatttggtcagcgaatggaccacgatatccgc
accgtgctcgatcggacgcaccagatagggtgaggcaagcgtattgtccacgatcaatgg
caggccattgcgatgcgcgatttccgcaatggcctcgatatccaccacgatgccgcccgg
attggcgaagctttcgatgaagatggcgcgtgtgcgctcatcgatctgtttggcaaaatc
ggccgggttcgtcgcatcggcccagcgcacctgccagtcgaaagatttgaacgactgacc
aaactgattgatcgaaccgccataaagctggcgcgcggcgataaaattatcacccggctg
caacaacgtatggaaggcgagaaactgcgcggcatggccggaagccgtcgcgaccgcggc
cgttccgccttcaagtgctgcaatgcgctcttcgagaacggcggtcgtcggattggtgat
gcgcgtatagatattgccgaaggcctgaaggccgaacagggccgccgcatggtcggcatc
ctcgaacacaaaggatgtggtttgatagatcggcgttgcacgggcacctgtcgccggatc
tggctttacgccggcgtgaacagcaagcgtttcaattccgggcgaacgttttgacattat
ttcctcctgtgtccccaagccccgatttgagccccactccgggcctaaatccggcctgaa
cctaggcgttgccgccaggaaagcaaaggaggatttttcgtcacatgcaggaatcgcaaa
aattaaatccgaaagtgcttattgactgatcgggcaacgaatatggttgaagcagagctt
gcaagaatgcgcgcactccctctattgcttaatcaaattgggaggaaggcatgaatatca
ataccgcgcatcgcacaaataccagccccgtcatgacaatcgaagatctgcaggctttca
tgaagcgcaagtttccgcagcttggtgaggctttcgagatcgtaacggtggatgaaggct
ctgccacaatgcggcttcatgccgatgcgcaacatctgcgccccggcggtacggtttcag
gcccctcgctcttcgcgcttgccgacgttgcggcctatgccgcgattctcgcccatatcg
gcccggtggctctcgccgtgacgaccaacctcaatatcaactttctgcgcaaaccctccc
ccggcacggtggaggccgtggcgcatctcctgaaactgggcaagcgccttgcggttctcg
atatcagcctgaccgatggcgcaaatggcgagctggtggctcatgcaacggcaacctatt
cgattccaccgcgataaaaaggccaaaaagataaggtattataataccaagtctataaca
tattgattttgcttatcttttaaaacaaggttccgaatatagggcttgacgatcacctgg
acattgtgtatcgacccgccggaagcgagtgaaaggtaactttcgcccgcccgttcgggt
tggtcaaatccaacacaagcaacaaaaaaagccccgatcgcaagtccggggatcaagtca
aggaagacttcaatggcaactttctcccagaagccggctgaagtggtgaagaagtgggtg
ctgatcgacgccgaaggtctcgtcgtcggccgtctcgcatcgctcgtcgccaatcgcctg
cgtggcaagcacaaggcaaccttcaccccgcatgttgacgatggcgacaatgtcatcatc
atcaatgccgacaaggttgttctgaccggcaagaaatataccgacaagaaatactactgg
cacaccggccatccgggcggcatcaaggagcgtaccgctcgccagattctcgaaggccgt
ttcccggaacgcgttcttgagaaggctattgagcgtatgatcccgcgtggtccgctcggc
cgtcgccagatgaagaacctgcgcgtttatgcaggcccgaaccatcagcacgaagctcag
cagcctgaagtcctcgacgtcgcagcgctgaaccgcaagaacaaagggaatgcataatca
tggctgagagcatcaactcgctcgaagaactcggcactgtcgccaagaccgaagctgccg
ctccggttcatgtccagaagctggacgcacagggccgcgcttacgccaccggcaagcgca
aggatgccgttgcacgcgtatgggtcaagccgggcaccggcaagatcaccgtcaacgaca
aggaattcgagaagtatttcgcacgtccggtcctgcagatgatcctgcagcagccgatcg
ttgcctcgaatcgcgccggtcagttcgacatcgttgccaccgttgccggtggtggtctct
ccggtcaggccggtgccgttcgtcacggcatttccaaggccctcacctactacgaaccgg
gcctgcgcacggttctcaagaagggtggcttcctgacccgcgacagccgcgtcgtcgaac
gtaagaagtatggtaaggccaaggcccgccgcagcttccagttctcgaagcgttaatcct
tatcgctttggacttacagaaaagcgggccttcgggtccgcttttttgctatgtaatagg
agactcaagccagcacggaagcggccatgccttcaaagaccatcgaccatgcgatcactg
cccgcagcctgaccagtgcggccaccgacccaacccatgcgggcgtcttgtccttcatgc
ggcgcacttactccaagtcgctcaaaggcgcggaagcagttgtctggggcattcctttcg
atgccgccgtttccaaccggcccggcgcacgcttcggcccgcaggcgatccggcgcgcct
cggcgatcttcgacaacgatccgcaatatccgttcgagcgtgatcttttcgagaatctcg
ctgtcatcgattatggcgactgcctgctcgactatggcaatcacaccaagacaccctcca
ccatcgagcgtgaagcagcaaaaatcctgaaatccgatgcatttctgctgacgctcggcg
gcgatcatttcatcacatggccgcttctcaaggcccatgccgcaaaatacggccccctcg
ctctggtgcagttcgatgcgcatcaggatacatggttcaatgatggcaggcggatcgacc
acggctccttcgtggcccgcgcggtgcgcgacggcatcatcgatcccgacctttcgatcc
agattggcatccgcacgcatgcgccggaagattgcggcatcaggatcatttatggccacg
aggtcgaggatatgccagcggcggcgattgccgatgcaatcctgaaacgcaccaatggca
ggaaagcctatctgaccttcgacattgactgtctcgatccggcttttgcgccgggaaccg
gcacgccggttgcaggcggcccctcctcggcaaagatgctgtctgtcctgcgcaagctga
cggctcttgacttcgtgggcgccgatgtagtcgaggttgcaccggcctatgaccatgccg
atataacagccatcgcgggagcgacgatcgcaatgtattatctgggccttctgggcgaac
ggaaagaacgacgatgaagcgtcgcgcttgttcatagattgattcaagcggctcgaaaac
tgattccgaatatcgccgtaactttctgaattcaaaggcaaaacgcatgaaaccgaaaat
cttcatcgatggcgagcacggcacaaccggcctgcaaatccgcacccgtctggccgagcg
cgacgatcttgaagtgatctccatcccggaagccgagcggcgcaacaaggatttgcgcgc
cgactatctgcgcgctgccgatattgcgatcctgtgcctgccggatgatgcttcaaagga
agcggtttctctgctcgaaggccataattccacccgcatcatcgatacgtctaccgccca
tcgcgtgcacccggactgggcctatggctttgccgaactggcaaagggccagcgcgagcg
gatcgccgaagcgcgtctcgttgccaatcccggctgttatccgaccggcgcgattgcgct
tgtccgtccgctgcgcgatgcggggctgctgcccgccgattatccggtaagcgtcaatgc
ggtttccggctatacgggtggcggcaagcagctcatcgcccagatggaagacagaaatca
cccggattatctggcggcaaacaacttcctctatggccttccgctcaagcacaagcatgt
gcctgaattgcaattgcatggccgtctggaccgccgcccgatcttttcgccaagcgtcgg
gcgcttcccgcagggcatgatcgtacaggttccgctgttcctcagcgaacttgagggatc
gccgtcgcttgccaaggttcatgccgtcctgacggagcattatgccggtcaggatattgt
cgaggtcgtgccgcttgaggaaagcgcaaaacttccacgtgtcgatgcggaagagcttgc
tggcaaggacggcatgaagcttttcgtctttggcacagaagatcacggccaggtcaatct
ggtggcgcttctcgacaatctcggcaagggcgcttcaggtgcggccgtccagaacatgaa
cctcatgctcggcaagtaaaccaaatacatggttttagcccggttgcgccaaaacgcagc
cgggctttgcattggagcgcgttttgatctgattgaatcagatcggcgctctaatccttt
gttttgacgcgcatcttttccgaaaaccgttcacacttttcgggatgcgctctatgcagc
ataggcacccttggttgcgcgccagtgcgccaccgcgaaagccagaaccaccagagcaaa
aaactggtgcgtcaggcccagatgcagcggcgcactcatcaaaagcgtcgcaatgccgat
catcgcctgaatgaaaacgaggccgaccagaacgatggtgcggcgcgcatgggtggtgcc
cggtgcatttttccagacctgcaccgcgtgaagaatggcaagcagcaaaaccgtataggc
aaacatgcggtgcacgaattgcacggtcttgggattctcgaacaggttgcgccaccacgg
cgcctgtgtgaacaggtctgacgggatgattgcgccatccatcaacggccaagtgttata
ggtcaatcccgcgtgcagcccggccaccagaccgcccagatagatctgtaccagaaccgc
aaacacgatccagccggcaaaacgctggatggaacgctctgccggtcgctcgctgtaagt
gaccaacccacgcgcgatatagaaaaccgcggttatgatgacgcaggccgtggtgaggtg
aatagcgaggcggtactggctgacgctggtaagctcgctgaggccggaagcaaccatcca
ccagccgatagcgccctgcaacccgccaagcgcgagcagacccagcatacgatatttgag
cccgcccttcaggcggcccgtcagccagaaaaagcccagcggaacggcaaccagaaagcc
cacgaatcgcgccaacaggcgatgcgcccattcccaccagaaaatatactggaactcagc
aagggacatgcccttgttgatctgctgatattggggaatttgctgatatttctcaaattc
ctccacccattcggcatggttgagcggcggaatgacaccatggatcggcttccattcggt
gatcgaaaggccagagcccgtcatgcgggtggccccgccaaccatgacaatggcaatcag
cacggcaaagacagcatagagccagtagcgcacaaggcggcggtcacgatcattccggga
tgttccgtgcccttgcaggccgatgtgctgtgccgatgttgccgccattgcattcaccct
ttttcttatcaagccgaggatacatgcagcatagggaacgcggttacaagacaagttcac
gcgacaagccgccgcgttttaacctttcatcatcgtggctcacgagctagtggtctgatt
ccaacatttgcatccctcggttcaagcgttgatcaaatgttggaatcacaaagaccacta
gtaagtatatgtatctagtggatttttagaatttgacgtttgaaacagcatatgtaacag
ccgggattcaaacgtcaaattcaatccactagagcatttccagtatttcaaataaaacgg
gaaaagctcgactgatgactggcgaaaaggaaaagcaccatgcccattaggctgaaaaaa
ctgatcggcacgtttttgctggttgcattggtcataatctacgcggttctggcgacgatc
attgctgtcgcgcatctggccaatgccagcgcctgggcccaccttctctatttcttcgtg
accggcattctgtgggttctgcccgccatgggaatcatctggtggatggcgcagccgccg
cgtaaaaaacagaactgactgcggcaagcaaaagccgctttccagcctgattcaaggaaa
ccgttcaacccattgatttgtcgggttatatattttcggcctctcccatcagaataatga
catcctcaaaaccgttctgatccagatcaagtgcagaaatagccacggcattgtcatcag
ggtccacgatgctcatgatgattgtggccgcgccatcggtgacctgacgaatatggacgg
acgaggatggtccgcattcgatcagaacgaaatcataaatcgtttccagcgcatccagaa
tgagcggcaggcgatcggcggaacgcatggccaatacgggatcggcatttcccagtggaa
tgacgtgcgcctgtgaaaaccgatcgcagtgaatgacttccttgaaacggcgcttgccgg
caagcaggtcggtaattcccgcgggctgattgccatcgagcatggcggcgctcaccgtgc
cgaatgccgtcatatcgatgaagatgacccgctttccccgatcggccaattcccgcagca
atttcaccgagccagcggaggctggatcaccttccggcgaaaccacgatgacccgccggt
gccccgcatcgatcaggagattggcaatcatgagaacaccattgggattgtgtggcatcg
gagcagcctctgtcgcggcggaaaacccgtatattctacccgcgtcggtactatctttca
ttgcacaaccacgttctttaccagccattaaccctaatcaaacgataacattgacaactg
atattcgcattcaggggcaattgccggttctgattgcaacatcgagacgcaatgcaggct
gtagcgaccggaaaataccgagatcaatatgatggcgacaacaatccaaagtaagcgcaa
aagccatataatatttctggctctcggttttgccgcaatgacacttgccggatgcgcaag
ctatcgtccggctccacctgcattccacgaagcactgaaccagccctatctgctcgatgc
aggcgatcgtgttcgcattacggtatttgaacagccaagcctaagcaataattacagtgt
cgatcaatccggctatatcgcctttcctctgatcggcagcgtacctgcgcgcggaaaaac
ctccaaacagttggaaagcatcatcgcttccaaactgcgcggcggctatctgcgcgaccc
ggatgtcagcgtcgaggttgatcgttatcgtccgatcttcgtgatgggtgaagttggcgc
agccggtcaatattcctatgtgcccggcatgaccgttcagaaggcaattgccgcagccgg
cggttttagcccccgcgccaatcaggaaaatgttgatattacccgccagttcaacgggga
ggttcttacaggccgtgtcttgatttcttcgcccatattgccgggcgacacgctttatgt
gcgcgagcgtcttttctagagcggttgatggaagacataacttcccttctgcgtaccatc
aggagattgcagccggacattttccatgaacgcgccttccgcgccagtccgttcggctca
cttatacgggttttaaggtattgcgtagcccgtatccattccccgcgcgccccaagtggg
gacctgcctttcgacaggaagacacgctgcggcgttttcttcctgtcgataagcccggca
tgatatagagatcttatttgccgtgacatattttccagaagctcctggacgcatggtttt
cttccgcgcagagatttcttagggaactgattttaggtatagtcctgcaattcgagcagc
aggggcaaaatcgtgcaagatacacaagcgcgctctccatccggtggcgaagcggcaatt
gctgccgccagccaggattccggaccgcaggaaaagaccgggctcagcgatatggcacgc
cagatggcggcgcaatatcagcgcgaaacgctttctcctgccatgctgagcggaatgatg
cggctcgtcgagctcacacttgtcttcgccaccggcattttaagctttgcttattatgtc
gggctcaacaccaatcttaatttctattatccgctaatcatcattgcgggcagcgccttg
ttcgtcatgctcatggagttgaatggcggctatcagcctggcgtcctgcgcagcgccacc
cgcaatctgcggcgcgtattcgtcaactgggcgacggttctgggcgcgctggcgattgca
ggctttctcttcaaaatttcatcgcagttctcgcgtgggtggttcatcatctgggccgta
agcgcgttcggcgttctcgtcatctcccgcctgtttatcgcctggaaaatccggcgctgg
gcacgaaacggaaccatggaacgccgcgccatcatcgtcggtggcggaacgaatgcggaa
tctcttatccgctcgcttgaacagcagccggataacgacatccggatttgcggcattttt
gatgatcgtgacgaccgccgctcaccgcccatcgttgccggctatccgaaaatcggaaat
atcgacgatttgatagaatttgcgcgcattgcgcatatcgacctgctcatcatctccctg
ccgatcagtgccgaattgcgcgtgctttccctgcttaaaaaactctgggtgctgccggtg
gatatccggctttcagcactcaacaatcatctgcgcttccacccccgcgcctattcctat
gtcggctcggtgccgatgctggatattttcgacaagccaatcaacgactgggattccgtc
gccaagcggattttcgacattgttttcagcctgctcggaataatcctcctgtcgcccatc
atgctggcgaccgccattgccatcaagctggacagcaaaggcccggtaatcttcaagcag
aagcgccatggcttcaataatgaggtcatcaatgtctggaagttccgctccatgtatgcg
gacaaatgtgatccggccgcaaagcaagtcacgacaaagaacgatccgcgcgtcacacgc
gtcggccgtttcatccgcaagacctccatcgatgaactgccccagtttttcaatgcactc
agcggaacgctctcgctggtcggcccccgcccccatgccgtggcggcccattcccataat
gtgctgttcaatgaggtcgtagacggctatttcgcgcgccaccgcgtcaaacccggcgtc
accggctgggcgcagatcaatggctggcgcggtgaaatcgacaatgcggaaaaaatccgt
atgcgaaccgaatatgatcttttctacatcgaaaactggtcactctggttcgacctcaag
atcctgttcctgacgccgatccggcttctgaacacggaaaatgcttattgaacattatcg
ccctgttagagccgtttcgatcataatcttgtttcccccccattccactccggtcggatt
atgctcgaacctccatgcccctgattgtcgcggccagacagcagtcaggcggtgccgttt
atacatctgtgcgcaatttgccagtttcttgaatttagcccttgcgcgccaagtctttat
aatctagggctttccccggctcggagcgtagcgcagcccggtagcgcacttgactggggg
tcaaggggtcgtgggttcgaatcccgccgctccgaccattttcttccccttatttcccca
gattgcctgccccccttttcaccaaatgagctttaaaatggcatggatctatctggtatt
cgcaggcatttttgaggttgtctgggcttttttcatgaaaaagtccgagggtttttccct
tctcacacccacgatcataactttcgtgaccatgatgggcagtttcctgctgcttgccat
cgcaatgcgcagcctgccgcttggcaccgcctatgctatatggaccgggatcggcgcggt
gggtgcattcatcgtcggtatattcctgcttggcgaagcggcaaccttcttccgcgtggc
cagcgtcgcgcttattcttgcaggcattatcggactgaaactgtcttccacataaaatgc
aaaaagggaggcatcagcctcccttcattcaatctgcataatattcagcgaacctgatcc
agaagccgcttgcattccagaaggtcaaaaagggcttcctgcaaaagcgcacgattatcc
tttgacggacgcctgccatccgccccgatcgggccatcttcctcacccttcaacagcccg
aacaatttgcgggccggctgcggcgccttgatgccgctcggcaaggccatttcattatcg
gcggcttcctcggcggcgcgtttttccgctgcgatctgcttctggcgcgtaatggcctcg
atggcctgcacatcaccattgcccaatgcgatgatgaactgtgcgttgttttcgcgcaga
aggcgctgcacacccttgatcgtatagccctgatcgtaaagcagatggcgaatgcccttg
agaagctcgacatcaagcgggcggtaataacgacgcccgcccccgcgcttcatgggcttg
atctgggtaaagcgggtttcccaaaaacgcagcacatgctgcggcaggtcgaggtcctcc
gcaacttcgctgatcgtcctgaatgcatcagggctcttgtccatcatctgccctttccag
tggttccatttcaccgacaggcgcaacttgccaattcagatcgttcaaccggctgcgcgc
atctcacgcctacagccaaaaccatgacgcccaagcacatccatactcatacgacacgct
ttagagcggtcctatcttaacagaatcgctggagccgctctaactctttgttttgtcgca
ttttccaacgtatcgaaacgggattaacaaattcccgcgctctaccaataagcttcaccg
ggcaacatacgccatcttgaaccgatgacacctgaaccaagtgctgtctgaaaagctttt
ttcttttcagaacccaatgtcaacaaaaacgatccgctcacttattattatataataatc
acggctttataagcacctattcaagtttggggacaattcggtttgctgctttctaaaaat
gcaagcaaacaaaaaggtgccgctgaagagcggcacccgaaagcttcatattgaaaaaat
atcttgcgaaaatgccgcccggaaaggcggcattgaaacttcacttcgaggttttaccct
gacgcttctgatgttcctgcaaaatgcgctgcttgagaacattagacgccttgaacgtca
tcacacgccgcgggaggatcggcacttcctcacccgtcttggggttacgaccgatacgct
cgttcttgtcgcgaacctgaaatgtcgcaaaagacgacaatttcaccgtttcgccattga
cgatagcgtcacagacttcatcgagtatcatctcgaccaaagccgccgattccgttctgg
aaaggcctaccttacggtaaacagcctctgccagatcagcccgcgtgaccgttttacctc
ccatgaccgaacctgcctggttagcgtttgaacagataatatccttacgtgacaggacgt
tacacaaataaaagcataatggtcaagccacgagttcccttacgggttatcaattttatc
gcttaccagcgcacaagaaccgcgccccaggtaaatccgccgcccatggcttccaaaaga
acgagatcgcccttcttgatgcgaccatcggcaacagcggtggcgagggccagtggaacc
gaggcggcagaggtgtttccgtgccggtcaaccgtgatgacgaccttctcttcagcgatg
tgaagcttctttgccgaagcgtcgatgattcgcttgttggcctgatgcggcacgaaccag
tcgatatcctcggccgtgaggcccgttgcctcgaaggaagcctcgatcacatcggtaatc
atgccgacggcgtgcttgaagacctcgcggccttccatacgcagatggcccaccgtctgc
gtggtggacgggccgccatcgacgtagagcttttccttatgattgccatccgagcgcaga
ttggcggcgagaatgccgcgatccgaagtcaggccatggccttcggctgcttcgagaacg
atcgcgcctgcaccatcaccaaagagaacgcaggtggtgcggtcggtccagtcgaggata
tgcgagaaggtttccgcaccgatgaccagaacgcgcctggccatgccgccgcgaatatag
agatcagccgtggtgatggcatagatgaaaccgctgcaaacggcctgaaggtcgaaagcg
aagcctcgggtgatgccaagctcgcgctggattgccactgcactggccggaaaggtattg
ttgggcgtggaggttgccagaaggaccagatcgatatcggacggctgaagcccggcattc
tcgattgccgcgcgcgcagcagccgctcccagcgaaaccgtcgtttcgccctcgcccgca
atgtggcgttcacggatacccgtgcgctgcacgatccactcgtccgaggtttcgacaatg
ccttcaaagtcggtattcttcatgacccgtttaggcaatgccgaaccgataccccgtacg
acagatcttatcatcgtttatttcctgtcctcaaaagcgaccggagcacaatattttcgc
ttacacggtcgagaattctggccttagagcatttccagcaaaaatgtgaaacggttttgc
gttggataatgcgacaaaacaaatagttagagcggtttcggccctcattggagcgcgttt
cgatctgaatgaccagacctgcactccaaactcttctcgtggaagcgtaatcctggtcgt
cctcgtttcaccccggtcggattatgctttcgacgaaacatgcgaatgactgtggtggaa
atgggcgagatcagcctcaattttctccagcagacgatttcttaccatgtcatagcccac
ttccaccgccgagcagaagccctcagcattggcgccgccatgacttttaatcacaatccc
gctcaagccaaggaaaacccctccattgaccttgttcgggtccatcttttcacgaagccg
gtcgaaagcgcccttggcaaacacatagccaatcttggcaagcagggtgcggctcatcgc
ctggcgcagcagttctgccatctggcgcgcagtgccttcggcggtcttgagcgcaatatt
gccggtgaaaccttccgtcaccacaacgtcaaccgtgcccttgccgatgtcattgccttc
cacgaaaccggaatattcaagcccgtccagcggcgtatcgcgaaggatctggcctgcttc
cttgatttcgtcgaggcccttgacctcttccgtaccgacattcagcagcccgacggtcgg
cttgcgcacctcaaacaatgcgcgcgctatacccgcccccatgaccgcataatcgaccag
ctggcgagcatccgcaccgatggtcgcgccgatatcgagcacaatgctctcaccgcgcaa
tgtcggccatataccagcaattgcggggcgttcgacatccgacatcatgcgcaggcagaa
cttggacatcgccatgagcgcgccggtattgcccgcggaaacacaagcatcggcatcgcc
ggtcttgaccgcttcgatggcctgccacatggaggattttccacgaccggcgcgcaaggc
ctggctcggcttgtcatccatgccgatggcaacttcgctggcgcgaaactccgaggcttc
cttcagcttcggatagcgcgccagaacaggctccacctgcgcgggaagaccgaagaaaat
aaaacgaatatccgggtggcgttcaaacgccttcgctgcgccggggatgaccacttcggg
gccgaaatcaccgcccatggcgtcaatcgaaatcttgatcactcttgattattcctgtgc
gatcctgtccctgcacgattttttgcagaagacaggttttcggggaaaatagtgtttttg
cgttgccgtacaaccaaattctgtcaaccccactgtgaattacggctttttctgccattc
tgaaagtttcgcaaagggtgaaacgggcttctcatccccatcaccatcaccgaaaatttt
tggctcgctctcttccggcagccccggcttgcggggatagggatcgatggccagatcaaa
aaattcttcggcaaccgcaccgacatcaatcctgtcaccgacgaaggtttccgggatatc
cgcaccttccgcatcgagcagtatttcgccgctttcatcaagctctatccgcgcaagacg
ggaattttccggcacgaagatagtgtcgatctcctcggcaatcgtgttggtcaagggttc
cagcgtcaccacgcaggcctgcacaatctccgcatcgatgcgtccgcgcacacggatgcc
gtcctttttccagggcgtcagcagaaattcggcagaaaatgcgttcacggcatcaagctc
atgccccctggcgagcgcagcgcgctctttctcatcggtgctgattgttaccgtcacgcc
tttttgcggcaggtgcataaccggaacgggataggtaagcgccggtttgtcagtcattct
tcctggcctctttatcatcgactagagcatttccagcaaaagtgtgaaacgattttgcgt
tggaaaatgcgataaaacaaatagttagagcggttccgttaaaatgaggaccgcgctcat
ggcgcaaggtccacctgatcgacatccatataggaaatgtctccagccgccaaagcctcg
tctgaaatttcccgcaaacaatcacggcattgcaggacatacgcgcctagatagcaagca
tggggccagaattcgaggtccgggcggatatttcgtgtaagcgcggcagcaagggcttgc
gcatcattcgcatccagcgccgcgccataggcgccaacgcggccataaaacatgcgcgca
agcttcttcatacgttttggaacgccctgatcgccgatccccagctctcggagcgaatga
tccacatccttgaagaattcgtcggcaatctcctgcgcaagtgcgttcagtgcaggattt
tctcccttcatgcggtgaagggcgagaaaaatatgcagcgaaagcatttcataacggcca
agcggtgtatcaggcacctgaaattgtgcataaaatcgtttttgccgcgccgccgccacg
atcacttcataaacgcgaaggacgatagcctcgtttgctttcgatttgcggcggaatagt
tggagaatcatgtcagtacgaccgttccagttgcataaacaagcaaggtggtttacccaa
gttcttccgacggcgaaagtgccgcgctgatttagattctatggagaggtctttgttgca
gcgatttttcccaggtgcgcgcaagcagcgtgctcttctcgccggcacggcaattctcgt
ctcagtggcccttgccggatgcaccaccgcatccacgctcaatccgtctgaaacgctgac
tgagggttacgtgctcgaccagcaggcactcgattcggtgccggtcggctccagccgtga
gcaggtgcttctggcgctcggcacgccatccaccaccgcgaccttcgacaatgaagtgtt
ttattacatttcgcagaagcgttaccgcgcggcccagttcatgaagccaaaggtcattga
acgccagattcttgccatctatttcaacaaggacggcaaggtggagcatattgccaatta
cggcctgaaggacggcaagctgttcgacttcgtctcgcgcaccacgccgaccagtggcaa
ggaccagacgttcctcggccagatcatccagggcgtttccaaggcgccgacttctctgcc
atcggcaggcggttcataaatcggcccgatggaaatcaaggaaaacccgccttcacggcg
ggttttctgttttatacacaagagaaaagatcaggccatgtgggccagcacggccagcag
aagaagcgccacgatattggtgatcttgatggccgggttaacggcagggcctgccgtatc
cttatagggatcccctaccgtatcgcccgtgacggaagccttgtgcgcttccgagccctt
catatgctttactccatcggcatcggtaaaaccatcctcgaagcttttcttggcattatc
ccatgcaccgccgccggaggtcatggaaatcgccacgaaaagcccattgatgataacgcc
gagaagtgaagcgccaagtgcggcaaaggccgcagccttcgagccggagataagcaacac
gccgaaatagacgacaatcggcgccagcaccggcaggagtgaagggataatcatctcgcg
gatggccgccttggtcagaagatcgaccgcgcgcgcataatccgggcgctccttgcccgt
catgataccgggcttctcacggaactggcggcgcacttcctgcaccaccgcgccgcctgc
ccggcccacagccgtcatggccatgccgccaaaaagataggggatcaggccgccgaagat
cagccccgcaaccacataagggttggagagatcgaaggagacaggccccatatcggcaaa
atacggatagatttgcccattggcggcaaaataggccagatcgttggaataggccgcgaa
aagcaccagcgcgccgagaccggccgaaccgatggcatagcccttggtgacggcctttgt
ggtgttgccaacggcatcgagcgcatcggtggccttacgcacctcagggtcgagcccggc
catttcggcaatgccgcccgcattgtccgtaaccggcccgaacgcatcgagcgccacgat
catgcccgcaatgccgagcatggccgtaacggcaatggccgtgccgaacaggcccgcaag
ctggtaagtcgagatgatgccaccaacaatcacgatggcaggcagggcggtggattcaag
cgaaaccgcaagcccctgaatgacattggtgccgtggcccgtcaccgaggcttgcgcgat
ggaattgaccgggcgtttgttggtgccggtataatattcggtaatcaccacgatcaggcc
ggtcacaatcaggccgatcagtccgcagacgaaaagattggtgccagtgatgctcttgcc
agccacggttccgatctcgccccatccgacggtcagcgtattggcaacgccaagcccgac
gatggaaagcagccccgttgcaatcagccccttgtagagcgcgcccataatggagccgtt
cacgccaagcttgacgaagaaggtacccactatcgaggttatcacgcacgcaccgcagat
catcagcggatagagcatcacattggtcagcgcgtcggaaccgtggaagaagatcgctcc
cagaaccatcgtcgcaaccacggtgacggcataggtctcgaacaggtcggcagccatgcc
agcgcaatcgcctacattgtcgcccacattgtccgcaatggttgcgggattgcgcggatc
gtcctccggaattcctgcttccaccttgccgacgagatcgccgcccacatcggcaccctt
ggtgaagatgccgccgccaagacgggcgaaaatggagatcagcgaagcgccaaagccgag
cgatacgagcgagtcgatcacggtgcggtcggcgggcgcataacccagccagacggtcag
cacgaaataatagaccgagacgccaagcagcgccaggccagccaccagaagcccggtgat
ggcgccagacttgaaagccagctccagcccgcctgcaaggctcagagacgctgcctgcgc
ggtgcgcacattggcgcgaaccgaaacatgcattccgatgaaacctgtgacacccgacag
aaccgcgccaatcaggaagcccattgcggcattgagcgacaacagataccaggccagcag
gaagaccacgatgcccacgatggcaatcgttgaatattgtcgtgtgagataggctgacgc
accctcgcggatggcttcagcaatttcctgcatacgctgcgttccctgatcggccgcaag
gaccgagcggatcgcccagatggcgaaaagaacggaaagcacaccgcaagcaatgacgag
aaccaagactgccattcccatttgcataaaggccaactcccattgagcgcattccgaaaa
gtgtgaaacggttttcgggaaaaatgcgcggccaaccagacaatcggagcgccgacccgg
tgcaaacagaccgaaacgcgctccatagtttgcgccggctgccgccagaccgcgagccgc
gattgtcggcaggcacatgcgcaggacaggcccgaaaacccctccccggacccgactgag
cggcatggaagtgcctgaagccgaacaagagataccgggcttcaacggtatatttattgg
ggaacttacgccttggaatcaatcaattggcgcgattccctgcatttcagcattctcaat
gccgcttgaccaacatgcgaaacggtttcacaaacgtcaagctgttctttgctgcccgca
aagaaagaagggccgcgatttctcgcagcccttgcaacctgttacgatgcccgcagatca
gctcttatgccgcggtttggccccgcggctttcgccgcgaatgaccaaggcaagccgatc
cagcacggcattgaccagcttcggttcgtcttccgtatagaaggccttggcgatatcgac
atattccgaaacgattaccgccgttggcacatccttgcgcgccttcaattcccatgcacc
ggcgcgcaaaatggctcgcagcgtcgaatcgaggcgcgacagcggccagtcttccgtcaa
agcctgatggatcatcggatcgagcttcaactggtcttcgaccacgcccgccacaatggc
gcggaaccattgcggatcggcatcgagatattgggtgccgtccacttccttgccgagccg
gaaggcttcgtattcggccacgacttccataacacccgtaccggcaacatccatctgata
gagcgcctgcacggcggcaaggcgcgcaacaccacgcttgttcgcagttcgcggcagatt
gggagtcggacggccttcagggatagaattcataacgatcaggctccgaattttttgcgc
aggccgatcatagtcaatgcggcacgggctgcaaagccacccttgtccttgtcttcgcgg
cgggcgcgcacccatgcctgctcttcattctcgaccgttagaatgccgttgccgatggca
atgctttcctcgaccgaaagatcggtaagcgcgcggcaggattcattggacacgatgtcg
aaatgataggtctcgccgcgaatgacagtgccaagcgcgacaaagccgtcatattccgtg
ccgccattatccgcgccgtcgagggcgaaggaaatcgttgccggaatttccagcgcgcct
ggaaccgtcacgacgtcgtaggttgcccctgcctcatccaaggctgcctttgcgccatcg
agaagcgcgtcggccagatcatcgtagaaacgcgcttcgacaataagcaaatgcggcgca
tcggcctcgtgcttggacatgagaaaatccatgagaaaatcgcggatcgcaagggctgcg
gtcaacgcttaaaatagggaaatgctgttacagcttcattcgtaggctctaagcctattt
ctgatattgcgcaagccttgccacataacgcgcgagctggtcgatctcgatattgacctt
gtcgcccgctttgcgctcgccccatgtggtgacttccagcgaatggcggatcaggagtac
atcgaactcgtttgcgttgacgccattgaccgtgagcgaagttccgtcaagcgcgacaga
ccccttctgcgcgatgaaaggcgccagttcttccggcgcgcgcagggtgaagcgcacggc
gtcgccctcatccttgcgctcgacgatttcggcctgtccgtcaacatggccggaaacaag
atgaccacccatttcatcgccaagtttcagcgaacgttccagattgatcttcctgccgct
ttgccaattggagattgtggtcagccgcagcgcctcttcccatgcctccacctcgaacca
gcgggcattgctgcccttttccggcagcgcaacaaccgtgaggcatacgccggaacaggc
gatcgatgcgccaagctcgatcgtttcaggatcgtaggcggtttcaatccgcaaaaggac
gccttcattcaacggcttgacccggtcaaccttgccgatatcggtgattatgcctgtaaa
catcacgtgttccttacatattccgcacaggcatcatctgcgtaacgcatccgcctcaga
attttgaattcgcttgcgatatgggtttccagtccctcaacggcaaccccatccgccgcg
ccgatcaccaatggcgaacggaagatgatcagccggtccacgagtttttcatccagaaag
cttttggcgacgcccgccccgccctcaacgagaacagaagcaatgccctgcgcggcaaga
tcatccagcaattccggcagggcgatgcggccatcatgcgtctcggttgcaaggatacgg
cagcccgcagcacccagcgcggcgcggcgctcgtcaggggcttcctccccgcaggcaacc
cacaggggctgcgtatcggcagagcgcaccagccttgaggaaagcggcagacgcaacccg
ccatccagcacgacacgaacgggcgaacgctgttccagccccggcagacggcaattcaaa
accggatcatcggcaagggctgtttcgataccgatcaggataatatcggcctgtgcgcgc
agaatatgtgactgcgcgcgcgaaactgggccggtgatagccacctgccccgcacctttc
cggccgatcatgccatcggcagaaagcgcaagtttcagaatcacttccgggcgtttcctc
gcagatcgattcagatagcccgcaaggtcgtcggcagcctgttcggacaaaatgcccggc
acgacttcaatgcccgcttcgcgcagaatggcaaagccttttccgctgacacgctcgtcc
ggatcggttgcggcaaccacgacacgcgcgacgcccgagcgcaccagcgcctccgcgcaa
ggcggtgtgcgcccatgatgcgcgcagggctccagcgtcacataggccgtcgcccctcgc
gccgcctcacccacttcagccaaagcctgcggctcggcatggggccttccgcccaatgcc
gtcacgccgcgcccgacaatgacaccgtccttgacgataatcgtgccgaccgaaggattg
gtgccagtcagccccttgtgacggcgcgcataacggatcgtcgcttccatgaagcgcaga
tcattcaatgtcgcttttgaacgcggaaattcgctggcgcccattctacgtttccagatt
atcgccggtctcggaaaccgtcagctcatcgatgacattgtggaaatccaccgccttgct
gaaattgcgataaacggaagcgaagcggatataggcaatatcgtcaatgcctttcagcgc
atccatggccagccgcccgatttcgtcggaggttacttccgcctcgccggcactttcaag
ctggcgcacgatgccggaaatggcgcgttccaccctttcactgtcaacatcgcgctttcg
cagcgccacttcgatggaccgcgtgagcttgtcgcggtcgaagggaacgcggcgcccgct
tttcttcacgaccatgaggtcgcgcaattgtacgcgctcgaatgtcgtgaaacgcccgcc
gcagaccgaacagacgcggcgcctgcgaataacagcgccgtcttccgccgggcgggaatc
cttcacttgcgtatcttcagactggcaatagggacaacgcatcgaactctttcaatttca
atattggcaatctcaatatcggcgacttcaacactggcgacgggctgctcatatgtggga
tcgcccccgatacaaacgcaagagccttattcccgcaaccgattcccggcgatcataacc
tataagcggcattccacctaccggatgcgacaatcacaaagcggtgtaaaaaaccccgtc
caacagcgttgaacggggtttcatcggtattacgaaagcggacttatccctgatagccgt
acatcgggaaacggccggtcagggcgatgaccttttccttcacggcctgttcgacagccg
cattgccttcgtcggaattggcgaccttcaaaccgtcgagaacctcggcgatcagcgaac
cgatttccttgaattccgcaacgccgaagccgcgcgtggtgccggcaggcgtgccaagac
ggacgccggaggtcacaaacggcttttcagggtcgaagggaatgccgttcttgttgcagg
tgatgttggcgcgtccgagagcggcttccgcccgcttgccggttgcgttcttcgggcgca
gatcgaccagcatgagatggttgtcggtgccgcccgaaacaatgtcgaggccgtgcgact
tcaattcctcggcaagcgcacgggcgttatccaccacattcttcgcatagagcttgaact
caagcttcaacgcctcggcaaaggcaacagccttaccggcgatgacatgcatcagcgggc
cgccctgaaggccggggaagacagccgaattgatcttcttggcaatatcggcatcattgg
tgaggatcatgccgccgcgcggaccgcgaagcgatttgtgcgttgtcgtggtgcagacat
gggcatggggaaccggcgacggatgctgaccgccagccacgagaccggcaatatgcgcca
tatcgaccatgagataagcgcccacttcatcggcgatctcgcggaaacgcttccagtccc
agatacgcgaataggccgtgccgcctgcaaggataagcttgggcttgttttcgcgtgcga
ggcgggcgacttcgtccatgtcgagcagatgatcgtccttgcgcacgccgtaggacacga
cattgaaccacttgccggacatattgaccggcgaaccgtgggtcaggtggccacctgaat
taaggtcgaggcccatgaaggtatcgcctggctgaagcagcgcgaggaaaaccgcctgat
tcatctggctgccggaattcggctgaacattggcgaattcggcactgaaaagcttcttgg
cgcgttcgatcgccagttcttccacgacatcgacatactggcagccgccataatagcgct
tgcccggatagccttcggcatatttgttggtgaggatggaaccctgtgcttccagaacag
cgcgcgaaacgatgttttccgaagcgatcagctcgatttcatggcgctggcgaccaagtt
cgttgcggattgcaccgaaaatctcgggatcgatgtcctcgaggcttgcattgaagaaaa
cgtccgaagacgctttcgtggcggcgttggcttgagacatgtttcacaccctccgggtta
gggcatttccagcaaaagtgcgaagcggttttgcgtgggacaatgcgacatggatgaggc
gcattatcacacttgagtaggcaaggccaatggccgcaaagcgaaaagcatgttccaaaa
tgcggcaaaccgatttgataaatgccgcacaagcaaaaagccgcccggcatggcatccgg
gcggcttgcaacaggtggtttttgacgcaatcaggtgtccgtgccaagcgccagttcggt
tgagccatccatcttgtagatatcatcgcggaactgcaccacaccgtcacccgtggacca
ggcactgatatagacgaagtgcagcggaaccggatcggcaagctggatcggcgtattgac
gcccgacttgatcgtggcttcaatgttctggcggtcccagcccggcgtattcttgagcag
ccagacgtcgagatcgcgcacattctgcacgcgcacacagcccgatgagtcgaaacgcat
gagcttgttgaaatagctcttctgcggcgtatcgtgcatatagaccgcataaggattgtg
gaagttgatcttggtcgaggacatggcgttgatcttgcccgggtcctgacggaacatcag
cttcaccgcatcgtcggtgttccagtccacgctttccggcggaacttcctgacccgactg
gtcgtaaagacggatcttgttcttcgtcagatattccggatccttgcgcatcagcggaat
gatgtccttctggatgatcgactttggcgcggtccagtaaggattgagaatgacttcgtg
aatcttggaattgaggagcggcgtctggcggtcgatcttgcccacaacggccgtgtgacg
ctgaatgacgctgccaccttcaacagcctcgatgcaggctgcgggaatgttgaccatgac
gaagcgctgctcctgcatggtatcgttggccaaaggcgcaaggcgctgcaaattggtttg
aagctggccgagacgcgtattcacgtccacattcatggccgcataggtgaactgtcccat
gacgccatccgccggcaggccgtgacgagcctgaaaacgcttgagcgccgcatcgacata
ggtgtcgaaagctgtggaaagaccggcttcctgcggcagatcgccggaaatcatcagacg
cttgcgcagatattgcaccgccgggtcgttaacgccaatctggagccttgcattgcccgg
caccaagggccagccgccgcgacttgcaatatcggtatattgcacaattgcattctggat
atcggcgaccgtctgcgggctcaggaccggctggttcgtggcaacgcgccgcccgcccgt
cgcacgggcatcaaactggtcgtcccaattgccacgacgcggcgaggaaatgacgtcgct
cagaacctgttgagcataggccgaagaaaccatggcggaggcagccacggaaagcccggc
tgttgccgcactgcgcagaaagcggcggcggtcggccctgaaagcattggctggtctgtc
ggtcttggtcatttgattaacgtcccaaaaggctaaccgctcttgcggcaatcttcccag
agaatatcaggaacaggtcataaaggcgatcccggaccgcaaatctgcgaacctgcctcc
ccgtatttgcgttctacgtttccgttttgcgtttccaggggcctgtttctgaaggtggca
ctttcttgcccgtgccattgcaaaatgcttatctcggcttttatggcttaatcatgtcgc
ccggcccggttttcaagccgggcgcgccaagattagaagatcagtgaatgctcctgccct
gaaagcaggcccgctgtgacagttctgcaacaaacttgcaggtcaattacgggtgcagaa
agccgttcgggttttacaggcggtaagcgatggagtcgttccagaagcgatcaagacgct
gcaacgacttgttcatcgccataaattcttcaacctgaatgccgcccacctgttcgatcg
aggtgatatggcgctcgtaaagcgaggcgacctgattggcgatttcattgcccttgtcgg
tcaggctgacgcgcaccgagcggcggtccacgcgggaacgctgatggtggatgaagccca
tttcaaccagcttcttgagattataagaaacattcgagccaagatagtaaccacgcgagc
gcagttcaccggcggtcaattccgaattgccgatattgaagagaagaagcgcctgcgtgg
cgttgatgtcgcttcggccattgcggtcgaactcatccttcaccacgtcgagcaggcggc
gatgcaggcgctcgacaagctggagagcctccagataaaggctgcgaagtgcggtttgcg
gtgccatgaacggagcggatgcatccatcttgcgctgggtattggtcatttcttttgcct
ctctgccggagccgcatttcgtgaaaccacgatgcagctctcttcctgttttatgcggtg
gtttgtttctcaccgtctgttgagaggaatttaggggagatgcataaaattcgacttaaa
agtcagccttaacagtaacttaccggcgagaatgcgcattcaggcttaatgtttgcttac
cggcaagcgggttcgccccgcattgctggaaggcgtcatacacgcgaaaagccccgtttt
gcgggcggttggcaccgctgccggattaaactttcttcatttgagaatgcggcaaacata
tcgtcaaagcggcaggctcgcacgcgcctgccgccgcttttcgagaaacaaaagcacgcg
aaagacgatataaacgagaatacaaagcacatcgaacgcgacggtgatgggcctgtattc
aaaatgccgcgcaaagacggaatagatcgctatctcgcccattgctgcgacaaaccacaa
gacaggcccccagggcgcgcgcatccacagccccgtcgaggcaacaggcatcaacaccgc
cagcgccacaactgctgtttgccaaagccccggcatcaggtcgaagcgccataaaaggcc
ggggtgaatgccgatcaggcggatccaatagagcacgccgcttgccagcgccgccagtgc
gaggagccgcatgaaccatgtgaaggcccattcggttccgctgggttgaatgtgctggca
cagctcgttcatatgcatcagccgctcctcatcacaatgtcagttccctgtcacccagat
tggcgaaataggcattaacctgttcaggcttgacctcttccagcgtcgccggtttccagg
cgggggcgccgtccttgtcgatcagaagcgcacgaacgccttcatagaaatcctgtgctt
ccagcatccggcttgtgatgcgatattccatgcgcatacagtcatcgaggccaagcgggc
ggccatcggcaagctggcggaacgtaaccgcgaggctggtcggcgagcgcgtggccataa
ccgtcaatatgtccctggcggatttgttgcccgcctcggcggcccgttccagcgcctcga
tacaatcggccagcgtggcgccggaaaaacattcggccacaagctggcgtatttcgacag
aggtttcaaaatccgggtactggctgcgggtaagcgcggcgtcgatatcgccagtggcga
tgatatcgtcgcgcacatcctccagatcgcttgccgcaacggcatgggttgcgatgccgc
tttgcaggcaatcgccccagcggatgcggttgcctgtcaaggcgagataatagccgaaat
tatcatgcagatgcggcaggaaagcgctgccgcccacatccgggaaaaaaccgatacctg
tttccggcatggcgaacatggtgttctcggtcacgatgcgatgcgatccatgcacggaaa
tgcctgcgccgccgcccatcacgatgccattgatgagcgagacatagggttttggaaaac
gaccgatccgtgcattgagccgatattcgtcatgaaagaattcataggcgggcgtgccgg
cctgtccggccttgaaggctgcgatcacatcgccgccggcgcagaaagcccgcccctcac
cttcgagaatcacacaagccacttccgggtcatcttcccaggcctgcaaggcgcgatcga
gcgccagaatcatattatgcgtcagcgcattgagtgctgcggtccgtgtaagcttcacaa
gtcccgctttacccttgcgttcaaagccaatctcgctaccaccgccgaagtcaatctgca
tatcttttctcccgttcctacaaatgggtagaaagtgagacgccccgcgtcaatcctgca
caggtcaatgttcttggtttcatcgcttttcccatgataaacggatgcccatccgatgcc
agccttggggcttcgcattccaaggcgtcacttctcgggaacagttccatgaccgatcgt
cagtccaaatatctgccagccaatatcagccagcacgtcgatgacgtaacgggcagccgc
cgcctgcgccgcatgcgcaaggccgactggtcgcgcaggctggtgcaggaaaaccacctg
acggtgaacgacctcattctttccttcttcctgacctatggctccggcgtgaccgagccg
gtggaagcaatgcccggcgtggaacgttattcggtggatatggccgtgcgcatggctgaa
aaagccgccaggcttggcattccagccatcgcccccttcccgcgcgaaaagccggaagtg
aaaaccgacgacggctccttcgtcgcaaacccggataacctcatcaaccgtgcggtacgc
gccatcaagaaagaagtgccggaaatcggcatcatcaccgatgccgcgctggaccccttc
accacacatggccatgacggcattttgcgcgacggagaaattctcaacgacgaatcggtc
gccatggtggtgcgcggcgcgctttcccaggccgaggccggtgcagacatcatcgccccg
tccgacatgatggatggccgtgtgggcgctgtccgccaggcactggacgagcacggcttc
agccatgtgccgatcatgtcctatgcgaccaagttcgcctctgccttttacggcccctat
cgcggcgccatcggcacgcaaggcctgctgaaaggcgacaagaaaacctattacatcgat
ccggccaaccctgaagaagctgttcgcgaagccgaacaggacattgccgagggcgccgac
atgctgatggtgaaaccgggcctgccctatctcgatatcatccaccgtctgaaggacgaa
ttccgcctgccgaccttcgcctatcaggtatccggcgaatatgcgatgataaaggctgcc
gggatcaatggctggatcgacgaggaaaaggtgatgatggaaagcctgctcgccttcaag
cgcgcaggctgtgacggaattctgacctatttcgcaatggaagtggctgaaaagctcaag
gcctgatcgggctattccatttcggcacgttaaacccgtttccttgaaatagccggtttc
cgttaccatgttgggcgttgttgcgctaagattgcggaacagcgccggttctcattgccc
ggccgcttccttggaaacgactggaaggaacgatgtccgaccatattctacacggtgaaa
tcgtgggtccgcgttatgaaagccgctcattctttgaaggtgtgcgaacgcgccgtatca
tggccttcctcatcgattatctgattgtctttctgctctgcattcctgtggcaatcgtga
tcgccattcttggcatcatcacattcagcctcggctggatgctttatggtatcatgtttc
caatggtggcgctgttctatgttgcgcacacgctgggcggaccacagcaggctacaaagg
gcatgcagatgatgaacatcaagctcgtaaggcttgaaggcggcacggtcgatcccgtgc
ttgcaatcgttcatacggtgctgttctggggcctgaatgtcgtcctgacgccgctgatcc
tgcttgcaacgctggttctcgaccgcaagcgcaccgtgcatgacctgcttctcggcaccg
ccgtcatccgttcggatcgataagcgcatagatcaaaaaaatcaaagccgacaggacaaa
atgtctattgacgttttgcgctgtcggttcgatccttgataattatcgtgatggtttcgg
tattgccatttcgtggatattgaatgacccatcaaccgcagcagtctccgcagttctttc
tgacagctccctccccctgcccctatcttgagggccagcaggagcggaaggtgttcacgc
atctggtgggagacaaggccaacgaaatcaacgatcttctaacccagggcggtttccgcc
gctcacagaacatcgcctatcgcccggcctgcgaagtgtgcagggcttgcatctccgttc
gcattctggccggtgaatttgaaatgacgcgcaatatgcgccgggtctggagccagaacc
gcgatcttatcgggcgcgtgcacaaggcgcagcccagcaccgagcaatatgcgctcttcc
gcgactatctcgatgcgcgccatcgctccggcggcatgtcggatatgaccgttctcgatt
atgcgatgatgatcgaggatacgcatgtcaacacgcagatcatcgaatatcggcggcggg
gaccggacagtttcatgagcgccaagggcgatggcgaactgatcgcggtggcattgaccg
acgtgatggccgacgggctttcgatggtctattccttcttctcaccgcacatgcaggagc
gttcgctcggcacctatatgatcctcgaccatatcgaacgggcacgtgctgccggactgc
cgcatgtctatctcggctattgggtcgagggttcccgcaagatgcagtataaaatccgct
tcacaccgcaggaacatctgggcccccgcggctggcagcgttttgagggataacagaagg
cggccgaatgcgccgcctttcgtccagagcggctcttgtcttgacgggattgctctaact
atttgttttgtcgcattttccaacgcatcggagcgggatcaaaaatcagtccagtggact
gatttccccgcataggcgtttcacatttttggctcgaaaatgctctatccatcagaattt
gcccgaacgcggaaaacccttcggcaccagacggcccgcagaggcgcgtgcgccgatcca
ctcgaccagttcttccttgctgcgattgaaggtgcgatccgccgaatcctgccatgacag
gccatcggcaattgcgaaggtgcgaacgtcgcaaaccccgccatccttgtatttttgcag
gcgcacgcccttgccgcgtgtcatttccgggatatcggaaagcgggaagaccagcatctt
gcggttttcgccgacgacagcaatgtgatcgcccgaaacgcgctggcaaagcttcgcctc
atccggggccttgacgttcatgacctgcttgcccttgcgggtattggcgaccgcctcgct
ttccggaacaatgaaaccattgccctcatggctgacaagcagcagctttgcggatggatc
gtgcacgaaggccgtcagtatatcctgatcgttttccatatcgaccagaatgcggatcgg
ctcgccgtggccgcggccgcccggcagcgtgttggcaccgatggtgaagaacttgccgcc
cgtggtgaagaacaaaagcttgtcggtcgtctcggcatggaaggcaagcttgagcttgtc
gccctccttgaaagaaagcgtcgagaagtcggccagatgccccttcatggcgcgcagcca
gcccttttcggaaaccacgatcgttaccggctcacgctcgatcatagcctgatggatatc
ttcaagatcgtgcgtcggagcatgggcgaaagtcgtacggcgcttgccaagcctggtcgt
cgggccaaacttttcgcgcaccgccttgatttcggtgctgatcttcttccactggcgcgt
gccggaagcgagcagaccttccaggtccgtcttttcggcagtgaggtcatcgaactcctt
gcggatctcgaattcctcaagcttgcgcaatgaacgcaggcgcatattgaggatggattc
ggcctgaacgtcagtcagttcaaaagcacgcatcaattcctgcttcggctcgtcttcctc
acggatgatgcggatcacctcatccagattgagataggcgatcaggaagccgccaaggat
ttcgagacgcttttcgatctccgccagccggaattgcgaccggcgaaccagcacctcctt
gcgatgctccagccattcgcgcaggacagcacccagcgacaggacattcggcaccttgcc
gtgcgacagcacgttcatgttcaatgaaacgcggctttcaagctcggtcagcttgaacag
cgattccatcagcagctcgggatcgaccgtgcggttcttcggctccagaacaatgcggat
atcttccgccgattcatcacgaatatcgtcaagcagcggcagcttctttgccagaagcag
ttccgcgatcttttcgatgaggcgcgacttctgcacctgatagggaatttcggtgacgac
aatcacccaggtgccgcgattgccctcttccttgtgccagcgggcacgaacgcgaaatgc
gccgcgccccgtgcgataggcctcaagaatattgccatgctcttcgacgaggatgccccc
ggtcgggaaatccgggccacgcaccttgcatttcagaagtgctgccggatcggtcttgga
ctcttgttcaatctccgcccattgttcgggcgaggttacgagttcctccaccggcgcatc
gggatgattgatgagataaagcgccgacgagcaaagctccgccacattatgcggcggaat
attggtggccataccgaccgcgatgcccgccgaaccgtttgcaagcaggttgggaaaagc
gccgggaagaacgatgggttcttcgtcttcctcattataggtcggacggaaatcaatggc
gttttcgttgatgccttccagaagcagcgtcgccacttccgtcatgcgcgcttcggtgta
gcgcatggcggcggcgttatcgccgtcgatattgccgaaattgccctgcccgtccacgag
cggatagcgcacggcgaaatcctgcgcgagccgcaccagcgcatcatagatcgaggcatc
gccatggggatggaacttgcccatgacatcgccaacgatacgggcgcatttcgcataagc
ctgatcgggattaagccgcaggaggcgcatggcgtgcatgatgcggcggtgcaccggctt
taagccgtcgcgcacgtccggcagcgcacgatgcatgatcgttgacaacgcataagcgag
gtaacgttcctcaagagccgatttcagatcgacccgttcaatgtgttcttcgccgtcgcc
gggcggaatcagactttttcccatatctctcagtaccaactgtgcgattcgtcagcaaga
gttgaagaaaaccaatcctctacattagagccccgatctgactggaccagatcggcggtc
aagccctttttatatgaagcataatcttgatcgtcctcgtttcactccagtcggattatg
ctttaagaaaagcaaacctgccatggcgcgaaaatgcgcgctcacccgccaactcactat
aattgcgccttgagggcaaggctttgccacaccgtcgcaatactgccgccatttatagtc
tatggaaccatcacaatcggattttcctggcaggcattgcaaacagagcagatcgtgctg
taaaaacaaacgatttccgcctgtggatgctatacaaaatcaggggtaaggcaggagtat
cacatgcaattatttgtcagcatcaggcccgcagcgcgcattctcgttgccagcacagcc
ctttcattggtttttggcagcgcggcaatggcggcagatgccaatgccgtcgcaaaccgc
atcaaggcgctctacgcaaagcagggcggcgagctcagcttcagcggcgtcaaggccaac
ggcgcggatatcatcctcgaaggcgcctcgctcaagctgcccactgtttccgaggatgaa
acggttctcggtgatgtaacgctgcaaaatgtggaagacaccccggacggcagttatacc
atcaagcagatcaccgttcccgatctcgttttcaacggcaaggaagagaaaaacggcagg
gccgagatcaagggcctgtcgatgcagaatgtttttattccgtccgaaacgaccaaggga
ccgctcgacagcatggtcctttacgacaaaacgaagatcgacgaggttcatttcggcgca
cccggcaagaatggcacgacgctgaagggtatcgacgtttcgctcgacacatccaacaag
accgagaagatcggttatatctggaacatccagaatatcgacgtgacctttgaaaaaggc
ggcaagaacccgcttgctccgttcggcatgaacacgctcgacgcttcgctgaactccaag
ggaagctggtcgcccaagaccggcgacgcctcgctcgaccagcttgaaatcaaggcgccg
gaactcggcaccatcgacattaccggcaatctgggtggctatgacctggctttcatggaa
gccgtccacaagacgcaggaagccatgagcaagaccgatgccgacaaggatgcctccggt
agggccgttcttgttcttgccgagcagctcaacctcaagaacctcacgatccgctttaac
aatgacacgctcacccagaagctactggactattttgcgaagcagcagggcaccgacgcc
aagacgctcgccgaacaggtgaagatgatggttccgctgctggcaacacagttgaagaac
cccgaattcacccagcagctcaaaaccgccgcggataaatatttcaccgacccgaagtcg
ctaaccatcagcgcctcgccagaccagccggtcactttcgcttcgatcttcgccacggca
tcgctggacccgacaaagatcatccagcttttgaaaatcagtgtggacgccgacaattaa
agtcaaaaagcccggtgcgttttcacaccgggctttttcagatgcataaaaaacccggct
caagaccgggtttttctatcagtttagctcttttgcactggcgccaggcgcacatgcagg
tcacgaagctgtgccggtgaaacttccgaaggcgcgcccatcagaagatcaagcgcctgc
tggttcatcgggaagagcgagatttcacgcaggttcttcgcgccgacaagcaacatgatg
acacggtcgatgccggccgccatgccgccatgcggaggcgcaccatattggaaggcacgg
taaaggccgccgaaacgctcttccacgtcctgctggctgagacccaccttctcgaaagcc
ttgaccatgacttccggcaactggttacggatcgagccggaggcaatttcaaaaccattg
cagacgagatcgtactgataggccttaatttccagcgggtccatgttttccagcgcatcc
ataccaccctgcggcatggagaacggattatgcgcaaagtcgatcttcttgttgtcctcg
tcccattcgtagaacgggaaatcgataatccaagccagttcaaaacggtcgcgatcgacg
agattcagttcttcgcctgcgcgggtgcgggcatcgcctgcgaatttgtagaacttggac
ggcaggccagccacgaagaagcaggcatcgccgtcttcaaggcccatctgcttgcggatc
gcttcggtgcgctcttcgccgatattcttggcgatcgggccagcgccttcaagcttgtcg
ccttccttgcgccagaagatatagccaaggcccggctggccttcgctctgcgcccaggaa
ttcatgcggtcgcagaaagctctggagccgccggtcttggccggaatggcccagacttcg
acttttgcgtcgttggcgatcatgtttgcgaagaccttgaagcccgatccggcgaaatgg
tcggtcacggcctgcatctcaatcgggttgcgcaggtccggcttgtccgaaccataggtg
cggatcgcgtcgtcataagcgatgcggcggaacactttcgtcaccggcttgccttcggca
aattcttcaaaaatgccgcgcatgacgggttccatggtttcccagacttcttcctgggtc
acgaagctcatttcaaggtcgagctgatagaactcgcccggcaggcggtcggcacgcggg
tcttcatcgcggaagcagggcgcaatctggaaatagcggtcgaaaccggccaccatcaga
agctgcttgtactgctgcggcgcctgcggcagcgcatagaattttccgggatgaatgcgg
ctcggcacgaggaagtcgcgcgcgccttccggcgaggaagccgtcaggatcggcgtggag
aattcattgaagccgatttcggtcatgcggcgacgcatcgcggcgatgatctttgtgcgg
ctcatgatgttcttgtgcagcgtttcgcggcgcaaatcgaggaagcggtatttcaggcga
atatcttccggatagtccggctcgccgaaaaccggcagcggcagttccttcgcaggcgaa
agcacttcgatttcggttgcgaagatttcgacttcgccggtcggcaggttcgtattgacc
gcatcgtcggcgcgagccttcacttcaccatcgacgcggatgacccactcgccgcgaacg
gtttcggcaaccttgaacgcgggcgaatcaggatcggccacaatctgggtaatgccgtaa
tgatcgcgaagatcgatgaagagaatgccgccatggtcacggacgcggtgaacccagccg
gacagacggacattagaaccaacgtccgtcttgcgaagggctgcgcaggtatggctgcgg
taacggtgcatgatttctgccttttggaataggataagtcagtgcaggcaagcgctgcaa
attctggcggaaaagcgcattttgaccgggttttgtcaagtctgcactgtatgcaagcgt
caaggttcgcgccgcttgacgcaacgtatcgacaaaaaatacaatttgcacttgttatgc
tacgggttttgcgcattctttcgcgacaatcgatgtcgctttgtctaaaagaaaaccatg
caactcatcacgaccaccgaggcccttgaagaggccgtattcgcccttgccaaatccgat
ttcgtcacggttgacacggagttcatccgtgaaacgaccttctggccggaattgtgcctg
atccagatggcctcacctgaccatacggcgctggtggatgcgctggcgccggggttggac
cttgcgcccttcttccgcctgatggccgatgaggaaatcgtcaaggtcttccatgccgcc
cggcaggatatcgagattgtctttcatctgggcaatctgatcccctcgccagttttcgac
acgcaggtggcggcaatggtctgcggctttggcgatgcgatttcctatgaccagctcgtg
cagaaggttacgggcaagcacctcgacaagtcctcgcggtttaccgactggcgccgccgc
ccgctttccgacaagcaactcgattatgcgctggcggacgtgacctatctgcgcgacatc
tacctctatctgaaggaagagcttcaaaaagaagggcgcagcgagtgggtgaacgaggaa
atggcggtgctgaccgcgcgccaaacttacgatcttcatcctgatgacgcatggcggcgc
gtgaaggcgcgtgtgcgtaaaccacttgagcttgccatcgtgcaggccgttgccgcctgg
cgcgagcgcgaggcgcgcgaacgcaatgtgccgcgcgggcgcatcatcaaggacgacacg
attgccgaaatcgcacagcagcagccgcgtgacgccgaggcgctcggtcgccttcgttcc
atccccaagggttgggagcgttccgcacaggcggcaggccttgtcacggcgatccagtcg
gcgcttgcaatcgcgaaggaagaccttcccaaatcgccaaagccatcccactcaccggaa
ggcagcgccgccgctgcggatatcctgaaagtcctgctcaagctggtgacggaagaacat
ggcgtggcagccaagatcgtcgccaattccgacgatattgaaaagatcgccgcggagggc
gacaaggcgaacgtccctgccctgcacggctggcgacgcgaggttttcggccagaaggca
ctcgatctcatcgacggcaagatcggcatcaagtttgagaaccgacggatcagagcggtg
gagttaagggagtaagggagtaagggagtaagggaaaaaatcaccctttttcagtcaagg
caaatattttacttgccttgtccaccacctgcccgcaccctattcccctattcccctatt
cccctattcccctaaatcactcccgcatctcctcaatcgcgccgtcgccgaccgcgaaat
agatgttcttccccgtcagcttggaaagctgttgcagccgtccctcggggcggtctgaaa
tcagatcggcgaggtctcccggcacgaccagcgcaatgccctcttcgtcctcgcgccaga
caaggcgcgggatgacgccgggcatggaagccgacagaagatagacaacgcgcagcaaag
ccccaagcagtttagcgcgttcacgtaggcgcggcgtggaaagctggaccatttcgggcg
cgatctcgtcctcgatcaaaccctcatggcgataataattggcaagcgccatgaaagaac
ggcccgcatggtcgatgccgccgaaagagccatgggcaatgatattcagcgcctgcgagc
cacgataatcggggtgtgcacgccagcttatatccgccacgagacaagcagcctcgcgat
aacgcgcctcatccggcgtctcgtcataacccagaacagacaggcttagcccggtccaga
tcgtcagttcacgcgcatggcgcggcgagcgcgagcgaagaatggacagttcctccgccg
aagccagcagcggatcaagccgctgttcgttcttgggcaggagcgaatagagatagcctt
cacgtacaccaagcgccgagaaaataatcttcgacggcttcatgcagcgcagcgtttcca
gaaggaccgtcgccccataggacagaagctgacggcgatttttggaaaccgcctcgatgc
cgcgcatcgtatcaagattgcccttggccacgcgtttcaggaaacactgtgcctctgcgg
cgtccatctcatagccatgcatgacatgcagcggatagttcctggcagtcatgtgcagct
tggcgaggtttcgccatgtgccgccgacagcataaaaggcctgcccttcatgcgcttgca
gcatgaccgcctttgcaagttgcgtgcgcgcaatttttaccgcttcgggcaagcgcccat
cggacatatcctgcaagcgcaggccacccagcggcagggtgatcccctcgcccacttcat
gatcgtccacggctaccagttccagactgccgccgccaagatcgcccgtcacacccttcg
gcttgtagaagccggaaacaatgccaagcgcagaataataggcttcttccttgccggaca
ggacttcaatatggcgtccaaggatggcttctgcctgagcgatgaaatcggggccgttct
tggcctcccgcgccgcagccgtagccagtgcgtggatggaaaccgcacccgcctgttccg
ccagagcgcgaaaacgtttcagcgcgcgcaacgccgcctcaacggatttctcgttgagct
tgccggttttcgcgaggccttttccgaggccgcagagaatcttttcattgaaaagcaccg
tcggcgaacggacgatgccttcatatatgacgacgcggatcgagttcgatcctatatcga
tcaccgcaacgggtttcagccccttcaggcgaccttgtgcgaatgcggggctcatgcagt
cgtttttctctccgcctgcgcgcgcttgcgatgcgcgataaggcggggggccgaagactt
cagcgactttccgcgacccgacaggctgggattggtcatgaaatattcctgcgcgttgaa
agcttcttctcctgcttccttttctatccggcgagaggtgccgtccgcaagtagctgata
gctctgttggttatcaattatgttggcaaacatgatttgcgacaggatttgctgatgcac
tgtggcatttgtgatcggaacgagggtctccacgcgacggtcgagattacgcggcatcat
atcggcggaaccaatatagacaattgccttgccggacggcaggtcgtggccgtttccgaa
acagaatatgcggctgtgctccagaaaacgcccgacaatcgacttggcgcggatattatc
tgaaagccccggaacccccggacgcaggcagcagatgccgcgcacgaccagatcgatctg
cacgcccgcctggctcgccatatagagcgcatcgattatctgtggatcgacgagcgagtt
catcttcatccagattgccgcaggctttcccgccttcgcatgggcaacctcatcctcaat
gtgtttcaagatgcgcgcgcgcagtgtgaaaggagaaatcgcaatcttcatttcctcggc
cggctgcgcatagccggtaatgaaattgaagatatgcgccacgtcacgcgcaatttcagc
atccgaggtgaagaaggaaagatcggtataaatacgcgctgtgatgggatgataattgcc
ggttcccagatgcacataggagcgcagcttctggtcttcgcggcgcaccacgagcgacat
tttcgcatgtgttttcaattcgatgaagccgaataccacctgcacgcccgcacgctccag
atcgcgcgcccaacgaatattcgcctcctcatcgaagcgggccttcaattccaccagagc
cgtcaccgacttgcccgcctcggcggcatccaccagcgcgcggacgatcgggctatcgtt
ggaggtgcggtaaagcgtctgcttgatagccagcacatcggggtcggctgccgcctgacg
cagaaactgcaccacgacatcgaaggattcataggggtgatggaccacgatgtccttttc
gcgaatcgccgccaggcaatcgccgccatgttcgcggatacgttccgggaaacgcggatt
gtaggagacgaatttaaggtcctcgcgcgggatggaaacgacctctgaaatcatgttcag
cgccagaaggccttcatgcacgctgatgcgattttcggaaacaccaagctccatcgccac
gaagatgcgcagcgcctccggtatttcaccgtcaaattcgatgcggatcacctgaccgcg
gcgtcggcgtttcaaggccgtctcgaacaggcgaacgaggtcttccgcctcttcctccac
ttcaatatcgctgtcgcggatgatgcggaacgtaccggcgccgcgcacctcataaccggg
gaatagccgcccgataaagaggcttaccgcatcctcgatagtaataaagcgatagatgtt
gttctggtcggtcggtagctggatgaagcgtttcaacgcgaccggaatgcgcagaagcgc
cgtcatcggatgattatcggcacgccgcgcaagctgcaaggcgatggaaaagcccagatt
gggaatgaacggaaacggatgcgccgggtcgatggaaagcggcgtcaggacagggaagat
cgtttccagaaaatggttttccagccattccttttcgtgtttcgacaaggcgggcgggcg
aacgatctcgatattttccttttccagctccttgcgcaacgtgcgcagacattgctgctg
ctccgcctgaaggcgccccacctcttccagaacgaaatcaagctgctcctgcggtgtgcg
cccgtcggggctgcgcaaggctatgcctgcgcgaacctgaccggccagaccggcaatgcg
caccatgaagaactcatcgagattggccgccgagatggaaaggaagcgtaagcgctccag
cagcggctggcggatattcgccgcctcctcaagaacgcggcgattgaactgaagccagga
aaactctcgattgacgaagcggtcggcactttgcatcaacccgccgttcaaagcttcgtg
aatgtccgtctgcgccagatcgcccgaagcaaagccggaataaggggaactggggggcag
ttcgactgtcatatctgcgctcccattgtggggctcgttcgccataacgctgttttcgtt
catttttcctgtcccggcctttgccggaacattccggctcggcccaaagcctatggctgt
catatgacaatttgatagcaaatcgctttaattgtcttcagaattgctaaaaacgcttcc
gaaaacaagactttcggggtacaggcatggcatgtttgcgcatggtctgcccgaaagccg
gttcccatttttcgagatcatgctatataccaccatctatcagaaccggagcatattatg
tccgatcacatcattcctcatttccagaacgacgccggccataatgccatcgaaatcggc
gtgaaggaattcatgtgcgtcggcgcaaacccgcctttcgatcacccgcatgtctatctc
gacatgggtgatgaaagcgagattgtttgcccgtactgctcgacgctctatcgctacaat
gccaagctgcatgccgacgaaaccattccggcaggctgcgtttacgaagcccctgccgat
aaggcagcctgatcttttcggcgcgctggagcggctccggcttgaccagaggaaacatat
tgatcgcaggcgctggcgtcgccggattaagcgcggcgctggaactggcggcgcgcggct
ggcgcgttcagattttcgagaaagcgcaggaactttcggaagtcggtgccggcctgcaac
ttgcacccaatgcgatgcgtcatctggaacggctcggtgttgccgaccgtctatccggca
cgggtgtcacgccgaaagccctctacctgatggatggacgcaaggcgcgcccgctgcttg
ccatgcaattgggcgacacggcccgcaatcgctggcatcatccttatattgtctgtcatc
gggccgacctgcaatctgccctgcttgatgcctgccgcaacgcgccgggcattgaaatca
atctcggcgcggaaatgacagaccagcgcatgacaggcaattccatcaccgccaccatca
agcgtgaaaatagcgttgaaactgtcgaggccgcttatctggtcgcctgcgatggtgtct
ggtcgatgcagcgtgcgaaggccggttatagcaaagcccgtttcagcggccatattgcat
ggcgcaccacgcttgccgccgacgccctgcccgcctcttttctgggcgcgatgccggaac
acaaagcggtttccgcctggcttggtaacaaggcccatttcatcgcctatccggtaaaag
gcggcaatttcttcaattttgtcgcgataaccggcggcgaaaatcccggcgaagtctggt
ccaaaaccggcgatcatgcccatctacaatccatctatgcggattggagcaagccggttc
acgagatactcgccgcgacaagggattggacctattggccgctttttgaaatggccgacg
ctcaatttgtcgggccggatcgcacaatctttctgggcgacgcctcgcacgccgtgacac
cctttgcagcccaaggcgctgcgatggcgatcgaggacgccgctgcccttgcacaagctc
tcgacagcgacgatcaggcagcagggctcaagcggttcgatagtgtccgcaaggagcgga
tcgcagccgttgccaagcgcggtcagttaaaccgcttcgcctatcacgccaccggcattt
tcgcgcttggccgcaatatgctttttgccgtgcgcagcccggaaactttcctgaaagatc
tggactggctttatggctatgacgcggctttggccgtgcgaaactagagcggttccggtt
ttaacagaatcgtcggaaccgctctaaaaccgtatcaatgcaggatctggctcaggaaca
gcctggtgcgttcatgcagcggattatcgaagaattcgtctggcgaattctgttcgacga
tctggccctgatccatgaagatgacgcggttggcaacctgacgggcaaagcccatttcgt
gcgtcacgcagatcatcgtcatgccttcggcagcaaggctcaccatcgtatccagcactt
ccttgaccatttccggatcgagcgccgaggtcggctcatcgaacagcatgactttcgggt
tcatgcaaagcgcgcgcgcaatcgccacacgctgctgctggccgccggaaagctggcccg
gatatttgttggcctgttccgggatcttcacacgctccagataatgcatggcgatttctt
ccgcctgctttttcggcatcttgcgcacccagatcggcgcaagcgtgcagttttccagaa
tggttagatgcgggaagaggttgaagtgctggaacaccatgccgacttcgcggcgcactt
catcgattttcttcagatcgttggtaagctcgataccatcgacgacgatcttgcctttct
gatgttcttccagacggttgatgcagcggatcatggtcgatttgccagaaccggacggtc
cggccacgacgatacgctcaccacgcataaccttgaggttgatgtcacgcagaacgtgga
actcaccataccacttgtgcatattggtgatctcgatggcgacttcggttttggaaacct
gcattttcgagcggtcgacttcgatcccgatcccggactgctggagggcgctttgtgcac
tcatttccattattccctttattcttatcgtttatgacccgtgtcgagccgtcgctccat
gaatatagagtaacgcgacatagcgaaacagaaaatccagaaaacgaaacccgcaaagat
caaacccgtggcaggtgtctgtggagaagcccagtttgcatcggaaaagttctgccggac
aatacccagaagatcgaacatgccgatgatatagacgaggctggtatccttgaagagccc
gatgaacgtgttcacaatgcccggaatgaccagtttcaacgcctgcggcagaactaccag
acccgtcttctgccaatagctgaggcccagcgcatccgcgccctcatattgccctcgcgg
aatggcctgaagaccgccgcgcaccacttccgccatataggctgaagcaaaaagcgccac
gccgatcagggcacgtaacagcttgtcgaaggtcacgcccggcggcaggaacagcggcag
catgacgcttgccatgaacagcaccgtcaccagcggaacgccgcgcaccatctcgatgaa
gctgatggagagggttttgatgaccggcagtttcgagcggcgtccgagtgccagcacaat
gccgagcggcagcgacacggcaatgcccacgaaggaaaggaccagcgtgactaaaaggcc
gccccagagcggggtttccacatagggaagcccgaaccagccgccaaccagcaggaagaa
ggccacaaccggaaacacgaggaaaaacaggatcgcgttgagccccttcttcggaatctt
cgggatcagaagcggcaccagaagagcggcaaatatcagcgccgtcagatcgacacgcca
gcgttcggaaatcggatagcggccataaaggaactgctcatatttcgcattcacgaaggc
ccagcaggcgcccgaccagccatccggctgggcgccgccctgcgcggcagtcaggcaggc
cgtgcggctggttcccgtccaggccgcattgatgaacagccattcaatgatgggcggcac
gaaccagacgaccagaaccagcccgaaaatggtcagcgccgcatcgacaggcgttgcgaa
caggttgacgcgcagccagtgagaaatgccctgcacagaacgcggaggcgcctcaccatc
caccatctgtgtgcggacatattggagatctgcgttttccattgtcacctctccaccaga
gccatcttggcattgaaccagttcatcaggccggaaacgatcaggctgatgcccagatag
atcaccatccagatcgccacgacttcaaccgcctggcctgtctggttgaggatggttccg
ccgacggcgacaagatcgggatagccgatggcgatagccagcgacgagttcttgatgagg
ttgagatactggctcgacagcggcggaatgatgatgcgcagcgcctgcggcacgatgatg
agacgcatcgtctggccggagcgaagaccaactgcataggccgcctcggtctgccccttg
ctgacacccagaacaccggcacgaacggtttcggcaatgaaggaggccgtatagaaggac
aaggccagaaacagggccagaaattccggcttgatctgcgcgccgcccgtcagattgaag
gttccaagcttgggcacgtcgaatgaaaccggaaagcccgtcgcgatcagcgccagtatc
ggcaggccgataatcagtgcagccgatacgcgtatcgtgtggaaaggctgtcctgttgcc
atctggcggcgttttgcccagcgcgcaacggcaaacgaagccaggatgccaatcaaaagc
gccaccggcaaggcccatgccccctcgccccaaaccggcgatggcatgaagaagccgcga
ttgttgatataggtggaaagcggcatggaatagctttggcgcaccgggggcaaaaccgac
agaacgccgaaataccagaagaaaataacgagtagcggcggaatattgcggaagacctcc
acatagaccgtgctgatattgcgaatcagccagttgtgcgaaagacgaccgatgccgacc
agaaatccgatgattgatgccgtgacaataccgagcgcggcgacataaagcgtattcaca
aggccaaccagaaaggcccggccataggttgaatcgctgttatattgaatgagcgtctga
ctgatatcaaaaccggcgcgcccatagaggaagccgaaaccggatgcaatatttgcgcgc
tgcaaattggtgatcgtattgccgacgatccagtagatcccggcgatgaccgcgccaaag
acaaccacctgatagaagatgccgcgcgcacgcggatcatacaggagcgaagttccgccg
ctgccctggcgacgttcagtaccaaaataggaagccatatgtttcctgtgcctctcggct
ggcggcctcggccctagacagaaaaaacagcccgcattgcggagcattttctgaaaacaa
ggcgtcgaatgccgaaccgttcggtcttgctgtctgcctgttccagctcgtttcgagcct
gcagcctgcaagacgcgggtgaattccacaaagcagcctgccagcgatcaaagacccgga
tgcagggccaatagcaaacagacaactgtagagtcgacaaatccggcggatgctgctgca
cccgcccgataatcagtctggaaagtaagacccgttagcgcacggggatgccatattgca
ggccgcccttgttccactgggcgttgaggccgcgtgcgatcttgagcgggctgcccgaac
caatgttgcgctcgaagatttcgccgtaattgccgacacccttgatgatcttcaccaccc
agtccttgtcgaggccgagatcggtgccgatcttggtgtctgcttccgcgccgagaagac
gcttgatatccggattatcggacttcttcatctcttcgacattggcctgcgtaatgccgt
attcctcggcattgagcagcgcattatgcgtccagcgaacgacatccgcccacctggcgt
caccttgacgaacggtcaggccgaaaggctccttggaaatgatttccggcaggatgacgt
gatcgtccggattggcaagcgccagacgaaccccgtaaaggctggactggtcggtcgtat
aggcgtcacaacggccggaatcataagcggcattggcttcttcgatcttctcaaagacaa
ccggattatattccatcttattggcgcggaaatagtcggccatgttcagctcggtcgtcg
tgccggcctggacgcagatggaagcacccgaaagctgcaatgcggaattgatgcccgcca
gcttctttgaattgatcatgaagccctggccgtcatagtagttgatgccagcaaaatcga
gaccaagcgacgtatcgcggctgatggtccaggtcgtgttgcggatcagaacgtccacct
caccggattgaagcgccgtgaaacgctcttttgcattgagaggagtgaacttcaccttgg
tcggatcaccgaagatcgccgaagctaccgcacggcaataatcaacgtcgaaaccggacc
attcacccttatcattgggcgacgcaaaaccaagtagccccgtgtttacgccgcactgta
gaaaacctttcgccttcacatcggaaagcgtgtctgcggatgctcccgaagcgatgccaa
acagcgccgccgcacccaatacacccgtcatgagagtttttttcatctggcctgcaacct
tttatattccctggatcgcaaggagccgttcgccccaagcgtctctcttcttactttttt
gcacaaagctgtcggaaaatccgtctgtcctcccaagcccatgccctacaacaggccgcc
cctcaccccagacctttttgaaggtcttctattttattttttgagcgccgtgacaacctg
tcgccttcacagctcttatcgtaggggaaaatttgccgttggtcaaggtctgaacgtgga
tacgaagcccggcctgtgaaagatatgctgggggaacatgcgaaattttacatgatttcc
ctatttatgggtataaattatctattggcaaatatgacggaaagcactcgtgcttttcca
cattaatatcatatatttcaattggttgacagcctctaccgcgataagaaaagcccctcg
aaaaacaacctgcgggcgaaatcagatgcgcggcattacgctttcctcatccaaagaaaa
aataatatttcgcgtcgccatgtagcgcgccacccaccatgcggaaacgaatccaatcgt
gaagcctgccaccacatccgtgggataatgcacgccggccgccacgcggctgatgcagaa
caggaggcaaatcgcgaccgtgacgattcgcaggcgtggaaggaaaatccacagcgaaac
cagcatgatacccgccatcatggaatggccggaaggaaagctttcataaagatattgccc
attgaagggtgagaacgacgcagctccaacctcatcgatcagtaaaggccgcgcccgccc
gacgacaagcttgccaagctccaccggaatactgcccacaataatggacgccgccacaag
tgtcgcccaaccgtgcaatcgtaccagccagcgccgtgccccgccctgaaacgacggaga
caggagaagcgccgtcaccagccatacagcgagggctatgggcagccagattacggtacg
gatagcatccgtgcctgctcgcaggatttccatgaacaggccggtgctgtgcgaggccgc
tctactgagatctgcatcccaaagatgcaggacgagaagaatgaaaggcagaagagcgac
aatggccgtcatttccatcgtccatgacgatggcgcacctttataggcagggcgcagaag
cgcccgcacaagctcgcaagcggcgcggatgggattaagtaaaatattttccgcatttgg
caccgtcattcttcaaatatcctttgaatgtacactttgcgcctcaaaccggctggactg
ttgcatccggcttgcgcgcgtcttatccaagaagttagagttcccacaaagaacgcgatc
gaagctctttttgccgaagccaatcttgtacccagccggcagaatcacgtctttcgagaa
tctgtggaacagcacgcaacatggtctggaggcattttcgtggctaagcagcagttgaag
acagagaagttgggcataaacacgcggcttgctcatgacggttattgccccggcgactat
cacggctttgtcaacccgcccgtcgtgcgcgcatcgaccgtgctttttcccgatgcagaa
accatggcaagcaacggccagaaatatacctatggcacacgcggcacgcccacaagcgaa
gcgctttgcaaagccatagacgcgctggagggctctgcgggaacggtttgcgttccatcg
gggctagcggccataaccgttccgctgctgggatttctttcacccggcgatcatgcgctt
cttgtcgattcgatttattacccgacccgccacttcgccaatacgatcctgaaacgcatg
ggtgtggacgtcgaatattacgatccggaaatcggtgcggacattgcaaagctgatgcgc
ccgaacaccaaggtcgtgtttacggaatcacccgcctccaacacattcgagatacaggat
attcctgccatcgctgaagccgcccacaagggcaatgccatcgtcatgatggacaatacc
tgggcgacaccgctttatttccgggcgctcgatttcggcgtggacatcagcattcacgcc
gcaaccaaatatccctccggccattccgacattcttttcggcaccatttcgaccaatgag
aaatgctggccgcaattgctggaaacacacggcacgatgggcctttgtgccgggcctgac
gacacctaccagatcttgcgcggactgcgcaccatgggcatccggctggaacatcatcgc
aaaagcgcactggagattgcccgctggctggaaaatcatccaatggtggaacgcgttctg
catccagccctcgaaagccatcccggccatgaaatctggaaacgcgatttttccggttcg
tccggcattttctcctttgttctggcaaagggcggacatgcgcaagcgagcgccttcctc
aacgcgctggagattttcggcctcggctattcgtggggtggctatcaaagccttgcgctt
gaagtgaagcttggcgaccgcaccgtttcgaagaacgattatgccgggccggtcatccgc
cttcagatcggtctggaagacgtgctcgacctcatcgccgatctcgaaagaggttttgct
gcaatctgattacttagggcagttcctgtttaattcaggcaaccgcgccataaggaagat
catgatgacttgggtattcataatacagggcgttatggcgatcggccttgcggcgcttgc
cattgccgtcattcttcgttaccaccgctaatctgtagagacgagttggggccaattttt
caatcgtaacaaggcaactgataggcgggataatcgttctcgtcatattggcatgctcac
gaggagagtagttatgcggaaaatggcgcttggattggtagcattaatggccctttcggg
ctgtacgacaaccgagaaagatgtctcgatcggcacggctggcggagctatcattggtgg
tattgcaggcggtggacgcggtgcattgattggtgcgggcgcaggcgctctcggcggcct
gctcgttcgtgaactacgcagcggcaaatgcgaatatcgcgaccgccacggacgtatcta
cgtcgcacgctgccgccgatagagcgtccccctatataggacaagaagcgtcggcacttt
ccgacgcttctacagatttgattttttgaaaatatgcccgcttcgagcgggcaatatttt
atgggaacttcctaccttccaatttcgtttctgaaataggaaataggcagggagaaatcc
gatgaagctcgctttgaaagccgcgcttattgcgcttggtgtcttttcggcaagcgcagc
gcaggcggcaaacgccatctccaccaccaatctcaacgtccggacggggccaggaaccgg
ctatgctgccgttggcgccataccgagcggtgctccggtcaatgtccggggctgtacatc
cggctatggctggtgccaagtgaactacggcaatatgttcggctgggcgtcttcgcgtta
tctggcgatgcgcgaaggttcagccagcggctattccggtgatttcggccaaacggcagc
cttgatcggcataccgcttatcgctggcgtcgcaattggtgccgcgctcaacgaccgtca
tgaccgttgggaccgcggatactggcatcgccacaggcattggaggcgttcaggctggcg
gggggatcgcccgcattggggcggcagacacggaggccatggcccgcgcacctatttcag
accgcacggcggcgatggtccgcacggcagataaaaccgcaaaggctttgcagcagccct
tggcaaaaagtgtcgaatgacacgataaattgcctttgcgattggcataaccaattgaaa
ataaatatataaaaatactcctgttgcagtaaaatagccttttttgccaaggtactttgc
ccctgcctgagcggcaaagcgacattcaactttgccctaacgtccgggattatcgcgata
aaggtcgtgtcggctttcgaccctcaacccagacgttcgtcgatcaaatgcgatttcctg
aaagctgacacttctttgacaaacagcttcggctagacaggaatgcatgtgaccgtccgc
ttttgaaccgaactaggaaaatgttcaccatttcgctaccgattagactggcggtaacta
ggtgatgagggcgacgcgctcggcgatgaactgggcgatctcagaaggattgaaccgtct
cgcatccacgtagccgtccgtgcgaaacacgccatcgacagcgccatcgtccacacgcac
gaacatgatccgttgttcggcccgtgccatgatgatttcgcgaatcgcgcggaactcgac
gccgcaccagtcttttcgctgatagtcgtcgccgacgaagactacgatcagtttgcagcg
gttgcggtagatgtcctgaagtagggtgtcgagcgacggtcgggcaagctgggaaacata
attgttgtcgtaaaaataggcgtttggaccgacgcgtgcctcgagttcgcgggccacttg
ctcgaccagcccgcgtgcctcaccgggaaaagagagaccgacgtcaaaatcgtgctgagt
gatatcgacggcacggctcgcctgtcgcgtccacgacggcagagttattcctttggccgt
gtgcagctccttgggcaggtttacgtctttgaccgcccagtgcgtacgattcatctccca
attgccaatatcaagctcgaatgcgagggtgtcgaagtctgctaccgtcaggaagggctg
gaccgggatgaactcgtactcgattcgcacttgcccgcgccttaccgtaacatcgcggat
gagcccgaacttgggatcaagcttgcaggcagcctcataggcgaaaatcgtgggaaggcg
cgtcaattccgccagttcggccccgtctagctttccgaacttctcggcaatcttctgatc
cgtgtattcgtgctggttaacgcaacgcgacaggtcgaatgtacatggcaccccctgcca
ctcctctttccagcccgaaacaaataaattgtacattgcatattcctcgctaagttcgat
gatccataagatttgtaccggtttccagcgacctaaagggagccggaaaggtcgcgtgtc
gcgactagatgtcattcagtaggtcgcggattggttcattcgccaccggcgtccatccct
caaggcgggagattagcatgtgaaagcagcgggcgaaggcggcctgcgcggcgacgagat
tggcctgctggccgagtgagccgttgtgcacaatctcgctgcgggcgtggtagagggcga
gaactgcctgcttgtaggagtcgacgccaggcacacccttgaggcacaggcccagccgac
gctcgatgcggtcggcgacgcctctctggtatgcgtcagtcaacaaggtttcgaacgcga
cggcgatggcaacgacagcttccgactcgttgatccgggagccgaaggactggcgatacc
agtcaagcgccgtcacgaagcgtttgtagagccgcttctggaccttgtctttgctggaaa
ggttcacgtggcggaaatatccttgttcaaccgtcttcagtgccgtcatgatcgcggtcg
agagccgcttcatgcgcgcggtcgacaactcgtcggtggaaatcaccgccgcgacatcgg
aaaggcgagcgagttcgagcgcggagacgttcatcgggacgcgcctcagacccatcggcc
ggccacgcagattctcgccgattaggtagtggcggatgttgagggtttcccaattattga
cattcgaggtggcgtgaaatttctcgactgggtcgctcttttcgaccgagagcgcatgca
gcatgagcaggcaggacgcggcggtgcggatcttcagggaatagacgaactggttttcgt
acatgtcgccggtatgtgatgtgaggcgcaccagcattagcggatttcgggccagccaag
tggcatgggtcgcgaagtggcggacatcatcgaagacgatacgttgcctgatcccgagcg
ccaccgacatttcacacaatcgttcatgggcggccttcaccgagtgctgctggccgctca
cggcgtaaccggcgcgcgagaaggccacccagtcgcgcagggaggaggagcggtcaaaca
gagtcggtatcttcataccgaaactagtcagcggatagaggacgaagcccggacgctctg
cgcccgcctgggcgagatcggcaatcacccgaccgacgatattgccgccgccggccttgc
aggcaccgaacacgcagtcatcgaggatcgatcgcccgacatagatttcacgtgaccaga
gcgcgcgggcaatcgccgcgcgcaaggtgatgatgtggtgctcgatcgcggtgcgttcgg
cctctgagagcttattctcgtcggttacaagatcgtcgatcgcagcgaagagattgagct
ggttatgcttgccagcaagatagctttcggactggttgatcgacttggtcgacttcaccg
agagggttgatagaatgttcgctttcaaagtccccccaaaattcacttttcgctctaagt
cctaacccgtcgcatcgctaccaaaagtggtgattctttgccactcgacgatttagtttg
accagcacatctcccccatgcgggctgtaaaaaaagcgtcacgcgcggcctaaacgcgaa
aaagacagcgcttcgctgccggtgtacggtactctcgcgagaggacagctttggcgggtt
catttagataacccgtcagtcagcattccaccctatctccaacatgcgctatcaccggat
gctcaaatccaacgatacggcttcggacatatatgcctggaatcattgagagagatcgga
ttccatgatgccaccttcggaggcttcatcgcattcacttgaaacccgcgatctgggctc
tcaagatagcttggtagcgtgaaagtactcgtcataggcgtccagacattcgagacgaag
ttaaattggaaatcacccgggatatcgaagaggcatcatttcgttgcctcttatcgatga
gcaatttcctttttttgaacttcaccttgatagcctgcttcgaaacctcgaagtaggtcg
acagacgcgatagtaattcctcataggggagatagttacaaggctggtcatcaacaaaaa
tatatccatgccctctgtctcgtatttccagatcgtggcggaactgcgcggtctgcggca
ggaaagtgacatccggcaggattagctcagcagaaaaagcattcgcctgatattctaggc
gctcataaacaaagctgtcgccttcttcgcgtgtgatgaacaaatcgttcgcgatgatgg
tttcggaacgcaaatatctctcgtgatttaaacaaaaatggccaatctcatgcccgatgg
taaagcgttctcgcgtttgccgtgaatgcgagtttatctgtatcgttttccgttcaaagt
ttgccgaacccaagattaagacaccgtcgacatcaaatacagcttgatcagtaaactgca
agtcaatggatagactctggcaaatttttgcaagatccaccgctccagacgagtaattag
ctacttcgagcgccctcgccgcaaaggcctttatctggtctaacgaacgaaacggaaccg
atatactaccgcgttttttctcgtgtcgagactgaccaacgggctcaggatctaggttcg
ttagaagctcgtctatcgtcccgaaatattttccatcgtaataggccgaaaacttcagcg
acttaattggatcgtcactgcggaagatttgagaacgaacgaacccgtgctcgatacacg
cgcccctgcgatcagcgataatctccaatccatgctcatcgtacttgacgatacccattc
gggcgtttctggctaccttctcagcaccagactgcaacctggacgtaacgacaataatac
ctttgacggcatgcgagaatatgcgaccgatttttgacgaaaaatcgtttacatagatct
cagagatgcttgcatcatgatttttgcactcgaagatgacataaaggtgaggagcgtcac
gccccgttcgatatagctccaaaacgatgtcgaactcgacatctgcctctcgttcgcgac
agtagtaccgttttttcttataaattttgcagttttcgggcggataggccccgaaaacga
gttctccacgattttgctgatcgaaaagatactggtaaaatgcgtcttctaggctatcgc
ctttactagtcgaattcaccgagcgccccgatggtaccgaattagaagtttgcttctatc
ccaattgaccaacaagttttgcaaagtcaattgttctagttaggaatgccgtaaacggtt
tgcttcaacattacgctgggttttgccaaggctggctgacttccgcgacatcgcccactt
tgacactacgtcattctaccgtttagcgcgctttctttttgcttgaccttcagttcttga
tgtacgggacaaatgcaagatgacaatgactaaacaccaccccgatagccatgctctgga
tgactggcaattatatgggccaagaagcggcgaaatctttaatcttatttgccgccttgc
ttacgaccacgacatgcgactggtcgatatcgagcgtataatggaagaagcgctcaacgc
aaaactgctgaaactcaattctggttcgggccgatgaaacgacccgcaccaccacccagc
gttccacgtggtactcagcggatattcatattctttgcttcgatagttctgatcgcgcgc
tcggcatccttgcggtgataaatggtcgaaattccgtcctttgcgtatatcgggtgaata
cctaggacgcgaatcttcgcacatataccaccgtgtgatatctgaccgaactcgtcacgc
aggctacctagcgtgctgaagtttcgctcaaatttccgcacgtcatcaactttaatgtaa
tgtcgaaaggttttcgtatttgggttcgcggctttttatactcgcagatagccgtcctta
attaagaattggagcgtgcgagtattgatgcgcaaccgtctagttgcttcgaaaagtcgc
agatcgctttcttgatgaggcaggaccaacatatcccgcacctcatctgggtcaagtagc
aacgcatcgattccgaacttttcagacattcggcacgcggaagacagtctgttcttcaaa
aaacattcatatatctgggacacgctgcgtttgatcgaacgactaacgtcataaatcgaa
acttgtgtcggattttccgctgctagtggtaattcgttgaccggttttacaaatgcttcc
aaatccgagcgatataagtatgttttatttgctgcatctcttctcctctttatcattcct
gccgcgataaaggttgtgacgaaatgataactgcatccgatgatttgtccagcccgaacc
agcggaacgatatcgcctatcctgccccttagaagctgcacctgatcccttgtcacataa
gtcggcggattagccgcatcccatgatattggtgacagctcagacagcatgtgaataagc
cgctcttgtcgaagaccgagctccttttcgacctttcctaaagtaaaacaagccggttga
tcgacacgatgccccaagatcgctgttcccgtcacgaccgggtagttttcgataacgaag
tcgcgaactatttttcgtatgggctctataccggatatcgatccttcccgagaaagccat
aaaaaaaagcaacccaaatcccggttatgagacgcatggggagatctgcgctccgcttta
aattctgccagcgccgttaataacccgtcagctccttttttgagaacttcaaacccaacc
tggctcactgtctgagaatcgatatttcccactccctgagaagaagcgtaggcaccaaat
ttgactcttacgccaagcgtttccgatgctttggcaatagctggcagcgaaagacgatcg
agccaatccgtgcccttccaaccagataaacgcttacgaatatactgctctaaacttgtc
tctttgcacgctaacggtgatattgccgcctgctgaacagttctccaatgtttttgcact
acccgcgcgaagtcgtatgcgtgagtggcaaatttctctgcaggcaagttgatcaacgct
acctggtgaatatcacaactcttaatcgcaacaaattgccagtccaaacgacgaaaagca
ccagaaaacccagttgccgcgacgctctcagttagacatacgggacatagctttgcgctc
attcgatgtacggaacgatttgttgcaagctctcgtccaattttttgtcgagcttgtccc
aaacttcggaaggcgtatcgctgtagatctggaggagatgcgcgagaaattgcagagagc
cgtgctatctccgtagaattccccatccttagacttttccagttcagcccaacgtcaagg
caaaactcgcctgcactgccaaccatattccgtaccgccaatcttgacgcaaacgaggta
ggtgtttcgcggtcagccaactcacaggtcagtgctaatcttgctatcgtcatcgagata
tctcctttgccagaagcgttcgggcgtcgatcctgagaaaatcaacggcaatgaaggggt
ttaaagcgtcgatacaccccgaacgacgacgaaatgccatgataaaatggagatggtcca
agtggtcctttctagcgagaagcgcctcttctgctgctgaaatcacaatttcaatcaaaa
gaccgaattctccgtcggacgcatggatgagacgtgcagaaaaatcgtcgttaagattgc
tactcacggataaattgacacgactggcataggccgagatcgtttccatgacccgtgtcg
catctgcggtcgcgaagagttttggaaactcgatcgggtagaagcgacgcgcaagttgag
gatcgtgatttagcaagtccttcagttcaggcgttccagacaggatcagaccgactggcc
aatccttggcttgcattaacgacttcaacgttcgcaccactgactgtaatgcagaaggcg
tctgatgccgcaacaggtcctgagcctcatccagatgcaaaaagagagttcgccgggcga
agagatgttgacgcaccatcgcccagattaccatctctgtgcgtctggcaaacattggat
agccagtcgcctccaatgctgtttgtccgacaaacttcaaggtggccggagatggcacct
gaaaacttacaacgtcggcacgtgcgctcccgtcatcatgtattaccaggccgggtgtat
gactaagcagtctcgcaactgcactagtctttccgctacctgaagctcctatgacggcaa
ttcctcgggcttccaaggagatatcagcggccagctcggcgcgccgccgctcgagcaata
accgaaactgttcttccagcctgagaaaagcgggatggtgtgcgaaaacgcgtcggaggc
caacgattttctgagccacttcaaacctgagatcagtcatctgacagctcccacggcttt
tgatcatcggcctcagtgaggttctcgtgatcgactgctgcttgaaagggtgtgatgaca
tcgccaaacaggtcatcagttatcggaactagatcctccgtctcatgcccggacagttta
attctgagccccagaaacaaggttttttctaattgctcgagatcgcctgctgtcgtccga
tcaggctgaatgcgcattaactcccgcgcccgttgatcaatgctcaccaatcttttgcgg
gccttccttattatttcctctgacagagccgcttcgcctctatgtttacagcgaagctcg
aataccaatcgttgccattcttcgagcgaaagacctgtcactgccttcgatacagcttcg
gcgatgcgccattcgccagcgacttctacacagatgaaagtaagatcgcgcggattcacg
cgcacccgaaccatccgattatgaccggttaacagcgcttgctgaagttcactgcagctg
taatggatgccatgcacaagaacgccgtgcctgccaatttttcgctgtagcggaacgcca
aacaccacagtgcgttcgattagcgttggcggcggagtgatccagcgttcatttgccaaa
cgtttccatgcgtttgctggcgtttcgccccctaatccagagtgcggtgtattatgataa
atatcgaccacaaagttagtgaaaatctcagccagttcgtcatctgtcagagcagcccat
tgctccgaaggatagtcgccacgttcctgcggattggaaaacgtccgcccgattagatac
ggcatcaattgcgcgccgaacgtgccgaataatctttcaatgccagcacgaagtttcggg
acaccagccggtggcgcctcataagtgccgtgcaaatcgcacacggcgcttcggaaatct
gcagacgcgaacgctgccccctgatccgtgacaagggtaccaatgcctccaaagtacggc
cagtctgaatcgcaatttgccgctcgagcgatcggggtcttatcgatcgttatgagttcc
agcgcccgaattgcatcttccgccgatggattaacaacaatacgaagcgacacgatacat
cgcgttgcacaatcgagagctacataaagccaacgtcgtccgacttcgaagcgagctctc
tcttcaggcctcagagcatcaagtgcacctgatcgaccaaagagggaaacaacatcgata
ttccattcatccatctcgatacgttcgagtggataacttgtcgagactccctcctcatag
aaggcaaacttgcgtttagcgaactcagcgccttccctgcgcaccgtaacttcgaagggg
tcgagtttagcaatccgacgacgaacggaacgtgccgaaggtatgggcaaagcaggcagc
ccaagcagtgcacgtttttcgttggtctcgatgaagcgagttcgtgtccggtcgactacc
atttgctgacttggcttgttgcgcgacaaatattctgaaacgcattcagccagtaatatt
tcggtctcgcccaccaattttcgggcataggataaatctgatcgtcgcttccgaagaaat
gcaagcgggcttcgcgcgcacctctcgtacagccggatccatgaacgcagtgctgtcgga
gaaggtggcagaaatcgcgtaacaggcttgcccactttgtgattcccggccggcagttgg
cagatggtttcccgctcatctactctcatagtcagagcaggtaatatctgcgagatggat
ccgagtgtacggcaagccttgtgtttcgcttcagcctccaggaaagcttcacaataactg
gctttccagagcagtttttggcgtgcctcgggtggtagcgagctaagataacgttgatcg
caacgcgcccgccgcgcgatctgaccagcagcgaaatagtcccgctctagccgaacatca
ggctgcgagagcaattgcataatttcctcatggctaaatgacaggcgacgagaggaagca
tcgcgagctcgcagaattacgcccagttcatcataatgttccaagacatggtcgatgcca
tttagagttatgcaatcggcctcagacagtcgaaaacgaatactcatcacatcgcccctc
tagccgtcagaagggtatcgagatcgatgtcacccgctccgagacgatccgcatatccgt
cgtaaatagcgcgaaaaaccgctcgaaaacctcgaccttgcagttcacttcgagctacca
caccgccgacggtcaccgcacaatcgagcttcgaaaggatcaatctgacgtgttcatctg
cgtccggatcaggggtacggcgaaattcatgcaagcgtgcagcattacgggcggctgcga
ccgtgaaagactgatcggtcatgagcacgacgtcgtgcgcgaaagctagactggtgccgg
tacgaatgtactgtaactcgcgccgaaaactgcgtgatttcgcacgggatgaaggcttta
cggcaattgcaacccgtcggccattcttaagcgttgcgagaaagtcgaaaacatgtcgct
tttgcttcccttcagcatttcgataggtgacgaatggaggttgatcccagatatcatgca
cgtttcgacaagccagaagcaggtgaagcacccgctgttcgagcttgctctcaaacacga
tccggcgcggatgatcatccgcaggcagctgcgcaatcaaggtacctcgaaggctggctt
ttgatcttggcgaaatgtgccgtgtcgatcggctagattgcggagcgacaaacgttttgt
ggctaatatgttccatatccatcacctgagcccagcggatcgcaatccgatccgccgtca
ccggtgcctctcgattgataaattgatcctgttcccgaacccggaaaaggatccgtggac
ttgactctcgaagcggatagagggaaaaagagatatcggttcgtgatcgatattctaatc
ggccttgagggttagcgctctcagggccgtttccctttttcaagcctgttatttcttcat
ggtcgcctcctgtttttcataacgctccggccaaaggctactcggctcaacgccaagttt
ttgggcaatagcagtctgaactcgggctgaacgcgctcgtccttggcagacccgcgagac
cgcgacagtactcaccccaagctcgttggcaatttcaacaaatgtaatgcctcgagctcg
cagtcgtcgcttgataagatcgtgacgctcaaaatcaacgttcaaatctatcacctgaga
actaatgattcgaaataattattaaacaccaaatctaattttacaataaaatcatgatac
ggttattatagttagccaatacggtaagatcaaataagcttttaatattactttattgtc
agatgaaattcacttcaaatcgaaaacatcatcggtatttccgattattttccaaagcga
tgttgtcttaccagccatcaatacagtgcgccgaaagccagatccttgacttaacagtca
acactactgcccacgaaatcatacccaaatcagtaacatcatcggataaaaaacgcacga
ttccggctcgagccttcagattgttccagctcatgaagttcgggaactgggagcgtgctc
atttttgtcgtcatccgatcctaatggatacatcaccgggttcgttcgcttacgaatatg
attgcctccttaaaatggccttttggtcgagatcgtctctaagccaattcctatgcagct
tccaccattgcatcgaatatcctagcgatgctattccttcaaaggaatattttggaatat
gattcggagagcaatggtgtcaaacaatgtcggttgaacgcgaatttgttgatgccgtcc
ggattggcgatggcgatgcgggacgtgtcgtggggcaatctcttagagcattaaggcaag
ctgcgggttttacccaaatcgagatggctcagcgcttgggtgtcggccaagcagcgatct
ccaagattgaacaacgaggcgatgtccaaatctcgtcattgcaacgctatgtcgaggctc
tcggtgccagcttgcgcatcgatgcagcatttcctgttcattcgaatctcggcgttcgga
tacaggccgatcttggcgggttggttgcggacgacgaacagtatgttcttccgatttttg
gcgacggcgatggtgcccgccctacaaaacgggatctcgtcatcagcataaagccgaatt
attcaggcaagatatttgatggcgttaagaccattgagctgcgacggcgttttcccttat
cgatagctgcgggtgcgactgcctatatctattcgacatcgccagaaatggcgttggtgg
gcaccattaaaattgaaaatgttgaacgacttcaactccgtctgctttggaaaaagcatg
gtcaatcagcatcgatcaagaaagctgatttcgatgactactttagcggcctagaggagg
gctttgcactgaagctgtcgacgccgcgccggtttacgaggccgctgaccttacctgaat
tgaaggagcgatttggctttaaagctccgcagtctttcctctatgcgaagcccgagcttc
aaaaggcgctccggaatgagcacacaaacttacctgattgacacgaatgtaattatccat
ctggaagacaataaaacagtagagccggctttttctgcactgacaagcctcgctgccaag
cacaaggtcgatattttcgtgcacgaggcggcgcgcgacgatgttggccgcgacaaagat
acggcccgccgagagatatctctgagtaagctggggaaatttcaaactctatctaaagtt
cgcggcttgaccactgcagatctttcgaacgcattcggacctcttccgaaacacaacgac
atagttgatgcgaccctactacatgcgcttcacatcggcgctgtggactttcttgtgagc
caggacagagggcttcatgagcgggccaggcgccattctccagaactcggtcgccgggtg
ctttatgtagcagacgctgttcagctccttagaacgacctatgagccaatcgaagcgccg
gtgcgtttcatcgatgaggtcgccgctcatgcgatacctctgacggacactatctttgac
agtttgcgcgaggactatccaggttttgataaatggtggacagaaaaatgcgtgaagcag
cggcgcctctgctggattatcgaagacgacggaattgccggccttctcgtcagaaaggat
gaaacgggctcggacaccgacgccatggaaaaagccaataagatattgaagatctgcacg
ttcaaggttcggccggaaagacgcggccttaagctcggtgaactgcttttgaaaaaggtc
ttctggttcgctcaaaagaacaaatatgacctcgtctatgtcaccacatatgaggggcag
acctccctcattgatcttcttgaatatttcggattcacgcacactgcgacaaaagaggac
gacgaaaggatctacgaaaaacgtatgggcacgcgcgcgcctacaccgacagatggcgac
aatcgctttgatgtccatcgcctgaattatccgcgcttcgccatcgtgccggacactgca
gcgttcggtatcccgatcaaagaaggctatcacgatatcctctatccagatctcaagcag
cagaaccagttggatctcttcggagcgcttgggttgggaggaggtccgcggcgaccgggc
aacacaattcgaaaggtgtatctttgccgagcaccctccaatttgggcccgccaggatca
ctccttttcttctacaagggcaaatcgtcgtcttcaccgtcccaggccatgtcggcaatc
ggaatactcgaggacgttcgttatgcgcggtccactcgggagctgctccagatgacaggt
ggacgttcggtatatagtgaacaggaccttgagggctggcgggcatcggccgaatcgcct
gtaaaagttatcaactatctgcttgctgcctatattgatccagctatcgggttgaagcag
cttcaggagagcaaaattatcacggagcatccgcctcaatcgatctttcgcataccgcgt
cctcgtctggacgacctgctttcgcagatcgaccttggatttcaagcatgagtgggcgga
aggtcgttgccttagtgggggtgtccggagtcggcaagtcgacacttctgaaagatgcgc
gacggggacttgttttcgagcacttgcaggccagtagtctcattaaggcagagagacagg
agcgcaaaggcaagcctgtcatccatgatcttctgcgtgagggaaatatcgatgacaatc
aagctcttctgatagccggcttcattcggcgcgcgccgaaagaaggattgatcgttctcg
acggacataccatcatagacactcctgatggcctcgtggaaatttcgccttcggttttct
cggctatcgatgtctcccggttcattgtcctagtcgatgacgttgagaaaatcgcattgc
gacgtttatcggattcacggagaacaagacccgtccgttcgcaagaagagctcgttgaac
atcaggagcggtccgttcttgcggcctatcgtgcagcgctcgccctcagtgtccctttgt
tcgttgtccccttgaacaaacgtccggatatcgcgatgcttctcgatcggtagttcaggt
cactgccgattgacgcagaattatcactaatctcattgttacatacgggctgtgcgcatg
cggtattgttggacaactaggggtcggttccggctgagggcaaaatgacaccgtaagcct
gcaagcggctgtcccacttgaaccgttgtcaattttggtgccggaaagccttgatttgca
tggggcgattgatgtccaaaacagactatagttcagttgggacagcgacggcatgaccgg
aaagcgccaacactggccattgccatcccgacaaactcaattagtcttgtggcgcataat
cttgccgggagacgcacgtgaaaaccgccatcatcttcgactgcgagttcctttgcatca
aaggctctcagagccgtttctggtgtgcagctatcgaccccgaccctgtcatagctcaaa
tcggagcagtcaagattggtctcgaaaacgaactccccatactcgagacttttaaagcct
acgtgacaccgcacgatcgctatggcgctcactatgccatcgccccctacttcacggacc
tgacgggcatcaccgaggaacagatctcgcgagatggcaaacctttgaagacagcgctga
atgatcttgacagcttttctgatggcgcaaccttctggtcatgggggaaagacgagctga
acatgatcgcaatcagctgctatgttgaaggcattgcgcccccgatacccgcgccccggt
tcgataacgctgtgaagcttctgcttgctgctggtatgcctgtggaggatttagcgcgaa
cgcctagcaacaagctagctgattattacggccttgagcacccggaattacaggggcacg
atgcgttggacgatgcacgttctatcggttacacgctgcaatatcttcttagttccggaa
agttggaaccttccgcttttagcagctaagggcctcattgctgacttcccccgttagagt
gtcatttcgccctcagcctgaaccgaccccaactaccacaatcgcagttccgcaaggcgg
tccaaagcgctgttgtctcgcaagctgcgcggtgaaatcaccgatcaacggatcaagatg
cccggtcgataccgatgagcgcggtgcggatcactgcgctctacattgttatgctccctt
gcgcttcattcagaatttgtctagcaggtcctgggcgctgttccgacgatcacgacgagc
tttaaccagcggaaggagaagaccaggtagcgcagcgttgaatggatcgagttgtgcctt
ctgtcgagccaaatattcctcgatctgttccagcgtcgagttaatgtggttagccgcggc
ttcaccttcgttctcgcgcaccgccataccgatggtgaccgagccgccataaacttcgcc
acgaggcatcatgctgctccattgtccggccccccacttccacagcccctcatctccagt
gaatgggaaggtcttgctcacgcgcagaccaggcacctcaactgtgccttcgaagtgatc
tcgaaccgagattcgcgtctctacgacgtttttctgtgctccatcatagtcgagcgtgat
cggctcgatactaagttcgcgcactaatgctcgcactacatcctcgtccgtctggctgtc
aaacctgtgctgatcatacccgtcgacatggttcgccaactctcgctcgacatgacggac
gacgtcgcccacgtctcccccatcgctgcgcataaacaacacatcaccgatcaccgacat
tctcatctccccgccactcgaatcaaattcatcctgcccttggagcagtgaagtaagatg
gcagaaaagcgttctcaatgcaggtcgaacaagggaattttgtgttccctccacaagtgt
ttgtaagaactgtagtcccctttgctttccaatcggatgctgatgacgcaaagcaattgg
cgatcttcactgcaatccgccgccaagggtagatgctcttactaccgttagagaatagcc
ggcatgcggtccaatcactgtgccccccgaccgactgacgtattttttctagtctccggc
cacgggttcaaagcgcgcactactgatccaaggaacgcgtagcgaccaaaaaggccaatt
atcgtggcaatcgacaaaaagaaaagatgagtggcgatcccggcaggattcgaacctgcg
accatcggcttagaaggccggtgctctatccaactgagctacgggaccctgccctttgaa
caagacgccggggccttatcggggcctcggcgattgcgtgtttgtctttcaggctatgaa
acagccgtttgaaccagacaacccgtcaatgggtccagggttgcggacgatcaaaacgga
aattgtcggaataagaaaccttgcggcgcttcggctcatgcggctccatgaggcgatagg
gaatgtcgttgcgcgtcgcataggctaccgcttcttcctgtgaggcgaagaacagccgga
tctggcttttcatatcacccgaagaggtatatcccatcaaaggctcgaccacgcgaggct
tttcgggttcatattccagaagccattgatccgtcttggccttaccggactgcatggcgg
ttttagctggacgataaatgcgagctaccatttgaagaaccttgaactccgcttcacctt
ccctcgcaggaaggagacaaatctatcatggcaatagtttacccggtttagcgtgtcaac
gcgataaagacgcacgccacagccttgcggcatcaaggctttccatcatcgatcaacttg
tcgggaaaatggtcggagcggcaggattcgaacctgcgaccccctgatcccaaatcaggt
gcgctaccagactgcgctacgctccgctgctctgttcgaacggggttctcactagataat
ccaatgccataaagcaagaggcaaatttgcccgttgacgctttttcgcttcggcccgcta
attctaaaatcttaaagccgttggaattgacagctctggtaaagtaagttaaccaatcat
ccacctgcataccatgacgcgcaatagcccgactaccgctctaaggagagggcagcggaa
gggaatgtttccattggtcagccaaatcggtggagcgaattggagtgaaaaggaagagat
tttaatccaggagggaggacttcgatgccctggaatcaagtttacgatcccctaggcagc
atgttctggtcaacattgcttgccgcattgcccatcgtggtactgctcggcggaatcggc
attttccacataaaagcacatatagccgcgattctcggtttgattaccgcgctcttaatt
gcggtgatcggttttggaatgcccgccgacatggcgggagccacagccgtttacggtgca
gcctatggccttctgcccatcggctggatcattctcaacgtgatctttctgtatcgcctg
acggaacagaccgggcagttcaacatcctgcgtgattcgattgccgggataacccccgac
cgtcgcttgcagcttctgttcatcgccttttcctttggcgcgttctttgaaggtgcagcc
ggcttcggaacacccgtggccgtgacggcagccatgctgatggggcttggctttgcgccg
cttcccgccgctggcctgtcgctgatcgccaacaccgcgcccgtcgcttatggcgccttg
ggtacacctgttatcgcattgtctgcggtgacggggatcgacctcttgcaattgtcaggc
atgatcggtcatcagcttccattcttctcggccatcgttccattctggctcatctgggcc
tttgcgggccgtaaaggcatgatggaagtctggccggcactgctggttgccggtgtttcg
ttcgccgtaccgcaatatgtagtgtccaatttccatgggccatggctcgtcgatgttatc
gccgccatctgctccatggcagcacttgccgcgttccttcgcttctggcagccgcgtcgc
atctggacgtcgaccggcaaagagggcgaagagaccaatgcaccggtccagccgcgccac
agccattccacgggagcggttttccgcgcatggctgccatggctcgttctgtcgatcttc
gtgttcttgtggggcacaccgcaggttcgcacatggctcgattcgctgtggatccggaaa
atgcaggttccgcatctgcataacctggtcttcaaggttccgccggtcgttgccgaaacc
cattcggaagctgcgatctttacgctgaacctcctgtcggccacaggcacgggcatcctg
ctttccgccgccgtcgcgggctttatcctcggcttcaatccgttgaagctcgtgaaggaa
tatttcaagacggcctatgtggtgcgcttctcgctcatcaccatctctgcaatgctcgcg
ctcggctatgtcacccgctattcgggtacagacgcgaccctgggccttgcattcgcacag
acgggctgggtctatccgttcttcggcgcgatgctcggctggctgggtgtggcgctgacg
ggttcggacacggcttccaacgtcctgttcggcgggcttcagaagatcacggctgaacag
cttggcctttcgccggttctgatggcagcagccaattcgtctggcggtgtcatgggcaag
atgatcgacgcccaatccatcgtcgtcgcctcaacggcaacccagtggtatggacacgaa
tcgaagatccttcgctatgtgttcttccattcgattgcgcttgcctgccttgtgggcgtt
ctggttctggcgcaggcctatgtgccgccattcacctccctggtgccagcggaaaccttg
cctttagttgctcattagagcgcgtttcgatctgattgaatcagatcggcgctctaatcc
tttgctttgacgcgcatcttttccgaaaaccgtttcacacttttcgggatgcgctctaag
ctccagacctgcacaacaatcagcccacgcggacccgctccgcgtgggctttatatttta
taattgaagccgggcttgcgggccgcatctgtcgcaaggaaaccaaaccggcagggatcg
agagaaaaatcggaaaaggcggtattttctttcagtaaaactgaagccaacaaagttata
aacatataaaccgatttagatttcaatcgcttaccgtttgtgatgcggtgtttttcgccg
ggctgtgctaattggcagacagatcaacggaggatcaaaatggctatccagactgtttcc
gatgagctatatcgccgtcatgaacgtgagtgggccgaattccgcaatgcggttgaagca
agtgaaacaaaccagaagcagcaagggcaggcttccggcaaaacttcctgtgacagcaaa
accggaaatcaataatctatccgtttgcctctttgcaaaacgccgcttcaagcggcgttt
tttattgcctgttcgccaaggctggcaaaatcttatcttcaacaaaattgacttgggctt
tcagggcgatccgctaactttatcacatcaaaccattgggaacagggcctggaagcatga
caattcagaaagtcgcgatcataacagcagggggcagcggcatgggagcagcctcggccc
gccgtctggcacaggacggttttgcagttgccattctgtcatcgtccggcaagggcgaag
ccctcgccaaagaattggggggcattggcgtcaccggctcgaaccagtccaacgacgacc
tgcaaaagctggtcgaccagactttggaaaaatgggggcggatcgacgttctggtcaaca
gcgccggtcatgggccgcgcgcaccaattctcgaaattaccgacgaagactggcataagg
gaatggacacctatttcctcaatgccgtgcgccccgcgcgcctcgtcgtgcctgcaatgc
agaagcagaaatcgggcgtcatcatcaatatttcgaccgcctgggctttcgagccaagtg
cgatgttcccgacatcggctgtgttccgtgcagggcttgcctccttcaccaaaatatttg
ccgacacctatgcggctgagaatatccgcatgaacaatgtcctccccggctggatcgaca
gcctgccaacaacggaagaacgccgcgaaagcgtgccgatgcagcgttatgggaagagcg
aggaaatcgcggcaaccgtgtcgttccttgcttccgatggggcggcttatatcaccgggc
agaacctgcgtgtcgatggcggcctgacacgctcagtctgaacgttccggtaacgaaatg
cgaaggaagacgcggtagtgtcttcctgtcgcgattcggacaggaaacagacaatggctg
caaggaaacgaagctcctcttcgcgttcgccaaagcgctcttccaggcgcaaaagcggat
cgggttcctcgacgccgatattggcgctgggcgccattctggctcttggcgcattcagcc
tgtggtccactgcgcagcacaaaagcccacaagcggctttatccgcgctattccagcgtc
ccgcgcccaagcccgccccggcagctacagccaaggctgaaaacaagcccgcgcccggca
agactgccgatacgaaagcgccagccagagattatgcggccgccgttggccctgttcccc
gcccggcagcaccggttgcgcccacaccgcaaaagcccgtccagaccgcggccgtcgcgg
cgcccaaaccgcccctcccttccgggagcgtcgtggcatcggttacacccgctgcacctc
acgccatgccaccacgcggcgtcaatacaccggcaaactcgccgtcggttatctatgcca
aggccaagctcaccattcacaagaatgcctgggaccgttcgccagccattgccaccattg
agaaaggccgcgaaatgcgctcctacggcaagacaggccgctggcatcgtgtggttgtac
cctcgacgaacatcatcggctgggttcacgaggatcaattgatcggtggacacaacaagc
cggacagcgcaacgctcattaccggatcagttgccaaaaaggcgccatcgcccgcgtcca
cgcccgctcatgtgcaatcacacatcctgccgccaaaggctgtcggcgctaaaaactagc
tatcttttgctgctctggccatcagttccaactgcgggtcgcccggcagatattcaaatc
cggcctcgataagcgaggaactatccgcaaccagattgccgaaaagctggtcgtagagac
cgcgcttgccgatcccccccagcaaaaacttcatgataagcggcggcacgggcacaagcc
gcgccgggcgctgcattgccgcccgtgccttgcccacgatttcacgtgtcgagcgcggct
gcggctcggccagatggaaaaccctgccagcaaccttttcagcaggcgcttcgctcagga
atatcaacgcccgcgcgacattttccagcgatacaaaactgcgcttgttattggctgcgc
caaaaggcaatggaatgcggctgtcacacagtttcatcagcgccttcaaattggcgcgcg
caccgggtccataaaccagaaccgggcgcgcaatcacaatgtccagccctgtcatggcaa
gcaaggcagcctcggcccttgccttcgcccgcccgtaatcatcgcgtggtgcaaggggca
tgtcgggtgcaagcggcgatggatttccggcaatcgtatagatggttgaaacgaagacga
agcgccttacgccttgtgcttttgcttttcgcgccagctcgacggcgagccgatggttga
cggcatcaaatgttttggcatcggggcgctcagcccctgtgcggtgagccagcgctgcac
aatgaacaacggtttccacgcctgaaaaatcagcatcgtgaatatcttcccgcgatagcg
gcattacattatggcctgccgcttccagcttcgacacaagcgcgctgcccacaaagcccg
tcgcccctgtgaccgccaccctcatccggcctgccccatatcggccagaatctgcgccgc
aagcgcacgcgtgatgcggcttttctgttcgagcgcggcgcgatccagccgatccacgat
ctgtatcgccgatagaagcgaacgctccatacggctgacaagataggacacgacatgcgg
ctccacgctcacctgccggtctgcgaaaagcttgtgaatgacgccggaaagcagcatgtc
gtccggctccgcgatttccaccacggttgcagccttgagacgtgatgcgaggtcaggcag
tttcacgttccagtttgcaggccacaggcgcgaagtcatcagcagggacggacccggccc
ctgcgccgcatgttggcgcacactgttgatgaggtggaaaagccccgtctcatcaaaagc
ttgggcgccgatattatcaatcaaaacggggcgctcggcagcactgttcacggcttcctc
ggtgatgttcgacggatcgaccagcagcgcatccgtacccgagcgccatatttcggcaag
atgggttttgcccgcacccgtcggcccggcaaggatcgtaaccggcgaaagccagttcgg
ccagcggtcaatgagatcgactgcggcacggttggaagccgtgacgatcagatcctcccg
gttgtaaccgggctgatgctcaagattaagcggtatctggcgcggtgcgtcatgcatcgc
agcccccatcaaatcccatcggattttggctccatctcatttctcacggcctgtattgtc
acccgcctcgatcaaaggtccagcgtccgggttcgagcggtggttggcaggatcatacat
cggagaacgcagatagctattcaatgcaaaacgcacaagcaccccgacagccgccgcagc
cgggacggcgaccagcattccagtgaagccgaacagtgaaccaaaggcgaaaagcgcaaa
catcagccagaccggatgcagccccacggaagagccgacaagcttgggctggagaatatt
gccttcgatgaactggccaaggaaaaacaccgccgcaaccgtgcaaaccatgatccagtc
gggccagaactgcaccagcgccacgccgatggcgagcgccagcccgacaaaagaaccaat
atagggaataaagctgataaggcctgcaaaaaagccgatcaggaggccgaaattaagccc
cgtcagcgtcagcccgatggcataataggtgccgagaatgaggcagagcgtgccctgccc
ccggatgaagccagccaccgccgcattcatttcgcgcgcgatgcggcgcaccgtatgaag
ctgcttacgcggaacccatgaatcaatgctgttcaccatgcggtcccagtcgagcagcat
gtagaaggcgaccaccggcgtcaccacgaacaggcccgcaatatcgatcagggatttccc
cgaattccacagcgactgaagcagtgtggagagaaaacccgccccttgctggagcagcga
actgagattttgctgaatgaccgtgctgtcgatgccgatatatttcttcagccattccga
atccctgttcgccagaagcgactgcaattgcgtgatgtagccgggaagattagaaatgaa
atcggcaagctgcgtagcaagaatcggcacgacgatcatcagcccgataatcaggatcat
caggaagataagcaggatgacaatgcttgccgcgagccgcgaaaggccaaccttttcaag
ccgatctgcaaccggatcgagaaaataggcaagcgccatgcccgcgacgaatggcaggag
aaccgagctgaacacgaccagaaacagcacgaagaaggccatggctccaagccagaaacc
ggcctgccgccgaaccgatgcgcctgaaaaactttcaacttccacattgacatgaatgtc
accgttgcgaccaatcgtttccgattggcgaatggttttggtgacagtctggcgcgcggg
cgtcggtttcttgaccatgatgatccattctatgcagatttgccgttagagcggttcctg
ttttaacaaaatcgccggaaccgttctggagcccgaaccaaaagcatcatttgcacacca
gcatggcggcttttggaacaggctataggtccgtgcggagtttaagatcgagttaccgcc
gcgcaggatacaattgaggaaaattatatcagcaggtcaagattgcaatctttgcaggaa
ttgcaagcccgcaagcctgctttgcggcggtaaatcggcaacaacggaaatttcgacaga
ttcctgcaatctttttcgcttttcccgccccccggccttgcaggacgggccatctcgtgc
cattgcgcgctaacaaatacagcgtggacaagcacccagtttcaggagcacgccatgacc
atggaaaacaagcccgccggccaaaacggcctgacctatgcgcaggctggtgttgatatc
gatgccggcaacctgatggtcgaaaagatcaagccattggtgcgctcgacacgccgcccc
ggtgcggatggcgaaatcggcgggttcggcggtttgttcgatctcaaggctgcgggcttc
aaggatccggttctggttgcggccaatgatggtgtcggcaccaagctcaagatcgctatt
gatgcggatatccatgatactgtcggcatcgatctcgtggcgatgtgcgtgaacgatctg
gtcgtgcagggcgcggaaccgcttttctttctcgattattacgccaccggcaagctttcg
ccggatcagggcgtcgcgatcgtttcgggcatcgcggaaggctgccgtcaggcgggctgc
gcactgatcggcggtgagacggcggaaatgccgggcatgtatcgcgacggcgattacgat
cttgcaggttttgccgtgggcgcagcagaacgtgaccgcctgctgccgcgcggcgatatt
gccgaaggcgacatcattctgggccttgcttcctcgggcgttcattccaacggcttctcg
cttgtgcgccgcatcgtcgagctttccggcctcggctggaagtcgcaggcccctttccaa
ccgggcgcaacgctcggtgaagccctgctcaccccgacgcggatttacgtcaagccgctg
ctcgccgccatccgtgcctgcgacggcatcaaggcgctggcgcatattacaggcggcggc
ttccccgacaatattccccgcgtcctgccgaaaggcctggctgcggagattgatcttccg
gccattgcagtcccgccagttttctcctggcttgccaagactggcaatgtcgaaccgaat
gaaatgctgcgcaccttcaattgcggcatcggcatgattgcggtcgtcaatccggcaaag
gtcgatgaagtgatcgcagcacttgcagccgaaggcgaaaaggtcgttacactcggccgc
atgacccggcgtgagaaagacggcgtcatctacaagggccagctcgcactatgaaacgca
accgggtcgtcatctttatttcaggcgacggctccaacatggaagcgctgatccgcgcgg
cacaagcgcccggttttccggcggaaatcgtagcggtcttttccgacaaggcagaagcgg
gcggccttgccaaggcagaagcggcaggcattgccacgcaggttttcaagcgcaaggact
ttgcttccaaagaagcgcatgaggatgcgatccttgccgctctcgacgttctcaagccgg
atattatctgccttgcaggctatatgcgccttctgtcaggccgctttattgccccttacg
aggggcgcattcttaatatccacccttccctgctaccgctttttccgggcctgcacacgc
accagcgcgcgctcgatgcgggcatgaagcttgcgggctgcaccgtccatctggtgacgg
aaggcatggacgaagggccaatcctcgcacaagccgcagtgccggtgctggacggcgata
cagccgaaacgctggccgcgcgcgtgctgaaggccgaacaccggctttatccgcttgcgc
ttcaaaagtttgcggctggagagaaggcttccaaccagttttcggacggcatggtgctca
gcgcctgaaaggctttccggcccgacgcgacaaattgatcacacatacaatttttcgtta
acaaaactttaatatcccggaaaaagctttatttccgctgcttaagggaacctgcttcgg
caaatcccgttaagaaacgtgaaagcgtctctttctatgtgtgtctcagaagaggacaag
atcatgtctctccgtttttcgacttccctcctgtcggccatggccgtcgtttccggcatc
gccgtcgccgcgcctgccggtgctgctgacctggttgcccctcccgtttcgggccgcacg
cagccgcattcggaagtcggtatgctgacctgcgatatttcaccggcgatcggtgtcatc
atcggcagccgtcaggatgttaattgtgtattcaagcccaagcgtggccgcggcccgctg
gagcactataacggcaccatcaccaagatcggcgtcgatgtcggcttcatcaatggtggc
cgcctcgcctgggccgtctgggcgccgacggttcgcccggctggcgcattgcaggggcgt
tatgtcggcgcatccgccaatgccgcaatcggcgttggcttcggcaccaatatcctgacc
ggcggttcgtggaagacgatttcgcttcagcccatctccgtgcagggccagaagggcctt
aacgcagcggtcggcatttccggccttcgcctgaaatacgccggttaaagcgactccaag
catttgttttgtcgcattatccgacgcatcgaagcgggatcagaaatcagtccagtggac
tgatttccccgcgtaggcgcttcgcacttttggctcgaaaatgctttagcggttcctgtt
taaaagaatcgtcggaaccgctctatctctttatttttcgcattgtcccacgcaaaaccg
cttcgcacttttgctggaaatgcttatgagcggctcacgctcttgccggataggccttga
tccagattttcgtatcgtgaaccgcaagcccgccatagggggcaggcgattgtgcgccta
ccagcgtattgatgccctctccgcgctcgaaagcggaattggggaaaaggccttccgaaa
ccaccacgccgcgcttttgcccggcatgaagaaccgcgtgaagcaccacttcgccgcgat
gattgccgatttcgatccggtcgccatcggcgatgcccagtgcctcggcatcgtctgggt
gaatgagaagctcaggccggatttcctttgccgtggaggtgggtgtttcggcaaaggtgg
aattcaggaaattatgcgcaggcgacgtggtgaggcggaacgggtgctcagcatccgccg
cctcgatcacttcccaatgatcgggaaattccgggatcgtctgatatggcccctgtaaac
ccatggcttccggtggcttgttgggggatgggcttcccaaccagtccgggcggaaacgga
atttgccatccggccatttgaaaccgttgagataatgcgcttcctcgaaagagggttgca
ggtcaacgaaacgcttttccttcagcgtatcgaaatccggcagggcgctgttggcgttca
tgtggtcgatcagcgtacgctcatcaagctcgaagcctggcaggtggccgacgccaagcc
gttttgccagttcgttgatgacgaatatgttggggcgcgcatccgcatggggttcgatca
gtttcggcccgggcaccacgtgctgctggccgccgccgcgataaatatcgtcatgctcaa
gaaaagtcgttgcaggcaaaagcacatccgccatcctggcggtgtcggtcatgaattgct
cgtgaaccgcaacaaagagatcctcacgcgcaaatcccttacgcaccagccgttgttccg
gtgtgacattcatcggattggtattctggatcagcattgccgtaaccggtggcccgccat
agagcgcctcgctgtcaccggtcaggatccggccgattttcgactggtcgagataacgga
tgccgtttttctggaatgcccggccttcgatctcgcgcttgtccatgcggaaaatgccgg
aattggagtggaaggccccgccgccttcatattgaaaagccccggttacgcaggcgatcg
atgcggctgcatgcatgttgaccgcaccgttgcgctggcgcgtgaagccgtagccaaggc
ggaaataggtgcgctttgtcctgcccacgagatgggcaaaagcctcgatctccccaactg
acaggccggtgatcggcgccgcccattgcggcgtgcggggttggagatgtgcttccagcc
ccttcggatcgtcggtatagcgttgcagataatcccgatccgccagtccgtcgcggaaca
ggacatgcatcaccgcacaggcaaaagcgccgtcggtaccgggtttcaagacaatcccca
tatccgcctgccgcacggttgcattggcatagacgtcgatggcgacgatcttcgcgccgc
gctccttgcgggcgcgcactgcatgggtcatgacattgacctgcgtggcagcggcattgg
tgccccagatcaccacacaatcggcctttgccatttcgcgcgggtccggccccgtcaggc
tgcccgttccggcaaaataacctgtccaggcggtattggtgcaatagctgtcgaactggt
tggaatagcccttcgcgtggcgcaggcgctggatggaatcgcgttgaaccagccccatcg
tcccggcatagaaaaacggccagaccgtttcgctgccatattcgcgttcggccctttcaa
atcgctctgcaataagatcgagagcggcttgccatgaagcctctttccaaagcccctcgc
ccttgccgcccgctcgcaccagcggatgcttcagccggtctgggtggtgcacacgctcgg
catagcgcgccaccttggcgcagatgacgcctgccgtataactgttgtctttggagccgc
gcacacggccgatcatgcgctcgtcgagcagttcaacatcgagggcgcaagtggacggac
agtcatgcgggcaagccgaatggccgatcctgatattcgatatgggggtgtgccggttca
tgattgtttattaccccaatcatttgccagcagaaacgaatttctgccagatgattgcgc
ccctgatgaaataaattttcacgacaggcgcagtgcaatcgcaccggcaacgatgaaccc
cgccgccacgaaacgcggcaggccgaccttctctttcagtatcagcgcggaaatgagcat
accaaagaggatcgcggtttcgcgcagtgccgccaccacggcaatcggcgccatggtcat
cgcccagagcgccagcccgtaggagccgagcgtgccgaccccgccgatcagcgccgggcg
ccagcgattgcgtatatagttgatgaagcggctcggctcgcggtaaagcgcccagcctgc
gagcggcacggcattgagcaggaacagccacagcgtataggagagaggctcgcccgaaac
acgcacgccgagaccatcgataagcgtatagctggcgatgaaaccggcattggcaagcgc
gagcaagaccgtgcggcttgacgccccgcgattgcggcggcgcgcatcaagcgccatggc
cagcacgccggagcagatgagcacgatgccaagccagctttgccagcccatgatttcacc
gaccagcggcccgctgaccagcgccaccaacaagggcggcgtgccgcgcatgatgggata
ggcctcgctcatgtcgccggatttataggctgccgccaccagcgacatgtaaaaggtctg
cgtaatggtggaaagcagcatgtaaatccagctcgcggcagttggcagcggcaggaaagg
cacgagaaaaagagcaatcagcccggctgcgcccgtaacactggccgcaccgaagaattt
atccccgctccccttgacgatagcgttccagcttgcgtgaagaaacgcgccaaagaggac
gatcagaaggacgccaccagacatttcaaactcgactcagaaaaggagcggatgctgggg
gctgtatgtcacatttacgagagcagggatattgcacgaacgacgcaatgcgaaagcgat
tttgcgtttagccattgcaacccttgccgaaagcgacacggcatgaaacaagcacagcca
tgaattaccgtcacgcctatcacgcgggaaattttgcagatgtcgtcaagcacgtcatct
tgacccgtatcgtcgaatatctgaagcgcaaggagcaggcctttcgcgtcatcgataccc
atgcgggcatcggcctttatgacctgaagggcacggaagcgggcaagacaggcgaatggg
ctggcggtatcgagcgcatcatgacggcggttgaaaaaggccaggtcgaacagcccgtgc
tggaactgctgaagccctatctcgatgcggtttacgccgtgaacacgggggtcaggcttc
gccactatccgggttcgccgcttctggtgcgccaccttctgcgcaaacaggaccgccttt
cggcactggaactgcacccgcaggatgccgcgaaactcgcgaagcttttcgacggcgatt
atcaggtgcgcgtgaccgaaacggatggctggcttgcgctcggcgcgcatctgccgccaa
aggaaaagcgcgggctggttctggttgacccaccttttgaaaaagatggagaattcgacc
gtctagccgatggcctcgccaaagcacacaagcggtttggcggcggcacctatgcgctgt
ggtatccggtaaaggaccgcagggaaacggaacgcttcgccagaagactgcgtgaaaccg
gcatcccgaagatcatgcagatcgagcttgcgattcgtgccccctctcccgagccgcgtc
tcgatggaacgggcatgatcgtcgtcaatccgccctatacactcgaaagtgaaatgcaaa
tcctgcttccctgccttaccaggctgcttgaagaggaaaagggaagcaatttcagcctcc
gatggatacgcggcgagacagatcgggcttgaccgccgcccctggctgaaagaaactgct
gccggaacaatgacggccatctgtttttggaaaaacgcgggacaggataaaaacatgcaa
cgcatttcggatcgcatcggacagttttcgcgggcagcactttttgccgcctccgttgtg
ccactggcgcttgcatcggtcccgaccgttcaggcggcggactatatcgcccctgccccg
gctggcgtggctgatgccgggctttgtaaccagcagagcgttcttcgccgtgtcgtatcc
ggcttcggctatcaggtgcgccatgtgccaaacctgcccaaggtcggcatcaccgcgatg
agcgatgtgcgccttacccgctatgaaccgaaggtcagccccgccgacatcgaacgcacc
tattgtcaggcaaccgcggtcttgtccgatgggcagtaccgcccggtctggtatatggtc
gaggaaggtcagggcttcgcggcgctgggccgcaatgtcgaattctgcgtggatggtttc
gaccgctggtatgtctatgacggacgctgccgcgtcctccgttaagcggaggctctcatg
ctgcgcaccttggcagcagcccgtgccatcctgctcgcaaccgggttttcagcagccata
gggttcagccccgcaaaagcggatgaccgcgatggcgggcgccccggcgattttgatttc
tatgttctgtcattatcgtggtcgcccagctattgcgcctcgcaaggtccgcgcgccaat
cagcagcaatgcggcgtgcggcgccccttcggctttgtggttcatggcctctggccgcaa
aatgagcggggctatccggcgaattgccaggtcgataatatgcgcagccgcggcagttac
gtgccgcgccggatcatctccagcctttccgacatcataccttcggcaggcctcatcgcc
catcaatggcgcaagcacggcagttgctccggcctgcctcaaaatgactatttcgcaacc
gtccggaacgcttttgaaaaagtgaatattccgccgagccttcgcaatcttgccaccgag
cgccgcgtcgatccccttctcgttgaaaaggccttcattgccgccaatccgggcatgaag
cctgacggtatctctattgcctgcaagcggaattaccttcaggaagtccgcatctgcatg
acacgagaccttcaatatcgcagttgcgatgaggtggatgccaatgcgtgccgcagccgc
tcggtcatcatgccggcaatgcaataaggccggatctgaacaatcggatcggcattccaa
tcttcatagtcgaggacaaacatgacacagattctctattcgcccgcctcgccttacagc
gcgaaggtgcggatggccgcgcattatgcaggcattccgtttgaaagcgtcatcgtcaac
acatccgcggagccggaaacgctcattcaggtcaaccctttgggcaagattccaacgctt
gtgaccgatgacggcaaggccgttttcgatagccgcgccatcacgcaatatctcaaccgc
gtttcgggcaacaagctttttccacgcaatgccgaaaagcgcaccgatgcggaacgctat
gaagcaatcgccgatgggctttgcgacgttttgctggcccatgtctatgaacggcggatg
cgcccggaagagaaaattcatcaaccctggctcgacctgcaatggcgtaaggccgaacgt
acgcttgatcttctcaacgaggccccgccgcgccttgccggaaagcttcatgcgggacat
ctcgcggttgccgcagcactcggctatctggcgttgcgctttgaaggcaaatgggaacgc
aaccgctcgaagctgaaacgctggatgaagcgctttcaggaattgcacccggagctggtc
gagcttctgccgcgcggctgatcgaggctgcgcattaccggatgcctgaaatcctttgca
gacaacaaaaaaccggacagttgcctgtccggttttccgtgtccaattatgctataatta
gaacttgtagccgatgccgacgcggatatcctgcgtgtccagcttgttgcgaacagtcgt
accggccagatcatagttcttgttgccgtactgggtgtaacggtactcaacgcggcccag
gatgttgtccgtcagcttggcttcgagaccggcaccagccgtccaacccacgcggaactt
gctttcgtcgtccaagccgttgttaagcttgatctgcgaaccggcaataccagccgtgag
gtacggcataaccgggttcaggtcgtagccgacgcgggcacgcagcgagccttcaaagcc
ctgcttgacttccaggccgtccttggacttcttggcccaggaataacctgcatcaccttc
aacaccgtatacgatctggtcctgctggaagttccagccagcaaaggcgccagccttcca
atcgtcaggcttgatgctgccaacggtgctggtcttggccttgttccagccgtagccaag
gtaaagaccggtatagccaccagcccagctatactggggagctacttcaaccggagccgg
aaccggaggctgttcctggatggcgtcggcagcaaaagcggtcgcagagaacggcagcag
cgcagccgagacgattacgagagacttaagagtgcgcatggcattctccttacacaaatt
acgttttgcgcggtcccttatcgggcgggcagcatcgggagtgaaccgcccatgccgcgc
tgacaggggtgacatatcgagggtaattgcggcacgaaatgccccgttgtgtggagataa
cctgtcgagaagatggcaaaaatgcgatgttgcattatcgcaacgccggctttcacaccc
tatattgaaggggcaacagacaggagaagccgaaaccattgccagcaatgcagcgaagct
gctgaaatctttcataatttgtcagttgtcattgcatctcgcatcattttttgctgcttt
tttccggccggaatggcatgaaaagacctgagaatcccgataagaaagcgtttaccgtgt
tgaatgatcccgaagcccgcatggttgcaaattgccccgtcctcgtgacaggcggcgcac
ggcgcattgggaaggcgatcgtcgaagacctcgccagccatggttttccggttgccattc
attgcaatcgctcgcttgatgaaggcgaggcaattgcaaatcgcatcaacgacagtggcg
gcaatgcctgcgtggttcaagccgaccttgaaggcgatgtgcgtggtttggtgaaacagg
cctcggaccggatcggccccattcgcctgctcgtcaacaatgcttccctgtttcaggagg
ataaggtcggcgcccttgatatggccttgtgggaccggcatttcgccgttcacctgaaaa
cgcctgtgattctggcagaagacatgcgcaaagccctgccggaagatcaggacgggctgg
tggtcaatatcatcgaccagcgcgtgtggaagctcaatccgcagttcttttcctatacgc
tgtccaaatcggctttgtggaacgcgacgcgcacgctggcgcaggctttggcgccacgca
tccgcgtcaacgccatcgcgcccggccccaccttgcccagcgagcgccagcggccggaag
atttcgagcggcaggttagcaaacttcccctccagcgcgcaccggaattgccggaattcg
ggcgtacggttcgctatttctgggaaaaccgttccattaccggccagatgattgcgctcg
acggcgggcagcacctggcatgggaaacgcccgacattgcaggaattaccgaataatggc
cacccgcaagacaaccaccggcgagcaaacgcatctgccgcccgatgacgaacaggacgt
tgcgggcatcattatcggtgaggcagaaaccgaagacgatgacgatgcggcggcaaacgg
cgaggaagagcctgcccgcatagcttcggctgcggaatccatccagtgggattcgtcgga
cgggctgcccgatacggcggggctcagcggcccggacatcatcaatgcctttatgaagcg
cctgcccaacaatcccggtgtctatcgcatgttcaacagcgatggagacgtgctttatgt
cggcaaggcgcgcaacctcaagaagcgcgtttccaattatgcgcgcggcattggccattc
caatcgcatcacacgcatgatccgtgaaaccgtgacgatggaattcgtcgtcacgcgcac
ggaaacggaagcacttctgcttgaagcaaatctcatcaaaagatcgcggccacgcttcaa
cgtgctgatgcgcgacgacaagtcgtttccgtatattctgctgaccggcggccaccgcgc
gccgggcattttcaagcatcgcggcgcacgttcgcgcaagggcgactatttcggcccctt
tgcttcggcgggggctgtgggccgcaccatcaacgcgctccagcgcgcttttttactgcg
cacctgcaccgattccgtctttgaaacccgcacacggccctgcctgctctatcagatcaa
acgctgctctgcgccctgcacctatgaaatcagcgacgaggactatgccgggcttgtggc
agaggccaaggcctttctttccggcaagagccagtcggtcaaggatcatctggcagcggc
aatgcaggcagcttccgccgatctcgattttgaacatgccgcagtctatcgcgaccgtct
cgccgcgctttcacacgtccagtcccatcagggtatcaatccgcaaacggtcgaggaagc
cgatgttttcgccatccatcaggaaggcggcatgacctgcattcaggtcttcttcttccg
caccggccagaactggggcaaccgcgcctattttccgaaagccgacagttcgctcgggcc
agcggaagtgctgggcgctttcctgtcgcagttctatgatgacaagccttgcccgaaact
cgttctcctttcggaaacggtcgaagaacaatcccttatcaccgaggcgctctccacgcg
cgccggtcataaggtccaggtctcggtgccgcagcgcggtgaaaagaaagaactcgtgca
gcacgcgctgaccaatgcgcgcgaagcacttggccgcaggctggccgaaacctcatcgca
ggcgcgcttgctacaggggcttgccgaaacattcggcctgccgcgcgcaccgcgccgcat
cgaggtttacgacaattcccacatcatgggcaccaatgcggttggcggcatgatcgtcgc
cgggccggaaggctttgtgaaaaaccagtatcgcaagttcaatatccgttcgaccgacat
tacgccgggcgatgatttcggcatgatgcgggaggtgatcgagcggcgcttctcacgtct
ggtaaaggaacatggaacccctgccggcgaggtggagaacccggacgccttccctgcctg
gcctgatgtcattctcattgatggtggccagggacaggtgggcgcggtgcgccagatact
cggcgagatgggcatcagcgatctggtcacggcaatcggcatcgccaagggcgttgaccg
cgaggcaggccgcgagcggtttttcatggaaggcaagcagccatttaccctgcccccgcg
cgatcccgttctttatttcatccaacgcctgcgcgacgaggcgcatcgctttgccatagg
cacccaccgcgcacgacgcaagaaggaaatggtcaggaatccgctggatgaaattgccgg
cataggccctacgcgcaagcgcgcccttttacatcattttggaacggcaaaagcggtttc
gcgcgccgctgtcgaagatctgatgcaaatcgatggtatttcggaagccatggcgcgggc
gatccacgaccacttccgggacaaatgacgtgattttgtataatttggacatattagcga
cgttagattccagcataacatattcgcaggtgttgattttctccgtcatccctgttgatg
tgccatcataacgatgcggcggaacaatgcagaagaatcataccctttccttgcctaata
tgctcacttacggacggatcatcgccgttccgctcgtggtgttgtgcttcttcatcgaag
gacggctggaatcgagcgactttgcacgctggacggcgctcgggctgttcgccattgcga
gcattaccgactttttcgacggctatctcgcccgcatctggaaacagacttccacgattg
gccggatgctggacccgatcgccgacaagcttctcgtttccgccatcctgttgcttctgg
cagccgatggtaccattgcgggctggacgctctgggctgcgattatcatcctgtgccgcg
aaatccttgtttcgggcctgcgggaatatcttgcggaactgaaagtcagcgtgccggtat
cacgccttgccaagtggaaaaccacagcacagatggttgcgcttgcttttctgctcgctg
gccctgccggtgacaaaatcataccctatgtaacgcagatcggtatcggcctgttgtgga
tttcggccattctgaccctttatacggggtgggactatttccgcgctggcctcaaacacg
tcatggattgatcttttgagcgtaaaactcgtctatttcgcctgggtgcgagaaaaaatc
ggcaagggagaagaattcatcgagcttcctgccgaagctgttagcgtcggggaactgatt
gcccggctaaaagcacgcggtgaagaatatgatgcggctttcgagcatgaaaacgttatt
cgcgccgccatcaatcaggaacacgccgaacatgacgaactggtgaaggatggcgacgaa
gtggcgctgttccctccaatgaccgggggctgatatggacgggcaacccacctgtccgct
atcgatcagcgttcgcagcgaagatttcgatattgccgccgagatcgaccgcattggcaa
gaaccgcagggaaatcggcgcgattgtaacctttaccggcctttgccgcgatgaagacgg
acagcttgccgctcttgagcttgagcattatccgggcatggcacaagccgaaatttcgcg
catggcaaagcaggccctggaacgctggccgctgaacggcctgaccatcattcaccgcta
tggtctgattaaacccggcgaaaatatcgttctcgtcgtcgccgcgtccagacatcgaca
cgccgctttcgaggccgcttcgtttctgatggactatatgaaaaccaatgcgcctttctg
gaagcgtgagcatcttgccgatggcacggctggcggctgggtgtcctccaaagaagagga
cgaagaaagccgcaagcgatgggaagagcctcgcaaaagcgaatgaaatgcctgcagcct
ggtttggactgtggtgatgaattaactatttaactctcgaaaatacaggaaaatttgggt
agcgcagagttgtaccgccacaattttcacatgatgattgggctattgtagagttcatga
atcaggcgcccaatggcgacgattccagacaggataaaaggcatataccttctgtcagat
atgaacgacgactgggggggacgaaggttcggattttgacaatgcgacagggactggcga
aaactctctcaattgcggcagcatttgtggttggcatcggcgcgcttggcggagctgccg
ttttcgttgcgacatccatgccgacgacgagcgtggcggccgaaaagacaatcagcggca
aggttctctatcgcgaacgcatcgcgcttccgccggaggcaagcctcatcgtacagcttg
tcgatatgtcggttgcggatacgccatcgcgcgcactgggtgaaacacggatcgaatccg
tgcatggctcgcctattccctttgccatcagtttcgacaccaacgcgattgagcaaggac
acagctatgcgcttcaggcgcgcatcagcgcgggcgacaccctttggttcgtcaatgacg
aacgctatgtcattgacccggaaaaccctgccgcccctctcgatatcaatgtcgtgatgg
ttcgcaagaataccgacgatgccgcctcgatagggatcgagggcaaggactggcttgcgg
aagatatccagggcagtggcgtgattgacgatgcgcagactactctcaacgtcgcaacgg
atggcgcagtcagcggatctggcggctgcaaccgctatttcagcaaggcaaccgtgactg
gtgaaaacatcgcctttgccgaaatcggatcaacctatgtgcaatgccctccggccctga
tgaaccaggagcggaaattcctcgatgttctgggcaagacacgctcctataagatcgaga
tgggcaagctgatgcttctcgacgagagcggcaaggaaatcgcaaggctggcgcagagcc
tttaggggcgggatgacttcaagtcaggtcatcatccttttttaatcggttctcggaaga
acagttaaaaaaaaaccgggcgattgcccggttttttcattcacattgtgactatcagcc
aacgatttcggtgcccgaaaaccagtaggcgatttcttcggcagcggtttcgggagcatc
cgaaccgtgaaccgaattttcaccgatggacagggcgaaggtcttgcggatggtgccttc
gtcggcattggccgggttggtggcgcccatgacttcacggttcttggcaattgcgttttc
gccttcgagaacctgaacgaccgtcgggccggaggacatgaattcaaccagttcgccaaa
gaacggacggtccttgtgaacggcgtagaagccttcagcttcacggcggctcatccagac
gcgcttcgatgcgacaacgcgcaggcccgcttcttcaagcttggcgatgatcgcgccagt
cagattgcggcgggtcgcatcgggcttgatcatggagaaagtacgttcaattgccattat
gacaccttgtttgatgaatggagaaaagtgaggctctataacgtcgatgcgttaaaatgc
caagaggcgcaagcccgcaagcgggaacggtttttggttaagacagcattttgcgagcca
agctgatcgcttgttatcgccgcatggccccgcgatcttatcggcttgaggctgcataaa
tttgattccatagataggcgcgaaggcgattcagggcgggaaatcatggaacagcacttt
cagatgtttgcctattacaaccaatgggccaacaaactgctctatgacagggccgcccag
ttgagcgacgaagaataccggctcgatctcggcctcttcttcggctccatccaccgcacg
ttcaatcatctgctggtcgcagaccgcatctggatgaaacgctttacgaatgaaggcgac
catccaaagacgctcgatacgatcatttccgacaatttcatcaccctgcgcgaaaagcgg
caggcggaagatgagcgcatctgccgctttaccgacagtctcgatgcggggcggcttgcc
gggcgctacagctataccgcgctgaactccatgcggacgatcagccagcggcttgcacct
tccatggcacatttcttcaatcaccagacgcatcatcgcggccagatccatgcggccctg
acgcggatcggcgcggaggcaccatcgctggatcttgtgcattttctgcaacaggagacg
ggacgccgcttcgcttgaggcttgcggaaaaagcggaagccgtgcaaaagccctcttacc
atgcttatccttgacgatatttccgtacgaattgccggacgcctattgatcgaccacgcc
agcgtgacgctgcctgcgggatcgaagacaggctttgtcggccgcaacggcaccggcaaa
tcaaccctgtttcgcgtgattacgggcgatctggcgccggaaaccggcagcatatcgttt
ccgaagaacacccgcatcggccaggtggcgcaggaagcgccgggcactgaggaaccgctg
atcgaaatcgtcatgaaggcggacaaggagcgcgccgcccttctggaagaagcagccacc
gccacagacccgcaccggattgcggaaatccacacgcggcttgccgatatcgacgcgcat
tcggcagaagcgcgcgcgggagccatcctgtccggccttggcttcgatgcacaagcgcag
cgccagcctgcttccgccttttccggcgggtggcggatgcgcgtggcgcttgccgccgtt
ctgtttgccgaacccgatcttcttcttctcgatgagccgaccaactatctcgaccttgaa
ggcgtcttgtggctggtggattatgtgaagcgttatccgcacacggtcatcatcatcagc
catgatcgcgatctgttgaactcggccacatcatcgatcatgcatctcgaccagaagaag
atcagcttctggcgcggcaattacgatcaatttgagcggcagcggcatgaaatgctggaa
cttcagcaaaaggcccatgccaggcaggaagcccaccgcaagcacatggaaagcttcgtg
gagcgtttccgcgccaaggcgaccaaggcgcgccaggcgcaatcacgcctgaaagcattg
caaaagctgaagcccatcgagctttatgtggaaagccatgtgcagcctttccgctttccc
gatgcggaaaagaaggccgcctcgcccattatcgcgcttgacggcgcggatgtgggctat
gtgccgggaaagccggtgctgcgcaatgtgacgctgcgcatcgacaatgacgaccgcatc
gcactgcttggctcaaacggcaacggtaaatccacgctcgccaagctgattgccgggcga
ttggccccggaaaaaggcacccttaccatttcgcccaatctgaaggttgcatttttcgcg
cagcaccagcttgacgatctggtgccggaagacaatgcgatcgagcatgtgcgcaagctg
atgccggccgagccggaagccagagtgcgtgcccgtgtcgcgcagatgggcctttcgacg
gaaaaaatgctgacacccgccaaggatttgtcgggcggcgaaaaggcgcgccttctcatg
ggccttgcgacattccacggcccgaacctgctcatcctcgacgagccgacaaaccatctc
gatatcgacagccgcgaggagctggtgcacgcgctcaacgccttcaacggcgcggtgatc
ctgattgcccacgaccgccaccttatcgaagccacgatggagcggctctggcttgtgcgc
gaaggcggcgtgaaaccatttgaaggcgatcttgatgaatatcgccagatcgtgctggca
gacgcgaagggcgagcctgctgcggaccgcgacgaagggccgaaggtgaacaaggccgag
cagcgcaagcttgcagcacaaaagcgcgaagcccttgcgccgttgcagaaaaagatcaag
gaaaccgaaagcttgatccagaaattgcagaaacagattcaagacttcagcatgcagttg
gaagacccggctctttatgagaaggaaccgcagaaagccattcgcatcaacaaggatatg
agcgacgccaaatcaacccttgccgaagccgaggataagtggctggagctttcagccgaa
tatgaggaagccatggcggagtgatccgcgccagcccttagcactccagttgcattcttc
gtgatgccgggctgcaaatggcgacttttggaacaggctcttatgtttgggggcggcgaa
ggcgtgtacgcatcaggccgtaaaggccgagcacaccgagaacgagcccgatagtcgtat
aggtttcattgggggtttgcgcaccgcggcgcagcacaagatcggccttggaaagctgca
acccgtccgtattgccctgcaccagacgaaaggcataaaggccgggaatgaccggatcga
tatcgcccgcgctctggcgcaggacatggccatcctgcgggcgatccgtgttgatggaac
cgcttgtcgaaacgaaatcgaggccctgcgagagcaccggctggccgtcgcggctgactg
ctaaggtcacggcagagcgacgctcggcgggcacgtagcccggcagcggtgtggcatcaa
tgaagacacgcaccggcgcatcgctcgcggccaggcgcacttcctgaaccttgaagccgc
tttgacggttttccagcatggtccagcgcccgatctcgcttccggtgaagtggcgcatat
accatggatagccgataccgagcgcaatgccggcggcgatcatcaggaaaagaacggggc
gcatcaggctttacgctcccagcgccggtcaggcgtctgctgccaataggtcaaatcatg
gttctccgccttgaaggctttccattgggtgcgggcaatgtcgagctgatcctgatcatg
cccgtcgaacatcaccacaagccgctcataatctccggcctgttccagcttcgcgccttc
cacaagaaagcggaccgttgcaccgttgggattggtttcagtcgtggtcaacaatacggg
ctgatgttcaggattgggttccttatccgtgccatgcgccacaaaagacgtgtccgaaaa
ggtccagagcaggctgtccagcgcatcgcgccgctcttcactgacggtttgaaccgttac
gcgccaaccacgccccaacgagcgttcgacaaggcctggcagggcttcatccagtgtcga
ttccgtcagatggtaaaaaagtatttccgccatgccctgcctgcttgaaggaagatgagg
aaacgcaatcagcttccccatccatcccgttgtttataaagattttagctttcaaattga
tcgcggacaaggcgatcgagcaggcgcacgccaaaacccgacgcccaagactggttatat
tcattggcgggcgatcccattgccgtgcctgccacatcgagatgcgcccatggcgtctcg
cccacgaaacgcttgaggaattgcgccgccgtgatggacccgccatatcgcccggcgctg
ttcttcatgtcggcaaatttcgaatcgatcatcttgtcgtattcggtgccgagtggcaga
cgccacagcttttcacccgttgactggccggcatcataaagctggtcggcaagctcatcg
tcattggaaaaaaggcccgcatggtattggccgagcgcgaccatgaccgcgcctgtcaac
gtggcgagattgatgatgaaacgcggcttgaaacggtcgttcgtgtagtggagcgcatcg
gcgagaacaagacggccttcagcatcggtattgatgacttcgatggtctgaccggacatg
gaggtgacgatatctcccggacgctgggcattgccgtccggcatattctcgaccagacca
atgacaccgatggcgtttaccttggccttgcgtcccgccagcgcgcgcatcaggccggtg
acagcggcagcgccccccatatcgcccttcatatcttccatattggcggcaggcttgatc
gaaataccgcccgtatcgaacaccacgcccttgccgacgaaggcaatcggcttttccttg
cccttggcgccatgccattccatcacgacaagacgcggcgggcgcacggagccttgcgca
acgccaagaagcgcccccatgccgagcttcttcaattccttttcgccaagcacctcgact
ttcacaccgagtttttccagcttttcagcttcttccgcaaactccacggggccaaggata
ttggccggctcgttgacgaggttgcgtgcctgaatgacgccatccgccaccgcttcagcc
acttcaaaggtcttccgggcgctatgggtgtcggcaacgcaaatggtgatcttcgccgca
tgtttgggctcgccgttttcctcgctcttgcgggtcttgtagcggtcgaacttataggag
cgcagaaccatgcccagtgctacgtcagcggcttcatcgcctgcaatcgtcgtttccggc
agcgccagcgtgagcgtaacacgctcggcattgccgatttgcgaaaatgccgcgccgcca
atcttcagccaatcgtcattgccaagtttgcccggctcgccgacgccgacaaggacgatc
ttttccacacccgccggggtcgtctcgattgcttcggcagtcttgcccaaagccccggtg
aagccggaaatatcggcaatacgcgcaatcttttcagcgccgccaacggccttggccgcc
tcatcggcaaaaccgccgcccttggccaccagcacgacggccacccccttttgcggtact
tcaaattcgctgaaagagatcgaaggacgtttagacatgataactccagacttggattga
agaatgacacgattgtgtcgctactttttcctctctcatgtgagacgaatatggcgaaaa
cagcaatcttgccaggtcatacgattcagatttgcgttaacgtgaacaaatcggtgacga
agcaatccctacccgtttttccggccaacatcaaaaaacaggttgcttcggcaattccaa
tccttttaacaaaaggccatgccaggctgtggtgatgccgatttcggattcgacgcactg
gtctacaggtctggcatttagtaatctgttaaccaaatttattggggcaatcttagccaa
acggccttagattaaattgcaattgtgagcattgtttcattttccgaggcaggctctttc
aacggaagcgggatgtagactccacctatgcgattgatcgagttgtacatcctgcgccga
gtggccatcatgttcttcgcggtgctgggcgctgcggtgggcattacgtggaccgtgcag
gtgcttcagcgtatcaactttctgaccacaagcgggcaaaccttccagacaatcgtccag
ttcagttcactgctgattccgtctgcgattccgcttgtgatgccctttgcgctcatcatt
gcaattacccagacgctttcgacgatgaatcaggattcggagctcgtcgtcatcaacgct
tccggcgcgccgcgcagcgcggtaatgcgcccgattctgatcctggctgcaacagtttcc
gtgacttcgtttctgatcgccaattatgtcgagccctatgcccgcataaatatgcgcgcg
atgatcgccaatgccagcgccgacctgatgcatgtcatcattcaggaaggcactttccgc
aagcttgccgacaatctctatattcaggttgccgaacgccgggcagacggcagcataggt
ggccttttcattgcggattcgcgcgatccgacactcgatctcatttattatgcggccgac
ggcgccattgcctccacgccatcgggcgacatgctgctgatggaaaatggcgaagtgcag
cgccgcaatgtctcggacggaaccgtttcgatcatcaagttcgattcctatgccttcgac
ctcaaccagtttgcctcagcaggtgatgatttcgttatttttgccaaagacaggccgctt
acctatctactgaatcccgaccccaacgacccgatgcttcagacaaggcctttgacttac
aaagccgaattgcatcggcgtttcacacagtggatctatccgctcattttcgcgatgatc
gcgctcgccattgccggcgattcccgctcgcatcgcgaagctcgcgtttcagcctctttt
tccgccatcagcacggcgcttctcgtctattgggctggctatttcgcctccgaccgcgca
gacaaggacccaagctacattctcgtcatgtatctggtgccgctggtcgtctttctggtt
acgggcttcatattgctgacagggcggcgcctcggcctgcccgataagtggagcgatcgc
attctcgatttcctcgacaatacgaggcggcgccttggcgaattctacgcccgctttacc
ggacgtccccgcaacaatgccggaggccggttatgatcggctggacgctgggacgatatt
tctttacacgctatgtgcagatcacgctttattttctgcttggcatttttgcgctggcgc
tgctgctcgactttaccgaaaatgcgagcaggctcgccaatctgcccgcttatacggtat
gggcggcgctaggcctttccgccatgcgcgtgcctttcatcatgcagcagatgattccgt
tcgtggcgctcttttctgcaatggcgacgctcatctcactcaaccgcaaatatgagctgg
tggtggcgcgttccgttggcgtttcagcgtggcagttccttttgcccgcctgtttcggtg
cgctgcttttcggccttgccacgattttcatcctcaacccgcttgccgcacacggatttt
ccaaagccgaagagattgcggcaatgtggaaaaccggcaaggtaacggatgtctcggcct
tgcgtgatccgtggcttcgtcagaaaaccgacgaaggcgagacgatcatcggtgcaaaga
gcattctcaatcagggcaccacccttgcggatgcgacctttatccagttcgacgagcaaa
agaatatcaaggaccgctacgacgcgcggaccgcgacgctgcaagacggctattgggagc
tgaccgatgtcatgcgctttgcgcgcgggcaggaaccgcagaagcttgaaacgttccgga
tttccacgcagctgcgcccggaatatgtggaggaaaagcttgcctcgcccgagacaattc
ccttcacgcaattgcgccacaagatcgaagtagcgcgttctttcggttattcggcaaacg
catttgacatgcaataccagtcacttctggcattgcccgcactcttgatggcaatgacgc
tcattgctgcaacagtgtccttaaaatttgtgcggtttggccagtcgggagcgatgattc
tgggtggcgttattgcaggcttcgtgctttatgtcgtctcggtgctggtgaaggctttcg
gcgatgccggattcgttccgccattcgtggccgcttgggttcctgtagttattgcgacat
tctttggtgtctcctttttgttgcataaggaggatggttagtgggtttgagtaacacccg
catggtattgccccatacgctctcgcgccttgcgcgcgggactgcattggcgtgcgtcct
tgctttgccttttgtttctgtcgcaattctctcctcgcctgcccaggcgcaggatgccct
gtcagccaattaccagagcgatccaaacgcccgcatgctgcttcaggcagatgaactcgt
ctatgatcgcgatgtgaacaccgttaccgcgcaaggtaaggttcgcattgaatatgacgg
caaccggctggtcgccgacaaggttacctataaccagcaaacccgccgcatgaccgcgac
cggcaatgtcgaaatcgtggagcgcgacggcaaccggatctattccgaccatatcgatgt
gaccgacagtttccgcgatggctttgtgaacggcctgcgcgtcgagacgacggataatac
gcggtttgtcgctgagagcgccgaacgcagcaacggtgaaatcaccacattcaacaatgg
cgcctataccgcctgcgaaccctgcgccaagaatccagacaagcccgttctgtggcagat
caaggcgcgcaagatcatctggaacagtgcaacgaaaaccgttcgtttcgagcggggccg
ttttgagctgtttggcatgccgcttgcctatctgcctgctttcgagatggccgacccgac
ggtcaaacgcaagagcggctttcttttcccgggtttcgcctataaggacgatctgggttt
cggcatcaagaattcctatttctgggcgcttgcgcccaattatgacctgacgctttccac
gacagcctataccaaacaaggtttccttaccgaagccgaatggcgccatcgtctggaaaa
cggcgagtatgatttccgcattgccggtattcatcagttgaagccggaggaattcggcgt
caccacgatcgaccgcgagaaaacgaatcgcggtatggtggcctccaagggtaatttcga
tattaattcgcgctggcatttcggttgggatgtgctggcccagaccgaccataatttcag
ccgcacctatgaaatccagggctacaatgcccagacgcaggtttcaaaaatctacctgac
gggcatcaacaaccgtaactatttcgatctgaatttctatcgcttcaacgttcaggaatc
ctacctggcgggcgatccgaatgaaatgtattcaaagcagccctgggtattcccaagcct
ggattattcctacaccatgccggagccggtctatggtggtgagttgaatttcacgaccaa
tttgcaggcgctttatcgaaagaatgcggattatacgaatcctttcatcagcgttgacga
gaatggttcctgggtcacaaagcccaatccctaccctcgcattccgggcttcagcggcac
caatctacgcttcaccagtgaagccgaatggaagcggaccttcatcacgccttcgggtct
tgtgattacgccgcttatggcgctgcggggcgatgccattcgcgtagacacgaattttga
tccggcaaatgcgggtttcaccgatgctgtcgttcggtcagaagcactgcgcgccatggc
gacggccgggcttgaattgcgctggccgatcctgttctcaaccaccagttccacacatat
tctggagccggttgcacagatctttgtccgcaacaatgaacgctatgccggccagcttcc
caatgaagatgcgcagagcttcgttttcgacgcctccaatctcttctcgcgtgacaaatt
ctccggctatgaccgtgtggaaggcggtacgcgcgccaatctcggcctgcgctattctgg
taatttcaaggatagcgactgggcactttatgctcttggcggccagtccttccagcttgg
cggcctgaactcctacgccgccagcgatttcgtcaatgtcggtgcggattccggcctgga
ggatgcgcgctccgattatgtcgccatgatcggcacgtcgaactcgaccggtctggcgct
tgccgcccgcggacgcttcggcaaggatgatttcgccgtccagcgcggcgaattcgaggc
gcagcaaagctgggagaagctaaccgtttcgggccaatatgcctatattgctccgcagcc
agcctatggctattccgatctccgacaggaagttacagggtctgccacggcgcggatcaa
taccaactggcgggttttcggctccggcacctatgatctcgtatcggatacgctggtgcg
ggcctcatctggccttgcctatgacgatgagtgcttcacctattcgatggcctatatcca
gacccgcaatccgggtgacgaaaaggcatcgcatagcgttggcttcacgatttcgctgcg
cacgctcggcgatttcggcaacggttcgcagactttctagggaaacgggctggaagtacg
gtcaatgcatccggcattttcttttgtttgcgcaacaatctccagcctgccattggaaac
ctgttttcagttggagcggctccattttaactgaaaccgcttgaggtgcagtaaaagcca
aggcctacgctaccgtaaattattgaatgtcattgtttcgccgcagtggctgctttatac
aggcaacatataattggcttttgatagatgaattgcgtcacgcatatgccaaggcgggac
acatccggtgaaaaacacattcaccgaccggaaggaatcgggaaagaaagatgatgtttg
caagacctcttatcgcctccatgctaggcgctgccgtttgcttgacggcgcttggaacgg
ttgcggctccagctttcgccgcaggagaatccgaggtcaaagtcatcgtgtccggcaatg
ctattaccaatagcgacatcaagcaccgcatggccttcctcaagcttcagcgtaaaagcg
gcaatctcaaccagcttgcgcgcaacgagcttaccgaagaaatgctcaagcgcatcgaga
tgaaatcgcgtggcatcaatatttccgataaggaagtggatgacgcctatgccgggtttg
caagccgcaacaagatgacgctggcgcagctcaatcaggttatgaaccagtcgggcgtca
cgccggaacatttcaagaaatatatcatggtccagatgggctggggccgccttgtcagcg
cccgcttccgcgcgaccggcatggtcagtgagcaggaagccgtgcagcgtatgctgaaga
acggcggaaagaagcccgttgcaactgaatatcatctccagcaggtgattttcgtggtcc
ccgcctccaagcgttcgcccgctcttctggcaaaacgccgtcaggaagccaatgcgttgc
gcgcgcgcttccagaattgtgacagcacgcgccagcaagccaagggcattctcgatgtga
ccgtccgcgatcttggccgtatcatcgagccgcaattgcccggcgaatggtccaaggatg
tgaaggccgctggcgtcaaccggacgaccaagccgcacgatacggaaaagggtgttgaat
tcctggccgtatgctccacccgtcaggtgtcggatgaccgcgttgcacagcttgtcttct
ccatggaaggcgcggattcccctgcggggcaggaaaagaaggctgaggaactcagcaaga
aatacgtgcaggaactgcgcgaaaaggccaccatcgtcaatcgttgacggcgccgaagat
agggcgccattcgcgccctttcgcctcggcagcttccggatcagtgttcacatgcgcgca
aagccacttcctccgctcgccgtcagtattggcgacccttcgggtatcggggcggatgtt
gcccttgccgcgtggttgaagcgttgcgaactctccctgccgcccttctttctgattgcc
gatccgaaacagcttgccgcacgggcgcgccatctgggccttgccgttgattttgctatt
ctttccgatcctcgggaagcagaagcagcctttggtgaaaggctgccccttctggcgctg
aaacacagccatacggaaagccccggtaaaccgctaacggaaaatgccgccggggttatc
gaggcaatcgagcgtgctgtcgaactgacgctcaaaggcgaagccgccgcagtcgtcacc
tgccccattgccaagaaacccctctatgaagcgggcttccagcatcccggccatacggaa
tttctggccgagctcgcaggccaccatctcggcaagccagtcacaccggttatgatgctt
gccgggccgcagctacgcgccgtgccggtgactatccatattccgctatcagaggtgcca
gctcggcttaccacgacggaaatcgtcgcggtttcgcgcatcacagcaaacgaattgcga
gagcggttcggcattgcatcgccacgccttgccatttccggcctcaacccccatgcgggc
gaaggcggcgccttgggcaaggaagatgatgccatcattcttcccgcgatcgagcaactg
atacgcgaggggattgatgcgcgcggccccctgcctgccgatacgatgtttcacgcgccc
gcgcgcgccacatatgatgcggccatctgcatgtatcacgatcaggcgctcattcccgcc
aaggcgcttgcattcgatgaaaccgtgaatgtgacgctggggctgcccttcattcgcact
tcgcccgatcacggaacagcatttgatattgccggaaaaggcattgcccgcccggatagt
ctggtggcagccatgcgccttgcgcaacagcttgctgaaaacgcggcgagccgcaacgca
tgagcatcgacagccttcccccgcttcgtgaggtgatcgaacggcatgatctcatgccga
aaaaatctctcggccagaattttctgttcgatctcaacctgacatcgaaaatcgcaaggc
aggcaggcgatctgcgcgaccaaccggtgatcgaggtcggccccggccccggcggcctca
cgcgcgcacttctcgcgcagggcgcatatgtcaccgccatagaacgggatgatcgctgtc
ttgaagccctggcagaaattgcggcgcattaccccggcaggctcaggatcattgccggcg
atgcgctggaacaggatttcaccgcacttttcccggaagggccgaagccgcgcatcgttg
ccaacctgccttataatgtcggcacgcaattgctgctgaactggctgctggtcgagccat
ggccgccattttattcatccatgacgctcatgttccagcgcgaagtcgccgaacgcatcg
tggcaaagccggatagcgaccattatggccggctgggtgtgcttgccggatggcgcacac
aggccaaaatcgcctttgatgtgccgccgcaggctttcactccgccaccaaaggtgatgt
cgtccgtggtccatatcgtaccacgcgaaacgccactgccctgtcgcgcggaagcgcttg
gccagattacgcaagcagcctttggccaacgccgcaagatgctgcgccaaagcctgaaat
ccatcggcggcgccgcacttctggaaaaaacgggcatcgacggcacccgccgtgccgaga
cactaagcgtcgaggagtttgtcgctctcgctaatgcatgtctcccataagtgggaaccg
gttttgggaaacatgcaaaaagcggttcgtgaagccgcttcaaccccaaataccgctcta
ttggccgttatgtgccggtttatccgccgaacccgccgaaccattgtccagtatcggcag
tttcatctcgttcacaatcttgccaacatggctgatttcttcccgaaagcttgaaagcga
agatcccgtcagcttttcaccggcattgagccgcgcggtcagtggatcgacatatttgtc
gccgactttcaattcgtaatagaggtgcgggccggtggaatagccggtcgagccgacata
ggcgatcacctcgccctgcttcacatgcttgccgaccttgagcccctttgcttcggccga
cagatgcgcataggtcgtgctatagccaccctgatgccggatgcgcacatatttgccata
gcctttctgccaggagatgaggtccaccacaccatcgcccgccgcgacgatgggcgagcc
gagcggcgcatcgtaatcgacgccattatggtgtttgcgcacatgcaggaccggatgaat
acgccagccgaaaccatcgttcagccgcccgttcggcaggggcttatgcatgagatattt
ggtcatcggggagccgtcttcgttgaaataatcaacaccgccactcccctcgtggcgata
gagccgcttgctcctgccgttgatattaaactccacatagacgagttccggcgcgttttc
ctcgcttttgcggaacagaagatcgatcaggttgagcgcattattgtttttagcaagtga
tatgccgttatcgcttgcaagctttttcacctcgcgcaccacggcttcgggcgcgcccgc
ctgtttcagccgataggagatggaaccatcggatggctgaaggggttgcggatgataggc
cgtgagcatggcgtcacgcgaaaggcgggcgaacagacgctcattgccgttggcatggaa
aacgccatcatcggcacggccatagacggcgtgggccgcatcgccatggcggaaacgcgc
aagcgatatatgcgccgtcttgtcggcatttttattccgcccggcgggcttgtctatcaa
aagctccagattgtcgcccggcacaagcacggtgcgcgcaagcgcctcttcaagacgctt
gctatcgtccgacgacacaccggcagcctgaagcagcgcgcccatttcctcacgcgactg
cggcgcgatgacgatctcgtggacctgatggcctggcgcggttgcgggcctggcaagact
tacattgatcggaatcccgttctgatcgggcgccaggggcagagccgtctgagcaggctt
tgaaggctcgggagaaacattcgcatcaagcgaaccggttctgcctttcaaatccagcac
gacatgctgataggtgtaaagccgtgcatcgccatcgcctgcgccttccgcaatatcaat
gcgttttgatatgcgccggtttgttgcgatgttcatttgcggtgcaaggcggggctgttt
cggtgcggccgtatggtggctgagattggctgggttcaccataaccggttgcgcggcgtg
cccatgcgggacaagacgccccgtcgtcaaaatcaatccgccgcctgcgatagccaaagc
ggagacaagcgcgaggcagaggcgcgcatgggtgcgcagcgaaaaatggacatagcttga
cgatttcgggatattcagcgaaagcggctcggccagagcagccccgtccggcgtcaccac
gttatgggtgaaaactgcttcaccacccacgcgtgccgatccaaagaccatccgtgtttt
ctccgccaaccgcttgatcgtcctgtaagaataagacttcttggacctaacggggataga
gcggccaaaatatgtcactccggcagatatccaccggagattaaccatcttcgcatcaaa
tattcaggcctgcgcgcggttgcgcctgtgctgggaaagcgaagaccatgtgtagagcgc
cagtcccgcccatatgagcaagaatgctgcaagctgcgccgtcgagaacggttcatggaa
gatgaatatggcgaagaaaaacagcatggtcggcgtcatatactgcatcaggccaagtgt
cgcatagcgcagaagcttcgccccgcccgcataaagaatgagcggaatggcggtgaaggg
tccagccagcaacagaagcgtaatattggaaacgggccccgcaacgaaatggtcctgccc
cgttgcggcgagccatgccacataggcaagcgcggggatgcaaaggatcagcacttccag
cgtaaaaccctgcaagggcggcatcggcaacgacttgcggaagaagccataaaggccgaa
gctgatcggcagggccagcgaaacccagggcaagccgcccgcattgatagtgagaagcac
gaccgccacaaaggcgagacccacggcgacatattgtgtttttgtcagccgctcgcccag
aaacaaacggcccagaaccacgttgaacaagggattgatataatagccgagcgcggcccc
catcacctggtcatgtgcaaccgcccagacataaacagaccagttcatagtgacgagcgc
cgccgtcaatgcagccatggccagcattcgcggctggcgaactgcactcaggatgcccct
gaactgaccaagcaagatcaacagcacaagcgcgaccggcacggaccagatgacgcgatg
cgagacgacttccatcgccggaacgtgagacagcgccttgagataaaatggcaacgcgcc
ccatagtccataagctccgagcgccatcagaaaaccgcgcgaaccgtctgaaagacgtgt
atcggatatagcctgatcagccatgccatcccccccggagaaatcaattagagcacatcc
cgaaaagtgtgaaacggttttcggaaaaaatgcgcgtcaaaacaaaggattagagcgccg
atctcattcaatcagatcgaaacgctctctaaaggctcacgcaccgctgcatagcaggag
gagccattacttctcctgctatgcgcccatcgattcataaaatccattcaattaaaatga
tcgaatgatcaatccgcgtgaaatgatcggctattcggcagcggccagacctgccatggc
ccggtttttcatcagcttgtaattgacggaatccatcaaagcctgaaaggaagcatcgat
gatattgtcggaaacgcccaccgtgcgccagcgcgcacccgtggcatcacccgattcgat
cagaacgcgggtgatcgccgccgtgccgccgttgagaatacgcaccttgaaatcgaccag
ttcgagatcctcgatctcggcctgaaagcggcccagatccttgcgcaatgcgatatcgag
cgcgttgacagggccatggccctccgcgaccgacatatgcatctcgccatccacctcgac
cttgaccaccgcctcggacacggttttcaacatgccgttggcatcaaaccggcgctccac
gaggcagcggaacgattcaaccttgaagaactccggttgcggattgagcataccgcgtgc
cagaagctcaaaacttgcgtccgcaccctcataggcataaccctcggcctcacgctcctt
gaccagcgcaatcagcgtatcgagccgaacatcgtccttggcaacgcggataccccggcg
ctccagctcggcaatgaaattcgacttgccgccctgatccgacaccatgacacggcggct
attgccaaccgattccggcggaatatgctcgtaggtctgcggctctttcatcagcgccga
agcgtggatgccagccttcgtggcaaaggccgaagtgcccgtatagggtgcctgctccgt
ggccgggcggttcaggatatcatcgaaagcgcgcgaaatgcgcgtgatggatttcagcga
tgcaggcttgatgccaagctcgaaccgctccgcccaatagggtttgagaaccagcgtcgg
gatgagtgaaacgagattggcattgccgcaacgctcgccaatgccgttcaaggtgccctg
cacatgacgcacccccgcatcgattgcagcaagggaaaccgcaacagcctgttcggtatc
gttatgggcatggatcccaaggctctcaccgggaacaaccgccttcaccgcttcaacgat
tgccgccacttccagaggctgcgtgccgccgttggtatcgcacagcaccacccagcgcgc
acccgccgaataggcagccttcgcgcaggccagcgcatattccgggttcgccttgtatcc
atcgaagaaatgttcgcaatcgaccagcgcctcacggccagccatgcgcgccgccgttac
cgaagccgtgatggattccagattttcctcattggtgcagccgagcgccagacgcacatg
ataatcccagctcttggcgacaaagcagaccgcatcggcagaagcctgcaacaagctcga
caggccgggatcgttggaaacggaaacgcccgcccgctttgtcatcccgaaagccacgaa
cttggcgcgagcggtctggcgacgcttgaagaaagccgtatcagtcgggttggcccccgg
ataaccgccttccacataatcgacgcccagctcttccaacagcgtgacaatcgacttttt
gtcctccacagagaagtcaacgccgggcgtttgctgcccatcccgcagggtcgtatcgta
aatataaatgcgctcgcgtgccattattgccctcccaggcaaacgcccgcttttgccttt
gcccgtcctcgctcgcttcgcggctgcgggcgggcgggtaacgtctgctgcccatccacc
gaggtcgtgtcgtagatataaatgcgctcgcgtgccatcattgttctcccccgcgattac
cctaccacatcccatgtcgttatgcgctcgccagtcgcagggtccttgctgtccttcaac
tgcacgccttcctgtagaagctcgtcgcgaatgcggtccgcctcagcccagtttttcgcg
ttgatgaagttcagacgttccgcaatccgcgccgcaatggcgctcgcatccacatctgcc
ctggcaaagatcggcacatcggaagccgtcacgaaataaggatcaagcaggcccatcagc
gccatcccctcacccagagcagcgacgtccctgaccttgaacgcctgacgcaaggcagtg
attgccgcccagctattaagatcatcgcaaagggccgcagcaaccgcactggcgtgagac
agtttttccggcgcgccaaagccttcgtcgcgcagtaggccataccagcgatgcaattca
tcagccgattccgccagacgctgcgccgtccagttgatcggctcgcgataatgggtctga
agcatggaaaggcgcgccgcaagaccggcccagcggtcgcgcaccgtattatcgccccac
tcgcccaattgcggcaggccatcattcagcacgtcgcggatggtgatgaagttgccgagc
gatttcgacatcttctgcccctcgacctgaagaaaaccgttatgcatccagatattggcc
atgcgttcggttcccaatgcgcagcaggactgggcaatctcgttttcgtggtgcggaaag
acaagatcgataccgccgccatgaatgtcgaactggttcctttccgggtcgtcgcatttc
aacccgccgccgaacggctccagaagcttggccatcgacatggccgagcactcgatatgc
cagcccggacggcccagagtttcaataccagccggtgagggccagcccggttcacctttc
ttcgagggtttccagagcacgaaatccatctcgtcgcgcttgtaggacgcgacatcgacg
cgcgcgcctgccagcatttcatcgagcgagcggcgggccagcgcgccatagcgcggcccc
ttgcgcgcattcatggccgaaggcgagaagagcacatgatcttgcgccacataggccacg
ccgcgctgcaccagccggtcgatcatggcgcgcatttcgtccatatgttcggttgcgcgc
ggctggaccgtgggctgaagattaccaagcgcggtcacatcggcctgaaactgcgcattg
gtgctttcggtgactttgcggatcgcttcattgaagggaagatcgggataatcacgcgcg
gcgcgcgcattgatcttgtcatccacatcggtaatgttgcgcgcataggtgacatgctgc
gcgccgtaaacatggcgcaacagacggaacagcacgtcgaacacgatcaccgggcgcgca
ttgccaatatgcgcaaaatcataaaccgtcgggccgcagacatacatgcgcacattcttc
gcatcgatgggggcaaatgcctccttcgtgcgggtcagcgtattataaagacgcaattgc
ggcgcggtatccggcatggataatcccctttaaagacctgcgaaactgatggcgcgacag
accgcagccgtctggccggggcgttatcatcctgttttgtgaaggggagacgaaaacggc
cgggccagcaagctgctagccaataataatcgcacaaatacaaatgatcgtggtcggcgt
tttcatgacagcacttatccttgccttgcttacgtccgtcaagagcctttcctgccgcgg
gcagcgattctgttgcattttagcaaccgcgcggaaagtttgcgctcattcaccggatta
tcccaaaacaggctccaaacagccttcattcggtctcaatcaatcacaaaatagtgagaa
ggcattattgaaaggatgaaacaatgtctaagaatgatctgcaatcccgccctgagcgtc
tggttgaccagtatcgtgacatcgggcctgccgtgctggttgcagcttgcaaagcgacgc
atcgcaccggcaaccagcagcgcagtaatctggaccgcccgtcaatcctagccgtgaaaa
aaccgggctgacaggctgagaccgatcagggccatgacaacaccgatgatacaatcgagc
acacgccacgcagccggtttggcaaatatcggctgcaacagccgcgtaccgtaaccaagc
gcgaaaaaccagatgcacgatgcagttgccgcaccggcgccataggcggcacgcgctgga
ccttcaagccgtgctgaaaggctgccgatcagcagcaccgtgtcgagatagacatgcggg
ttgaggaaggtcggggccagacaggttgccgctgctgctttcagactcaccgctccgttc
gacttgacctgcattgcctccgggtggaaggcgcggcggaacgccaccgatgcataccag
aacaggaaggcggctcccgccaatgtcacgaaagcgatgagtttcggcgactgcgctatg
agtgtgccaagccctgccaccccggcgctgataagcagcgcgtcagacagcgcgcagatg
agacacagaatgaagacgtgctggcgcagcaacccctgacgcaggataaaagcgttttgc
gcaccgatggcgatgatgagtgaagcaccaagaagaaagccggacagggctgctgggaac
acggatgatttccttgaaaaacagatgctcttctcagtgaagaacctgtgcgggggtcag
aacattgaaagctggccgcccgaatcctcctccggctccggcccttttttcctttttggc
tgaggctggccttgcgtcaagtcttccgtcacgcgctcctgtagatcgggcgacgtattt
gcaaccttgttgaccttgccggaaacggggatagcctcaaaaaaatcgtcctgcacaggc
cgcatgatatcggcaacctctcgggcgaggaattgcttgcagtcgagccagcggcgataa
tcctccggctggaccacaaccggcatgcgctcgtggatcggttgcaacaggccgttcgca
cttgtggtcagaatgcctgccgtgtcgatctgcgagccatccgcgctactccatgtttcc
atcagcgcgccgaaggccaccactccgccgttgcgcggccgcacccaataagcctgcgac
ttgttgcggccttcgcgccgccattcgtagaaaccggaagccggaacaagcgcccggcga
tggctgagcgcggccttgaacgagttcttttcggcagccgtttccgagcggatattgaac
atcagcggccagtcattcgggtctttcacccaggcgggcacaaagccccagcgcaccagc
atggcgatccggtcgggccggttgctgccgggcggcggcgtctcaccggcaagaatggcg
agaatgggttgtgtcggcgcaatattatagcgcggtggaaaatcctccgcgatcaaggcg
ccaaacagggtttccagctcctgcctgcttgctgtcaaagaaaagcgtccgcacatggcc
cggcatgttcaggctttttcagtttgggtcaagcccagctttgcgattgccaaagcttgc
caaccggatcatagctgaaacatgagaacagttgccgtcactcccatacccttgcaaatc
catggcgtttccacaatttgccgccgcgaggggcgattcctgctggtggagcgagcaaag
gagccgtggaagggttggctcgcctttccgggcggcggcgttgaagcgggcgaaaccccg
gaagaagccgcgatccgtgaactgaaagaggaaacggcgcttgatgcacattcgctttgc
catgtcatcaccatcgatctggcgcgcgagggcaatgcctatgaaaagagctattatctc
tcggtttatcgcacgctggaaatatcgggcacggaacagccgggcgatgacgccgctgcg
atccgctggctgacggtggaggaaatggagaccgccaacgtcaccgatagcacactggac
gtggcgcgcatggtggcacaggatgaagacggttctggatattagagcggttcctgtttg
acaatccgccttgaagcggcccctatttcacgcaagaaataccgttcaagcaagaggttg
atgattgaaagactatagacgtcttttcaggctggctgcgggggctgctgcattgtggct
tgcggtttgccctccggttctggcgcaagatgccccttatgagggcaagatgctgaggct
tgccgaggtgctggggtcgcttcattatctccgcaatctgtgcggggaaaagggaagcga
atggcgcgaccgcatggatgccatcatagcggcggaaaagccgccagaggcggagcgatt
gaaactggtatcgagtttcaaccatggataccgtgtattcagcgacaattatgcgcgctg
caccccttcggcacttgcggcgattgatcgctatatgaaggaaggcggggacttgtcgaa
cgagatcatctcgcgctatgggaattaaccattcattcactcttgtgcggattgacagga
atagtctcatgcaaatccgtgataatctgttaacactgtcttaagaagaaggcagttcag
gccgcaggcggttgcgctcccaagggtgagacttcggccatacggcagaaaggcgaaagc
caggatgaaatcgatggaatatgcaccggcagatctggatgaaatgatcgcacgcgaaaa
gaagcttgtggccattgaatatcagaatgaagcctgggctgacggtatgtccgaaggaat
cgaaccggaaatccttgctgaagccgccttcacgacggccctgaccgaacttatccgtga
ggttggcgacgattgcgcgctcgacctcattgaaaaaatgcgcgaacaggtgattgcagg
tacattcctgtcccggcgtattcttcagtagctcagccaaacgccggtcacgggaccaga
ccggcgcaggcatttctccatggccctccccctgttcagtgccaaaatgctcctccccgt
tggaaatccaccatcgcttaaaaccctggcaacggggctcattcttgcctgcggcatagc
cttgcccgcttcggcaaaggacacgcttcaggttgcccttgcggatcgttcggagtttct
gcccctttcccgctcgtccattgaggccaatcggggtaatacgcccgcactcgttcccct
gcccgatgcgctgccgcgcgccataccgaaatccgcttccgatggtgcccccgccccact
tcatatttcaaaggccattccggaaattcaccgggatttcgacaagctgcccgagcctgt
gcgcgcgatgcgcgagcggatgctggaagcggcacggtccggcgacattgaaaggctgcg
tcccctcctcggcgttcaggacaaggccacacagcttgcgcttgaagacaacgaagaaga
tgtcatcgatttcctgaaatcgctttccggcgatgaggacgggcgggaagttctcgccat
catcacggatctgctggataccggctatgtccatctgaatgtgggccagcaaaatgaggt
ctatgtctggccctatttctacgccatgccgctcgacaagctgacgccgccgcagatcgt
ggaactgttccagatcgtcaccgctggcgacttcgaggatatgaagaaggcaggcggcta
tattttctacagtatcggcatcggccctgacggaagctggcgcttcttcaccgccgggca
atagagctgctcccgttacgagcgaaccgctacaactctttgtttttcaccgtcagcgac
ggggcagcgcttcgaggaactccaccggctcgcccttgtgaggattgacgatttccgcct
cccacatcaccttgatgccgcgcacgaaagtgccaaccggccatccggtgacggtcttgc
catgatagggcgtccagccggctttcgatcctgcctgttcatgcgtgatcgtttcgcggc
gtttcatgtccacgatcgtcagatcggcatcgtagccgaccgcgatgcgccccttgcgcg
ccatgccgaaaatgcggttcgggccgtggctggaaagatcgacaaaacgctccagtgaaa
gcttaccggcattcacatggtccagcatgatcggcaccagcgtctgcacgccggtcatgc
ccgatggggaagccggataagacttctgcttttcttccagcgtgtgcggggcatggtctg
aacccagcacatccacgataccctgatcgatccccttccacacaccttcacggtggcgct
tgtcacgcaccggcgggttcatctggatgagattgccaagcgccttgtaatcatccgccg
acagggtgaggtgatgcggcgtcgcctcgcaggtggcgacgtccttgtaatctttcagga
agtcgatttcctcggcggtcgaaatatgcagcacatgaatgcgcgcgccagtctcgcggg
cgatgcgtaccaggcgctgcgtgcattgaagcgcggcaatctcgtcgcgccataccggat
ggctcgatggatcaccctcaacgcgcaatccttcacgttccttgagccgaaattcgtctt
cggaatgaaaagccgcgcggcggcgcgtattcctcaggatcgagcgtacgccatcatcgt
cctcaaccagaagatcgccggtggacgaacccatgaataccttgatgcccgccgcgcccg
gcaggcgctccagttcggccacgtccttcgcattatcgcgcgtgccgccgacccagaagg
cgaaatcgcaatgcatccgatggcggccacggcgaatcttgtcttccagcatttcggccg
aagtggtcagcggcttggtgttcggcatttcaaaaacggccgtcacgccgcccagcacgg
cggcaagtgacccggtttccagatcttccttgtgctcaagacccggctcgcggaaatgaa
cctggctatccacaacgccgggtaggatatgcaggccagtgcagtcaatcacttcaccgg
ctgagttccctgcaagcgacccgatagcggcgatgcgtccgttacgaatgccaatgtcgc
gctggccgataccgtcatgattgacgatggttgcgcctttcaaaatcgtatcgaatgttg
cggccatgggtgtctcctgcttttcggatgggacttgcgagcctttacattggggcttac
gtaacgagggcgcgaaaggcaaggacgaagcgatgatgacggcatccaagacggtaaatc
tttcctacagggcattggttcacatcacgggcgaagaagcggaaaaattcctgcaagctg
tgatcaccaccaatctcgaccagctcggcccccacgagctgaaaccgggtgcactcctga
ccccacaggggaaaatcctgttcgattttcttgtttcacgcatcgaaggcggcttgcgct
tcgaccttccggctgacgtcgctggcgatttcgtcaagcgcatcaccctctacaggctgc
gcgcgaaggccgaaattgtgcaagtgccagaatcacttgtgagcgtttgctggcaaggcg
attcacctgcttcagataatgattcaatcaagcgcgacagccgctttccggcgcaactga
atgtcctgcgtctttatcaccaagccagtgccaatgcgggtctcgatgcatgggtgcaat
tgcgggcggaatatgggatcgccgaaggcgaagccgattttgcctatggcgatgtttttc
cgcatgacgtgaatttcgaccagacaggtggcgtgtctttccccaaaggctgcttcatcg
gacaggaagtcgtttcccggatgcagcatcgcggcactgcacggcggcgcgttctcattg
caaggtcggatgtccccctgcccccaatgggcacgccgataacggtcgagggacgcgaga
tcggcgccatgggcagctcggccagtcagattggactggcactggttcgtatcgaccggg
tgaaagatgcgatggacaccggcaattccattctggcaggcgatgcagccatcacgctct
ctctcccaccgcatgtgcgcttcggcttccccgaagccgaaacggggcatggctgatggc
gaacgccgaccgcacttccggcaagccccgcgcctggcagcgtatgctgtcggggcggcg
tctggatcttcttgatccttcaccgctcgatgttgaaatcgaggatattgcgcatggcct
tgcccgcgttgcgcgctggaatgggcagacggtgggtgaacatgctttctccgtcgccca
gcattcgcttctggtggaccagatattcaatcggctggtgcccggcgcaagcatcgagtg
gcagatgctggcgctcctgcacgatgcgcccgaatatgtgatcggtgatatgatctcccc
cttcaaggcagtgatgggcggcaattacaagctgatcgaaacccgcctcgaaagcgccat
tcacctgcgcttttccctgcctgtatcaccgccagcaaagctaaagacactgataaagcg
cgccgatcaggtggccgctttctttgaggcgacacggctagccgggttcaccgaggcaga
aggcgtcaaatatttcggacggccgcgcggcctcaatcccgtcgggctggatatcgtccc
gcgccccacacaggatgtgcaggcggattttctcaaacgcttttcggcactcgacaaggc
gcggcaaaccgcatgagccggatcgtggtgacgcccctgtcgcaactggcgacgcagatt
accctccatcgcccaagccatgtcctgacgctcacgagcggagagcccgccgccctcccc
gccgggcatggggcaagccgcctcacgctcatcttcaacgatatcgtggaaccgcgcgaa
ggtctggttgcaccgggcgaaagccatgtgcgcgcgctcatcgattttgtacagggttgg
ccaaggaaagcaccgcttctcatccattgttatgccggcatatcgcgctcgacggcggca
gcctatattgccgctctggcccttgaccgggacatggacgaacaccgccttgccgaaagg
ttgagacgtttttccccttccgccacgcccaatatccggctcatatccatcgccgacacc
atgctcggccgccgggggcgcatggtggaggccataaaggccatcgggcgcggagccgag
gcttatgagggcgaggttttcagcttgcctgtgaaagattgattgcccggccaacggcat
tcaggaagccgctacgggaatcaggcggagtctgggcgcgcggttcccagacatggcgca
tgaggaaatagcccgtcatcgtgaaagcacggtcgagatcgtcataacaagacgcacgaa
gcgccgtatcgttcacaaaagacggcagggacagtagcttttctgcccaaggcgcgccag
cttcgcggcagaccgcgcggcctgatttcggagacacatagatcaggtcatccttccgcc
ccgtcgccgcgcattccttgaggtccagaccgaaaccaagttcctccagcatcatcactt
caaagcgcagcagcaattcgcccgctgccagcggatcatcgaaatgttcgatgatgaggc
gcagggtttcataaagtccgcgatgcggatcacgctccggcaaaagcctgagatgtgctg
cggcaagctgaatgccataaagggcgaccggcgtttcgataagccgcgcggcggcaaagc
tgagcggctcgatggtaaaagttcccatatgttcgtcaagccgggcccaccacgaaacat
cgacatgattacccggttgcagcaaaggctgcatacggcgggagcgcccgccgcgcacca
tgcccatatggcggccatgcccgcaggtcatcacctcgacaatggcgctggtttcgccat
ggcgacgtgtgccgagaattacgccttcatcgcgccattccatgatatccggcctttcgg
cgctcctcctcaggtcgggaaatcaagccccatctcgcggtagcgttccgggtcgttgcc
ccagttttcgcgcaccttgacgaaaaggaacagatgaaccgtctgttccagaatttccga
aatttccttgcgcgcggcttgcccgattgccttcaccgtctcgcccttgtggccgagcac
gatcttcttctggctttcgcgctcgacatagatcacctgctcgatacgtaccgaaccatc
cttgcgctcttcccatcgctcggtttccacggtggaagcatagggcagttcttcatgcag
gcgaagatagagcttttcgcgcgtgatttcagcggcaagctggcgcatcggtatgtcgga
aatctggtcttccgggtaataccacgggccgttcggaacgctttcggccaggtatttggc
cagatccttgcagcccgagccgttcagggcggaaatcatgaaagtcctgtcgaaaggaac
cagttcgttggccttttgcgccaatgacagcagaaccggcggatcgacacgatccacctt
gttcagaaccagaactttcttctggcgaacatccttcatgctttcgagcagcgcctcggc
attttcattgaaaccgccctgcgcatcgatgatgaccagaatgatatccgcatctttcgc
accgccccaggcggtcgtaaccatggcgcggtccagcctgcgcttcgggcggaaaatgcc
cggcgtgtccaccagaacgatctgcgccggcccttcgatgaagatgccgcgcaccagcgc
acgcgtcgtctgcaccttatgcgtgacaatcgaaaccttcgtgcccacaagctggttgac
caacgtggatttgccggcattcggcgccccgatgagcgccacaaaacccgaacgggtctg
cgtcgcttccgtttcgccgccagcaggcgatgtcccattattcattttttatccttccag
gccttcttgcgggaggttgccttccccttgagcaacagcatcccgttgcaacagagccgc
tttcaagccgatcaccgtcgcaatcatttgactatagtataattcgatacaaaaaacgcc
ggttttacctcaagcagaaccgtcacgtttccagacaccctcgcggtaaagcatggcttc
cgccgcactctgttcagcgatgcgttttgaacgcccctcgcccttttccggcgcgaaccc
cttcaccgtcacttccaccagaaacagcggatcatgatccgggccggagcggctcaaaat
ggcatagaccgggtgaacattgccctgctggtgcgcccattcctgcaattcggtcttggc
atcgcggcgcgctgcacccgtttcgagcgaacgctttttccagtaacgctggatgaaaga
ccgcgccgcttccagcccgccgtcgagatagatggtggcgatcagcgcctcaaccacgtc
ggcgcgcacattcaggaggcgcttgtcgttcaacgatttgatgtcggagccggtatgaat
gagatcggcaaggccgatttcatcggcaatggcggcacatgtctcggcattgaccagcgc
gttgagacgcacggacaattcgccttccgatgcttccgggaaagcctcgaacagcatttc
ggcaaccgtcaggcccagcacgcggtcgcccagaaactccagtctttcataattggcgcg
cgcgggcgcctgtacgcttgaatgggtgagcgcgcgttccagccgtttcagattgaggaa
acggtggcctgtgcgctcttccaatatcgatgcagtcttgtttgccgaaaccatcttaat
ttccggtaacggccgtgtgcggttcaccgctgacccaggtaaacagccggttgaaccgga
catcagttggccatttccatatttcaagcgggcttgccttgtcggcaatggagaagaaaa
tgatattggcgcggccgacgagattttcaaacggcacatagcccacgccgaaacggctat
cgagggagttgtcgcgattgtcgcccatcatgaaataatgaccggcaggaacttcaaaga
cgcgggtgtcatcgccaatcgaattcggggcaagctccagcgtgtcataggtcacgccat
tgggcagcgtctcacgatagacttccacggggcggttctcttccgtcacatccggattgt
tgatcgtgcccacgcgctcgcgcttgaccggcttgtcgttgatatagagaacgccgccgc
gcatctgcacacggtcgcccggcaggccgatcacgcgcttgatgtaatcgacggacgtat
cgctcggcagtttgaacaccacaacgtcgccgcgcttcggctccgcgctccagatacggc
ccgaaaagagatccaggccaaaaggcagcgaatagcgcgaatagccataggcatatttcg
acacgaacaggtaatcgccttccagaagcgtggggcgcatggagccggacggaatgctga
aaggctggaaaagaagggtgcggataatcagcgccaggagcagcgcctgcacgataacgc
tgatggtttcgccaaggccaccggattttttagtttcgttcttgctggacacgctcattg
tatctccgcttcctatacgcgatctaataacggctaaggctgcgcgaggcaatcacgccg
ccactgtctcgcacgattatgagtaagagttatctgtcacagtcgcaattattctaaaac
tggcaaggcttcgataatgacgaatgcctgcgccaaaggaaaatcatcggtaattgtcag
atgtattgcagcattggttccggctggaagaagcttttgaagctgctttgccgcaccgcc
ggtaagatgcatggtcggcttgccggaaggcgtattcaccacgcccatatcacgccagaa
aacgccctctgcaatgcctgtgccaagagccttggcgcaggcttccttcgccgcgaaacg
ctttgcataggacgcggcgcgctgcttgcgcccctccgacttcctctgctcgatttcggt
aaaaacccggtcccgaaaacggctgccgtgccgttccagcgttttttcgacccggcgaat
atcaatgagatcgcttccaattccgacgatcatgccttctgcaactcccgctggcgatgc
aggcgatgcttttcggccagacgctccagacggcggcggcggaagacggaaacggcgtag
cgggttacgaaatagaccagcaccgcaaaggccgcccccagaatggtggagccaaacagc
atcggtttcaaaagcggcgtccacacctcctcgaagcgcatggtttcgagcgcatggccc
agatggaccggcgggacgctatcaacgctgccgctcatgatgaagcggccaagctcgaag
gtgctcccccagatgaaggggagcgtcagcggattggcaagcgtcgtgccaagcgcggcg
gccgcgacattgcccgcgagaaaataagcaagaacgatcgcaatgatgaggtgaaaaccg
aaaaacggcgtgaaagcggaaaagacgccgaccgcaagcccagccgccaccgcatggggc
gacgcggtaatgcgcaggattctcttgcccccataccggaacgaacgggagaaagaccgg
cgcggccacaggtaaagcctgaggcgctcccatcttgtcggaggatatctgcgttggaac
aacatgcgcttctaatactgttctctgtttccatagacaattattattattgcgttaacc
aaacgcggctttgtcgctgcgttcagacggcgccacgtcgaggcgcggctgataaaactt
cggcggcacacccagcatccggcgaaacattgtcgtgaaggcggaaacgctgtcatatcc
gagatccagcgccacgctcgtcaccggctctccttctgacaatcgtggtacggcggcaaa
taggcaggcctgttgacgccatacagaaagactcaccccggtttcgcgctggaaatgccg
ggtgaaagagcgccggctcattgccatcctgtctgcccattcatcaatggtggcacgcga
agaaggctttttcacgaaatcccggcatagcttctgcaagcggggatcggaaggaaatgg
caggccgagcgggtattccggcgccgggatactatcgtgcgatgtcgcatcgataatgag
acaccgcatcagatcagtcagccccacgacatgcaggtagtttggaacgccggagatcgc
atcaacgctgatatagatggagcgcatgaaaacatcgccgagtatcgccaccgagtgttc
cacgcctgccggtatccacatggcgtgatcgctcggaatcatccagcggcccgcatccgt
cgtcaccagcaccaccccttgcgaagcacagagtagctgcgcccggctatggctgtggcg
cggaacgaaatacccgtccggatagcgcgtcggcaaggcgattgccggtcctgtcatgct
ctccagcatggcgatgcggtgttcatgaaacctttgcagatcctcattctccggcatcaa
gctctccggcggcggcaaaaatctcatcggggaagactccagtttggcccactctcgcaa
gtagtggaccaaatcacgaaagcgggcggatatcaataatcctatgaaagtgctggcgaa
ggattgcccgcatcatttgcaaatctcgatcttaccctgcaagttaccttgagtgcctgt
ttccttcctgttcgacagaccgatggggaacgtgcctgaaggctggatttcatcttcgga
gtagcaatatgagcgtgagtgctgcgcagcagccatcgaacagcagtgcggacaataccg
tcctcacgatcattctggccacaagcctgggccatttcctgaacgacatgatgcagtcgc
ttcttccggccatctatccgatgctgaaggagaattatagcctgtccttctggcagatcg
gccttctcaccttcacgttccagatgacggcctccatcctgcaaccgctcgtgggcatct
ataccgaccgcaagccgatgccctattcactgacattcggcatgggttgcaccttgatcg
gcctcgtctttctggcgacagcgcatcattattcattcctgctgctgggcgcggcctgcg
tgggcttcggctcttccgtgttccacccggaagcggcgcgtgtagcccgcctggcatcgg
gcggacgccatggtttcgcgcaatcgctgttccaggtgggcggcaatttcggctcgtcca
tcgggcctttgcttgccgccttcatcgtgctgcccttcggccagatcagcgtatcgtggt
tctcggtcgcagccctgatcggcatgttcgtgctatggtatgtcggcaactggtataatc
gctaccgccttgccaatgccagcaagcccaagcccgacaagaccttgccgctgccgcgca
acagggtgatcgcccccgtcgccgttctggccttgctcgtcttcaccaaatatatctaca
tggccatcctgacgagttattacaccttctacacgatcagccatttcggcgtgtcggtgc
agacctcgcagcttctcctgttcctgtttctgggggcggtcgcggccgggaccatcatcg
gcggccccattggcgacaagatcggcgcgcgcaaggtgatctgggcttccattctgggcg
tattgcccttcacgctcgcactgccctatgcaaaccttgaaatgacagcggtgctgacga
tcatcatcggcctcattctcgcttccgcattcccggccatcatcgtgttcgcgcaggaac
tgcttcccggacgtgtcggtatggtttcaggactgttcttcggcttcgccttcggcatgg
caggcatcgccgccgccgttctcggtatcgtggctgaccagaaaggcatcgagttcgtct
acaggatctgctcttacctgccgttcctggggctcttgaccatctttcttccgaagctgg
aacgccgccgcaaggcctgagaaaaacgccccgccaaaaagcaaagagcggttccggcat
aaccgaaaccgctctgatctagtggagcaccgcccgtcccccaacgtgcggtgctcccat
gccactgaccttttgacggcccggtgcagcggcacattcttgatagggcaattggccccc
aacttctttgttctgcagcaatctcacactgcaaaactgaagccgtgtacgctatctctc
ctaaactcatcaaaagctgccgcaacaagacggatcagcgacttgccattttccgtggcg
cggatcgtacggccctcgaccgccaccagaccatcggcaacaagagggcgcagcagcgca
aactcgtcggaaaattccatgcccggcgcgaccgcgttcagatcgacgcagaaattgcac
atgagcgcggagatgatggcggagcggatacggtctgtgtcacgcagcgtgtagccgcga
accgtcgccagctcgccggcttccacgcgcttgcgatattgcccgacatcggaaatattc
tgcgcataaccgcccggaaactgcgagatcgatgacgggccaaacccgatcagggttccg
caacggtcgttggtatagccctgaaaattgcgattcagagtgccttcgcgcgcagcgatc
gcaagatcgtcatccggcagcgcaaaatggtcgataccaaccggctgatagccgaaacca
atgaagctgtccgctacgatgcgggcctgacggaaacgctcgtccgcgtcaggcagcgtg
ttttcatcgatgagacgctgatttgcacggcgctgcggcagatgcgcatagccatagcag
gcaacccgatccggtgagagcgtcacaacgcgctcgcaggtttcgcgcaatgtctcgacc
gtctgcaaaggcagaccatagatcaggtcgaaattgatgcggttgatacccacctcacgc
aggagccttgtagcctcggcaaccgtttcaatcggctgaacgcgaccgatggccatttgc
accctgctgtccacatcctgcacaccgaggcttgcgcgatttacacccatttcggcaagc
gtcttcgccaaaagcggtgttaccgtgcgtggatcaagctctatggcgtgttccatcgag
agatcgaaatcaaacgccgtgcggattgcggccagaacagtctgaaattgcccggcattg
agaatggagggtgtgccgccgccccagtgaagatgggcaacgcggggacgcgccgtaagg
cttgcgctcacagtccggatttctccaagaagcgcatttacgaaattttcgatcacatcc
tcacgtatcgccatttttgcgttgcagccgcaatagtggcatatctgactgcaatacggc
acatggatataaagcgaaacgctttcttccggcccgatctggcgcagccaacggcgcgtg
gtatccatgccgaccggcacgaaatccgccgcagtaggataggaagtataacgaggaaca
gccagtgctgcgtagcgtcttatcgcgtcgtcatgcatggcgcatcactccacccaactg
gcgctgcgggaggagttcgcccggcgcaggaatactggctgaagacgagcattttgtggg
gcgtggaagcacaatacggcaaggaaccccgtatgaattgctgccgatattgcaattgcc
agccacaacgacacctgctcactccatccaactgaccggcctgatcatcaggccctgtca
actctagagctgttcctgttttaacagaaccgctctaactatttgctttgtcgcaatttc
caacccaaaatcgttttacaattttggctcgaaaatgctctatagtcaggatttacggga
gctacggctatatttcattgatttaaatcaaacacagatgggccactatttttatggatc
aaagattatccgggtccagtccagcaacgacagccagtgaacggcgggagagaatttcaa
ctgtgttcgcatcgcgcaattgtatcagcccctgcgtcttcaacttggtgaagctgcggc
ttaccgtttctatggtgaggccaagataatccgcgatatcggtacggttcatcaaaaggt
ggacgggattaggcttttcgccgcgcttttccgcacgtgcggataaaaccagaaggaagc
ttgccagtttctcgaccggcgccaaacgaccaagcacaagctggttatcgcgcgcggtgc
gcagcgccagacgtgtcatctggtacagccgctccttcagcttgggaaagcgctccatca
aacgctccatttccttggccgaaaaggcacacagggccgatggcacgaccgcttccgccg
attgcgaataaacctcatcatcggccagccccagaaaatcgccggggaacaggaagcccg
cgatctggcggcgaccatccggcagcgacgtatagatgcgcaacatgccggaggtcaggc
tatagacccgaagcttcggttcgccttcctcaaccagcatctcattggtatcgagctttt
tcgacgtcatgatggcttcgagggcggcaagatcgccgtcgtcgagtgcggaacacacag
ccatgctgcggacgcagcaatcttcgcacaccttgcagggcgtacgggcggcaagctttt
gattctgatctaatgcgaaaggcactacaaccacgatgaattcctatactgcgggggtag
cagatagctgctttttccctttaattaggaaacctcgacgcgcatcgcaaagcgcaattt
cgccgcagggttggaggctgatattgcgtacctcaaactccgcgcgcaaaagcggccccg
aaacgggtttgggtcagatattgcggctgccgggcttgacggccggaatggctgccagtt
ccggcggcagcttatctgccggataggctggaacttcatattccgccagcgaaatcagcc
gggtaccaacatccgccttgcccgccgagcgatccacgatacaggctgcggcgacaacct
cgatgccaagatccttcatgcagtcgatggtttcgcggatggaaaggcccgtggtgacga
tatcttccacgatgacgacgcgcgcgcccttcggcacgtcgaaacgacgcaggcggaata
cgccattctcgcgttcgacccagaccgaaggaacccccagatggcgggacgtctcgtaag
acgggatcaggccgccgatggccggcccgaccacataatcgatggggccgagatcggccg
ccctgatcttttcggcaagcgccttgcatagtttttccgtcttgtcggcatgcatgaaca
cgcgcgccttctgtagaaaaacggggctgcgcaggccggaggtgaggataaaatggcctt
caaggatcgctcccgcttcgcggaagacggcgagcacatcgtcagtattcatttcagtcc
tatccgttcacacgctttgcgctgctgacgctcgcgctttctttcaattgagagatgatg
cgattgagatgcttgaggtcccagacctctacatcgataatcatttccgtaaaatcgggc
gccgtgcgcaccatggagagattgtggatattggcatcatttgccgccgcaatctgggca
attttcgccaaagagccgggcgagttgattgccgatacgctgatgcgcgcggggaaacgc
tcgctcatctggtcatcgatatcccagcgcacgtcgatccagcgctccggctgatcgtca
taggccgtcagtgcgggcgactggatgggatagatcgtgatgcctgcgccgggctgcaag
atgcccacgatgcggtcgcccggcacggccccttccggcgcaaaacgcacaggcaggtcc
ggattggttccgcgaatgggcagtgcgcgcttgccgggcttcggcgtcgttgccgccgga
tcaaccttggcagcagcaccctcgcctccttccggcaccttgaagatcatgccagcggcg
ttctggatattgaaccagcccttctcgccagccttggcaggattgttctgcgtggtgacg
cgagtgtcctgataatcgggatagacggccttcaccacatcggtcgagggcagttcccca
cgcccgacggctgcaagcacgtcttccacatccttgcgcgccagacgcggcaggccaggc
ttcaaaatgtccttgctgaacggtttgcccgcgcgctcaaaggcacgctccagaattcgc
atcccgaggccggaatattgcttgcgcacggcagagcgtgtggcgcggcggatggccgcg
cgcgccttgccggttgcaaccagcgattcccaggcggcgggcggaacctgcgccttggag
cggataatatccacttcgtcgccattcttgagttccgtcatcaagggcatgatgcggcca
ttgactttcgcgcccacgcagctgtcgccaatatcggtgtgaacggcataggcaaaatca
ataggcgtcgcgccgcgcggcagcgcgatcagcctgcctttcggcgtgaagcagaagacc
tgatcttgaaacagttcaagcttggtgtgttccagaaattcttcaggattgtcgccctca
gacaattgctcgatggtctggcgcagccatgcataggcgttggtctcggtcgaaatcttg
tgcgggttgttggcgctgccacgatccttgtaaatggagtgggccgccacgccgaattca
gcgatctcatccatttcgcgcgtgcgaatctgcaattcgatacgctggcgcgacgggccg
atgatggtggtatggatggagcgataatcgttctgcttcggcgtcgagatataatccttg
aaccgtcccggaaccatggaccatgtggtgtggatcaggccaagcgcacgatagcaatcc
tgcaccgtatcgaccatgacgcggaagccgaaaatgtcggaaagctgctcgaaggaaagg
cccttggtctccatcttgcggaaaaccgaccatggcttcttctggcggcttttcacgctg
gccttgatgccgttcttctcgaaaatttcagagagatccgtttcgatcttctgcaaaaga
ccgcggttcttttccagaagctcggcaagcctgtcggtgacggctcgccatgcatcggga
ttgatatagcggaaagccagctcctccagctcctcacgcatatcctgcatacccatgcgg
ccagcgagcggcgcataaatatccatggtctcctcggcaatacgcaggcgcttgtcttcg
cacatcacgccgagcgtacgcatattgtggagacggtcggcaagctttaccagaagaacg
cgcacgtcctctgaaatcgccagcagaagtttacgcaggttttccgcctggacagccttc
ttggaaacgagatcgagtttcttgagcttggtcagcccctcgacaagcttgccgatttcc
ggcccgaaaagctggtcgatttcctgccgggtggccgtggtatcctcgatcgtgtcgtgc
agaagcgcgatggcgattgtcgcctcgtccaaatgcatatctgtgagaatagccgccact
tccagcggatgggagaaatagggactgccgtgtttctgcatggcataaacatatgccttg
ttaagaagcgcctcgttcacatcaggcttgtatcgctgcacacgctccacaagctcatat
tggcgcatcatctgccgaaactccctcgaaccaaaacacatacagagatatcggccattt
tgatcaggaatcgtaaaaaaacgaatatctcacgatccttgagcaatctttctgccaata
ggatcaatttcctacagaaatttccttccggcaagcatttccaacaatacacagaaaaat
ctgcgcacaaaaacatgcgctacggcatagcaaagccgcagcgcatgaagaattgcaatc
tgatagaacgatcagaagccgtcgttcttttccggcgcgacaaggccttcaatgccagcc
agcagttcttcttccgacatacggtcgaaagtcaccacatcttcctcgccagcctcagca
atgccttcggcaatttcttccgctgcattggcaatctgggccggagcggcttcaggctca
tccacttcaacatgcttttgcagcgaatggatcaggtcttccttcagatcatccggcgag
agggtctcatcggcaatctcgcgcagggcaacaacaggattcttgtcgttgtcgcggtca
accgtgatcggtacaccctgggaaatctggcgggcacggtgaccagccagcagaaccagt
tcaaaacggttctcgaccttgtctacgcagtcctcaacggtaacgcgggccatacgcggt
ccctttcattcctcaaaatttaacgggatttgccttgcacataacgcttgtggaaggaaa
ttacaagcaaaagcgcaaagcacctcattacaaccgattatatatctcaatgcttcatgt
tttcatgaaaagtgatgcagaatttgaaattcggttcgttctgatacaatattcagcaag
ctatcaatgattctcccaggataatttctcctgtagtaatttagcggggttaaataacaa
ccacaagttgcttgtttttctgcaatatctccttagaacgcaataaacgcattggtaaac
gataattaccgcccgccgtttaagaaactaatctgaatacgcggtcgccggtccactccc
gtccggccgtagagtggatatattacacgatgttcgattctcgtgaaaaaattgcgcttt
tcataaacggcgccaatttatatgcagcttcaaaaacactcggtttcgacatcgattacc
gcaagcttttgaaggcgttccagaagcgtggttatctgctgcgtgcctattattacacgg
cattggtggaagatcaggaatattcatccatccgcccgctcatcgactggctggattata
acggctacaaggtcgtgaccaaggccgccaaggagttcaccgattccacaggccgccgca
aggtcaagggcaatatggacatcgagctgaccgtcgatgccatgcagctgaccgataccg
tcgatcatttcgtcattttctccggcgacggcgatttccgctcgctcgtcgaagctctcc
agcgcaagggccgcaaggtgtctgtcgtctccacgctcaccacgcagcccgccatgattt
cggatgaactgcgccgccaggccgatcatttcatcgatctggtttcgctgaaggctgaaa
taggccgcgatccttccgaacgtgccccgcgccgtcaggaagaggatttcgacgagagct
attgacgttgccgttggcccggttcatgcaagggcatgatttccgaaccttcgccaaatt
gctcaatctgcccgcggctccatgcgttcttacaggaatggcgacaaaaggagcctgcgt
ggcataacgcgcccgtcccccctttccttcccgggagcgatgaagacgttcggcttctga
tcgtagggcttgcccccggccttcgcggagccaaccgcacgggacggccctttaccggcg
attatgccggggaacttctttacagtacgctttgcgaattcggcttcgcgacgggaaaat
tcgaggcgcgcccggatgacagcctgcggcttctcgatgcctgcatcgtcaatgcggttc
gctgcgtgccgccggaaaacaagcctgtcggcagcgaaatcaacaattgccggcaattcc
tgacaccgatgctgacgcgctttcccaatctcgatgcagtggtcacactggggaccatcg
cccatcaatcaacagtgcgcgccttaggcgttccggtttcgcgccacccgttcggccatg
gcaaggccaccgatatcgggccattgcggattttttccagctatcattgctcgcgctaca
acacgaatacgggcgtgctgaccgatgcgatgttccgcgatgttttcaaaaatgtacgcg
cttatctaagcgagaaagcagccggaagcgcacgtctgtctgtctgaatgatagatcggc
gttccaaccgttttttatgacacataccccgaacaccgcttcgcacttttcgggatacag
atctgccctacgcgcatcttatctgatcgaagcaggatcagaaatcagtccagtggactg
atttccctgcgtaggcgcttcgcacttttcgggatgcagatctttccttgcgcgcatctt
atccgaaaaccgcttcgcacttttcgggatgcgctttgcaattcatccccggtcgcgcaa
cagacgcgctttttcgcggttccagtcgcgcttcttttccgtttcgcgcttgtcgtgggt
tttcttgcctcgggcaagcgccagttcgagctttgcccggccacgatcgttgaaatagag
cttcaatggaacaaccgtcatgccctcgcgcgagaccgaattgaacaggcgcgacatttc
ccgcctgctcaccagcaatttgcgcaggcgccgcggctcgtggttgaagcggttgccctg
cgtatattccggaatataggaattaatcagccagaactcgccatcctcgaagcttgcata
gctctcggcaatattggcctgattggcgcgcaaggatttaacctcggtgcccgtcagtac
cagaccggcttcgagtgtgtcgagtatctcgaaattgaagcgcgccttgcgattttcggc
aatcattttgcgcgcgggagaattcttgggcttgttcatgatggcaccatataatgtgga
atgccggaaatgaaaacgctcccgcagcgacgggagcgtaaaattcgccggattggcaaa
tataccgggtcagttgatgaggcccgcgtgcttcatggcatggtcgatcttttccgccgt
cgccgcttcgatcgtaaccattggtgaacgcagaacattttcaatacgacccaggcgcga
aagcgcatatttcgggccggaaggattgggttccaggaacagcgccttgtgcagcggcat
caaacggtcctgcaattccagcgccttggcgaaattaccagcctggcaggcttcctgaaa
ttccgcgcaaagacgcggcgcaatgttggacgttaccgaaatgcaccccaccccgccatg
agcattgaagccaagcgccgtggcgtcttcaccggaaagctggatgaactccttgccaca
gatcgcgcgctgttcggaaacacgctcgatcttgccggtcgcatccttgacgccgacaat
attcttacagtcgcgaacgagagcgcccatggtttccggcgtcatgtcgataatggaccg
gcccggaatgttatagatcaccagcgggatcgagatagagcggacaacgcgcgaaaaatg
ctcgtagaggccacgctgattcggcttgttgtaataaggtgtgacaaccagaaccgcatc
cgcgcccgctttttcggcgtgctgcgccagttcgatcgcttccaccgtattgttcgagcc
ggcacccgcaatcactggcacacggccagcggcgacttcaatgcagacttcgatcacacg
cttatgttcatcatgggaaagggtcggcgtttcgccggtcgtgccaaccggaacgagacc
tttcgtcccctcttcgatctgccagttgacgaatgcacgaaaggctttttcgtcgaacgc
cccttcacggtcgaacggcgtgacaagtgcggtaattgagcccttcagcattcgtgaact
cctgaaacagatagacgggaccccacgcagcaaagcccccttcgggcttcatcggattat
gcgtgaggcgttgcaccatagtcttgccacgcgaatggagcaagcggggtgtatctgcaa
aaaagagataatgcggcagatttacggccaaacttacaggcgttttgacgctccctcaca
ggccgtttttcaaagcctcgcagttacattttccgcagccgcgccagcgcgtatttcagc
ttggcccataagtttttattaaggatactttcactcatccggcttatattttgcactgac
gctcgccaggcggaatgccgggctcagaaaagtcggaatttggtaacatatagctcccaa
ttcagatccttattccagtcaggccatgtttaaaaaagtcgcagcgatctcttccaggcg
aacagtgctcctagcaggttgcttcatcgcggctgccgtccagccgatggtttcacttgc
ccaatcgtcgctgccgcctgaaatccccacgccgcttgcgcgccccttcgcgccgactac
cacccatcaatccccaatcagtctggtgacgccgaggccccgccccatcgctcctgatcc
catggccacgtccgccgtcagccggacagataatccggccgtgatcggcggaacattgaa
aaatggcctcgacgcgcttagcgccaagaatgtcgcaagcgccatcgcttctcgcaacaa
cttgccgcgcggctcgctcgaccgtcagattctcacctgggcaattgcaacctccggcat
ggatggtgttcccagcacagagattgcggccgcagcatccgaactttcaggatggcccgg
catggccaccttgcgccggaattcagaacgggcgcttttcaaggaaaatccttcttctgc
aaccatcatcgccactttcggcagcacacgtccacagaccacggaaggcatgatcgcttt
ggcacgcgcctatgtggcgacaggcaattccaccaaggcgcaccagcttctctcaccttg
gtggaccaggaagcgtctttcatccgacgatgagcagaagatcctgaaagaattttcggc
gattctcacccgcgaggatcaccaacgcaggctgctgcactctctctataatggccgcct
gcaatcggcccggcttcttgccgggcctgcgcaggcgcaatctctttataatgcctatgc
cgcagtggcgcagaaatcacccaacgccgccagtgcaatcgccgccgtggaccgttcctg
gcaggccaatccggtctatcagtttttaaaaattcgctatctgcgccgcgccgagcgtta
caacgaggctgccgagcttctgttgaaagcgccacggaaggcttccgttcttgtcgatcc
cgatgcctggtgggtggaacggcgcatcctgtcacgcgaacttctcgatctcggaaagcc
gcaacttgcctatcggcttgccgcggcccatgccgccgaaacgcccaccatggcggcgga
agccgaattccacgcgggctggtatgcgcttcgcgccctgaaccaaccgaagctggcagc
gccccattttgcaaaaatcacgcaaatttcggcgcgccccatctccgcttcccgtgccta
ttactggcttgggcgggcagcggaagctggttctggcggcgatgcacgcgcctattaccg
gcggtcggcgcatttcggcaccactttttatggccagcttgcggccgccaagctgaatga
gaaggctcctgaactcgcctatcccaagcccacggaagcagagcgtgtgcgctttgcaag
ccgccccgccgtgcaggcaatcaaacggctggagcaggtcggttatggaaacaaggctgc
ggctctttacacacagctttcgcaagaactcgacagtgtgggagaactcgccctgctcgc
cgtgatggctgagcggaacgacaatcattatatggcgctgcgcgtcggcaaaacggcggc
aatgcgcgggctcgatgtcggcgcactttcccatccgctcggcgcaatccctgcaagcgc
gaatatcaagggttccggcaaggcgcttgcctatgccatcgcgcggcaggaaagcgaatt
caatgtcagcgcagtttcaaaagcaggcgcgcgcggcctgctgcaacttatgcccgccac
agcaaaaacggtcgccacacgcaacggaatgagcttttccgcgcagaagcttacggcaga
tgcggcctataatgccacgctcggcgcacattttctcggtgagcagctggatcgtttcaa
cggttcctatgtactcaccttcgccgggtataatgccgggccgcgccgcgcctccgaatg
ggtggagaaatatggcgacccgcgcggcaaatctgtcgaacaggtcgtggattggattga
gcgcatcccctattccgaaacgcgcaattatgtgcagcgcgtgatggaaaattacgaagt
ctataagacccggctgactggccgtgccgatatcaagaccgatctggtttatgggcgacg
ctgataagtagcttctccaaagaaaccggggcggttccagcataaaccggagccgccccc
actggttcagccagcctgtttttttgcgcgccgcgttcctgatctcacattattagctgc
ttttttcgtttttgcgccacgcttcattgtcgatttcgcaggcggttcggcaagctttgc
cgcttgcgctatccagccctcacgctccacgcgccccggaaagccgatacggcgctcgat
ccatatcgcttcctcacgggtccattgcgcgatctggtcgtaatgaaaaatgccaagctc
atgcagcacggcttcgatggcttttccaatcccctcaattgccgtcaactcgtcggcctt
gccgcggcgcggggcctcgcgccattgcgggcggccggcgtcatcgggtgtttccgctgg
gactttctgcaataccggcgctgccgcaacatccgaatcagcagagccttccacaggctc
aatcctggctttttctaacccggctttccttttcaaaggatcgctatccgccctgaccgg
ttctgctggcgggacaggttccggcttttcggccaatggcggcgtggataatgccgccgc
aacaatcgttcgctcatgatcgcttccggcgctttttcgacggcgcaggatgcgccccag
aaagcagccaaccacaaaagcaacggcgatcagtatcgccaattgaacaatcaacaaggg
catttcgtcctcatactccatacacgcaacaatgactgcaatcagccatgccgccaacgc
tcgcccccccatggcaacaaactcatcgctctccagccgtcagccagcccgttgcggcac
caatcagaatagccagcaccaaaaccggccaaaaagtttcaacaagataaagcatgagcg
attccgcataatatttggccagacacttcaagcccttggccgaataatcatagcaaagga
aaggccggattgggaaaactgtcaatcttgaccggcaaagaaatgggggatgacggcctc
ttactgaacggccgcctcgttcactgcacggatttcttcacatcaagaaccgcaagtttc
aaaccataaggcagttgtgctgctttcagggcttcgatttcgtcataaatcgcttcatct
gaaaccgtgccgcgtatcgaaagcttttcatcgacaatctcgatttcggcttccggcaat
ttcttcgccagatcgatggcaaacagaactctttccatgaactccggctgattgccgcgt
gctacggccatttcgtcatcgatgaaaatgtccggtgccacctcgccggcggcggtcatc
acctgatcgcgcgattcgttgtttggaataaagccggaaagcaccagtccttgcgcattc
ctcccgatcttgaatctatagggcgacgcaagctgcaaaaccgtggtcaggtcggtaatg
tcacggatagcccatacatgctccagtgcagcatgggccgctctttgcatatccggatcc
ggagccatgcctttcagcacgacatcccggccatcgacataaaatcccgcccagacatag
ggttccagagcctttgccgtctgttcggcaatatcggtttcaacccggtcagcgccgaac
cagagcgccagcgccgtcaggcacgcagtccaggtgagacaaggccagaaccattttttc
atgctgctttgctccgtttcaggcgatcttccgcgacccctgtagaaagactgcggtcag
cataaaaagcaagcatctgatgctgcacgagggcaacaaaaaacccggtatttctgccgg
gtttctgtatccaatccgtaatggattagaacgaacgctggaagcgaacgataccgcccc
aagcattgtcttcagcaacggtgttcttccactcgccaccaaacttggtgtaggaaactt
ccggcgtaacggtgaagccaggaaccagttcgtaagcaacgttagccgtaactgccgtct
tgccccagtcgtcatgcgcagcctgcaggttgaaggcagccttctgcgtagcctgatact
tcagaccaccccagacagcccaatcgccgccccactggccgtagttctgatccggcgtag
cagcggacgaatatgcgccctgcaaccaaaccgagaactggtcggtgatgttgacgtcgc
cacgaaccttggcagcccattcttcgatgaccgagtcataggcaacaacaccagcgatcg
aaccccagccgccagcatacttcaggccgccaacaacgtcaggcatgtagccgtcgatgt
ggtagttggtcgtgccagtgtaaccaccgtcgttgtcgccaccctgttcgagagcgatca
cagccgagaagccgtttccgccagtgaaggtgtacgagatcttgccggtgcggtaggagc
cagccgagatcacgtcatcgttgatgacatcgccgaggtaaccggtgaaggtatggaatt
ccgattcatcgataccaacgcgcagaccaccgagctggatatacgcgaactccatgacgg
tgccgctgctggtttcattaccatatttaccatctacgcccgaattgttcgcagcatagt
tgaagcgcagttcggtgaaggtcttgagggtgccgagttcggtttccgaaccggtggaaa
cgcggagtgcgaaacgagcgctcttgtcccagccattgcggtcggtaccggagtaaacgt
catcgccgccctttacggcgtaacggacgtaaccatggacgcgcaggcaggtttcggtgc
ccggaatgtagaagtagccagcgccgtaagcgtcgcaaacgcggacatattcaacggctt
cgggctctggcgcgacgattgcgtcggcagcctgagcgccggaagctgcaaccagagctg
cagcggagccaaggagaaggctcttgatgttcatttctgacctccagtcaaagttaaaaa
tgggtctgggcattctgatttggctgaaggacaacctgtccccatcccctaattgaaaaa
gtcgccccgaagcgctccttcttctgaaagtgaagatactcgcccatttattcgtttcaa
catcgaatatgttctcacaacctttacggtgctgctatgaagggcagttgttgctgaaat
gacacgaaattacctgctttagctcggcggattcatgctttattaacataagtgaacgcg
aattaaccgatgttaacgtttgaaaatgcaagttttttaggatcgcctaccgaataaagc
cgcgaatctttcgtcgaaacagcccttaacggaatatgtcggcaaggtggcaagaatcgt
ctgaacggagagcagaaacctcgaatccgtttcatttaataagggcaagtgcgtgccggt
gctaaattgtgggcctttttaagcgcgctatatatataaagagaataatccgcaggaaat
tttaccagttaatgcgtaaatcgcttgaaatgcccaggcgtaccggttatctcgccttta
ccggagaggtggccgagtggtcgaaggcgctcccctgctaagggagtagacctcaaaagg
gtctcgtgggttcgaatcccatcctctccgccagtttttccaatatcccagcaaatcttt
atgtgttcgacgcgcttgatttcatacggaatcggcttttacccctcgcgcactgaatct
ctgtttttccaggctacgaatccagaaaacaagcaagccattgataagtaatggctattc
aaaattctggcgattcttgactggaggtcagaaatgaacatcaagagccttctccttggc
tccgctgcagctctggttgcagcttccggcgctcaggctgccgacgcaatcgtcgcgcca
gagcccgaagccgttgaatatgtccgcgtttgcgacgcttacggcgctggctacttctac
attccgggcaccgaaacctgcctgcgcgtccatggttacgtccgttacgacgtaaagggc
ggcgacgacgtttataccggctcggatcgtaaaggctgggacaagggcgctcgtttcgca
ctcatgttcaacacgaattcggaaaccgaactcggcacactcggcacctatactcagctg
cgcttcaactacaccagcaacaattcacgtcatgatggccaatacggcgatttcagcgat
gatcgtgatgtcgctgatggcggcgtaagcaccggcaccgatctgcagtttgcatatatc
acgcttggtggtttcaaggttggtatcgacgaatccgaattccataccttcaccggttac
ctcggtgatgtcatcaacgatgatgtcgtcgctgctggctcctaccgcaccggcaagatc
gcctacaccttcaccggcggaaacggcttctcggctgtgatcgctctcgaacagggtggc
gaagacgttgacaacgattacacgatcgacggttacatgccgcacgttgttggcggcctg
aaatatgctggcggctggggttcgatcgctggtgctgttgcctatgacccggtcatcgaa
gaatgggctacaaaggttcgtggcgacgtcaacatcaccgaccggttctcggtatggctg
cagggcgcatattcgtccgcagcgacgccgaaccagaactacggtcagtggggcggcgat
tgggctgtctggggtggtgcaaagttcattgccaccgaaaaggtaaccttcaatctgcag
gctgcgcatgacgactggggcaagaccgcagttaccgccaacgtcgcttatcagctcgtt
cccggattcaccattacgccggaagtttcctacaccaaatttggtggcgagtggaaagac
accgttgctgaagacaatgcctggggcggtatcgttcgcttccagcgctcgttctaatca
gatcgacgttaagcatagggcgccaacggtttcccgttggcgccggttcatttgaaacag
cgttcacgaaagcgtgagaatcgattcttccggaatggggattccaggcggatcgacaat
tgagggaattgcggggacgacaaaaagctgggggcaaccggggggtcttgtaaaggatcg
agccatgtctccacataaagttagcctacttatcttgtactctgcgatttattccattag
ctgtgcatcccgtacttggggggatgtgcagtgatcatcgttggggaaacgaagatcgat
acgggcgacaaatatgcgccaattatcgattacaatctgaattatatatccggcaaaaat
ccaaagcaccggctcgtcgagcactattcggtggcggagctgacggcaaaatatatcaat
atcctctgggatgatggatcgcataaatataatgtaaggtcgttcctcggcgagattgac
gagattctgaaaggcgcacgtttttcaggttttgatcaggaaatgctcgattccatcatc
ggcacgcttcgcgaacgcggcaacagcaatgcaaccatcaatagaaagatggctgcgctg
agcaagctgctgcgaaaggcgcacaagatgggggatatcttcaatcttccggagtttatc
cggcagaaagagcgcgtggggcgcattcgattcctggaacaggaggaagagaagcgattg
ttcgccgcaataaagtcgcgctgcgaggacagctatcgcctatcggtctttctcgtggat
acgggttgccgtcttggcgaagcaatcggcctcacatggaatgatattcaggaacaacgg
gttacgttctgggtcaccaaatccaatcgcagccgcaccgttcccctcacccggcgtgca
cgaaaagcatcccatattccgcgtgagaggctaaaaggccccttctccatgctcaatcag
gttcggtttcgccaaatctggaacgaagcgaaggccgaagttggccttggcgcggatgac
caaatcgttccgcacattctacgccatacatgtgcgtcgcgactggtgcgtgggggcatc
gacatccgccgggttcagatgtggcttggtcaccagaccttgcagatgacaatgcgctac
gcgcatctggcaacacatgatctcgattcctgcgttaaggtgctcgaaattcattaggcc
acaacaaaaagcgtcaagctgtggcgattttggaacggactttgagccaacagaccttgc
ggataatgagggacttcccgcctataggacgtgatctggagtagccccgtggcatagaaa
aacggcaaagcaaatttcccttgggctcgcgcagagtaccgaaggatattctcattatcc
ttatagaaccggctgttgcaggctgatgtgcgttaaaacgattccagcaagattgaaccg
ttggagccggtttgcattttgggttcgaaaagcctttaatgccgccgaatagctggccgg
gttggccgggctttcaatgcgcctttactgtcagactgaaacagaccgggatatcgccca
tggcacaacctcgcctcaccccccttgtcgaaagcctgccctcaactgtcccctttatcg
gaccagaaacattggaattacagcgcggtaagcccttcaaggcgcggatcggcgccaatg
aaagcagctttggtccagcgccttctgtcatcgaggccatgcggaatgaagcaaccgaag
tgtggaaatatggcgatccggaaaattatgcgttgcgccacgccattgcagcccatcacg
gcctgaaggctgagcacatcatgccgggcgctggcgttgatgcgttgcttggtctcatcg
tccgtcaatatgtgcagcagggcgacaaggtcatcaactcgctcggcggttatccgactt
tcaattatcatgtcgcaggctatggcgggcagctcgtcaccgttccttatcgcgatgaca
agccagacctcgacgcccttatcgatgcggctgcaagggaaaaaccagcgctcctctata
tcgccaatcccgacaaccccatgggaacatggcacgagggggccgatatccagtccttca
ttgagcgtcttccggaaacaacattattaattctcgacgaggcctattgcgaaactgctc
cggcatcggcatttccacctttcgagacggatcgtccgaatgttcttcggatgcgtacat
tctccaaggcctatgggcttgcaggcatccgctgcggctatgcggtgggaaatccggtgg
cgataaaaaccttcgacaaagtccgcgatcatttcgcagtcagccgcatggcgcaggctg
ccgccatcgcagctttgaaagatcaggcttatttgcacgaggtcgtgggcaagatttgcg
ccgggcgtgatcgtattgcggccattgccgaagccaatggcctccacgctgttgcatcag
cgaccaattttgttgcaatcgattgcggcagggggaaggattttgcgcaggcagtactca
acggattgatttcgcgtgatatttttgtgcgcaagccgggcacgcccgtgctggaccgct
gcatccgtgtgagtgtgggcgtgaaagaacagcttgatcaatttgaagcggcatttcccg
aagcacttgaagaagcgcgcaagatttgcgccgccaacgcagaaaacacctgatcgtgga
caacagcaaaatgccttcaatcaacggccagccacgcagcgtcctgttcggcacactcgc
cggactgtgcggtgcgttgggcatagcatcctacgccggagcagcccatatgggcgaaag
ccatcttggcacgatcgcccctctccttctggcccacgcgccggctctgcttttcctgtc
gctcatcagccccgtcagccgtgtggtacggatcggcggcgcgattctggtcgtcgggct
cgccctgttttgcggtgatcttttcatgcgcgacatgaccggagatcgcctgtttccctt
cgccgcgcccacgggcggaagcctcatgatcctgggttggctttgtcttggctgtagtgg
ctggttttcggccaatgccaaatgaaaaaggggccagagcggcccctttcttattcacat
gaagtgcttttatgaattgcccttcaaacgtgcattgcaaaggctgtaatagccgccgcc
cttttgaacccacttcaggccgcccaaagcattggcatccttgagcgcatgatattggtc
gaggcaggtgtgcatccgtgccttgccggcagattcttttgaatatttcgcggaaaccgc
cgtcgggaacttcacgcccttgggggccgcgacgcttggagcagcaggttcagaatcgcc
atccgtgctcaacgccaccggatccgcgccggggccgcattccgctttacggaaatcgtt
ccacttcatgccattgtcggtaccggcgtctttcgccgcctgatatttcgcgctgcactg
cttcatggtgaggctcttggcgccatcattactggcaggcgcggcggccttcgcggcttt
cttggtcgcaggcgcagcagcaggtgcggccgccggagctgacgcagcatcatcgccaca
ctgagccttgcggaaatcgttccatttcatgttgccaagtgtgccagcatctttcgcagc
ctgatatttcgtgctgcattctttcatcgtcagcgcacttgccggcgaggaaaaggcaat
agcggcagcacccatgatgaaagcggtaccggccatagctgtgatggttcgaatagacat
ctcgttactccctgtcgaacgcggcctctcgatcgctcggcatcttcccaaccccgcgac
ctttctaatatatagaaaccgaagataacatgtttgctctctaccggtccggttatctgc
caagtttgcgcccggcaaagttgactgtcaatcatctgcccaatattaccttggggtcca
atacaaattttctaacgggcattctttgcacgttatggccgtgtgattgccatgaagtaa
agatagagtaattctctatccgtgcacgatctttattcggtaaaagttaacattcatggt
cggcccggctgcaccagcgaatcatgaccatcgccggcagcagcgtcggaaaaccgaacc
ttgcaacaaaaccgggcgagataacgcactgcgcgtcatctaccccccccttcattccgc
aagcgtttttcagcccacatgtcgcacgaaagaatttaacaggaagaaccggaaaaatgg
cgacaaaccaccaatgcgggcatgaaaataacaataatgctagccgtgcgcgcagcactt
ctgcctgttatattaccagtgtttcccaagacttgacgctgagcctgatgatgtaaagcg
ttatgaaccaacatgaaagccgggttttcccggcttttgtgcgtcctgccgggtgatgca
aagcaactccggtgaagacggcatccttggaaccgctctatttcgttgttttacgcatta
tccaaagcaaagccgcttcgcacttttgctggaaatgctctggagtttgaaattggccga
tatcgcagatagcgccccttcgcttgccgatgcatccagcccgatcagtgtcgatcggca
ccgcctctatgaagatgcgattgcgatgctgattggcacatccttcatcgcccttggcat
aacgctttacagccatgccatgctgatgaccggcagcacagccggtatcgccctgctgat
ccattatgcgaccggcacaggattcggccttctttatttcctgataaacctgccctttta
ttatttcgcggtgcgccgcatgggctgggccttcacgatcaggactttcgcagccgtggc
cctattgtccgggttcacccgcctcatgccgctgagcgtcgattttacaagcatcaaccc
gcttttcgcggccctgatgggcggaacgctgatgggcatgggcgtgctggcgcttttccg
ccatcgttccggcgtcggcggcgtcaatattctggcgctctatcttcaggacgcctatgg
aattcgcgcgggatggttccagcttggcctcgatgtgctcatcatgctggcttcgctgtt
tttcattccgtgggaaaacatggttctctcactggtcggcgcggtcgcgatgaatgtcat
catcgcgatcaatcataaaccggggcgctatattggcataagctaacaaaaaagccgcca
tcgaaggcggcttttttcattccgaacagttcgataccagacagttcaatgagccgtcat
ccattcgcgggcgcagcgcaaggcagcggccagttcgctcttgctcatcgttgcggcaac
ctgattgcgcatccgctccgccttctggttgccgcggatggcggcaatgttgagccactt
gtgtgcctcgatcacatcgatctcgcaatcgcgaccgatcgcatatttcatgcccatttc
cagaaggatacgatcctgcgccgcagggttttcgttgtggttgaagctctgaaactgtgc
catttttcttgtccctgttaaatcccgagaaccgtccggtctttcttttgaagctggctc
ctgccgcttcaaaaccgccggatctgtcgttccgttcatgatcctgaagataggggaaag
ggctgaaatgcacgttaaaccagatgcttaacatcaacccaacaaaatccgaacaaggag
taaacttgggattttgttaaacatccaagcctcacggactattgggtttttctgaaaatt
ttggatttggacgcaaggccggcggaaaccggatgataaccatagggcgcattggcatgg
tgagaattggcgccaagcgcgcactccagactgccatgatgaagctgaaaattgcccctt
ccgcttccccggaaactcgtttacgtttacgtttgcgtaagctgatgaggggcgctgaac
gcatgctcctgcaaaggctgaaacgcatgaatagcggcttcatcgccgccccgacaattc
gggattcgcggcattttgggaggaacgaatgatccgcacactaattcttggagtgacgct
cgccgctggttttgcagcacctgcattcgccgacgaagccatagtcggcacgtggaaacg
cccgaatggaacgcttatcagctatgccgcctgcggcgccaacaagttctgcggcacggt
gatgacgggcgaatacaagggcaagtccatcggcacgatgtccggcaaggatggcaatta
caagggcgaagtgaacaagcttgacgaaggcaagacctattcgggcaaagccagcgtcaa
gggcaacacgctttcgctttcgggctgcgtcatgggcggcctgatctgcaagagcgaaag
ccttgcccggcaatagagcactcgcagaaacagcaaagggcggccacaagccgccctttt
gataccatatacgatcaacgcgccttctggccgaagagaattttctgctcctcttcctta
ttggctgcggcatcggcgcgctcacgctcttccttgccaaccagcaacccgcgctgcacg
gcaggccgggcgttcatggtttcatgccaccgcttgagatttgcgaaatcatcgagattc
tgttcgtaattcttgtaggcgttgacccagccgatgcaggccatatccgcgatcgaatat
tcgtcggcgatgtaatcgcggccttcaaggcggcggttcaggacgccatagaggcggttg
acctcattcgtataacggtcgatgccatactggattttctccggcgcatagatgcggaaa
tgcccagcctggccggacatcgggccaagcccgcccatctgccacatcagccattcttcc
accgtaacgcgcttgcgcttgtcagtcggataaaacttgccgaatttacggcccagatat
tgcaggatcgcaccggattcaaacaccgagatcggttcgccgcccggcccttccggatcg
acgatggcgggcatacgattgttaggtgcaattttcaggaaacctggttcaaactgatcg
cccttgccgatattgatatatttcaccgcgtaatggacgcccagttcctccagcatgatg
ctgattttgaagccattcggcgtcggccaataataaagttcaataggcttggtctgttca
gccatgggtcttctcccgctttcttggctttgtccatgaatccaataagcgttagcatag
gccggaagaaaacaggtacaagttaacccggcatcaatatttttgaacgcggcatgaaca
gcaccctcagggaaagttcaggtacgcggccgtaagctccaatgcgaaagcaaacaggtt
tcgaggattggggacaatcatgctgcttcagcggtttacaatagtctgccttatgatcgc
gggttttgccgccttcgccagcattctgacataccggacatacgatatttatggcgacca
gccggttgtcgacgctgtcgccttggcccatatgcacgatcttgccgatggaaagacacg
tcaatgagagccggagcaccttccattgccgccattggcctgcgcatattcctcttcacc
gccatttttacgggccctgccgcggctttcgcctatacgcagatcggcaaccatgcagag
atgaacggggctggcctggttctttatataagcctgcaaagaactgcataatcagatcat
gccaccgtcatggagtttgctatactaggtcatgacgcaacgaatcgaacatccattttt
gactgatattaaaacccctccgctgatggagccggaagtttttagcgacgcgcaggcagc
cgtggccgccttgtgcaaactttacgagcgcaacaccgctttcttgcgctctgcttttga
aaaagttgcccgcggcgaaattgcgccgcagcgttatcgtgcattctatcctgaaatatg
cctttccacgtcgagcttcgcccatgtggattcacgtctggcatatggccatgtctcgac
ccccggcgactattcggcaaccgtcacccggcccgatcttttcgggcattatctgcgcga
acagatccgcctcctgatgcgcaatcatggtgtgaccgtcacggttcgcgaatcctcgac
gcctattcccatccatttcgccttcaaggaaggcgcatatgttgaagcctccgtcgccag
tgcctttacccatccgctgcgcgaccttttcgatgtgccggatctggccgcaacagacga
taagatcgtcaatgccgatttcgagcctgcccccggcgagccgatgccgcttgccccctt
cacggcgcaacggatcgactattcgctgcatcgcctttcccattacaccgcaaccagccc
cagccatttccagaacttcgtcctttttaccaattaccagttctatatggacgaattctg
cgcctatgcccgccagttgatggcggagggcggcggcggttatgaccagtttgtcgaacc
cggcaacattgtcacgcgcgctggcgaaaccgcacccagcaccggaaacccgttacagcg
cctgccgcagatgcctgcctaccacttgcagaaggcaggccatggcggcatcaccatggt
caatatcggcgtggggccttccaacgccaaaacaataaccgaccacatcgctgtgctgcg
cccccatgcgtggctgatgcttggccattgcgcgggcctgcgtaacagccagcagcttgg
cgattatgtgctggcccatgcctatatgcgcgaggaccatgtgctggacgatgacctccc
ggtctgggtgccgcttccagcccttgctgaaattcaggtggcgctggaagaagcggtaga
ggaaattaccggtcttcagggctatgatctcaagcagatcatgcgcaccggaacggttgc
cacgatcgataaccgcaattgggagctgcgcgaccagcgcgggccggtccagcgcctttc
gcaggcgcgggccgtggcgctcgacatggaatcggccacgattgcggccaatggtttccg
tttccgtgttccctacggcaccttgctctgcgtctccgacaagccgctgcatggcgaatt
gaagctgcctggcatggcaacggaattctacaagcgacaggtggcacagcatttgcgcat
cggcatccgcgccatggaaaagatcgcttccatgccggatgaaaggctgcattcccgcaa
gctgcgcagcttctacgaaacggccttccagtgaggttaggggagtaggggaataaggga
atagggcagtaagacagtaaggcagtatgttggagccgtgccggaaacaggggggctcag
acaaccagaaacctattcccctattcccctaccccattcattttctcgccgtaatccggc
actactgccgcctcatgtcaaaaagccgcctgaacctgcccttcctgatacttgtcgccg
ccacgctggtttcgatcccgcttgtgctgagcttcctgaacagccttcacccggcgttcg
acaccttctcacatttacgcatccatctggccgtgctgatggggttgctggcgctgccgc
tgcttttcacgaaactgcggcgcgaaggcgcgatgatcctgttgctcgccgtttttgcaa
ttgccgtcacgccccatgttttccccgcaagtgaagatgcccatgcgggcgaagcagcac
agcctcactatcgccttttgcaaatgaaccttcgcttcgacaatggttcaccggagcagg
cactctccctcatagcccatatccgccccgatgtcgtcaccctggaagaagtatcagcca
tgtggcgggagaagttcggccatattgcatccgcctatccctacagcattttctgccctc
atcccggcgcggttttcggggtggcaatcctgtcgcgccggcccttcatcgctgacagca
cccccgcctgcgatccgaaaggcatgatggccgtcgcctcggtcgatttcggtggccgtc
ccgtggatgtggccgcactgcatctccattggccttggccttttcagcagagcgagcaga
tcgaggccctttcggtgcagtttcgcggactgtcggaaaatgcaatcctgagcggcgatc
tgaacgcaacaccatggagcgcgactacaaagcgcatcgccgaactcgctgcgatgacac
ctgccccgccgaccggcccaacatggctttatcgtcgcctgcccgcttcgttgcgcttcg
ccggattgcctatcgaccagaccttcgcgaaaggccgggtcgcgatatcgaagattaccc
ggcaacagcccatcggctctgaccatctgcccgtccttgtggaattttccatcattcccc
agccggagacagtcgcgtcgtaacaaataaggcggcatagaagccgccttattcagtcaa
attacaattctcgttccggtccttcgccgacatcttcccagcggcggtcgagacggacac
ggtcttaaaatgtgaacattacatgttcacatagaccggtccttcgccgccttgtggcgg
aacccagttgatattctggtttggatccttgatgtcgcaggtcttgcagtggacgcagtt
ctgcgcattgatgacgaaacgcacatccttgacgcccggatcagcagcggcattgccgtc
cgcatccacccattcataaacaccagccgggcaatagcgcgtcgacggtcctgcgaaaac
atcgtgttccgaagtcttctgcaattccatgtcacgcacttgcaaatgcaccggctcgtt
ttcgtcgtggttcgtgttcgacaggaacacagacgacagacggtcaaaagtcagcacacc
atccggcttcggatagtcgatcttcttgtagtttgcagccggttcaagcgcctgcgcatc
ggtcttgccgtgcttcatcgtgccgaagaacgagaagccgaaaagctggttggtccacat
atccaggccgcccagagcaatgccgatagcggtgccgaacttcgaccagagcggcttgac
gttgcgcacgcgcttcaagtccttgccaatggcgctcgcccgccagctattctcgatctc
gatcggctcgtcattggcacggccagcggcaatcgcctctgcaatcttgtcggcggccag
aatgccggacaggatcgcattgtggctgcccttgatgcgcggcacattgacaaaaccggc
cgagcagccgatgagcgcgccaccggggaaggaaagcttcggcacggattgccagccgcc
ctcggtaattgcacgcgcgccataggcaaggcgcttgccgccctcgaacgtatcgcggat
ggccggatgcgtcttgaaacgctggaattcctcgaatggcgagagataggggttcttgta
attgaggtgcagcacaaagcccaccgcaaccatattgtcctcaagatgatagaggaacga
gccgccgccggttttcatgtccagcggccagccgaacgaatgctgcacgaggcccggttt
gtgcttcgacggattaacctgccaaagctccttcaggccgatgccaaacttggccggttc
gcggccctcgtcaagcttgaacttcgcaatgagctgcttggcgagtgaaccacgcgcgcc
ctcgccgatcagcacatatttaccgagcagcgccatgccgcgcgtatagttagggccacg
tgtgccgtcgcgttcgacgcccatgtcgcccgtcgcaacgccgatcaccgcgccctcgtc
attatagagtacttcggtcgcagcgaagcccggatagatttccacgcccagctcctcggc
cttcgtgccgagccagcggcagacattaccgagcgaaacgatgtaattgccgtggttgtt
catcagcgacggcatggcaaaattgggcaggcgcacggaaccggcaggccccagcaccag
gaaatggtccgccgtcacaggcgttttgaaaggatggccttcctcctcgcgccagccggg
cagaagctggtcgataccgaccgggtccaccaccgcacccgacaggatatgcgcgccgac
ttccccacccttttccagcacgaccacggaaagttcggggtttatctgtttgaaacgaat
cgccgctgcaagaccggcagggcctgcgccgacaatcacgacgtcgaattccatgctctc
gcgttcgggaagctcgttcgcttcagacattcattcctccgtccggtatgccatcatctc
ctcgctatgccagcgccaatgatgcatccaattgtttttccgcatgatcctatcacaaac
gccagtgaacgggtcaaaggcgtctggaagatcagtctgtcctgcattccgccataccct
ctcgcagagttggagactgccgcatatgcatccaattgtccaaaaatggcatcatacagc
tacatttttattttaccttaacgtaaacgtcaaatgtggtctatttagattgctgccatc
acgatttggcgaaagaatgttcttcttatgccaacaatcgactgtatgaaccggaaaatt
ggcccatgcccttgcattcggcgccaaaattcgccacctcagacggtgaggtgcaagaat
gaccgatggccgggaaacgctggatatggagggcctgcttcgcttttatgcggaagcggg
tgtcgatgtgccgctttgcgaaacgccgattgaccgttttgcagccgccacacatcctgc
ccccgcacaaagccggatgcaggccgcagcacaacagccggaatcaaacccggcgcaggc
ccgcgaggaacgggcgcgtaccgttgccgtaccctccccttccagcaagccggtgcaggc
tgcaatggatctgcccgacaatgcgcagatcgcgcttgcccgcgaagctgcttcgcaggc
cgaaacactggaagaactgcgcgaaaagcttgcggccttcgacggctgcaacctgaaatt
caccgccaagaacctctgctttgccgatggcgacccttcgtccgatatcatgttcatcgg
tgaagcgccggggcgggacgaggatatggaaggcctgccttttgtcggcaaatccggcca
gcttctgaaccgcatgatcgaggctatcggcctcaagcgtgaagaggtttatattgccaa
tacgattccgtggcggccaccgggcaatcgcgcacccacaccgcttgaaacggagctatg
ccgccccttcatcgaacggcagatagagctggccgcgccaaaagtgctggtggcgcttgg
cggcccggctggcaaggcgctgacgggcgcagcggagggcatattgcgcctgcgcggcaa
ctggaaaatccaccgcacgccgacaggcatggaaatccccgtaatgccgacattgcatcc
ggcctatctgctgcgcaccccggcacagaaacgtttcgcctggcgcgactttctggcggt
gaaactcaaattggccgaattgcgtggttgatattgcccgcatagagcgatagcacgcgc
gcatcgtcactatagcctggtgccgcaaacccggttcaattcgttgttttcgtgcgtatc
aatccgccacttgtcaaatcacgccaaagcgacaagtagcttttgaattcctgacccatt
gtggagtccgtcatggcgggacagcttctgcccatagccgcgctgctggcaagcacattt
ctcatgctgctcgcaggcggccttgccggtattctccttccgcttcgcggtggcatggaa
ggctggtccacgacgacaatcggctggatggggacaagctattcgctggccttcaccatc
ggctgcattttcattccgcatctggtgcgccgcgtcggccatgtgcgtgtcttttcggcg
cttctgacgctgctgtccatggcgctgctgttccatgcactggtggtcaacccggccgcg
tggatgatttttcgcggcattgcgggcttctccctcgccggttcctacatgattatcgaa
agctggctgaacgagcgcgtgaccaatgaatcgcgcggcatgatcttctcgatctatatg
atcatcaccatggtcgggctgcttctggggcagtatatcctacccttcggcaatgccgcc
acgcagacacttttcatcatctgcgccattatctatgccagcgcgcttctgcccacagca
ctttcaagcgcccagtcacccaacccgctgacacaggtttcgctggacctcaaagggctt
taccgccgctcgcccgccgcagttgtcggctccttcatcgcaggcatcgtggcaggcaca
tggaatttccttgccgccatctatggggagatgaacgggctttccactttcggcatcgcc
accatgcttgcctcggcgatgatcggcggcgcaatcttccagtacccgcttggacgcgct
tccgatttcgtcgaccgccgctatatgatgatccttgcaggcgccatcggcttcaccctg
tcgttcatcatggtgctgtttcacccgacctcgccctatacgctctatgcgatgatgttt
ctgttcggctcgatggtctttccgatctatagcctgaacgtcgcccatgcgaacgactat
gccgatgccagcgaattcgtaaagatttccggcgggctgctcatcgtctatggggttggc
agcgtgcttgggccagcaatttcaggcccgctgatggatgtcatcggcgcgaacggattt
ttcgtcaccatggcgattgcctattgcatctatgggctgcacgcctggtggcgcatctac
cggctggagcgccccgcaatcagcgaccagaagaccgagttcaagttccacacgcccgac
gggcaatcgacaccggaaaccatgcagctcgacccgcgtgcggaaggcacatcggggcag
gcgcaataagaccctattgcgcctgcggggcattaaccttgtgcggcgccaacgaaagct
ggtgctcgcggtagatgataaagccgccggcagccatcacgatgccgctgccgatcaaca
tttcaaaggtcggtatatcgccgaagagcatgaagccgatcaccagccccagcagcattg
aagtatattcaaacggcgcaatcgtagacatgggtgcatggcgatagcattccgtgagca
gaatttgcccgataccgcccgcaaagcccgcccccaccagcatggcaagctgtgaccagt
tcggcacaacccagccgaacggcaggctcaccagcgcgatcacgcttgccgatatggaaa
aatagatcacgatggtcggcgtacgttcggtctggaccagacggcgcaccagcatcatgg
cgacagccgacatgaccgcggccccaagcgcggccagcgcacccaccgcttcgtcgcgcc
cgacacttccggcagaaaacagggtcaggcgtggccagatgataatcatgacgccgaaca
gcccgatcagcaccgcactccagcggtagaagcgcaccacttcgtgcaggatggccgccc
ccagaataacggtaatcaggggtgaggcataattgatggcgatggcctccggcaaaggca
actttgttagcgcgaagaagctcatcgacatggaacacacacccaccagcccgcgccaga
aatggctgaagccgtggcgggtagagaaaaccccgccaagctgcccgcgccagcccagat
aaagcaggatggcgaaaattgcgaagaaggagcggaagaagatcaattggccgaccggaa
cgccttccgccgccttgagcaaggtggacatggcgacgaaaacagcaacggaagcaattt
tgaggccgatgcccagcatcggattcatttcaagcctggccgcatcggcggctgcgcgcg
tatgggcgttcacgacgctattccttaaaagtaagcggtgcgaatctccggctgaaaata
tttcagccatccccctatttattagacgcgtttttgtggccccaccagtagggcaaagct
taacagcgaaatttatttgatacagtaaagctcgcctgcgccccgtagttttgctggaat
tgccctgaaaagccggttacgactccagcacccaggagttcaaagaaagagtttcgcaat
gcgtactgaaaccggccatactttccgtctcgaagattatcgccagacaccttacgccat
acccgaaacgaaactcgacttcacactggagccggaaaaaaccatcgtgcgcgcaacgct
caccatagagcgccgctccgatacgcccgccggtacgccgctcgttctccacggtgacga
attgaagctcgtgagccttgccatcgacggcaaggcgctttccgacaacagcttttcggc
cacgcccgaccagttgaccatcagcgatcttccgaaagatgtgcgcttcaccttgcagat
cgtgaccgaggtgaacccaacagccaatcgccagctttccggcctttaccgctccagcgg
cgtctattgcacccaatgcgaggcggaaggctttcgtcgcatcacctatttttacgaccg
cccggacgtgctgtcggtctatacggtgcgtgtcgatgccgaccgcaaagccgctcccat
cctgctttcaaacggcaaccctgtcgaaaacggcatggtggagggccagccggaacggca
ttttgccgtctggcacgacccgcatccaaaaccctcctatcttttcgcgctcgtcgccgg
ttcgctcggcgtggtgaaagaccactttacaacccgatctggacggcccgtcgatctcgc
catccatgtggaacatggcaaggagggccgcgcgctttatgcgatggacgcgctgaaacg
ctccatgaaatgggacgaggaaaaattcggccgcgaatatgaccttaacgttttcaatat
cgtcgccgtctccgatttcaacatgggcgcgatggagaacaagggcctcaatatcttcaa
cgacaaatatgtgctggccgatcctgaaaccgcgaccgatgcggattatgccggcatcga
agccgttatcgcgcatgaatatttccacaactggaccggcaaccgcatcacctgccgcga
ctggttccagctatgcctcaaggaaggcctgacggtttatcgcgatcacgaattttccgc
cgaccagcgctcgcgccctgtcaagcgcattgcggaggtgaaaatcctgaaagcgcagca
attcccggaggatgcaggcccgcttgcccatccggtgcgccctcgcgaatatcgcgagat
caataatttctatacggcaaccgtctatgaaaaaggttcggaagtcgttcgcatgatccg
caccatcatcgggccggagctgttccgcaagggcatggacctctatttcgagcgccatga
cggcgatgcggcgaccatcgagaatttcatccaggtttttgccgatgtttccgggcagga
tttctcgcaattcgcgctctggtacgatcaggccggtacaccgaaggtggaagccgggtt
ccatcatgactcagccgcgaagacattcacgatcaagctggaacagtcacttgcgccgac
acccggccagtcgatcaggaagcccatgcatatacccattgccttcggcctgatcgggcc
ggacggcaaggacatgcagccctcgtcggtggaaggcggcgaggtgcgcgacggcgtaat
ccatttgcgccgcccatccgaaaccatcgtcttccatggcatcgaggcccggcccgtgcc
gtcgctgctgcgcggcttttcggcgccagtcaatctcgccgcgcctctcacggcggaaga
ccgggttttccttgccctgaacgatagcgaccccgttgcgcgctggcaggcgatgaacag
cattttctctgcgacccttctggatggcgccaagcgtgtgcgcggcgggcatcagccgga
aaccgatccgaagatcgtcgcgctggccggaaaggtcgccttcgatgaaatcctggaccc
ggctttccgggcgctttgcctgacgctgccgagcgaaagcgatatcgcgcgcgaaatggg
taacaatgtcgatccagacgcaatcctcgccagccgcaaccatctgattgcagcaatcgc
ttcagcctatgccgatggatttgccgggctctatgacacgctgaagcaggaaggggcgtt
ttcacccgatgcggccccggcgggaaagcgtgccttgcgtagcgcccttctcgattatct
cagcgttcaggaaaagagccctgaacgtgcagaaaggcaatttgtcgaagccgacaacat
gacggaccgcgccacggcgctggccgttctggtccatcgttttggcgatagcggcgaagc
ccgtcaggcgctcgcaaccttcgagcaaacgttcggccaggatgcgctcgtgatggacaa
atggttcatcgtgcaggcgacacgccccggcgaaacggcccttgaagcagtgagggaact
gacccgccatccgctcttttctctcgacaatccaaatcgcgtgcgcgcgctcatcggcgc
atttacggcttccaacccgaccgggttcaaccgccaagatggtgcagcctatggtttcct
cgccgatacgcttctgaccattgatccgaaaaacccgcagctttccgcacggcttttgac
ggcaatgcgctcatggcggtcgctggaagaggtgcggcgcgaacatgcccgcgcggcact
ggcgcgcattgcaggcgcaggcaaactctccaccgatctgcgcgacatcatcgaccaaac
gctcgcctgattcgcaaaatccgaaggtcgagcgatgattcgccgatccggcccgcacca
acgcgccggatcgctgcacttggcgcgcctgcccgcacaacctgttcactcttccggctt
tcatgagtcttttcatggcgttaaaggctgcacctgccaaactgattccacttaaactct
tgagattcatgagaaaacgggcaacgtaacaaagcgatttttacgcctcgttaacgaatt
cactggacagggcgaatcacttttgattcattgaatgcattcggaagtggcgtaatccga
atcatattttgaaccaggatttcagttcatacagttctgcgtagaagagtgtttcatgcg
cttcgcggggctgttccatagattcaagaggggccgagagatggcgagcaccgacgcgta
tggcgcgccggcggggacgcattgcgaatccggccggaaaaagaggaaaggcaggctttc
gggccatgtcagccttctcgcggggccggcttatagcaaattcatcgtcatagaacccat
cctgcgccgcctcgtccctacactcatcatcattttcctgattattctcggcgtggcccg
cgttttctcgcttttggcctggcgcgacgatatcgaattgcagcacaaggccgctctttc
cggcgcgacggcgcatctggcgcagatgatcgagcgtgtcgccaacgggatcgaaacagg
cgcacagctttccgccaaggatttgcaggacgccatgacggagcttcgctcgcgcggcct
tacctcgtccggcatgaccatcgccatcgtggatgcgcaatccatgattaaagccgcatc
tggcccagccgggatcgctggcagccagatcgacaccattctgggggatgcacagccgct
gttcctttttgccgagcgcgccggtgtgctcagggttgtattgcagggcgaagccgcctt
cggcgcgctggccaagccaatgaccgcgccctattccatcattgcggtcgaaccggaaag
caccatctttgccgagtggaaaagggctgtatcgctcaatgtgacgctttttgccggcac
gatcggcgtgatgttcgcaattctctatgcctatttcagccaggccgcgcgggcacgcga
ggccgacgatctctccgggcagatacagcgccgcatcgacatggcgctggcgcgcgggcg
ttgcggcctttgggattgggacatggcgcgcgggcgcatctactggtcacgctccatgta
tgaaatgctgggctatgaagcgcaggatgccgtgctgccctttggcgatgtggcggcgat
catcaatgaggaagacggcgatctctactccatcgccgaacaggcggcggctggcgatat
ttcacatgtggaccgggtcttccgtatgcgccacgcggacggttcatgggtctggatgcg
tgttcgcgccgaaatcgccagcgagggcgaccttcatctggtcggcatcgccttcgatgt
cagtgagcagcatcgcttcgcgcagcagaccgccgaagccgacatgcgcattcgtgaggc
aatcgagaatatttcggaagccttcgttctctgggacgcgaataaccgcctggtgatggc
gaattccaagttcagcgaatatgcgggcctgccggtctggacgctgaaaccgggcgtgcc
acgcaacgaagtggacgcgcatacccgccccttcaccttcgagcgccgcatggcgaacga
acacaaccgcgcaggcggccagactttcgagcggcagttgagcgacgggcgctggctaca
ggtcaacgaacggcgcacacaagatggcggcatggtctccatcggcacggacattaccca
gctcaagctgcatcaggagcgccttgtggatagcgagcgccgcctgatggcgacggttca
cgatctttccatcgcccgaaagggtgagcgcgaccgggtgcgcgagctttccgaactggc
gcgcaaatacagccttgaaaaggagcgcgcggaagcggccaaccgggccaaatcggaatt
cctcgccaatatgtcccacgagttgcgcacgccgctcaatgcgatcatcggcttctcgga
aatgatccaggcaggcacgttcggcccgctgggttccgaccgctatgaggaatatatcaa
cgacatccacaccagcggcaacttcctgctcaacgtcatcaatgacattctggatatgtc
gaagatcgaggccgggcatttctcgctcgatcgcgaggaaatcgatctctgcccgctcat
caatgaaacggtgcggataatctcgctccaggccgaagagaagaacatcgcggtcgaaac
acgtatcgaagacgcgatggagctttatgcagaccgccgcgcgatcaagcaggtgctcat
caaccttctctccaatgcggtgaagttcacctcttatggtggccggatcacagtgcgcgc
ccgcaagaccggcgccgccctgttcatgaccattcaggataccggcgtcggcattccgaa
atccgcactgcgcaagatcggccagcccttcgagcaggtggaaaaccagttcaccaaaac
ccataccggttcggggcttggccttgccatctcccgctcactggcagagctgcatggcgg
ctggctgcgcattcgatccaccgagagggtcggcacggtggtttcagtctgcatcccgga
tcgcaatcccgcgcccaatgcagggcacgacgcccggacccacgctgcttagtacgtttc
gagccataagtgtgaaacggttttgcgggaaaagctttagccgcggccggtctgtcacaa
acgtaatattaaataattacacaagatatacatagtgcaatcatatttgatcgcatcacg
cataatgacaccggctaaaaagggtggcatatcagacagaaatcctttgatggtgtatga
gcggaccataaaggtgtcatctgataagttgaagggcggtcatcatgcaaaaaatcgcaa
gtgcgctgaggcaagcgaattaatgatattgcccgtattcgtcatcaatatggcctcgca
gcctgccgcctataagaccgtcgcagcctccattgaagcttacgggcagggtttccagct
tcacaggatcgatgcggttaatgggcatacagcgacacagcgcattggcattgacgatgc
acgttttgatgcgatcaatggccgtgaaatgctgcccggtgaatacgggtgttatcgcag
ccatttgaaggcattggaaagcttcttatccgacggctccccctacggcctcattctgga
agatgatgtggtttttactgaaactacatcggcgcgcattcatgacatcattaaaagcct
gcctgatttcgacgtcgtgaagctcgttaatcatcgctcacccttattcatgagcctgct
tgaaacagatgcaggtgacacgatcggccgagccattcatggcccccagggatctgccgc
cgcctatctcgtcagcagagaaggcgcccggaagcttttatccgcactatcgaccatgga
actgccgtgggacgttgccatggagcgattttggcatcacaaagcccggctgttcagcag
cgatgaaaacatcctcgctttttcttctcacagcgaaatctcaaatatttccgatcagaa
ttcaggttatgatgaggccaagcacccttggtatatgcgcttgagaacgtcattatttcg
cacttttgattattatgtgcgtgttcaccatacattattgcaacctcaaaatcccgatgg
cagcagcatgaaaagccagtccggagcctataagctgcccggaatttcattaactggcga
actgattgccgccatcagcttgctggttttcatgtctacggtatgggtagagacggacgc
ctacagatatatagccctcggttttgtggtggctgcattgatccgttatgcccgcaccga
tttctggaaatacgaaaaaccaatggtcggctgggccggcttactttgcgtggcgtggac
attctatgtcctggcgaggttcgcatatatctatctattctacccggaaatgggcaccgg
ctcggcagagggcatatatcttttcccgcttttctacccgacattggggtttgcgttact
gctttttatccgacggccatttctcattgcggtcgccttcatggcgatcagcctcgtaat
tctcatattcggcttccactatgatctattgtggaacgaacgagccgttacgttgctcca
gcataatccgatccatgcggctgtcagcagtggctttatcgccctatgcgcaatggcttt
tggcattcacacgttgaatcgcaacacgctcgataccagagcgcgcgtcgttttgtgcct
gctcgcgcttgctacttttattgcggccctgattgcaatctacagcctctattcaaaagg
ggtctggctcgcaatggcaattgcatttccgactttcgtggtccttgttgcgctgacaga
taaaagccagacctcacgcatggctgcactggtgtgcattctcattggcttgttgagtgt
gtttgcaggagaacatattctgcaacgtgtcggcggcaatactgccaatacatcctggga
attgttatcggacctcaagacgggcgataacatcatgcaggatttcgacaaagccatcaa
aaacccggaaacaggcctgagcgagcgcgaacgcctgatgatatgggccaacacgctgca
tatctggcataagaatccgatatttggcgcaggcgtttcgtggcttcactattgggaaaa
gcgcccttatcagcaaaccgacttcaccctgctccacaatggatatctggaaattgccat
tcgctatggatttctgggcttgctgttctatggcgttttgacggtctgggcggttcgatg
cacatggcaagccacgcgagcaggtctcatcgacagtgctgcctttcaatgctacgtcgc
aacactggtattttttgcagtgacgatcttgtcaaactccaatgttcgtctggcaatagg
agaatcctatatggcactggcattcggctttgccttttattgccagtaccttctgcaaca
acacaacagacaatacccgcgcacctacttctaagagcggttccacttttacacagccgg
tggaaccgtgtcttttcctcaatcagcgccatgtccgacgagcttgtcaaaagcagccct
gacaagcctgtaatgttccagcaactcatattctatgcgttcaatatccggcaatccggc
aacgcggcacaggagctcacgcataccgggcggaaattgatccagccctgcgctatcgtt
caggcaaagccgtatcgcctggctgagattggtgtagaagcgatgcgcctccacaaggcc
atccaccattgcagggtctgcaaagaatggatcaaggtttgccagcacttcttcggttgc
aaatggacgcggcgttttcttcacatacccggcaagggttgcaaattgggcgataaactc
cagatcgataatgccgccgggcttcagctttaagtcccaatcatcccgcggcggcttttc
ctgcgcgatcagttccctcatctcgcgcacatccccggcaagtttccgcacatcgcgcgg
catcgcgagaacgtcctcgatatccaccttgatgcgagcgataaaagcctcatcgccatg
gatgggccgcgcgcgggtcagcgccatatgttcccaggtccacgcatcgttgcgctgata
tttgccgaaagcttcgatatgcgttgcgacggggcctttgttgcccgacgggcgcagccg
catatccacctcgtaaagcacaccttccgccgtcggggccgaaagggccgcgatgaggcg
ctgtgtcaggcgaatataatattgtgaaggcgcaagcggcttttcaccatcggattcctc
ggcatccttgtcgtgatcgtaaagcaggatcaggtccacatccgagcccgccgtcagttc
gcgactgccaagcttgcccatggcgagcagcgccactttcgcgcccttcaccttgccatg
gcggcgttgcaattcggcttccaccgcctccagcgccctgccaaccataagttcggcaag
atcggaaaaggcctgtccggcccgcacgccattgattgctcccgtcagcaggcggatgcc
gatgaggaagcgatgttcggcagcaaaaatacgcagcctgtccagtacttcctcgaaatc
cgtggcgctgcccagaaatgcccgcaggcgttcttcgagataggcacgcgttggcacttc
cgaaaaaatggccggatcgagcaacccatcaaaaacatgcgggttgcgtgtgatgatgtc
cgccagccgcggggccgcgctcatgatcatcacgaggaggttcaaaagccggggattgga
ttgcagcaggctgaaaagctgaataccggccggcaagccctgcaaaaacccgtcgaagcg
ccgaagcgattcatccgcccgcctggtttctgcaaaggctttgagaagtgcgggcgtcag
ttcggtgaggcgctcccgtgcttccgccgattgcgtggcgcgataacgcccgaaatgcca
ggtgcggatcacgcggcagatatcgcttgagcgctcgtagcccatggcagaaagcgtttc
cagcgtgcccggatcatccacatcgccggtaaaaacaaggttgccgctcgccgcgcccag
ttccggcgcctgcgcgaacagcgccgcatactgcttttccaccaccttgagcgcggcgag
gaatatttcggaaaattccgccgggtcggcataacccatcatatgggaaacgcgggcaaa
cccttcatcatcttcaggcaggatatgggtctgctcgtccacaatcatctggatacggtg
ttcgacatcgcggagaaaccaatattcctgcgccagcgcatcgcgcgcctgttgcgttat
ccatccccgttcggcaagccgcgccagcatcggcacagtctggttgccgcgcagttcggg
aaagcgcccgcccgcaatcaattgctgcgtctggacaaaaaattcgatctcccggatacc
gccccggccaagcttcacattatgcccgcgcacggcaatatcgccgtggcccttatgggc
gtgaatctggcgcttgatcgaatggacatcggcaattgccgcatagtcgagatatttgcg
ccagacatagggcgacagttccgccaaaatctgtttgccggacaagcgatctccggcaac
gggccgcgcctttatcatggcggcgcgctcccagttctggccacgcccctcataataatg
cagcgcagcgccaaccggaatggcaagcggcgtcgatcccggatcaggccgcagacgcag
atcgacacggaagacgtaaccatcgccggtgcggtcctgcaagatgcgcaccagccgccg
cgtcagccgcgaaaacgtatcgacacattcatagggatcgccgatagcaggcttggtttc
atcaatgaaaacaatcagatctatatcggaagaatagttgagctcgcgcgcgccgaactt
gcccatgccaagaacgatccagccacaatccttttccggattgctgcgatccggcagatt
gatcctgccagccgcgtcggcatcgagcaatagaaagcggacggctgcacctgtgcaggc
ttccgcaaggtcggtcagccggtcggtggttgtttccgtattgaaaatgcgcgccagatc
gcaaagggcaatcagcacatgggcctcacgctttaactggcgaaggcttgtcatcagttc
gctttcgctgacacccgcgacggtcccgctggcggaaatttcgtccagaatagcctcaag
tgcgctttccggcgttgcggaaacgatacgatccagaatgcgcggctggcgcgtcagcgc
ctcgcggatgaaaggcgaaagatcgaggatggctgaaagaaaatccgccgcctttttccg
gccaagcagcgccacgacgccggcaagctcttcctcgcgggcacgggcttccagatcagc
cagaaaggcagatgccctttcaggatcaagcggtgtcaatgcacaaaggtttctctcgaa
aaacagtgcctttgcgttttcaaccgtcatgatcccctcaatatctgccgtttagagcgc
gtttcgatctgattgaatcagatcggcgctctaatcctttgttttgacgcgcatcttttg
cgaaaaccgtttcacacttttcgggatgcgctctagccaacctcgcgatgcggcagcgga
aattccagaacggcgcgaaggccgggtccgttgtcctcaagacgaagcgcgccaccgtgc
aacttcatgaccgccttggcaagacttaaacccaggccagaccccggctgtgtgcggctt
tcttcaaggcgcacgaaacgctcggtcgcatggtcacgtttgtcggcggggatgccgggg
ccattatcagccacgacgatatggacccattgcgcatccttttccatcaaaagcgtgacc
gtcgccgtgcgtccttcgccgcccgcatatttgatcgcattgtcgaccagattggacacg
gtctggccaaccagttcgcggttgatgtgcagggctacgtcatcaagcgcaccaagcgtc
aaggtaacacccgcatcctctgccaccggctcatacatttccgcaacatcgcgcatgatc
ggggcaaccggcatatcgtcgaggttttcagatgaataaccggcttcaagccgcgagatc
atcaaaatggcattgaacgtgcgaataagctgatcggattcgccgataatatcttccagc
gcagcgcgatattccggctctaccttctcaccgccaagcgcctcctcagcgcggtttcgc
aaccgcgtgagcggcgttttcaggtcatgcgcaatattgtcggagacctgtttcagcccc
tcgttcaattccagaatgcgtgccagcatgacattgagattgccagacagccggtcgaat
tcgtcgcccgagccgttgacgggaagcctgccggtcagatcgccatccatgatgcgttgc
gatgcgcgcgacacatcgtcgatgcgtttgagcgcgcgccgccccacgaagagccagatc
aaaagcgcacccacgcccatgatgccaagcgccagcaccagcgagttgcgtatcagatcg
cgaaatcgctcaggttcgcccagatcccgcccgacgagcagccgcattccattcggcagg
gcaatcaccacggcaatggcgcgatgctccatctgcggcgcctgttcgccgtaacggcga
taggtaaaggcacgttcgataataccgtccgtgttgagcacgcccggttcaacgctttct
acattaccggcaagaatacggcccgtagggtcggcgacaagatagagataggcacccggc
tggcgcgagcgataatcaatggttcgcacaagttgcggaataccgccgcgcgcatagctt
ttgccgatgctcgcgacttcctcgcccagcgcctgttgggtctgcccggccagaatggaa
gccgaaaggttggtcatgtaaaagacaagtgcaaccgcgcccactgcaaagagcaggaga
taaagcgcggaaagccgcgccgcggtggtgcgcatgagtgcggaaaaccggctcatcatt
ccgcccttgcggcagcggattgcttgccccggcccgccttcagcatatagccagccccgc
gcaccgtatgaagcagcggctcgtcaaagcccttttcaatcttggagcgcagccgcgaaa
tgtgaacatcgatcacattggtctgcgggtcgaagtggtaatcccagacgttttcaagca
gcatggtgcgggtgacgacctgcccggcatggcgcatgagatattcgagaagacgaaatt
ctcgcggttgaagcgtaatatcaacactctggcggcgcgcagtatgcgcaaggcggtcaa
gctccagatcgccgacgcggtagatcgtatccgcctcgcgcgggcttgagcggcgctgca
agacctcgacacgcgccagaagttcggaaaaagcatagggcttggtgagataatcatcgc
ccccagcgcgcaggccggtcacgcggtcatccacctcgccaagcgccgacaggatcagga
ccggcgtttccatgcccttggcgcgcaggcccgccacaacggaaaggccgtcgcgtttgg
gcagcatacggtccaccaccagcacatcgtaattgccgttttcggcaagtgcgtagccgg
tttcgccgtcgcccgcgatatcggccgaatgccctgcctcggcaaaggccttttccagat
aacgggccgcttcgcggtcatcttcgataacgagaattttcatggcgctactataggttc
cgttcagcgataaggcgatgccaggcagttacccgcctggcatcggaattcgatcagttt
ccctgcgaggcgccgatcattcctgattgatcggcagcgccacgaagcggctctgatcat
tgctctgcaattgcagcagcaccgccttacggcctgacttttcggctgccgtgatggcct
tgttgatatcgccagcggtctttaccgtctggttgttgacgctcacgatcacatcgccgg
agcggatgccacggtcagccgcatcgctgtccgggtccacatcggtaacgaccacgccct
taccgtcttcagacggaacgacggtcaagccgtaggagtcgagcgtttcaccctgtccgc
cgtcattgtcgttggactggctgccgctcttccccttgtcattgggcatggcagcaatcg
tgacgttgatttcctcggccttgttcttgcgccagacggtcagggccgccttttcaccag
gagcgatattggcaaccttgcgcgccaggtcacgcgggtcctgaaccgtttcgccattga
cagccgtaatcacatcgcccgccttgatgccagccttggcagccgggccatcatcctgcg
gcgaggccacgatcgcacccttttcctcggcaagaccgagcgaagcggcgatatccttgg
tcacaggctgtatctggacgccgatccagccgcgctcgacggaacccttcttgatgagct
ggtccacgacctgcttggcggtggaggacggaattgcaaaagcaatgcccacgctgccgc
cagatggcgagaagatggcggtgttgatgccgatgacttcgccggaaaggtcgaaagccg
gaccaccggaattgcccttgttcacggcggcatcaatctggatgaaatcgtcataggggc
ctgcgccgatgtctcggccacgggccgaaacgataccggaagtcaccgtgccaccaaggc
cgaacggattgccaactgcgacaacccaatcaccgacgcgcaccttattatcgtcgccaa
aggcgacatagacgaacttgcgcttcggagcgttgattttcaacacggccaggtccgtgc
gcggatcagcaccaatcagcttggcatcaagttcggtgccgtcgtccagcacgacggtat
aggcatcgccatcggaaacgacatggttgttggtaacgacatagccatcttcggaaatga
cgaagcccgatccttgtgcaacagggcgttcatggcccgggcgcggcttgttggccttgc
cgcgacggttatcggagcgtgaatcgccacgcggctccataccaaaatcacggaaaaatc
gcttaagcggatgaccgtccggcaactggtcgaagccgggagggccgaagaactgcggac
cacggttggaagtctcctgcacgtccttcttgacgcggacgctgacgaccgcagggcgaa
ccttttccaccagatcggcaaagccagcctgcggcggcggcgtcacatgcaccgcttcgg
cgcgggcttcgttcagcgcaccaagcgggccggttacgacgaatgcgccggcaagcgctg
cggaaagcgcgacggcggcaacgcctttgcgatagttggaaatcctggctctggacatct
gtttctccttgcgagcagtaatccgggccaggaatttctggcctcgtaattttctatgag
agcaagatagttagagctaccttaccgttcaatttccgcaagatgaaagtttcgtaaggt
ttccagaggttttgttggcctattttccgtcgagcaggcgggaaagttccgctttttcgc
tttcggaaaggggctgtggggccgtgccagcagcgcgccgacgccggaaagcaacaagaa
gcgcgccgacgccaatcaggagaataataacaggaaagccccaaagcagcgccgtctgcg
cgttgaaacggggtttgagaagaacgaattcgccatagcgatcaacgacgaaatcaatca
cctgcccgtccgtatcgccttttgtcaggcgttcacgcaccagaatgcgcagatcgcgcg
caagctccgcattggaatcatcgatagattcgttctggcagaccatacagcgcagctcgg
cggaaatttcacgggcacgcttttcaagcttcggatcggaaagcacttcgtcggggttga
cggcaagtgccgccgtggcctgcaaggcgaatgttgcgctgataagcagggcccggaaaa
gattattctttttcatgcgacggcttccgcttccttcgaggcggacctgcgcaccttgga
aggcgcaccaaccctgaggcggcggtcggccagcgagaacaagccacccagcatcatgac
aagcgcaccgtaccagatgagcgtgaccagcggcttccaccagatgcgcacgaccaccgc
gccattgcccggctcgtcaccaagggcgacatagacctggctgaaccagagcgtcttgat
accggattcagtcgtgggcatctggcacgcagggaagaaccgcttggacggttcgatcac
ggccagatcgcggccactggaatcaagcagcgtgaaggcgcccctgttctcggtgaagtt
ggaacccgtgatggggcgcagtccttcaaaacgcagcgtgtaattctggactttggcggt
cccgccgggctgcatgacgagcacgttttcggtaccgaatgtcgtgacgctgacaatacc
gagaagcgtgagaccaagtccgatatgcgcaagcgacgttccgaagacggagcgcggcag
gcccttgaagcgcgcaaacgccttgctggccgacaccttgccaataccagccttgagaac
aagatcggtcaggctgccgaagatgagccatgccgcaagaccgatgccgagagcagctag
gaccgaatgcgcggaggttcgccagagcatgatgccgacaacggccagcgacaatgcgaa
agccgtcatcaggcgctgcccgacgccataaagatcaccgcgtttccatgcgagcagcgg
gccgaaaggcacggcaaacaggagcggcaccatcagcgggccgaaggtcatgttgaagaa
gggtgcgccaacggaaatcttttcgccggtcgtaacttcaagaagcaacggatagagtgt
tccgatgagaacggttgcggcggcagtcgtcagaaagagattgttgaagaccaacgcgcc
ttcgcgggaaatcggatggaaaatgccgcctgcgctcaggctttggacgcgcagcgcgaa
gagcgacagcgagccgccaatgaagagcgcgagaatgcccagaatgaacaggccgcgccc
cggatcggtcgcgaaactgtgcacggaggtcagcacgccggagcgcacaaggaaagtgcc
gagcaatgacagcgagaaggtgagaatggcgagaagcaccgtccagatcttgagcgccga
gcgcttctccatgacgatggcggaatgaagcagcgccgtcccgaccagccatggcatgag
cgatgcattttcaaccggatcccagaaccaccagccaccccaacccagttcataataggc
ccagtaagaacccattgcgataccgccggtgaggaacatccacgccatgagcgcccatgg
gcgcacccagcgcgcccatgccgcgtcgagacggccttcgagaagcgccgcaacagcaaa
ggagaaacagaccgaaaagccgacatagcccagataaagaagcggcggatggatggcgag
gccgatatcctgaaggaccgggttgatatcgccgccttccatgggagccgggaaaatgcg
ggtgaagggattggacgtgaaaatgatgaatgcgagaaaggcggtgccaatccagccctg
cacggccagaacatcggcacgcagcgtttcaggcagattgccggaaaaggctgcaaccag
cgcgctgaaaagggtgaggatgaacacccagagcagcatggagccttcatgattgcccca
gacaccggtgatcttgtagagaagcggcttttgcgaatgggagttctcgaccacgttaag
gaccgagaaatcggaaacgacataggcgtggatcagagcggcggatgccagaacgatcag
agcgaagactgcaagcgccgttggcacggccactgccatcagttgcgcatcacggcgatg
cgcgccgaccaccggcacgatggattgaacaatcgacagcgcaagcgccagcaccagagc
aaaatggccgatctcgacactcatatgcagtctccccggcccgtcatttgccctcccata
cgccctttttcttcaggctgtcggcaagatctttgggaacatagttctcgtcatgcttgg
caagcacattatcagcgcggaacaggccatcggagccgaaacgcccttccgccaccacgc
cctgcccctcacggaacagatcaggcggaatgccttcaaacaccactttcacggtcttga
tcgtgtcggtgacggtaaagcgcagctcgctgcccgtgcggctgacggaaccttcctcga
ccaggccgccaaggcggaaacgcgcgccggacgtcatgtcctgttcagtaagatcagccg
gggtgcggaagaaacggatatcctgattgaacgccgtcagcatcagcccgaccgcaacag
ccagcacggccagcgcaccgccaatcaggaaaaggcgcttgcgctttctctggcttaccg
tgcgggcaaagccgcccttgcctttgggattacgtgcattttgttcggcggtcgcgctca
ttcttgtgcagtccccacgtccagtccaagtgtggtggcgaagctttgaagttcggtccg
gttttcaccctgaagagccttcatgccgcgagccagcgcatcctgcgcatcgttgcggcg
gttgaggatcatataagagcggcccagccgcttccagccatcgatatccccgccattctg
gcgaagtgtttcatcgaggcgttgaaccatgccttccaccatcgcctgccgatctctggc
gctgagcgtggaagccgcttcgacatcttcggcgctcggacctttcgcctccgcctgttt
ggcgctcgcgggatcacgaaggatggcaatggttttctcaagctggccgcgccaaggtgc
atccgccggagccttgtccagaaaggcctgaaggcggtcagcggcacgatccggatggcc
atcctgcatttcgccctgcgcaagataatattgcggacgaatatcatcggggctgagttc
ggctgctttcttgaacagcttctcggcctcggccgtaaccgtgccgccggaagcagccgt
caaagcctcgcccagtccaagaattcgtgcaaggttttcgccagcgatccggatggatgt
gcgataggcgctgaccgcgtcggaagcccgcccaagccgcagatagatcggcgccagcac
atcccaaccccgcacatcacccggattctgtgccagatgcgcttcagcgcgggcaatgag
gtcggtgacggaactgcgatccggtgcggctgcaagccgtggcgcgagcggcatggaggg
catgtcgggcgcaccgaacagcggatagatgccccaggcgaccagcggcacggcgagaac
tgcaacaaacgccagcacacggccggaacggccctgcccgccatcagccgttgcggccat
ggcagccttttcggcattgaggatgcggcgggagatttcgatgcgcgcctgttcagcact
ttgcagatcgatcatcccgcgcgcaacgtcggcctcaacttcgcgaagctggtcgcgata
gacctcaaggtcgtttttttcggcgggcaaagcggcttgcctgcgccgcgtcagcggcaa
caggacagccagcgtggctgcgaaggttaaaagtgctgctacaagccagaattccatggc
tgcacacttaggcgttgcccggagaaaaaccaaccggctacctgcactaagttggggcct
agggcaattcgccgcaaaccacctttggcacccgtaatcaggtcagcggtgtccagctac
cgtcgggattgcggcaagccgtgccacgcaccgtctgctgatccccgccaatggtgaaac
tatgcgaatattggcggcagttctgcgagccgacctgatagggttgcgccgccgtcacgt
cgccagcgtttgatccggctccgctccacaaaaccgatttccccgctggcgaatattcaa
gcgcgcgatattcagcttccagcgccttcctgcgatcagccgcactcaactgactggccg
aattgccaagcaggccgttgccaagcgaagcgagcaggttcgtttccggcttctgtgatg
agccgcccagcgatggaaaaccgctccccttgccgccgcccgtcgtgccgcaggccgaca
gtgccagcgacacgacaaacatcatcgatataactggaacagggcgagaaaacctggaaa
ctatcatcataacaaaccggccttcataacaatcagcacgcatacagtcgcatcatgcga
catttgttttaccttctaatccgctttcggccaaagacaaccgtcaatcttgcgtcaacg
gcaacacgacccggacagccaatccgccaagcgcatccttgccaagatgcagactgccgc
catattcgcgcaccgtatcctgaacaatggcgagccccagacccgttccgggctttgttt
catcgacgcggctgccgcgtttaagggctgcttcaatcttgtctgcctcaagccccggcc
catcgtcctcaatgacgatttcaaattgcctttgctcgccggcgattgccgcaaggcgga
tagtgatgcatttgcgcccccatttaccggcattttcgagaagattgccgatgatttcct
ccagatcttcccgttcgcctgcaaagacggcaccgggaagatcgttcctgaaggaaatat
tgaaagttggatgcaattttgccgtcacccgatgcaaccgctccagaacgggtgtgacag
gcgttcggaaaaccacactatcgcgctgtgctgcgatgcgcgcgcgttgcagataatgct
ggatttgcacctgcatggcctcgctttgttcctgcacgatgcgtccgggcgcaccgccca
tggcacgggcttcgttcaccagaacggagagcggcgtttttagcgaatgggcgagattac
cgacctgggttcgcgaccgctccatgatgcggcgattgttttctatgagcgcattcattt
cccgtgccagcggcgcgatttccagcggcaaggttgcatccagcctggacgagcgccctt
cgcggatatcggcaagcgcctgacgaaccttatccagcgggcgcaggccgaaaagaatga
cagcggcattgatgagaatgctgccaatgccgaacacgccaagatagacaagcagccgcg
cccggaaatttgctatttcgttgagtacttcgctaagattgcccatgacgcgaaagcgcg
cgacacggttggaattatccagcaccacttcggtttcgacgatggaaagctcttcattgt
cgaggcccggcaaggtgtagctgcgcatgaaggagctgtcgaagggggcttgtgacacgg
gcatttccggcacgatgcgccccaccagcgaaggcgattcaagcttgccggtcagattgg
gcgttaccggatcgacggaccagtaccagcccgaaagcgggctcgaatagcgcaggtccc
ccagttcggggcgcccctgtagcgtgccctcgcccgagacgctgaccgccccgacgaggc
tgaagagatgtgcggtcaaaagccgttcgaaattgtttcgcgcggcctcgccatagagtg
agctgatgaaagtggcgaccacgaccagcgccacaatgacccataatgtcgaaagtgtga
cgacgcggacggcgagcgagcgccaggcgggaaagacgcgaggaagcttcagctgccgct
cccttttgcttcgccctcgccgcccgagcgcatacgatagcccatgccgcgaacggtctc
gatgagatcaacgcccattttcttgcgcaggcgcccgacgaaaacttcaatcgtattgga
atcgcggtcgaaatcctgatcgtaaagatgttccacaagctcggtgcgcgaaaccacttc
gtccatatggtgcatcatataggacaggaggcgatattcatgcgaggtcagcttgagcgc
cacgccatcgatacttgccttcgacgtcttcgtatcgagatgcagcggcccgcagacgaa
ttctgacgatgcatgaccggcagcacggcggatcagggcgcgcagccgggccagaacctc
ttcaatatggaaaggctttgccacatagtcatccgcacccgcatcgatgccagccacctt
gtcgctccagcgatcgcgcgcggtcagcatgagaacaggcatggtgcgcccgctgcgccg
ccagcgctccacaacgctgataccgtccatctgcggcaggccgatatccagcaccaccgc
atcataaagttctgtatcgcccagatagtggccttcttcgccgtcataggcgctgtcaac
gacataacctgcggcaatcatcgcttcggaaagctggcggttcaggtccttgtcgtcttc
aacaatcaggatacgcaagcggacagtctcccgtcaaaagctacaacgatagcccaatag
agcggctacagccgatccatcaataaagagaacgctttattgggctggaaccgccacttc
gacgcggcgcggacgttcaccattgcgaccgggtatcagcacgacgataacgcacatggc
cctgccattctgcatggtcggggtagccttggcgagctgaccgccctgctgggcggccac
ctgttcgccaaccgccgtgcaatccccggcagtggcgatcagaaggttgggcttctgcgg
cgcagccatcggcaaggcaccggcattgaccggcaacaggccgacactaaccgccagcag
cgcaaaaactttgagagcagggttctgtttcatcatgccgcctcatatagcacccgagag
ctgaacgatgcatgaacaacagtttcttctcccgggcctaaaggaaatttttcaaatttg
acgttaggctgtagtgacgaggtttatgccggacaagtatcaaacgtcaaattcaatcca
ccaggttcataaaattataaaatgcgggatgtggcgccaatgcggccgattactgtaacg
acacccgcaatggccgtggccagttgcagcagaacatccgtcatgttgccctgatcgatc
atatccgtcgccacgccgaacaggcccgccaccgaaaggaacagtgcaaccagccctgcc
cagaccgtgcgcgaaagataccatgatttattggctgtcatattgttttatccgattttt
ttagagcatgatgacgtcaggccgtcatccactccaagtccttgtttaagcgtgatcctg
ttgcgaaagccgctcatacttttcaagatcgctccctgatttgcccgaagggttcgggtc
gacatccagaaccgcaaaatcgccgggccctgtttttgccccgatcatcgccacgcagaa
ccggaatgcatcgtcgcccagttccgcccggcgctccgcaaaaccgtaattccaggcggg
cgccgacacctgttcgctccgcaccagagtgtcgtcccgccagatctccacgcgatacgc
ctcccggtcctcaccaagcggtatatcctcgccgagccagctatcggcatcgatccgccc
gcgcctgatccatgtaaagctcatgtcaccatcgagggatcgcatgacaccgagatgcac
cggactaagcggacgaagcgcacgcaagccgccgctctggcgcaccgtttcaaagaattc
atccgaaaaagccttgcccgcagcgcccacgcgccagctaagctccaatccaagctcgga
tgcttgcaggccggcactcacaaccccgctatccagcaggatgaatggcgtttcaaccga
cttgtcatccaaagccgccgcctccgttcccaactggccgcgcagcagcctgccaagccg
ccagcggttgagccctacttcctccgcatcgagaaactggaagatttcccatcggccatc
cggcgatctgagcaggccggtattggctccattcagaacctgcaccaatggccgcgactg
caattcgccggaatagagcaccacttccacgaattgcccctcgatcagccgcccgctggg
cccgcctgcgagcggagccgtcaactcgcccatgatggcccgttcgccaatgagtgcacg
ttccgcaaatccgtcattcgacggcgaggcatagactgcaacgccgcgccagggcttggc
atggcaggcgatgcggaactgcgccgccgggtcttcagcacccggccacagcggcagatc
gacgaaatgaaagaccggcttcatatccagtgccgggccgcccggcgggcgtggcggtgt
ttcccccttgtcagcgaacacaaggtttggcgcgagcgcagcagccgtgacggtacgcat
tgcaccgtcttccagtgccgtcacaacataatcgcgctgtccgtccagcacaccgaggcg
aaccctatcccccacatgcaacgctgcattggaccatggcagtgaaaagcttgccgtgcg
ccgctcggcatggcggcgggccatccatgcttcagcaagcgccgtcgcctgaccgttttc
catcgaaccggaaaggctgaggctttccgtgccctgccccacctcgcggcgcgccgacgc
cccgacgatctgaaaatcgcgcagcgggtcattgcagtataattcagcggtggagggcag
atcaccctgatcctcgaccaccaccgtcagcgcctcgccttcgtcgggttgtgcaaactc
acccagttccagcgctgcttcggcacgggtgatattcctgaaaacaaactgcccggcccg
ctcatagccatgcactccaaacacattcagaagcggctccaaaacaccgcgcgcgcttga
tggttctgacactatgaaaccggaaagatggccttccacaccgatgcaatctgcttcagg
aaggccgaaatccctgaggatcgccgcgatcaactcatccagagcaatgccgctgatacg
cccgttaagccaatggccaagtcgccagttggccgtgtcgccccatatatcctgccccag
cggaaactccgggaaaggccgggtatcccacgcccagagataaatgcgctccatatcgag
catcggcccgccatagaccggcgagagcgggttttcaccctgccaatgtcgataatgggc
acgcagaaagcggtccattgcggcatcggaccgcgacccgttggaaaaatagggggcggc
attttccgaggatttcggatcgggaaagacattgggctggttcggccccttgtctaccgc
cgggcagccaagctcggtaaaccagaggggcttggattgcggcacccatgcggtcggcgc
agccacctccacaccatcgatgcggttataatgcctgttgctccaccagccatggagatc
cttgtagcgataaacccagggcttggccgcaagcccatcggtgattggtgtgcgcctgcg
ggccagccggtcctcggcactggcataataccagtcgtagccctcgccggaattgacgct
gcggcttagtcctgcaagatcgtaaggcgttttgaacccatcaggattgccttccgaaaa
atcgctgtcgcgccagtcggccagcggcatgtaattgtcgataccgatggcgtcgatggc
cggatgcgcccaaagcggatcgagatggaaaaagaggtcgcccgttccatccgacgcctg
ataaccgaaatattccgaccagtccgcaccataggtaatccggcagccaacaccaagctt
gctgcgcatttcagcggcgagcgcgcaaagatgtgaaacgaaggggaagctgccgcgccc
gtcacgaatgctggtgagcccgcgtaactccgacccgatcaggaaagcatcgaccccgca
cggccagatcggcgcaatggttgagaaaacggcgatagccccattccccattcacgaagg
ctgcggcctgttcaccggccgcaggcgtcccgtctggcgagccttcctgcccgattgccg
gatggcaggtgatgcgtccgcgccatggataggcaggctggccaataccgccatagggcg
aaggaagctgattttcctttggcacatccatcatgatgaagggataaagcgtcacgccaa
ggccgcgcgcctttgcatcgcgaatagcggcgatcacgctcgcatccgaaggtgtgccgc
cataagccgcaccctccccgctcatggagatcaggtgtgctgcaccgcgcgacacgttct
ccaccttccatatcgtgctcggcttgcggacagagaggctcgtaacaccggggcggatac
ggcattgcccggcccgcaggtcatccccgaaccagggcagcacgatggccacatggcgca
ggccggggcagagcgcctgcaactcatccagcgccgccgcccagtcgctgcgggcgcgaa
ttgcgttccggttgatccatcgtttttcgccgggtacgggttcgtcgctgaccgtatcgg
gcgaaaggccgaattcggtagaaccggggatgagcgccacggcgcgcatgttccgtgcca
cctcgcccaccgggcgcatgacctcgaactggaactgcggcaggcggttgccgaacgtgt
cgagcgggatgcgctcgaaaaccacataggccgtgccgcgataagcgggcgcattgccgg
ttccctgcttcgcctcgatcagcggatcggggctctgggtcgccgtaccgcaatagacac
gcatatcgatctcggtcaggtccagctcctgcccgtccgcccagacgcggcgaatgccag
caatctcgccttccgccacagcataggccgcattgccgaaatagctgtaattggtgactt
tggggccacccttgccgccctgacgggtggtggttttgcgctcttcaaagcgtgtcgccc
agatcagtgtgccggaaacccgcgccgtgccataaatgaagggaagtgcgccaccttctt
ccgctgtcgccacgcggccgccattcagccgcgcgccttcgatatgacgggtggaattga
gaagcgcgttatcaatggcataaccgcccatcgcaccaagcccagcgccaatggcggccc
ccaccggcccgaatatgccgccaacagcagcgcccacggcctgcaaaacaactgttgcca
tgaatcagacctttggttcaggaaaaagaaaaatgcctgccatgcgcctgcgccattgcg
gcaccagcgccgaggccagcacgccatggccctgataggcatggatgaagcggccctcgc
gcgccatgatccccatatgcttggccgcaaagcccggcttccagcgaaacaccagaagat
cacccggctgcggcgcgtgctcctcacgccgcaccatataccgcaccactgcctccagca
tggggtcgccctgcgaaacctccgcccagtcgggcgcgtagacgcccggattttccggct
ccacgccgtaaagcgcccgccagatgccacgcaccagccccagacaatcgcaactcacgc
caagcgtggaagcgccgtgccgataaggcgttccgatccaccggtgcgcctcggcaagaa
cccgttcggcaatcatcatggaacgagaacgcccccatcgtaatcattcgtgctgttgac
ataggcataggcggcatcattgccgggcagatgcggaaagccgcgaaaattgacgccgtt
ggcaaatttcgccttgcaggtggcgaagctcttgtcgcacccgcagacaagccggaaagc
atcacccgcagccaccggcaagatcatcggctcgccaagttgcaggcttgcccccgcatg
gccgacaacacggaccacccgtccccgattggccccgctggtccacgcaagacggccctc
ggaaaaccaacccgccgcaaagccatcaaggcccaccacatcaagccgtgtgccttcggc
gacaagcactgttccctgcgcaaaaaaacggggatcacccgtatcgatgccgcagcgttt
atcccccagcatcgcatcgcagtggcgcaggatacgccgcccgcgaaccgcatcgaaggc
tgcggcaacacctttcaactccataacgaagcggctgcccgagcggctgattttgcccgc
cgcccagcgccgcaacagcatgtgctgatccggctcgtcccagttgacgagaaaagcttc
gatcgtggcgccatcgtagcggccctgctcgatatcctcgtcgctgatctgcgtggacga
aaggaccccctccacctcgccgccagcaatgccgaggccaagggcggttgaggcctcgct
gctgttcaatcctgtcagcggatcgcatatcacctgatcgacggtcaatggcgcatcgtg
gtcggtgaaccctaaaacagcaccgtcgagccgtcttataagccaggcaaaacaatgtgt
tgtcacctcgccttgcaaatgtgattcaagcgcgggcggaaccgggatcatctcttcacc
tcgacaatgggaatggatggaatttcgcctgcctggaacgaggctatgctggcggtgaga
cggtccgtatcgaagcgcgcaggcacgtcgaacaggaagccggacgtgacaggcacatcc
cttgccggcagataatccggcgtaaaggttacaatcccggtcagtggatcgacggtaaat
gcctcgccttccggcaccttcacaccatcgacaccgataaccaccgagcccggcacggga
agcgttattggacggtcatagctttcataattcttgcgaagctgaaagtgcaccgccact
ccatcgccggttccaagcggctgatcgaatgccgatagggacgccttgccggtcgcggat
gaaaaatcgaacggatcgcgaaaacgaaaagcgtgcagggaaccgcgccgtgcctcgaaa
aaggcgaggaccatccgcaggtcgtccagcgagcgcagccccgttccggcatcaaaatgc
cgccgggaatgtgcccagcgggcgttgcgcttttccaggccggaggtcagcgtcacaatc
tcgttgcgccattccggccctcctgtcgcaccaaacgatacgccaaggggaaagcgcaca
tcatgaaaggcttcgaccatgttcaaagcctccgcgcgccgcgccgcacggcgcctgcca
gcatggtggcaagttgtgcttcggacttacggaaggaggatgcatcgggcgaggtcatgt
tgaacacgacctgcaccggtttgctgccgccgccggtggcaatgccaagacgcccgtcgc
tgccgcgcgcaagcggcaaaatggcctcggcgcccgcttcaccggcaagccccagcgagc
cgttgcccatgccgaaataggtagggcttgaaaccactccccccttggcaaagggcatga
taccgcgaatgccgctgagcaggccgcccatcatggaagaggtcaggccctgaagcggct
ggaggtctgccgagagagccgtgcccgcaaggctcgatgcaagcccgcgcagcacgtctt
ccagccccttgccggatgtgatcgcacctttcagcgccgaattgaggctgttgccgaagc
tggacgagcgtttttcaaggtcgctcaaggcgcgatcaaaggcgctcgtatccgcgttga
cggatacggttacagtttcatctgtcatgaatttacctgtcagggaaagcaagcatcagc
gcgtcgagcgtctggcgcgagggggcatcaagcacaggggccagggggccgatcgccgct
gaaagttcgcgtggcgtcatcgaccagaacgcctgcgggtgagccgcagcaaaccgaaac
ccgcatacatcgcctcgtcccatggaaaaggccgtacaggcgaaggtttcgattcaactg
cggcactcaagggtttggcgcagaatccttttcagacgttccgaaagtaaccgtcagcag
cgaagacacgatacgcgcaaagcctgccacgccaccctctgcccgcatgtcggccacatc
ctcttcgcttaccgtatgtccgccaccgcgaagccccgcgcagataatgcgctgcatatc
ccgcgccgaaagccggcccgaggaaaagcgcgccacaagggcggaaagattgtccgtctc
gaaaaccgattccagttccgccagcgcgcccagcgtcaggcagagcgtccagtcgcggcc
atccagtctggcggcgacttcgccgcggtggcgattggccatcatcatatcgcctctccg
aaggtaatcaggcttgccgattccagcgcgatttcaaacgtcacctcggcatcgtgattg
ccgccatattccagtgcggtgatctggaacggcccgctgatggtaccaaaatccggcaga
acgatctgccagtcgcgaatttcgccatcgaagaaaatgcgccttatcagggcatccgag
gccgcagccttgaagatgccggaaccgctgatcgaggcacgctgcacaccgctgcccgcc
agcaattggcgccagcgcccggcagcatcggcatccgtcacatcgacggtttcggcattg
aacgcgatgcgcttggtgcgcagccccgcacaggtttcaaacgtgccatcatcgcgcacc
gttttaagcaagatatccttgcctcgttgagcggccatataaatctccttatcccatacc
aatcgtcaggggcagctatcaggcgggttccgtcacggcgcgatagcgcatcgtgcccag
atagctgccaagaccgtctgtattgcgcgccagaacttcggtcagcatcaggttgacgag
cctgtgcccctcgatctcgaccggcttttcatcaagccgcattgcaatcttcgctgcgat
atcgagcacccgcttgcgtccgctttccctggcccatatctgaatgttgagaaagtgttc
gccgccctcttcactggccgtactccagtcgcggcacatggtttcgccaagcgttacata
gggaaacggtgtgcgcgccggcacatggtcgtagacccgctctccaccaagggtttcaat
cagttcgccgtcattcttcagagcctcaaacagggctttctggagtgctgccgcgccagt
cttcatgcttgcccccgcttgcatccttgacattcggattttgttcaatggcaatcgcct
cacccgctgccagcgccttccagcgcagggcgcgaacgaggctttcaaaggtcagtgtca
tggcaatattcatcgcccctcctcccgtgccagacagatgagataacgcccgctttcatc
cggatcgtgcaccgagcggagtgcaaaaatgcgccccgccttgcgcaagcgcttatcggt
cgaaatgtcctcacggaaacgcatgagaatgcgatgcgtcacttccggctgcggccttgc
gccgaaatctttctgggtggttgaaaccggctcgatccgcccccagaccatggcaatttc
cgaccatgtttccgcataaccgcccattccatccggcagaggctgcatcgcttccagcgc
caactcggaagtgagctggcccggatcgatgaaaagaacgttgttcatagggaaatccgc
cgccagctatcgaccatctggttcacgatgggcgggaaagatcgctgaacggcatcggcg
ttcacacctgcgcgcgattcgtaaagatgggcggtcagggtaaggattgcctgtttcagt
gtatcaggcacttcaacgccgctctcaccaaagcctgcaatgaaatccacttcgataccg
cagaatgtggaggcatcgggatattgcgccatgtaaagacgctgcgggcgcctgtcatga
tgcagcgcaaattcgtccggcaaaaagctgatcgccgccccatccggccgataggcaaca
acgcccgtcaccgctttgatcggatatttgaacagcgccagacggcccgaacgcggccag
cgatcaacgcgcagacgccaggtctggtcaatgagcgccagccccgtttcggcttccacc
aactcgcgcgcggtggtgatgaggcggccaaggatatcatcctcactctcggtagaaatt
cgcaagaacgcgcgtgcgtcggcaatcgtcaccggctcgagcgccggtggcgtcacaaga
aacatcgtcatggctttcccctagatgataactttcaaatcagtcagttacgcatggaac
cccacaaaaagattcaccctctttcgagcgtgttactagctgccaaaaaccgcaggaggg
ggttgaaagaacctgagaaaaatgacagcaaaaccgctgtcacagttggatgccttcaga
cagcaaatttcagaagcttgatggcctcgaaatcctgtacgccgccgcccacccgtttgg
tggtgtaaaaaagcacatagggcttggcggaataaggatcgcgcagcacgcggacgccga
tgcggtccaccaccagataaccgcgcccgaaatcgccgaaggcgatggccgcggcatctg
ctgcgatatccggcatatgttcggcttccaccaggccaaaccccatgaacgaagcctttt
cgccaatggcggcaggcggctgccagagataattgccgtccttgtccttcagcttgcgca
gtacgctctgcgtcttgcggttcatgacaaaattggcgttctggcgataacccgccttca
gcgtatagatcagctcgatcagcttgtcggatggatcttccggcggcagcgcacccgcca
cacccgttgcgacatggccgatcttgccccatgcccatgcatcatcggcaacggtctcat
agctcaggaaaccacgcggcttgttgacaccatcgccgctgacgaaggctgccccttcct
gctcggcaaaggcggcttccacttcttccgcaatccactgttctacattgaccgcgctgt
cgtcgagcagcgaagaagtcgcagcaggcatggcatagatttccatggtcgggaattgca
gttcggccagcttcgcggaagccgtctgcgggcgcgcatccgtttcgccaacccatcccg
tcgccgggccgctgatggagaatggctttttcaaaaccgcgcccgaaacctgacgcacgc
cggaaatgccgcgtatcggcgacagaacggcaagcctgcggccaatttcagtttccagtt
cagccggaaccagatagccgccatccgggcccgatgcataggaatgcgccttctgctcaa
tgccgcgcaaagcctgctcgtcgccacggcgcacatagccgtcaaaagcctgcttgtgct
cgacatcgcccatcggcgcattctggccaagcggcgggcgcgcgcgcttcagcacgaact
ggtcgagcgccgccttctgttcgtccagcgcgcggttgatgcggtccaccttctcgcgca
gcagcacgtcagtatcggcatgtttctcgaccttcttcaaccgttcgtcattggcttcgc
gaaaggcgctgaaagccgtcatgaactcgtcgaaagcttcggcgacatcgccgtcagagc
ctgcattgggggcaagcgccttcgtttccacgctcttggtttcgagcgcgcgaatagagg
aatgttccatgttgttcctaaagttgcgatttcagatcattgttctggcgacccggcgca
tacgccctgcgaggtccgcttcgtcctgcccgatggcttcccgcccattcaggcttgcgc
cgagcgccgcatagcccttggctatcacggttctcgccgctgcacggctcagccccgcat
cccgcgtgagccagcgttcaaactctcttatcgtcggcaaacccgccttgatgcccgtca
cgcgtgcctgcggcagcatgggaaaggttacgaccgagatttcccagaggtccgcttgcg
tgatatggcgcaggcccgtgcgtgcatccttgcgcgccctgacggtgcgaaagccgatgg
aaagcccgtccagcccgccggaacgcattagttccaacgcctcgcgtgcccgcgcaaccc
ccttggcaagccggccttcaacataaagcccgcgcgcatcctcgcgtatctgcgtccaga
caccgatcggttcagccgcatcatgctgccacaacatgcgcacgccggatgcgccgcgct
ccttgagcgcacgggcaaaagcgccctgctcgatcacgtcattgcccaggtctggcagac
cgaagacgctcgcatagccagaaaaactaccgtcgatctcaacttcttcaacggcaagcg
cagcgcgcttcatatcgagcttcagatcaaatctcgccatgcatgttcctttcggcaggc
aaaacgcccggcaggggcgcctgtttcagccgctcggcaaaacgcctgaaaaccccaagc
gccgaccaggcggcaaggcttgcggcagcagaccccatcagcatcagttccgcgcggcca
agcgcgtcaccaagcgccaaagtttcagctatcttcacacccgccgcgccaccgaaaacc
atgccgcagatgatgccgaccgcaaagcgtatcgctgcttcccgcttgccatgcggcagc
atataggccagcgaaaccgccgaacctgcgaccgcgccagcaatcttcgcgaaccacaac
catgcggtatcggaagccagaaccgcgtcgttccaattgttcacgacaccctccttccca
cgcgcggctgatagccaaccgcatcgcgcttttcatcgtcggtgaggaaagaggcttccg
acacccgccgccagagcgattcccgttccgccgaaaggccctcgatcctgtcgatatcgt
gttcaagccgcaggccgccgccaaagagcggccccagccaattgccaaaagccttggcgg
tacgcccgatcaatggcagcacggtcagccggtagaaagcacggttggcctcggcataat
tggcataggtattgtcgccggggataccgagcagcatgggcggaacgccgaaggcgagcg
caatatcgcgcgccgcgccgtttttcgcctcgatgaaatccatatcctgcgggctgtagc
ccatcgccttccagtcaaggccgccttccagaagcagcgggcgccccgcgccggaagcgc
cggtatatccctcctccagttccgctttcagccgctcgaactgttcctccgtcagattgc
cgccttccttcggggcatagaccagcgcaccggaaggacgggcggaattatccagcagcg
ctttgttccacgcgcccgccgcattatgaatgtcgagcgccatcaaggccgcttcgagcg
gcggaaaaccataatggtcatccagcggatggaagagcttcagatgcaggccgggagcgt
ccaagcctgcaaccgggatagtgcggcttgccaaaccagagcgatagaccagcgcctgcg
gccagccatcggcatcggtttccaccgtcacccgctccggtcgcaggagatggagttcca
tcctgccgcttggcagatccacccgctccacataggcattcccggcaatcagcaggtgcc
cgtaaagacgctcgaaaaagctgccgccctccaccgccccctgcggatgggtgagaaggt
cgagaagaggatgcgcctcatgttccgtcgccccctcataaagcagccacggaatggtgc
ttgccgcttcggcaatcaggcgcacgcaacgatgcgccaccggattacgcatgaagccct
cacgggcaagtgtcgaataatcacgcgcgatccaggatgcattccgctccatatgcagcg
ccacgaaaccgttcgccattttggtctgggatactgcatttgcccgcgcgggcaggttcg
cggcgcttttgcgccacggccaattccaagccataggatggcctctccatgaataatgat
gatcttcagccgaaacggcggatacggggtttgtggtccgcaccgagcatgagttcgccc
aaagcccagaccagcgcgtcaagacgatcgggcgagcgcccgctggaaagcccctcaggc
gcgaaatcgcacatctcgtcctccagtgccggaaagcgcccggcatggcgcacccgcccc
tgctcgtaaagggcagccacaggttcggcacgcagccacttgccgcgcgaggcgcgccgt
ttcaaaaccggcacggaaggatcttccgccgccagaaccgccgccaccatttccccgccc
tgattgacctcggccacaatcgcatccgcttcatgcgtatggtagagcgcaatggcgcgg
cgcgcccactggtgcggcttggccatggtcatgctctcatcggcaagcacatggccgacc
ccttccgcgtcaattccggccacaacgatgccgcaggcatccgacgctttacccgacgag
gcaggcggatcgaccgccacgacgatacgcgccagcggcggcggattttcctcgaaacat
tgctcgatccggtcccgcgaccagagtgctcccaggcgctcctccaccagttccccgtcc
agttcctgccgtccaaggcgtgttcccgcatagcggcgcgcaatcgtctgcatgaaacct
tccgcaagattgccggcattttccgctgtgcgcatatgcgtcatggaaacagtcctgtcc
gtcaaaagcgccttgagaagcggcaccgcgcgcggggtcgtcgtcaccacctgacgcgga
ttgtcgccaagccgcagaccaaattgcaacatgtcccacgtctcctgcgggtttttccat
ttggccagttcatcacaccaggccgcgtcgaactgggggccgcgcaggctgtcggggtct
tccgaggaaaaaagcgtggccaccgcaccattatcccagatgagacggcggcgggacgcc
tcgtagcggggccggaccagtcgcgaaaccgaaagaatgccggatggcccatccaccatc
acctcacgggcatcgttgaaagtctcgcccaccagcgcaatatgtccgctcggcttgccc
gcgaaaggcggcagccccagcgccatgcctgaaacccattccgcgcccgcccgcgtcttg
cccgagccgcgcccgcccatgataagccagacgcgccagtcgccatcgggcggcaattgc
gcatcacgcgcccggatcagccattcgtcttgcgctgccaatatctgccgaaacgccagg
cccaccgcccaggatttcccgcgcgcgcttttctgcaagttcttcgattctcctgtctat
ccgggccagagcctgccggacctcctttatgtcaggcgttgcaatctcccgtcccgtctc
tgtggttgtgctttctgcggttagttcatccaccgtcttcaccgcttttgccagcgccat
caaggcttcggccttgctcttgtcgggaagctgttccccatcgagcaatcgttgcaattc
cgcttgcagccgctcgaaagcgccctcaatcgggcgctgcggcgcctttgcctcgctgcc
ggtgcatttcagccgccgcaaccacaggtcatacctttcttccgaaaggcccagaatttt
tgcgaggtcttcagccgtaatgccgtgcctcacctgtagctggtacgccaggcggatgcg
ttcgtgccgctgcgccagccccttcccggttttcaactgtgctatccatgaattgtaatg
ggtgtcgatgccgaaacatgcggcccttcgagagccggaattctctaaaagaaaccccga
aaaaccgatggctttccggggctatccttaccatgtcagccgggggtatgtagctaagat
ggcatcagtcgcaatttctcgaccgtagccaatatctaccaaagcaccgtaacgcagtca
aggactattttcctatttattgatttctttcctacataaaatcaatccgcatatttcatt
tagctattttgcgtgagctagcttatttatctgttatgataatgaggcaaatctcgcctt
gtctccgacaaccctatgccgaagtcagtgttcatgcgtaatacggcagaaaaagatcgc
agaaacgacaagcgtaaacccttccgggtttcgcgcctgatcggactcgacgcctggatt
gattccgcgctctacaatttacatttccgcttgggcgaatggtgggaaaacatcacgatt
ttctcccggcgttttcgcgtgcgcggctttcgccgtttcacggtggaagtgctggacgaa
ggctttacgctcggcgtcgccggttccgtgctgatgttgatgctggcgctgccagccttt
gaggaaaccaagaaggactggcgcgcgcaggacgattatgccgtcacctttcttgaccgt
tatggcaacgagattggccggcgcggtattctgcaccggcaggcggtgcctatcgatgaa
ttgccggatcatgtcatcaaggctgtgctcggcaccgaggaccgtcgcttcttcgaccat
tacggcattgatctcatggggcttagccgagcgttaagccagaacatgcgcgccaacggc
gtggttcagggcggctcgaccatcacgcagcagcttgccaaaaacctgtttctttccaat
gagcgcaccatcgaacgcaaggtcaaggaagcctttctcgcgctctggcttgaaagcaat
ctcagcaagaagaaaatcctccagctttacctcgaccgtgcctatatgggcggcggcact
ttcggcattgcagccgcgtccgagttttatttcggcaagaatgtaaaggacatctcgctg
gccgaggcagccatgctggccggcctgttcaaggctccggcgaaattcgcgccgcacgtc
aacctgcctgcagctcgcgcccgcgccaatgtcgttctctccaacatggtggaaagcggc
tttctcagcgaaggtcaggttgccgtcgcgcgccgccacccggccagcgtcatagatcgc
gccaaggatgaaagccccgactatttcctggactgggccttcgacgaggtgaaaaaggtt
gcagacaggttcaaccagcatacgctgatcgtgcgcaccacgcttgaccgcaatatccag
aaagccgccgaagaatcgcttgaatttcaccttcgccaatatggcaaggaatataacgta
tcggaggcggccaccgtcgtgcttgccaatgacggttccgtgcgcgcgctcgttggcggg
cgcgactatggcgaaagccagttcaaccgcgcaaccagggcgctgcggcaggccggttca
tccttcaagccctatgtctatgcggctgccatggaaaaggggctgacaccaagcaccatc
gtttccgatgcaccgatcagctggggcaactggtcgccgcgcaattacgggcgcagtttt
gctggccgggttgatctcaccaccgcgctcgtccgctcgctcaacagcgtgccggtgcgc
cttgcccgcgattatctgaccacggcgcccgttgtcgcgctcacaaaggcaatgggtgtg
gaatcgcccatctcctcccataagacgatggtgctcggcacatccgaaatgaccgtcatg
gatcaggcaacaggctttaacgtcttcgccaatgcgggcatggccggaaaccgtcacgct
ttcacgcaaatcctggcatccgacggaaaggttctttgggattttggccgtgacgcacca
aagccgcaccgcgccctttcggaaaaggccgcacttgagatgaactccatgctggtgcag
gtgcccgagcgcggcacgggccggcgcgccgcacttacgatgacgcgcgtggcaggcaaa
acgggtacgacccagaactatcgcgatgcctggttcgtgggctttaccggaaatttcacc
gccgccgtctggttcggcaacgataatttcacgcccatgaaggaactgaccggcggtgtt
ctgccagccatggcctggcagcgcatgatggcatacgcccatcagaatatcgaattgaag
ccgctgccgggcgtcaacccgcccttccccgcccagccgaagaacccgcccgcacaggtg
gccgatacgaggccgcacgaaacaatggctgccccaccacgggttttatcgccgctggcg
acaaaaattctcaaggaactgcatgaccgcttccttgccgcgccgcctctgcctacgata
gccgagcgcacaaaagtttcggtactctgaggggcgatgttcaaaacgattttcaaggta
gtggctgtgcttgcgctcgcgcttggcgggggcatctggagcgtggattacgcactggac
agttttgaaggcttcggggagctgcgcgttggcgcatggcgcgcctatccggcggccggc
acacccgatgccgatccctattccaaggcacgagcggcccgcaaggcttatctgccgctt
ggaaccaccgaaggactgcccttctatgcgcagcgcgacagtgccgggcgggaattgcgg
cgcggctgcacctatcgtctcagcggttttacgccacccgcccgcttctggaccctctat
ccggcaacaccggatctcaagcccatcgccccgcgcgaaggcctgcaatccgcgcttcac
tcccgcgcggtgctttatgaaaaagacggcagcctgtcgatcacgatcagccccgacgcc
tccccaggcaactggctacccgtcgaggggcgaggcaatttcgtgcttgtcatgacgctc
tacgacacgcccgccgggtcgtcgtccggcctttccgatctcgtcatgcccagtctcgtt
cgcatagcaaatcaaggtccgaaaggacaggaggcgtgccgtggctaagctcgttcgtct
tgtccttcttggtctcatcggggcggcaatcgtccatattgccattgtttttctggttcc
cgtctattcggacaagaatgcatggtcgcgcatcgaagcaagcggagatccctatcgctt
ttatcggctggaccagaaaaccggcccgatcagcgatagcgacccgctggtgaaggaagc
gacctgccgcttcgatctttccaatgggcctgtgcatatcacgacccaacgcaacgttcc
ctactggtcgctttctatctatgcccccaatggcgacaatctctacagcctgaacgacaa
tgtctccaatgatcgcaagcttgatctcgtcatagccgatccgatcggaatggcgagcct
gcgctccgacgcatcacggtcggacacgcgttccatattcatcgaacagaatattggaga
aggcgctgcggtgctgcgcgtcttcgtgcccgacacaacatggaacgcgcaggtgcagcg
tttcttcgatgaagcgcaatgtgagcccttcgaggggttttagagcgccgatctgattta
ttctatttcaagcataatcttgatcgtcctcgttccactccggtcggattatgctctaat
ccagcccgcctctttgtggcacggttaatgagttgctaaggcttcatctctattatccgc
tatgccgaccatgcggggagcattgcgtgatcgccggttgcgtaacgcccaggatgtaaa
atggcggtgagtgtatgcctaccggagtatctttgcgtgacaaatgatcagttccgcgtc
ctggaggaaatttcaggcaaccggagcccgtcgagttcaaaaaccggaagcagcaaggcc
gatgatcttctggccgctgcattatcggcgtttgcgaccatcatgcgtcccggccggcag
gatatgcagcagcttgaagaccttgccatgccgcttttgcaatgcgcctccacgcgcggc
aagcgccatgccgccaatgcgctggcacatctggaagaagcgccgcggcgtcttgttctc
gcacttgccaacgagccggtagaaatttccgcgccgcttctgttgcgttctccccttttg
cgccccagcgaccttgtcgatattatcgccagaaacggcatcgcccatgcgcgcgccata
gcccggcgacagtcggacgatgttttgctgcgcggcgtgctgcgcagtttcgccgacgct
gcaatcgaccgcacgttggcgcttcaggaaaaccttgccaatattgatgccgaaccactg
gaaaaaccggaaataccggacctctccgtggccagcggaccattgatgagggaaaaccat
tccgagcggctggtgcgtgcgctgcaacagcctttttttactgcgggcgcgctgccggga
tgtgaacatctgatcgatacggcgcttttgatcgattcgcagctttttcgcaccgcactt
gccgatgcgctcgatatttccttcgatcgcgccgatgcgattatcggcaaatggcccgat
tcatatttgcccatcgcgctgaaggcgctcggcctctccgcgcctgaatgctatctggtg
atgaccgccgttctcggctccatcgagacgacgcgcgatggcctgcgcgattttgtgcat
atctaccgttccatcgaccgggcaaaggccatgtccctcgttcggcgctggaaatcggac
gatatgtccgcgatgctgcgaaacaagctgcgcgaaatggccgtatcagcagaaaatgag
ccgctggacgatgccgccaatacggatgcgccgaagcccaccaggtcggtcaaatagaag
ctaggctttacccatccaccgatatgcggaaaaattccgttgcatcggcaatatcttcca
gttcgaccagccagagatcagaatcgaagcggatttcgcgctccatgcgcgtgtttgcgg
ccatgtcatccgcattgtgcaggatacgcaggaacatgcgctcaccgtcgctatcttctt
cataagaggtctgcggcgcaggcgaatagaggtcgcaggcgccaagccgggaactgacct
tgatgaaaattgcaccggcttcgggcgagccacgccgggcaagataggcgaaaccgcccc
cgccgcgcactttgcggataagggccgaaacccagaaatcagaagtcaggcgcatgacgg
gctccggatcagcttatcagccctatttcgcgcatcttgctgatgagagcggaatcgatc
tcgccggtgacgtgcaggccgaacagtttctggaattcgcgcacagcctcctgcgttgcc
ttgcccggctggccattgactggaaccgtgtcatttccgaacgctttcaggccggcctgt
acccggacaatatcctgcgaactgatcttcgagggttgcgcggcagcggcggcaggctgt
ttcctgtgtgccggcttttcataggatgcaaggtcggctttcggcttgatcggcgcagca
tccttcaaaacggccggttgcgggcgcggcgaaggcactgccacctcaattatcccggcc
acgtcgtcctgcgcgggcgcgttgttttccagttgtgcgggaaggcttgcctgtttcaca
ccaagcttctgctgcaaggcgcgccaatgttcaaccgcctcgcgggtctgcgggccggta
aagccatcgactggccccttataaatgcccagcatggaaagacgctgttgcagccgcgca
atctccagatcggcattcggcgcaagggctggcagcatatcgtcaacagagccgctcaac
tggaggcgatccggcgacagatcagccgttgctaccgaaggggttggcccattatttgcg
ggctgccgaacggactgagcggcaggcttgccctcactatttatcgccgccgttcccggc
agtgctgcgcgcggcgtcggcttgaatacgaaatcggggcgcgtacggaagaaaacggcg
tcatgcgcttccggctgataccagagcgcattggcggacacaaagcccatcaccacgaga
aaggcagtcgcacccccggtcaggacaggattgcgcacgacaaaatccccggcagctatc
gcaagcaccgaagccgacgtgaaaaagaaatgaaggagccgtgctgcgaggctacgccgt
tttgcgggtttgcgcatgtggctgctctgggctttggtcccggatttcgtctttctgcca
gtcattacgcctttctccctggtgacggtacatatcgatcaccgtgccaagttcctgttg
ttcttctcctgcgcgatattgcgggccagccagcggcaggcggatcatgacgaccgtgcc
ttcgccggggcggctcttgagctgcatcgagccttgatgcagttccaccaatcccttgac
gaccgaaagaccgagaccgcttccttcctgcgcctgcgtatagctgttgccggcgcgcac
aaaaggcgttccgatccgctggaggtcttccggctcgatgccaatgccggtatccgaaac
gctgaattccagcatcgggcacccatctgccatgacgcgcgcggcatcaatggtgacaca
accgcccgattgggtaaacttcaccgcattggtggcaaggttgagcagaatctgctgcac
cgcgcggcgatcagccacgagttcacccacaccattgccaacccggtgacagaaggcaac
gcccttcttttctgcctgcggcagcatgaccgccgtgcacatttctacggcatcgcggaa
gacgaagctctgcggcgcgatggaataagtgccggtttccagccgcgaattgtcgaggac
agcattgaccagctcaagcagataatggccggactgatggatgaggcccgcatattcacg
ctgcctgtcactggcgagcttgccaccgatttcatgcgtcagcatgtcggaaaaaccgat
gatggaattgagcggcgtgcgcaactcgtggctaacggtagccagaaggcggcccttgcc
gattcgttcggattccagttccgctttcagcatcgcgatttcatcgagaagcttctgttc
gccttccagcgaacggccaatcagggtaatggcccggtcgctgcccgccccctcaaagcg
ataggcgcgaaaaaccggattgccattttcgattgaacgcagacgcacatccaccttgcg
ggtggccatgcctgcgcgaagatcggccagaagcgaaagatactgtacgcggtcagccac
atgtacgcggtcgatcagcgccgtgccttccagcattttcggctgcacaccaagcagctt
tgccgtctcgccatcgaccgaagaaacaataccttcaatatcgaggccgaactgcatatc
gccagcagcgacggcaacctgtggcgcggcgacagaaatttgcacgggcttgcgcgccac
ggcaacgccccgcagaacaagacttgccgcgtaaagcaacaatatcgcaccagaaatgag
cgagccgcccgatatagtcccgccggttttcaccgcgaggaaagcaaggatcgccatggc
tgcaagggagcctgcgatggtgctgccgggcttgcggcttgcaaaccagatttcaagcgg
caggcccgcagccatcagccacagcgccgcattgccgttcgagaaagcgccaattgtggc
aagccccgcgccataggctgcaaaattgagcgcacccagaattcccgcgcgcaggcccat
gagcgacagggcacagaaaatcatcgccacgcctgtaaaactgccagcgagaatagcaaa
atccgtcaggccagcggcgacgcccgaagccgcaacagcggcacaaagcaggaagggcaa
ggtgaaaaccgcaccgatgacgcgtatcgacgccgcatcgggcgttgcgacccagcgccg
gcaaaaacggtcgtgaaagcaggccagcccatgcaggctgttgcgaacgatctgcgctgc
tttcaaatgaatgacgttcaacgtgtcctactcactctcgcaatattcttgcccatgaaa
gccgattttgaaaaacagccctccggttggctccagattgcagatgaggctttaaagaaa
cgataaggtcagcccagcccaagcacttatctcgctttggggggccgctttttcacctat
ggtaaacagaaggtagcgatcccatcgccgcgcaaactacaggccatggaattggctggt
tacggaatcttttagaattcattggaaagtggaccgcagtttcaaaaaccgaaagcttgt
acagacagggcatgatccgttttcttctcaaatccgcattctggctgtcgctggcattca
tcgcagtgccgcacttctttcctgcggatcaggaaaacaagccccatgaaaagccggccc
atgagcaggcgaagcaggaaccaagctccatcgaacagattctcgccaatggcaaaaccg
ctgtcgaaataggcaagctgtgcatggataatccgtctttctgcaaaagcggcacctcgc
tggtttcaagcgcgggcagcggatttctggaaggaagccgcgtcatgctcgaatatctga
gcgcgcgttttggcgccaaaaaagaaacgcccgtgcaagagcgacctgccgccgccgaaa
ccatttctgtaaagagccaaattccggttccaaccccgcgcgaggaagccctgcgggcgc
tcgaccatcgtgtgacaggctccatcacgccaaaccgctgacagttttccgtgaccttgc
gggctttcgccactatatatgcggcagaagttccgcaatgacctatttcaggcgagtatc
atgacgaccaccatcgatagcatcatgtccgatttcgagtttctcgacgattgggaagac
cgctatcgctacgtaatcgacctcggcaaggaattgccgccctatcccgacgatgcgcgc
gatgccgcgcataaggtgcagggctgcgtgagccaggtctggctgaaaaccctgccgcag
gatggcaatgatccggtcatcgaatttctgggcgattccgatgcgcatatcgtgcgcggc
ctcgtcgccatcgtgctggcgctttattcgggccgacgcgcttccgaaattctggcgacc
gagccggaagaagtgctgaaaaagcttgggctcgacgagcatctcacgccacaacgctcc
aatggcctgcgcgccatggtggcgcgcatccaccgcgaagccgagctggcgaaagaatca
acctagagcacggcgactttaagtcaggccgtctctaggcctttgtttaagcatggtctt
tttccgaaaaccgctcacacttttcgggatcatgctctaataatttttcaatcgacaagg
ctgcagcaagcagcctcttgtccgagtcattgcgtgcggtcagcatgaggccagtcggca
atttcatgcccggcatgggcagggtgatgctgcataggtcgaactggtttgcgacctgcg
tatcgcgcaaaagcaggttctccacccggtcatattcctcctcgtcgtggctgacggaag
caattgtcggcgcaacaataggtgttgcaggcgttgcgaacatatcgaaaccactcaggc
gttcatccatttcacgcgccagtgcctttcgcgtttccatgagcgcatgataggcctcaa
gcggcacctttatgcgtaccgaaagcgggcgcttgacccgaatatcgacattggcgtcca
gatcggcgagccatgtggaagcatgaatatggcttgcctctataccggcaatcgaaccta
tgcgggttgcctctttcagccgcccgatgaggtcgtccaccgcaagatcggcaatgattg
ctccggccttttcaagtgcggccagagacgcttcaaaatgagctgcgacatctggctcca
tgtccgcgagcagatagtctttcggcaaggcgatacgcagcccattcaccggcaagacct
ccggcagaatgggcttttccccggccatcaccgcatcagccaggatagcatcagccacgg
ttctggtgagcggcccgaccgaatcaagcgacggcgccagcggaaaggcgccttccagcg
gaatgcgccgcgcggtgggcttgaaaccgaccagcccgttcagtgccgccggaatgcgcg
ccgggtcaatcgcattgcccggctcaccgtaatgcggattgaggccgaccggcgtgaagg
caaactcggtcatgtgggttttgccgataataaccgctccggcattgcgcaggcgctgca
cgatgagagcatcgcagcccgcaggcggggcatcgtggcgaaccaccgaacccgcaagcg
tcggctcgcccgccacatcgaacagatccttgatcgaaacgatgcggccatcaagcggac
caagcggccgccctgcgcgcagccgcgtatctgctgcatcggcctccgcccgtgcacgct
ccgcatagatcttgctgaagacgtgctcctcacccgcccgcgccgcaagccgtgcgaggg
tggcttccaaccgatcccgaaccccgaccattgatttttctccccgcaaaccgccatatg
gctcagatattgctgcccgagcgatataatcacgcctgaagagtgtcaatcgcgaccctc
ttcacacactccgcggtcgaatctcagggcgataatcctccgccccccaatgcaggactg
ccccccttcgcctttcgccttcgcgcggaggattataatggcgatgcagcatggcaagcc
ccgctttcagcagcaccttggcagaacgaaccggccattgacgctcacgctcgactgttt
ccagtcctttcaaaaagcagcaaacgtctatcaaaatgccgctcagttccggcccgacag
cttccagcgcacgctccacccttatccggcttgcaagggcgatatcggtcagttcagcca
tgccgcctgccccataatgcccgcccgacccggcctggacatcccagcgcgacgtaacgg
aaggcatgagcgacccccgcgtgaaatcagcgcgcaggcgctcgcccgcacggaattcat
cctccgaaataaaggcgcggccatcggcgttccggcgccgataaagcatggcaagtgggg
attccgccggattgatctccaccttttcgcccggctctatctcgtatgtctcacggacag
aggcggcggttagcgtgggctttttctgctctttaggacgcttgcgtcccattgcagaaa
gcgcgatgcgctgcccgtcacattgtatggttccagccttgcgcatccgttcgatttcaa
ggcgcgaagccgcaatagtcccctgttcgccaaccagcaaagcgtgcgtttcgcgaaccg
aatcctgaagctcgcaaccgccctgcttcaaaaaacggataatgcgcgtttccgctgccg
aaatctgcctcgtcatgctgccatcctccacgccgtaaaagtcgaattaacgattttttc
aaacagggaaacgagggcatcgaactctacgtcatcacgcaaatcctccaccgtatggca
ggcgtgcatgacggtcgtgcgatcacgcgcaaagcccagcgccacttcgttcatagccat
tcccagcgatgtatgggccacatacatgccgatctgacggatacgtgagacttcctgccg
tccgcgaagcggtgagcggatttccgcaccgctggcaccaaaagaggcagccagaagatc
gatcagtgcctcgcataattcgatgcatcgctcgcgccgcttcttgtcggcgcggtgtgt
aagacgcacgagagcatcgggattgagaggccgcccatggcgcgccgcaatacgcttcaa
agcctcgaaagcctgcgcccgcgtatgaatgacatccaacagttccaaagatatccatct
ttcctcaccagaataggaatatcttcttataggctggaaattgcaagcgtggataagttt
tctaaaaaggtgctaaaaaagattttatcccaagatataggaatattatccccatcctcc
cgaacggggcgatcctgtttccatcaacaacaggacaaacgggaatcacatgatgcaggc
cacactgaaaatcgacaggaatgcatttctcgccaaccgcgcgcaggagcggatgaacgc
catgcagcgcgctgcccttcaaattattgcgggcatagacatggatctattgatgaaagc
ctcaaaggaggaaaaacagcaggcatcccgccgcctctgccgcttgatcgagcgggagcg
gctgaaaggcacaaatggccactggagctatgatctcaaccggcatatcgcgctaaaaca
ggcactcgacgtgctggaaggcaggactgtcaggagaaggcagatgcgccattattgcta
aaacatgtccccaggaatgggagcctggttggggtaaagatatacacgaaaacaaaagtt
tagagcggttccggttaaaagggagtcgttggaaccgctctatttctgtgctttttacgc
attatccgatgcatcgaagcgggaccggaaatcagttcagtggactgatttccccgcata
ggcgcttcgtgattcacgcgctgaagaatcaggcgtccttcggcttgcggccgaggccca
tcttcttggcaaggcgcgagcgcgctgcagcatagttcggagcaaccataggatagttcg
gatcgagatcccacttttcgcggtactgctcaggcgtcatgttgtaatgggtcatcaggt
gacgcttcagcgacttgaacttcttgccgtcttcaaggcagacaatatagtcgtcatgaa
cagacttcttcgggttcaccgctggcttcggcttttcaacaacgaccggggcctcttcgc
gttcgacgtggcgcttgaaagcagcatgaacttcagcaatcagaaccgggagttcgcctg
cacgaatggaattattgccgacataggctgcaacgacatcggcggtcaaactcaaaagca
gctcggtgctttcgtcgtttgtttccagattttccataagttttccttttttaatttttt
gttgtccgcgcagcggctgacaatggcaacccaccccttgccgccgctgcgtatttcata
atccggcccaactcgatcccttatggaaatatcaattgacgatgccatttgcaatagaat
tgtcaaaccatattacattaataataggcaactcttcttagatcgacaaataaaatgata
ttaaacagggcaccgcaagaaaattgagacttacagacagcgcaacttccgattaaggcg
caagccggttattggtgatggtgggcgataacattgttctcgcaggcgatccccttattt
tgtatagcctgcgttagcaactgttttttccctcaagttttgttgtacgtgtgccaagac
aaatatgatttatagaaaaagatcgtgccttcggaatcgggccttaaaggggcaacgctt
aactataattcatggaaaacaactcgcatcggacatttccggcaactatatagagatgca
tgtcacagctgaaaatgcgtccctttggcgcttttgaagcaaattgaaaccggttcactg
gaattttgaatgccccaggatttcctacgccctcttcctccgcacgctcccaagcacccc
gcaagcgacgcacggcacggcatcacccgcacggatgactatgcgtggctgcgcgctgaa
aactggcaggaagtgttccgcgatccttctgttctgacgccggaaatccgcgcgcacctg
gacgcggaaaacgcctatcaagccgccttgatgaaagatacggaaaacctgcaaaaggtg
ctttttgccgagatgcgcgggcgcatcaaggaagacgattcttccgttccggccaaggac
ggcccctatgcctatggcgtctcctatcgcactggcggcgaacagccctatttcatccgc
acgccgcgcgatggcgggccggaaaccatcctgctcgacggcgacagggaaggcgaaggc
aaggcctatttccgcctcgcctccgccgatcatgccccaaaccacaatctcctcatctgg
gggtatgacgacaagggatcggaattttacaagctgaaggtgcgcgatctcaccaccatg
gccgaccttgaagatatcgttaccgataccaatggcggcggcgcgtgggatgcgaaaagc
gaaggcttcttctacacacggcttgatgaaaaccaccgcccgtcaaaggttttctaccac
aagatcggcacacagcaggcagacgacaagctgatttatgaggaaaccgatccgggcttt
ttcctcggtgtgggcggctccgcgctcgacgattatatcttcatcgacattcacgaccat
gaaacatccgaatgctggcttttgcccgcagacgatccgtcagccgaaccgaagctcgtc
atggcgcgcaaggccggcactgaatatgatatcgcgccgggcggcgatgttttctatatt
ctcaccaatgcggacggagccaaggacttcaagatctgccaggcgccagcttccgcgcca
cagcctgaaaactggcaggaaatcgtcgccgaaaagccgggccgactgattctctcccat
tcagcctataagcaccatcttgtctggatcgaacgcgacaacggtctgccgcgcatcgtc
atccatgatcgcaagaccggcgaggaacacgccatcgctttcgatgaggaggcctattcg
ctgggattgcatggcagcgccgaatatgatacggatgtcatccgtttttcctattcgtcg
atgacgacgccggaacagctcttcgattataatatgcgcacgcgcgaacgcacgctcctg
aagacgcaggaagtgccctcgggccacaatccgcaggactatgtgacgcgccgcattctg
gcccccgccttcgatggtgaactcgtgccggtttcgctgctctatcacaaggacacgaag
ctggacggctccgcgccttgccttctctacggctatggctcctatggcatcaccattccg
gcaagcttcagcacatcgcgcctttcgcttgtcgatcgtggcttcgtttatgcaatcgcg
catattcgcggcggcaaggacaaggggttcgcctggtacgaaaacggaaagcgcgacaag
aagaccaatacgttcaaggacttcattgctgcagcgcagcatctcgtcaaggaaggcttc
accagccatgaccgcatcgtcgcccatggcggctcggcgggcgggatgctgatgggcgcc
atcgccaatatggcgccgcaagcctttggcggcatcattgccgaagtacccttcgtcgat
gtgctgaatacaatgctggacgacaccctgccgctcaccccaccggaatggcccgaatgg
ggtaatccgattgcttccgaagcagattatcgcaccattgccagctattcaccctatgac
aatgtaacggcgcaggcctatccggccattctggcggttgcggggctcaccgatccacgc
gttacctattgggaacccgccaagtgggtggcgaaactgcgtgaattgaagaccgacagc
catccggtcctgttccgcatcaatatggatgctggacatgcaggcgcttccggccgcttt
tcgcgccttgaggaagtcgcctatagtttcgctttcgcattgaaggtggtgggtaaggtt
ccaagcttcaaaaactgattatcaagcctttatcctgcgagggcggttccgttttaacgg
aatcgccggagccactctaagtatttgttttgccgcattatcctgaaaatactctacaat
ctggagtgcacggccatgaagatcaattccctggcttttctgaccagccttgccctggct
cttccggccgttattcccacagtgaccagcgccgaggcgcaggtccgcaaggatgtgagc
gaatatgcggggcgacgctgcaacacgccgccgcgcggcagcggcatcatcgtcggccag
ttcagcggcgtggacgattcgccctttatcagcgatggcgacgcgctcgtcgcaattgac
cgctatcgctgctttaccacgatgtccgaatgcaagggctggctctatacgatgcagagc
aaatacaccaatgcaggcgcggcaacgctggcgcgctgtatcaagcgataatccgattat
cgcgaagaagaatacgcagcgtcgcagacgatgtgccaattggccatccatccgccaagc
gtgcaagaccctgataataaatgaggccggagcatcataaccgatgcccggcctcaatat
ataagcccctgagagcaggcgcttttcaaacaatcggcaggcttatgccgccttttcgta
catttccagcacgtaatcccagttcacgaggctatcgacgaaagcttcgagatatttcgg
acgcgcgttgcggtaatcgatgtaataggagtgttcccacacatccacgccgaggatcgg
cgccgcaccgtgcacgagcgggttttcaccgttcggggtcttggaaatttcaagcttgcc
gtccttgacggaaagccaggcccagcccgaaccgaactggccggcaccggcagcgatgaa
atcagcgcggaacttgtcataaccgccaagatcggaatcaaaggccttttccagcttgcc
cggcagtttcttgccgccgccatccttcttcatccatttccagaaatggatatggttgta
gtgctggccggcattgttgaagagggcctgattcttgccgaagctttccttgacgatttc
ttcgaggctcttgcctgccaggccggaaccttcgagaagcttgttaccgttggtgacata
ggcctgatgatgcttgtcgtgatgatattcaagcgtttcgcgcgacatgaaaggcgcaag
cgcatcatagtcatacggaagggcgggcagttcgaaagccatggaaactctcctcttttc
tttaagcttgcggcgggcaaagcaaatagatgatgcccggatgcaagagcaaaacttgcg
tgcgcaatctacataagccgcaacaatgcgggcggcaatggcgcaatggcgcaattcagc
ttcaaggcaatgaaatattattgaaatcccagcaagatggggcagatagtcttttgctga
cattcatgctccacggaggaaacggtgtcctacagttcctatgccttcgatgcctatggc
acattgttcgatgtccattcggcggtgcggcgacatgcggacaaggcggggccggacggg
cgggccctgtccgaattgtggcgcgcaaaacaactggaatattcgtgggttctgagcctg
atgggtgcttatagcgatttctggaaactgacagaagaatcgctcgattatgcccttgcg
cactatccttccgtcgatccggcgctgcgcaacgaccttctcgatgcctattggaaactc
gattgctacccggaagtgcccgcggcgctgaaggccctgaaggatcgtggcgcacggctt
gccattctatccaacggctcgcccgccatgctggaggcggcggtcaggtctgctgccctc
gacgtgctgctcgatgatgtcatctcggtcgatatggtgaagaaatacaagacctcgctt
gcggtctatgagcttattgccgtgcaatggcggctctacccttccaccatctcgttccag
tcatcaaaccgctgggatgtggcgggcgcggtgcgttttggaatgcgcggcgtgtggatc
aaccgttccaacgagccggatgaatacaagcagtttcccccggccctcattctgccaagc
ctgcatcttctggattgaatcacaaaaatttgaacccgacttttatcgggatacccctga
tatccgccaaaatcgtgtcgccggggcaacacgcgccatggaggagcctgctcgcctcat
ttaggccgtaataagaccggctcgacgccacatttgtggggcgtttcttgctcacaaacg
tcgaacccagccgtgcatcaagcagcggcccatgcaaattcaactgttcaccgcgcaccg
accacccccggtctggtcgcatttcgttaaccttaaacgttgtatctctatccctctccc
atcatcaatctggttttcatatgcaaacgacccttacccgccgttccttcctgacggcaa
tgacagcaactgcggcgaccggcctcgccggttgcgctcagttggggcagaccgttccga
tcatcgatgtcgatgctttcggcaatcccgccaaccgtgtaccacaggccaatgtggatt
cctcctacggcggctgggtgcaaatgtatgctgcggtagaagataacggatatcagctcc
cggctattcccattcagaagatggacacgcgctatctgcgccaggtcgtgccggatccga
caggcgaaatgcccggcacgatcgtcatcgatacggccaatcgcttctgctatctggtgc
tcgataatgggcaggcgctgcgttatggcgtcggtatcggtcgcgaaggctttgcctggt
ccggccgcgccgtcatccagtacaagcgccagtggccgcgctggaccccgccggatgaaa
tggtggcccgccagccggaactggtgcagtacagcgccaagaatggcggcatggctccgg
gcctcaagaacccgctcggtgctcgtgcgctctatattttcaaggacggcaaggacacgc
tctaccgcctgcacggcaacccggaatggtggtcgatcggcaaggctgtctcgtcgggct
gcgtgcgcttcctcaatcaggatatcatcgatctctacgatcgcgtgcctgcgaagacgc
ctatcctcgtcatgtgagtttagggcagtagggctgtagggcgcgtttcgatctgattga
atcagatcggcgctctaatcctttgttttaacgcgcatcttttccgaaaaccgtttcaca
cttttcgggatgcgctctagaatatcgcgggcggaaaagccgtccgcaaccaaacatact
cccctattcccctattcccttattcccctgcccattatcgccggaaacctcccagaatac
cgcgcaccagcgcgcgaccgagcgagctgccgaccgagcgagcgacggatttcatcgcag
cttccgcaaccgtctggcgacctgaacggcgacccgttccaagtgccgtgccgatgatat
cgcccagcaaaccgccgccgccttcttcttcctgtccggtcttctgctgcgcggccgcag
catcggcagccttgcgcgccagcatttcaaaagcagaatcacggtccagaggctggtcat
actgcccggcaacggggcttgcagcgatgatctgcgcgcgttcttccggcgtcagcggcc
cgatgcgcgaggatggcgggcgcatcagcgtgcgctgcaccatggatggtacacccttgg
cctgaagcgtagaaacgagcgcctcgccggttccaaggctggtgattgcctgaaacgtat
tgaaatccgggttggggcggaatgtatccgccgccgtcttcaccgcgttggtttcgcgcg
gcgtataggcacgaagtgcatgttgcacacgattgccaagctgcgccagaacggtttccg
gcacatcaagcgggttctgcgtgacgaaatagatgccgacgcccttggagcggatcaggc
gcaccacctgttccacacggtcgatcagagccttcggtgcctcatcgaacagaagatggg
cttcatcgaagaagaacaccatcttcggcttgtcggggtcgcccacttccggcaattcct
cgaaaagctccgacatcagccagagcaggaaagtggaataaaggcgcggattcatcatca
gcttgtcggcggcaagcacactcaccacgccgcgcccatccgtcgttgtgcgcatgaggt
cggcaatgcgcaaggctggttcgccgaagaatttggaaccgccctgctgatcgagtacca
gaagcgaacgctggatcgccccaacagacgccttgttgacgttgccgtattttgccgaaa
gctcatcggagcggcccgccatttcggtaaggatcgcctgcaaatccttcaggtcgagca
ggagaagcccttcttcatcagcaagacggaaggcgatattcagcaccccttcctgcgcat
cggtcaggttcatcaggcgcgacagcagaagcggccccatttctgaaatggtggcgcgca
cggggtggcccttctcgccaaaaatatcccagaaaatcaccggagcagcccgcatctcgt
atgggtcgagcttcacttcggcggcacgctttttcagaccgtcattgagaacacccgcag
cagcaatgccggagagatcgcccttgatatccgcgcagaacacaggaacaccagccgcag
aaaagctctccgccagcacctggagagaaaccgtcttgcccgtacccgtcgcaccggtaa
caagaccatgccggttgccatattgcagcgccagatattccggctgctggtaggtatcgt
ccggcttgcggcttgcgccaagaaaaatagcatcttcagcagtcatcaggcggcttgctc
cctctattcaagcgaaccatgccataaggcagggtttttagagcgcgtttcgatccgatt
caatcagatcggcgctctaaaatcttctatttgaagcataatcttatcgatcctcgtctc
accccggtcggattatgctctaaaggtataaccgcagccctatcccgcgacaatgattaa
agccgcaacaggcaaggtccgcgccgctaatccatgtcatagtcgccacagaaaatttcc
ctatatttattgtcgggaatacttgcaaagcgcctgctggagtgcatattacgtaaacgt
aagattttttgggagagtctcatggaagaactgatcgcgcgcatcacctcgaacgttggc
attgatgcggcaacggcagaaaaggcagtcggcatgatcctcgccttcctgcaaaaggaa
ggcccggccgataaggtgcagcaactgctggcagcaattccgggtgcggaagaagccgta
tcgcaggtcaagggcggcggcttcctgtcgaacctcgttggcggtgtgatgggtctcggc
acccagcttatgggcgcgggccttggcatgggggaaatctccggcgttgccaaggaaacc
atccgttttgccaaggaaaaggcaggcgatgagcctgtggacgccgttgtcggcgctatt
cccggccttggccagttcgtctgatccaggcccgaccggacaaaataaaaacccgccgat
cattccggcgggttttgtttttatgcgctgtctttcgacacctgcacaccgacatgcccg
gcgcgccctgccccccagccattgatggaggcgccaaggccaagcaggacgaacagcaca
ccgcaggcggcgaagctgcctgtcgcgctatggatcatgccgaccagcaaggggccgatg
gcggcaagaatatagcccacacattgcgccatgccggaaagatgtgcagccgtatgtgaa
tccggagagcgcaggacgattaccatcatggcggcggcaatgagcccgccctgccctatg
ccctgaatgatggcgagcggcaggaaggcccagcctggcagataaagaaagccaatcagt
gccagaaccgcacagccgcagagaaacacattgatgaagctctggtttttctggcgcacg
gcaatcgacgagatcagaagacaggtaatgacctgcgccatgatcgagaaggaaacaaga
ccgcccgctgtgcctgcactcatgcccctttcacgcaggatcggcgccagccatccaaac
acgatataggcggtggacgattgcagtcccatgaaaagcgtgacctgccaggcaagcctg
tcgcgccaaaggccggcaaccttgaaaccggaatgggccacatggtgcttggcgcgcagc
gcctgcggcagccagagcacaaagaccagcgcagccggaacagcccagaaggccagtgcc
agattccacgaaccgcccagcatattcttgattggaatggtgaagcccgcagccgaagcc
gcccccgcacaaagcgccatcgtataaaggccggtcatgatggccgccgtcttcggaaaa
tcgcgcttcaccacacccggcagcagcacattgccgaccgcgatggcagcccctgcaagc
gccgcccccatataaaggaaagactgtgtgcccaaaccgcgaatagccgtaccgacggtc
agcacgatcaacacgaaaagcagcgtgcgttcagcgccaaaacgctgtgcaaggcgcggt
gcgaaaggcgcgaaagcgccaaggcacacgacgggcagcgttgtaagcacgcccgccgat
acggacgacatgccagtcgcctgaatgatttccggcaaaagcaccgacacgctggaaaaa
accgggcgcagattggccgcgatcagcacgaggcttgcccccagcagaatgcgcaaggct
ttgctcggcgggcgctgagcatcgggcgcgggaacactgtccgcctcggcatcgatcaga
ggcggctgtgaccgcaccagaatatcgtctcccgccgggccgtccagcggtagggcgctt
gcgtggctcatgatgccaacaacctttcaagttctgcaataagggggccatgaagctgcg
caccgtcgcgccagccttgtcgggatcgcccgtggcaatggcttcgacgatcctgcggtg
tgcttcatcgctcggttccggcaggccgccatcgagcgtggcttcaatggattcgcgaat
cgaggccgagaaaaaagcataaatttcagcaagcgcactgttgccggaggccgcgacgat
tgcttcatggaaggcgaaatcacgcgcgacaaacgttgcccggtccatatcggcgcgccc
cgtcctctcatccagaagcttgttcaagcgtgcaataattttgggggtcgcgcgctgtgc
agcaaggcgcgcggcttccgtttccagaagcgcgcgcgtttcaaaacggtcgcgcaagct
cgtatggcgaatccgatccagactgcgcgcagtatcggcggcagagcgcacataggtgcc
cgatccctgccgcgtttccagcattccctgcgccaccagcgcgcgcacagcctcacgcac
cgtgccccggctgacgccaagccgcgcggagagatctgcttcgttgggcaatttctcgcc
caccacccagcggcctgaagtaatttcggcccggatcgcctgcatggccgattccgtcag
attggttctggatatagttttcatcgtcttccaaaatcatcagatgacttgatgagttat
atcccaatatattgcctgtcaacgcccccttttgccgaggcgatggcctatgccgtattc
cgttaacaattttcgcgcaatctgcgtttcatttcgcagcttcgcagtcaggtgccagca
tgattacgctttactgtctttccggggaccatctagagcaaattgacgtcgagccgggga
cacccctgcccgacaatgtgatctggatcgatattttcacgcctggcgtcagcgaagacc
atattgtcgaggcctggacaggcatctccatcccgacacgcgaagacatgacggagattg
aggaatcgagccgtttttatatggaatccggagcgcaatatctgacggtgcctatcctcc
atgcggtcgatctcgaccatcgtgaactcgcacccgtcaccttcatcacgcatggcgcgc
ggctcatcacggttcgctatgccaatcccaaatcattcagcatctatatttcgcgcgtaa
ccaagcccggcaacgggctcatacccgccaaatgcaccggcatatcgatcatgctgggca
tcatcgaggccacgacaaaccggctggccgatattctggaaggcgtggcaggcaagatcg
atgcggcctcccattcgatctatcgccgccagcccaaggcccacccgatgacgacagagg
atttcagacatgtcctcacccagatcggcggacagggaacattcctgtcgcgaacacggg
aaagccttgccggcttgagccgcatgctcgtctatctctcggccaacaacagtcccgttt
cagccaagaaagacacgcgctcctggatcaaatcgctggagcgcgacgcccaatccctca
cggcctatgtggattttctggccaataaagtgacattcctgctcgatacgatcgtagggc
tcatctcggttgaacagaacgccatcatcaagatattttccgtggctgccgtcggcttca
tgccgccaacacttgttgcatccatctatggcatgaatttttccttcatgccggaactgc
actcgccctggggttatccgatggcgctgatattcatggtcgcctcggccctgctgccgc
tgctttatttccgcagcaaggggtggctctgacaattctcgacaggcttcccctcccatg
ttatatcatctgtcataacatgggagaaagccatgaacataaccctgcgcaagatcggta
attcctatggggtaatcatcccgaaggaagtgctggaacggctgaacctgcagaccggcg
acactctcacacttacaaccgatgaaaacggtttgcggttggcccgcagcactgaggatg
ccgaagttcttgaaaagaagatgcaaatcgcgcgtgagcggatgaagaaatacgagaccg
cttatcgcgtactcgctcaatgatcgactttcattcgcgggttttcatagaagctctgca
tcaggaacaactgcgcttgcacggtggcgcgacaggcattcgtgattccagtttgctgga
ctccgcactggcgcgcgcccagcataaggaagcctatggcaatcccgatattttcgatct
cgcggcggcttatctattcggaatcctgaaaaaccatcctttcatagatggtaataagag
gactggactggctgccgccgacttgtttctttatttcaatggctacagtcttgaagctga
gcaggaagatgtgatccagctcgtcctgatggttacaaccagcgaaatagatgaaaccgg
cgctgcggcattcttccgcgatcatgccgttgttataaacgacgactaatttaccttcag
cgacacgatttcccattccgtgccgttgattttcaccacatcgccaaccggcttgccgaa
cagcaggatggaaaccggcgctacgtgggaaatcttgcccctggacgggtcggcttcgtc
ttcgcccacgatggtccagcggcgggtgctgccgtcatcgagattttccagttccactgt
catgccgaagcgcacgacatggctgtccggggctggcacggaaagttccgccgtttcacg
ccgcgccatccagtagcgaagatctcgtgaaatgcgcgcaaccgcagagcgttcgcccgc
tatattggcctctgccagatcgtgctgaaggcgtgcaagttcatcatcgatctgcttcag
cccggcaggcgtgacaaggttgcgatgcggactgatgggacgctcgcccagatcggtcgg
tgcgtcgtcctgttctttggtaaaagctctgctcatacaaaaaatgtaagggaggccatt
ccggcttacaagcctgcgggtcagccaatctgcgccgtacccaacacggctgcgggtgta
acgctgccaaggggaatgccgttccagttcttcatctcggggctggcaaaatccgcaagc
tttgcggacaaggcctcatccttgcggaaaaggcgtgacagaaccgccgcgaccatcgcc
tccgaagcccgcgtcgcaccatcatcgcatttcatcgcaaagccaaagcccagttccggc
acggaaccgcagaacacgccttccgcgcccgttttcacgaaaatgcgccccggcgccatg
cgcatcagttcggtgcacgcacgcttggtgcccgccacgtaaaagggttcggccatgcag
gcatggatgaggcgctgtgccgccttggcccgcttgtcaccaagcccggcgccggtcgcc
atctttgcaaaaccatgtgcgagatttgacagcggaatggcataggtcgggatggagcag
ccgtccgtaccgcaatgatcgatactatgcggtgcacctgtcaccgcctccatcgtgtca
cgcaccatgtcctgaatgctggagccgagcgcgacataccccttggtttccataccgcaa
tgaacgcaagcggccagaaaaccggcatgtttgcccgaacaattattgtgcaggggcgtc
ggctgcctgccgctttgggcaagctttaccaggaccggctgttgaaaaggccaatggctg
ccgcattcgagcgccgtggaatcaagccccgccttctgcagcatcgaagcggcccgcgcg
acatgttcctcctcaccggaatgcgaggcgcaggccatggcaagatcggcattctcgaag
ccgaaggcatccgccgcgccgctttcgaccagcggaagagcctgaatggatttgatggca
gaacgcgggaatgtcgggcgttctatgtcgcccagcgaaaaaacattgcggccatcgcca
tcgaccaccgcgatggcaccacgatggcggctttcgacgaccgggccacgataaacttcc
accagaaccggattgctttccatcacttcaaccttaccccccagcggcaccgtttgccgc
aaatgcaaaattcttgcccggaaaatacgcaattcgctgcaaatcgccagccccacttgc
agggggcggggttttcaatggcgggtttttgttgattgaccagtcaatcaaagataaaat
gcccgcaataagccagacaaccggatgaacatcatgcccaagatcgggatggaacccttg
cggcggcgcgaattgattgatgctgccatccgcaccatcggacagcgcggatcgctggat
gtgaccgttgcgcaaattgcccatgaagcaggcgtttcgcctgcgcttgcacatcattat
ttcggcggcaaggacaagcttatcctcgccaccatgcgccatctgctgcgcgaactgggc
cgcgatctcaacgcggcgatcaaacaggccaacgcaccgcatgagcgcatcgcggcaatc
atcgccgtgaatttttccgccgcgcaatttgcacaggaaacgattgccgcctggctgacc
ttctatgtccatgcccagcaatcggacgacataaagcggcttttgcgcatctatgcgcgc
cgcctgcattccaatctggttttcgcgcttgagcagctcacaagccgcgcacgggcaaac
cgcatagccgagggcgctggcgccatgatcgacgggctttatatccgtcatgcgctcggg
gccgacgcacccgatgcggcctcagcgattgcattggtggaagactatatcgccattcaa
ctttcaggacagccttcggcggagaattgagcatggaagcagatttcgtcatcatcggct
ccggctctgccggttcggccatggcctatcgcctttcagaaaacgggcgctattcggtga
tcgtcatcgaatatggcgtgcccgatgtgggcccgctgatccagatgcccgccgccctct
cctttcccatgaacatggaaacctacgactggggcttttccagcgagccggaaccgcata
ttggcgggcgcagcctcgtcaccccccgcggcaaggtgctgggcgggtcgtcttccatca
atggcatggtttatgtgcgcggccatgcgtgcgatttcgaccattggtcacaaagcggtg
cgcgaggctgggcctatgccgatgtgctgccctatttcaagcggatggaaaattcgcaag
gcggacaggaaggctggcgcggcaccaatggcccgctttatgtccagcgcggcaagcgcg
acaatccgctgttccatgcctttgtcgaggctggccatcaggcaggctttgaagtcaccg
atgattataacggtgagaagcaggaaggcttcggcccgatggagcagacaattcataatg
gccgccgctggtcagccgccaatgcctatctgaaaccggctctcaagcgcccgaatgtca
agctggtcaaagggtttgcgcgcaagatcgtgctggaaggaaaacgcgccgtcggggtgg
aaatcgaggcgggccgcaccttttccaccatccgcgcgcggcgcgaagtgattattgccg
cctcttccatcaactcgcccaaactgttgatgctttccggcatcgggcctgccgcgcatt
tgaaggaacacggcatcgacctggtggccgaccgccccggcgtgggccagaacctgcaag
accatctggaagtctatatccagcaggaatgcacccagcctatcacgctttattccgagc
tgaacctgttttcaaaagccaggattggcgtggaatggctgctcttcaaaaccggcgacg
gtgcaacaaaccattttgaatccgccgccttcgtccgctccaaggcgggtgtggaatatc
ccgatatccagtatcacttcctgccggttgccatccgctatgacggcaaggcggcagcgc
agtcgcatgggttccaggcccatgtaggccccatgcgctcgaaatcgcgcggcagcgtca
cgcttcgctcagccaacccgcgtgaaaagcctgtcatcaagttcaattatatgtcgcatg
aagacgattgggccgattttcgccattgcgtgcggctgacgcgggaaatcttcgggcagg
ccgcgttcgatccctatcgcggagcggaaatccagccgggcgcccatgtgcagacggacg
atgaaatcgacaatttcatccgcgagcatgtcgaaagcgcgttccatccatgcggcacct
gcaaaatgggggcggttgacgatccgatggccgtggtcgatcctgaatgccgcgtcatcg
gcgtcgaaggcttgcgcgttgcggattcatccatcttcccgcgcatcaccaacggcaatc
tcaacggcccatcaatcatggtgggcgaaaaggcgtccgaccacattctgggccgcacgc
cgctcgcccgctccaatcaggagccgtggatcaatccgcggtggcaggtgtcggaccgct
aacgcggtccagcggaatagggcagtaaggcagtagggcaatatgttagagcatgtctcc
cgaaagtgggaaccggtttcgggctaaagacatgcgtaaaaaacaatagataggtcgtgt
tccctgcgcttaaaaacatactgccttattgccttactgccctattgccttacacaagga
aacaacaatgaaagcacaacccaaagcctcgcacttcattggcggcgcattcgtggaaga
caaggcgggcaagccgctgcccgtgatctatccggcaaccgacgaggaaatcgccagtct
ttattccgcgacgccaggcattatcgaagcggcttacgcagcagcactgaaagcgcaagg
cgaatgggcagcattgaaacccgtcgagcgcgggcgcatcctgcgccgcacggcggaaat
cctgcgcgagaagaaccggaaattgtcgaagctcgaaacgctggataccggcaaggcgct
tcaggaaacgctcgttgcagatgccgcttcggctgccgatgcgctggagtttttcggcgg
cattatttccggcttcaatggcgagttcgtggagcttggcggctcgtttgcctatacacg
ccgcgaggcactcggcatctgcgtcggtatcggcgcatggaactatccgatccagatcgc
agcgtggaaatcggcaccggcgcttgccatgggcaatgccttcatcttcaaaccatccga
aaacacgccgctttcagcactggcactggcggaagcctataaggaagcggggcttcctga
cgggctgttcaatgtcgtgcagggttatggcgatgtgggtgctgcgctcgtcaatcatcg
cctgacggcaaaggtttcgctgacgggttccgtgccgaccggcagacgcatcatggcgca
ggctggcgaacagctgaaacatgtcaccatggagcttggcggcaagtcgccgctcatcgt
cttcgatgacgccgaccttgaaagcgccatcggcggcgcaatgctcggcaatttctattc
gaccggtcaggtctgctcgaacggcacccgcgtcttcgttcacaagaatatccgcgaacg
tttcatcgagcgccttgtcgagcgcacgcgaaaaatccgtatcggcgatcccttcgatga
agccacgcagatgggtccgctcatcagcgccgcccagcgcgacaaggttctatcctatat
caaaaaaggcaaggcggaaggcgcaacacttgcctgtggcggcggcgtgccgaaattgca
gggcttcgataagggcttcttcatcgagccgacggtctttgcagatgttaccgacactat
gaccatcgcacgcgaggaaatcttcgggccggtgatgagcgtgctggaattttccgatga
ggacgaagtgattgcgcgcgccaatgatagcgaattcggccttgcggcaggcgtcttcac
tgccgatctttcccgcgggcatcacgtgatcggccagatcaaggccggcacatgctggat
caatgcctataatctgacgcccgtggaagtgcctttcggcggctacaagcaatcgggcat
cggccgtgaaaacgggatcgccgcgcttgcccattacagccagatcaagaccgtctatgt
ggagatgggcaaggtagacagcccctactgacgctctttcccgaagagggaaaccagccc
cgaaattttgccactgcggataactccgcggtggcttttcacgagcaaccctggattgtc
ccactatttcacatggcctgcttgaagatgctctacccattccgaaatggctgggcatgc
gtcgatgtgcgccattaaactttacgcatggcgatgctaataagttgcgggcatctttat
ataatcttttttattatacaatattggacactcataacaacctatcagtaaagttgggat
gagataaaggatacttctaatttgaattgcccgcaatttgttgggtagttttaatattat
tgtttttttatcaatcagtttttatcgttcatatatgactatactattaataaatcaaaa
gttgtgtggattctttttagaaaaaggcatatggattatataatcttcaaaataacattt
atttttccggatcatccttaatgacgcttcccgcgcgttattcaaaactaaactttggaa
cgtatcagcactgggcatgaaagatcgaaatgaacagagagctgtttctgtcaacagata
tggtggatgcaacgcagcgcgacgacttctggcgcgaagcggtaaagctcatctatgatg
tcatgtcctcggatgaccaaagcggcaaaggcttcaaaggcaccttgcggtcacaacagt
tcggcacatgcctgatcggctcggccacctctaacgggcagaactaccagcgcacgccga
gcatcatcgcccaaagcgacatggaccattatgtcctgcaggccatgatcgctggcagaa
tgaccggcgatttcaacggcacaaatgtcagcgccaagcccggcgacattgtcatcctcg
atcttttgcaaaccgtttcaagcagtgtggaagcaggagagcgcatcacgatcgtcatcc
agcgcggggagctggaaaagctcgtgggctggcgcaatcttcacggcatggtgctgccgg
gcgaagcgcccaccacacggctgctgtttgaatatctgcgcgggctggatgcggtcgccg
ccgaattgccgcccaatgaggcacttgccgcgcaggaagcaatgctcaccctgctttcag
cgagtatcaccagcaaggaggaagaagccatcgaaaacacgccggccaatcttcccatgc
gccatcgcatcataacctatatcgatgaaaacctcaccaatccgctgctggggccgcatt
cgatcatgcagcatttccacttgtcgcgctcgcatctttatcgcgctttcgagccggatg
gcggcgttgcaaaggtcatccgcgacaagcggctggacctcgcctaccgcattttgatcg
accgcaagggcaagccgacctcgctgaaggaaatcgcctattgctgcggcttcaatgaca
ggacgcagttcaccaaggcattcaaggcgcgtttcgagctttcaccgaaggaagcgcgcg
aaatcggcgctccgctgccgcaagctccaagcggcgcactcatcctgcacagccatcttt
cagaacaggctgccaagatcgcctctgaacacgcgaccaccagcacaaaagcaccaccca
gcgcaccggtaaaaccctgacggcctccagggcaggcgcaatatcgagcgcaggcacgcc
gtttgaggaatacacaggatcgtttcattggcggacatatctccattcctcaccgcccga
atggtcccgtttttgccaccggtatattgacttgcagcccgcccggcaccggtgcgagat
gccagccctgtcctgctgcaaccgatgatttgcgaccctctttcatttttttgatttacg
tacctcatttttaatcttatggtccgcttcgaggaggcggaatggaacccacagttcatg
atatagccagaacagcgggcgtaagcctcgccacggtcgaccgcgttttgaatgaccgtc
ccggtgtcagagccaaaacgcgtgatcgcgtaatggccgcaatgaatatgctgggctatg
tgcgcgatgtgggcgcggcaaatcttgcgcgcgggcggctctatcagttcgatttcattt
tgccggacaacgaaaacaccttcatgctgagcctgcgttcggagttatatgcggcgagcg
agcgtgcgcttgccgagcgtgtgcgcatcaacctgcggctggttccagccttcgatgaag
cagcacttgttgctgcgctggatgaaagtgcggcgcgcaaaccggacggcgtagcctttg
ttgccctcgataccgatccggtacgcgagggctgcgcgcggcttgctgaaaagggcatcc
atgcggttacgctcgtttccgatctcggccaatctgcgcgcgagcattatgtcggcgtgg
ataacggggctgcgggccgcacggcggcacggcttctgggtctttttgccaatggaacgg
agggctcgattgccgtcgttgctggttcgctgaaagtgcgcgaccaccgcgaacgtttcg
acggattcagggcggcgatgcaggcggattttccggaccgggaaatattgccggtactgg
aaggcttcgataaagacccgcaggtcgaaaaactggttggcgagctgctggcaaaacgca
gcgatattgcaggcatttacagtctgggcgcgggcaatagcgggcttgtagctgcccttt
cggcacacaaggccaaccacccgctcgtcattgcgcatgagcgcgacgagataacctcaa
aggcgcttgaagacggcatcatccacgccattctggcgcaggatgcgggccacgaaatcc
gcagcgccatccgggtgctcaaagcctcggccgaccggctcgccatcgtgccggggcaag
aatacatccgcattgaaatctttctgaaagacaacctgccccgcttcaactgaagcaggc
aacaagacttccaacaggagcgattatgtatctgggtctcgatttgggaacatccggcgt
caaggcgcttttgatcgatgaggcgcagaacccggtcggcgcggcccatggcgaactgga
cgtttcgcgcccgcatcccggctggagcgaacaggatcctgcgcagtggatcaaagcctg
ccgtacggccatagaagccttgcgcgcggcgcacccgaaggaattttccgccattaccgg
tatcggcctttccgggcagatgcatggcgcaaccctgctggacgccgaggaccgcgtatt
gcgcccctgcattctctggaacgatacgcgcagctatcgcgaagcagccgaactggatgc
cgaccccgcatttcacgccatcaccggcaatatcgtctttcccggcttcaccgcaccgaa
acttgtctgggtcgcacgcaacgaagccgatattttcgcccgcatccgcaaggttttact
gccgaaagattatctgcgtctctggctcaccggagaatatatctccgacatgtcggattc
ggcgggcacaagctggctcgatacgggtgcgcgccgctggtcggcagagcttctggccaa
gaccggcctgggcgaagggcagatgccgcaactggtcgaggggagcgaggctgcgggatg
tctgcgcgccgagcttgccgccgaatggagcctcaccgcatcggtaatcgtggcgggcgg
cgctggcgacaatgcggcttccgcctgcggcatgggcacggtcaagcccggccatgcctt
cgtttcacttggcacttcgggcgtgcttttcgctgccaatggcgcttaccagccaaaacc
ggaaagtgcggtccatgccttctgccacgccctgccccgcacatggcaccagatgggcgt
tatcctgtctgcggcaagcgcgcttgaatggtattcaaaaatcgttggcgcaaccccgca
atcgctcgatcgggagctgggcgaaaccttgaaagcaccgggcagcgtcaccttcctgcc
ctatctttcaggcgagcgcacgccctataatgacgcgaaaatccgcggctccttctgcgg
gctggaacatgaagccgaccgaagtgccctcacccaggccgtgctggaaggcgtcgcctt
tgccattcgcgacaatcttcttgccctgcaatcggctggcaccgagattacctcgctcac
cgcagtcggtggcggatcacgctccacctattggctgaaagccattgcaacagcattgaa
tgtgccgattgcactgcccgaagaaggcgatttcggcgcagcctttggcgcggcccgcct
cggcctcatcgcggcaaccggggccgatcccttcaccatctgcaccccgccgcagaccgc
gcgcaccattgagccggaacaggcgctgctttcagcttatgacgaagcctatcagcgtta
tcacgcgctttatccggcgctccatgcacttgactaaaccctgtcgcggacggtgacaat
ttcagaaccttgagaggatgaacatgagtacgggatttttcggcgatattcagaaggtgc
gctatgaggggccggagagcgacaatccgctggccttccgccattataatgcagatgaaa
tcgtgctcggcaaacgcatggaagaccatttgcgctttgcggtggcctattggcacagtt
tcgcctgggagggtggcgatccgttcggcgggcgcaccttcgaccggccgtggttttcca
acgagatcgatgcggcaaaactcaaggccgatgtcgcctttgaattcttctccctgctcg
gcgcaccttattactgcttccacgatgccgatgtgcggccagagggccgcaattttgcgg
aaaacacgcgctatctcaatgaaattgtcgatattttcgagaagaagcaggccgaaaccg
gcatgaaactgctctggggcacggccaatcttttttccaaccggcgctatatggcgggtg
cggccacaaatcccgatcctgatgtcttcgcttttgccgctgcaacagtgaagacctgta
tcgacgccaccaagcggctcggtggagagaattacgtgctttggggcggtcgcgaaggct
atgaaaccctgctcaataccgatctttcgcgtgaactcgaccatatgggccggttcctta
gcctcgtggtggaatacaagcacaaaatcggcttcaagggcacgatcctgatcgagccca
agccgcaggagccgaccaaacatcagtatgattacgatgtcgcgacggtttacggcttcc
tcaagcgttacggtctggaaaacgaggtgaaggtcaatatcgagcagggccatgccattc
tggccggtcactcgttcgagcatgagctggcgcttgcccgcacacttggcattttcggct
ccatcgacatgaaccgcaacgattaccaatccggctgggacaccgatcagttcccgaaca
atgtgccggagatggcgctggcctattatcaggttctgctggcaggcggcttcacgaccg
gcggcacgaatttcgacgccaagctgcgccgccagtcgcttgattcgcaggatctgctaa
tcggccatattggcggcatggattgctgtgcacgcggactaaaagcagccgcgcggatgc
ttgaagacggcgctttatccaagccgcttgatgagcgttatgcgggctggaacggcgagt
tcggcaagaggcttctgagcggcctttcgctggaccagatcgcgggtgaagtcgaagcga
aagacatcaatccgcagccgaaatccggccgtcaggaatatctggaaaacatcgtcaatc
actacgtttgaaccccacgaaacagaaagggcgccagcggtgccctttcgctttaaagct
taacccaaccaccatttttccgtgacgagcgcacgcaggcatcaatgaaagcaacgccct
tcaaaccatcctcgacagttggatagaccaccgcacggtccggttttttgccgttgcgat
gagcctcaatggcattggctgcttccgaatagattgtggcaaaagcctccagatagcctt
ccgggtgtcctgccggtacgcgggtcacgcgcgttgcggccgggccaacgccggcaccgc
cccgcgtgatgagccgcttctgctcaccaaaaggcgtgaaccacagccggttcggatcct
cctgcgcccattcaatgccaccctttgtgccatagacgcgcagacgcagcgcattttcat
tgccgggcgcaacctggctgcaccagagcattcccttcgcgccgccttcaaaacgcagca
tcacatgggcattgtcgtccaggcggcgtccctcgacaaaactgtctagatcggcggcaa
gactatcgagcgtgaggccggtcacaaaagaggcgagattaaaggcgtgggtaccgatat
cgccggttgcgccgcccagtcccgattgcaccggatcggtgcgccagacagcccctttcg
cgccggtcgcttcaaccgcttcggtgagccagtcctgcgcatattccacctgtacgacac
gaagatcgccaaggtcgccattggcaatcatttcgcgcgcctgccggaccatgggatagc
cggtgtaattatgcgtcaggatgaacagcgcgccgctttcatctgccaccttcttcaact
tcttcgcatcggcaagggtcgaggtcagcggcttgtcgcagatgacatggatgccacgcc
gcagaaactccttggcggcgtcataatgaacgtggtttggcgttacgatggaaacggcct
cgataccgtttttcagccgcgcttcacgaatggccatgtccttgtagctggaataaatgc
ggtcttcggccagccccagctcgcgaccggaagcctgcgccctttccggcgaggaagaca
gcgcgccggccaccagatcgaaacggttatcaagccgcgccgccatgcggtgtacaccgc
cgatgaaagcccctgccccgccgcccaccatgccgaggcggatgcgggatgcggatgttt
ccttgattttggcttcaatcgtcatggcgtcctcatagtcccagcatacgtctgttggca
gcttcatccgtgccgccggaggcgaaatcatcgaacgctttgtcagtcacgcggatgata
tgcgcccttacaaattcagcgccttcgcgcgcgccgtcctccgggtgcttcaacgcgcat
tcccattcgaccacggcccagccgtcgaaatcgtttgcggccatcttggagaacaccgcg
ccgaaatcaacctgcccgtcgcccagcgaacggaaacggccggcgcggttgacccagccc
tgatagccgccatagacgccctgccgcccagtcggattaaactccgcatccttgacgtgg
aacatcttgatgcggtccttatagatatcgatattgtcgagataatcgaggcattgcagc
acgtaatgggatggatcgtagagcatgttggcgcgcttgtggtttttcacgcgctccaga
aacatctcaaaagtcacgccgtcgtgcaggtcttcgccgggatggatttcatagcagata
tcgacgccatgctcatcggcatgatcgaggatcggcatccagcggcgggcaagttcatca
aaggctgtttccaccaaacccgccgggcgctgcggccatgggtagacaaacggccaggcc
agcgcaccggaaaaggtcgcgtgtgcaccgatgccgagattgcgcgaggcgcggatggcc
attttcacctgctcaaccgcccattgctggcgtgcttgtggattgccgcgcacttccggc
acggcgaaaccgtcgaaagcttcatcataggccgggtgcaccgcaacaagctggccttgc
aaatgggtcgaaagctccgtcacctcgacaccgttttcccgcgcgacaccggcaaattcg
tcacaataatccctggattccgaggcctttttcagatcgatcagctggcttgcccatgtg
ggaacctgcacaccggcatatcctttttctgcggcccatctggtgatgccatcccatgta
ttgaacggcgcctcatcacttgcaaactgcccgagaaaaatccccggccccttgatcgtc
ttcatcgtagctcctccagaataaatagtggcgcgcctctggcaaggtgcgccgaacgat
gatcagaatggagaatctgggaaatagaaatctttggcattatccttggtgacgagcgtt
gcgtcgaggatatagtcgccgctgaccggaatctggtcatagaaatgaccggcggcgagt
tccattgcggttgaaaccatcgctggcggataaagcacatcaaccggcacaagcttgtcg
ccatccatgacgcgcttaatcatatccttggacccggcgccgcccacgacatattgaatg
tcggagcgattggactgcttgatagcttcgagaacgccaaccagcatgtcgtcatcctgc
gcccagaccacatcaatcttcggatatttggtcaggaagtcctgcatcacgcggaaggca
tcgtcgcggttccagttaccatattggcggtcaagcaccttgacattggagccctcgata
cccttatcgaaaccgtcctggcgctgctgatcgatcgggattggcaggccgcgaatgacg
acgacctgtgcatccggggtcgtggccttgatatattcaccggccacctgccccagtgcg
gggttgttaccagccacgtaaagatcgcggatggtattgtcgttgttgctcggcgcgcgg
tctaccagagcgacgaaggtccccttgtccttgatctccttgatggcgttgaccagcgga
tcgggatcagtcggcaggacaacgaggccatccaacccttgcactgccagatcctgcaaa
gcattggcctgcgatgcggcatcgggcgacgtcttgacgatgacgttgaggcccggatgc
tcctccatcagaagcttcgccacacgctcggcgtgatagacgacgcctgccgtccagcca
tggtcggcagccgggatcgacacgccgatcgtcactttcttatcctgtgcgcttgctgca
ccggcaaaagccagcgcgcccgccgtcaatgcagcgaaagcaagcttcatcaaattcctt
cgcatggtcttcctcccagtaaacgcggggctctcattcctctctggctggaatcgcccc
aacaattccgccagtccatagacctatcttctggacagcgaacgctgcaccagcatagcg
ataattatgattgcgccctgaattgcaccgagcagatattcgctgacaaagctcgacagc
agcatgatattgccgataatttccagaatgaaggcgccgcagatcgtaccccagatgcgc
cccacgccgccacgtaaagctgtgccgccgacaacaacggcagtaatcgcctgcagttcc
cacatcaggccggtcgtggccgaggtagagcccaggcgcggcacataaagaagcacagcc
acagcgacgcagagcccctggatgacaaaggcgatggtgcgcaccttcttcaccgaaatg
ccggaatagcgcgccacgtcctcattcgagccgacagcgatgatatggcggccatagcgt
gtacgatagagcacaaatgccgcgagcgccgccgtcacaaaaataacgattaccggcacc
ggcacgcccagcaccgaaccgaaataggctgggcgataaagcgactggatttccgggttg
cgcaacgtgatcgcgccgccctgcgacaaccatgtggtaaggccgcgataaatgcccatg
gtgcccagcgtggcaatgaagggttctatgccccccacggtcgttatgataccgttcagt
aggccgcaagccgcgccgacgacaagcgccagcatgacggctgcgatgagcataagcacc
ggatcggcaatcattccgctattcatgaacaagatcatgatgctggcaacgaaagccacc
atcgctcccaccgacaagtccagcccgcccgatgagattacataggtagcgccaagtgca
atgatggcaatgaaggcgctgcgcgttgcaacattcagcagattgtcgatgctgataaaa
ttcggattggcaatcgtgcctagaataagcagcagcagcaacgcaacaaagggtgcaacc
gccctcagatcccaatccctggatgtcttcgccaccctgcccttatccgtcgcaacctct
gtcatctccctcgcccgcctccctttcatgcagcctcgttggcgccaacgccggtggcga
gcgccacaatttcatgttccgtcatgcctgcgccgctcacctccccggcaatttgcccct
cccgcatcaccacgatacggtcgcaaataccgatcagttccggcatttcggacgatacaa
caatgatggattttccttcatccgccaggttggcaatgaactgataaatctgctccttcg
tgccgacatggatgcctcgcgtcggctcgtctatgatgatgatggacggggtaagcatca
tcattttggcaagaagcagtttctgctggttgccgcctgaaagctgaccggccaggatat
ccttacggcccgtgcgtatgtcgaatgcacggatcgcctcatccaacgccgcacgttcgc
ggttgcggtcgatctggaggccgcgcacgaacctgtcaagtgaagccagggtgagattgg
tgccgagatctttcgacaggagcagccctttgcctttacggtcttcgctcagataaacga
tgcccgcctgctggctgtcatgtgcattgttgaagtgcaccagcctaccatcatggcgca
attctcccttggctgggcgcaaaccgacgattccttccataagctccgttcggcccgcac
caaccagaccggcaaagccaagtatctcgccacggttcagacaaaaacttgcattgcgca
cgaagcccggcacactgaagttttctacttccagaatagcggcgctgtcataccggcttg
cgcgatcgggatagagcttggcgacatcgcgcccaaccatcagccgcgccatatcagccg
gctgcaaagaggatgccaaatggctggaaaccagcttgccgtcacgcagaacagtcacac
ggtcggctatctccttcacttccggcagccgatgcgaaatatagagaaccgcaacgccct
tggctcgaatatcacggatgactttcagaagggcttccgtctcgaaaggcgtgagcgaag
ccgtcggctcatcgaagatcacgaggcgatgcggcaccaacagcacccgtgcaatctgca
caagctggcgttgggcaattgatagcgtcgcaaccacggcatccgggtctatttcagcgc
cgagatcacggatagccctgcgcgcgccctcgcgcatcgaccgatcatcgaccagtagtc
cgcgtccccgcttacccccaagttcacgaccgagatatatgttctgcgcaactgtcaggt
ctggtgcaagcaggatttcctgatgcaccagcacgatgcctcgtgcctctgctgctgccg
ggctggaaaaggaaaccggcttgccatcaatacggatttctctgcccgtctggcgttcgt
taccggccagaattttcatgagcgtggatttacccgcgccattttcaccaatgatcgcgt
gaatttcaccaccgttgacgcgcagatttatattttccagaacctgcaccggcccaaagg
atttggacagagaaacggcttccagaagagcaggctcgccagcctgacgcggcgcagtca
tgcgcctgcaccggcaacgcacgcatggccacatgtcctgcgcacctgcttcattcgata
atccagctgcacgcgaactcctcccaaagctctacgtcaggaagcttatctttcgcgttg
aggtacgtaaagcaaaaatattagggcggacgcaaagagtagcccgcctgaaaatcgcac
catttcacaaaatttatggcgggattttttaaagaagccgctcggagttttacggccgaa
agccgcaaattcataggacgcgcagccttggttggataatccgctgtcgcaatatcggaa
acagtcgtggtcggtccgccgagcctggcgctttcgctaaatattgtgcgagtaaagccg
ctctggttcgtgctgcgttaatcctcgtcgttttaatggaggtcagcggtagaattcacg
cagtcattttcaatttctgagcgggtgtaatgccgccaatgcccatgttgggccattcgt
agttatatgttcaaagccattgactttcacgccagatgaatgctggaactacctcatggc
cgctggatatggtgcacattaatcgcccgacactctaaacagctaagataatgcctcatc
tacgctccattactaacttcctcgtcatgaaagtactaggcattgagaacggcgccagat
gatcttgtccgaataatagtaacaacctcttatcactgcatcagcgacgtataatttttc
gcatattctaacgccattttatcagcagtgaaatgctctatatatcgcgcccgtgcgttc
attccaaaaactttggcctgctccgtatcgtgtgcaatgcttcgcattgcagctgagagc
gcttccgggttctgaggcggcaccacgattcccgtttgcccattcagattgacataactc
gtgccggtaccgatctcacacgagatcatcggctttccaaacatagaggcctccaccagc
gatagcccaaacgcttccgagcgcagatgcgacggaaaaatcagcccagcactcaactcc
agaagcgcagttttgtccgtatccggcagcgcgccggcgaaatgaacgtgcgacagatta
tgctcattcgcatacgcgatgagctgaggtttcataggcccatccccgacaatgacaata
tcaatatcggaagttcttgctgcggccagtagcgttcttagccctttataataacgcagc
acgccgacgaagagaaagaaagggcgcggaaaccgctcgcgccagcgcgccttggttgtg
gcgtcggcagcagaataatcagactcgtccaagccaagtggaatgactgtcgttttatcg
ctgaaccgctgcaggacatcgcttgtcgcaagataattcggagaggtggcaacgatccgg
tcaacgctgccgagaaagcggttcatcaaggggcgatagaactgaagaagtagtttctgc
ttaacgatatccgaatgataggtcacgatagtcggcttatccgggcgcacaccgatctgc
acgatatcgctcatgggccaggggaaatgataatgaatgacatcagcttggctgctcaac
tcccgaaaccgggaaaacacatcgcgcgacaatcctgttgatgcaaattcaaggtcgagc
ttggccttatatgccatgtgaccatcaaaatttcgggtattttcttccggctttgcactc
aaggataacacgtccgacgcgataccgtgttcggccacaccttttgcgatcgcatgaatg
gttcgctcaatgccgccaaatgtatctggccaataggtcttaaaaaaatgaagaactcgc
atgtttctccaatacagatgcggcatcatcggcacatctgatcgtcatcatcagcggcga
caaccaaaaattcgacaccacaacctaaagctctgatattgttttctctgcttcataaca
ggcacagagaatatgataaaaggtcgatgccggcgcgggctcatcgataagcgtaccacc
ttccggccacttgtcgtaccataagcctttgattggcgtttcaagaaatggccgtagggc
gtcaatggcacgcaatgcggattgcagatagtaaactcgctcttcgtccttgctcaaaga
agcaaataacagagccgactttatccattcagtttgcggccagagacgggccagactgtc
gtgaaccgaaaaatcatcatacaagctcatgatggcaactttgcgctgctcgcatacacc
acgatccactgcaatctggaatagacgcttggcggccatcatgccatcgccattctgccg
tcggtccgcccattggcccatcagccaggaccattcgaattgatgtcctggttcgaccac
cctccccttgtcacccggataaggtttccaatcgtgatcgaagaattcacgcaacgcacc
ggtcttgccatcgatgaatttcgttaaggcaagatttgcgatctcatcggcatatgtgga
ccagaactgggtttctggatcgacagtctcccaggcaagcattgcttcaaacaaatgcat
gtgcggatttgaacacaagggaagctttggcgggttggcttcctcaaatccaccgagagg
gtggtgataatctgccacgagcgtattcatcaaaccaagcgctcgctgacgcatttcatc
aaaccgatccggtatggaaaccgcgatctgggcggccgcaaaaacggaaaaagcctgatt
gtagagatcaaacgtgtgatcaatcatcttgccactttgaccggcaagactgccatagaa
accatcttctcgccgatagacgcgatcataatattctattccggcttcaaccgtctgttt
ccattcgccttgccagcccatggcgccagccttggcgaaacagtagatctgtctcggatg
cacgcgagaacgacgattatccgcatccgttgcgacgccgtcctgtccaatacgttcaaa
gaaaccgctattcggcgcatccacaccggctgacaaccaaagaggcaaagcgtcgttgtg
gagccacgacgataagcgctccacttccacctgaagtttacgtatcacatcattcattac
acggctttcatgctgaaataatcacacaatcaaacacgtccgaaatcatcctcgaagcgc
acaatatcgtcttcgcccagataagctccagtttgaacttcaatcagttcgagcagaatt
ttacccggatttgaaacacggtgtatcgcaccttgagaaatatatgtcgattcgttctcc
gacaggaaaaggctcttatcatcgatcacgatttcggccacgccccgaacaaccacccaa
tgctctgaacgatggtgatgcttctgtagcgagagctgtttgcccggcttgatgaacaga
cgctttacctgaaaccgatcacccgaaagcaaatgggtgtagccgccccaagggcgatag
atggtccgatgctcctcagcaagcttcgccgtggcgggttgtttcatcagcgcctttacg
atcgtgcctacaccttgcgcttcagagagcttgccaacataaagcgcatcttccgaggcc
acaatcgtgagatcgtcaacgccattgaccgcaacatgaacgccttcagacaagaccagc
gaattattggtgttgtgcaggctgacaggtccgcgagcaacatttcccgacggatcctgt
ttgctttccttccagacagcatcccacgatccaagatccgaccagtggattggtgacgga
acaacagaagcgagttttgtcttctcgaaaatcgcatagtcaacggaaatatccggagct
ttctcaaattcggcgctgttcagacgcacaaaatcgagatcccgctgtgcagttgcaacg
gacgcctcagcagcctcatatactgctggtgcgtaacgcctgcattcgtcgagaaaaacg
tccgaacggaacaaaaacatccccgagttccagtagaagccgcctgcagcaagcatttcg
cgcgcaacttcttccttcggtttttccacaaagcgcttaatcgcacaagctccactttct
tccaactcgcctgcttcgatgtaaccaaaaccggtcgctggttccgttggcgtaatgcca
aaagtggcaagacgtcccatacgagcagcattgcaggccgtatccacagcttgaaaatat
gcatcgtttatttcaatattgtgatcagatgccacaacatgaataagggtctgctcatcc
ttggaagcgatcaaagccgcagcggcgatcgccggtgccgtgttacgagccatgggctcc
agaatgacatccgaaagttcgacaccacattctaatgcctgttccgccaccagaaaccga
tagtcagcgtttgttatgataatcggcgaggaatagcgattcgggtccgacaatcgtttc
aaagtcatctgaaagaggctgagttcgccagtcagagccagaaactgttttgggcgttgc
gagcgcgacatcggccacaatctcgtaccttttccgccggccaaaactactggtctcatc
aacatttcacgcactttaacttcctttcgcggatgaattcagatcgtttcagagagcttt
gcaataaattcgctcaacattcgatcagttttctccgcggaatccgtttctatataaatc
cgcatttccggagcattgcctgattgtcggaaatgaaccgtatcgccattcgcaaacgcc
attcgcacgccgtcgacagtcgagattgcttccggttcggcaatcaacggggagaaatta
gaacgaaatgattgtgacgtttctatagcgtgcaaaaatggagctgcgcggtctccggga
acttccttaaccctatcggctttcatgaaacgagaaggaagtgtagcgaccatctcactc
aatcgcataccctggtctttcgcctgcgcaagaacagccactgctggcaaaactgcatcc
cgcgttgggaggcggcgcaataaaccagtcttcaacgccacatcgtcgccgagtagaaag
ccgccattcgcctcgaaaccaacaactggatgcgccaccgcacgcgccatttcgaccaca
acatagggcgacccaatccgtgttctgtggatattctcgaaccagccactctcctctagt
gcgctcgtcgtactgagcggcgtcacgactgttttcgcacggagatatcgagccgtcaga
atacccagtgtatcgccatttacctgtcttccctgatcgtcaatgaccagaggcctatca
ccgtctccatctgtcgacactactgcatcgagcccatgttcggcgataaatgtgcgcgcc
cgagatatatccgctggatcaagcgcttctgtatcaacggcaacgaaattttccgttcta
cggaatggataaacctccgctccaagtcctttaaatatacgtacaagaatatctcgccca
acagcggaatgaagatcaattccgattttcattccagccagtgtgtcccggccaaaagcg
ccgatggaacggctcacatattcttctgcaacatcagccaagggcgcaggcaaattgacg
gaccgttgcccgtcaacaaccttactcaataattcttcggcaagaccacgtacgggtgct
tcatcgtccttcagaaattctccgtcaggccgatagaatttaatgccattgtaggcctct
gggatatggcttcccgttatcatgatggcaggtgcattgcgagccattgcataagccgcg
agcgccggcgtcggaacatttccagcccaaatcgctctccttcccgtcagttcaatagct
ctataacatgatatggttattttagggctagactcccgaaggtcggctccaacgtaaact
gtttcatatgaaaaattatgagaaagatgctgtaagaaagcgctaacatacaccatacaa
acattgtccgtgaaatcgacggactctccccctcaagccagaagttccaaaggcaacagg
catctctgtggttttcctcaatctaacttaaatgtaggttcacatgatggatggcacaaa
ttaaagcttaataaaaatttacagatagaccatctatttactaaagcgtatcgacgttta
taagattcacgctttgaaccgccccgggttttctggaggccatcttgtttaagttatgcg
gccatgactggcgcgtccagtatggcatagtattgttctttctgcctcggctggcagtat
ctttccgatggcctccataaggcatcggtgattgaaccaatcgacccattccaaagtgac
gcattcgagcgcttcaaagttcctccatggcccgcgccaatggatgacctcagccttgta
gagaccgctgatcgtttcggcaagggcattgtcgtaactgtcgccgacgctttcgacaga
aggctcgatgccaacttctgccaacctctcggagtagcgaactgacacgtattgaacgcc
ctgcccgcgtgatatacaagccccccgtgaacgggacgccgatcatgaagtgcctgctca
agggcatcgaggacaaagcttggacttgcttcggaaaagtggagaggtttccatgagttg
aaaggaaacctttatgacgaagcgagtgccccttacgaaagaatttgaacgtgaggctgt
acgacttgcggaaacgagcggtcgtacgcagaaggagattgctgcagatcttggtatcgg
cctgtcgacgctgacacggtggatttcccgcaaccgggatgcaaccattgatgatcccga
actgattgatgcaaacgaagatatggtggctgaactacggcgtcgactcataaactttgg
caccatattcttgttgcgacgagctttacggctgcgaggtagttttccgggcgcttatca
tatcgggttgcgatgcctcggaactgcttgatcctgttgaagaagcgctccacgagattg
cgttgccgatagacccagcgcgaaaacacgaaagagcccttgcgattgctcttcggcggg
atgttggcccaggcctttcgcgcggcggccttagcccgaatggcattcgtgtcatacccc
ttgtcggccagcaggatgtctccctcaccaagctcattcgtcagcgcgtcggcttcggca
caatcggcgatctgtccaccagttagacgtagattgaccgggcgaccttcggcatcaacg
agcgcgtggattttgctcgtaagcccgccgcgggaacgtcccatgccaccatcgtctcca
tccccttttttcctgtggccgcgtgctggtgaacgcggacacaggtcgagtcgatcatga
cgatgtcgccatcgtaggctttggacaccgcttcaagaagccgatcccagaccccggctt
tgcgccagcgcacgaagcggttgtaacaggccgtcggcggaccatagcgttcgggaactt
ccgcccagggcgagcccgttcgaaatcgccacaggatgccattcagcacccgccgatcat
caacgcgagcaacgccgcgtggtttgttgggcaacaacggcgatataatcgaccattcgt
ggtcagttagttcgtagcgacgacgcgtcatcaaaggctcccctatttcgaagccttgaa
tcatagcggccgataaatgccaaaaaattttatgctgtaatatgtgcatgtcaaggtgga
cttggttcggaaaagaggaaaggttttcatgagttgaaaggaaacctttatgacgaagca
agtccaggcccgaggaataatccatgcgtggcatagccgactcacttatccaaccccttc
cgtttcggatgaggaatcacaagaacgcgatggcagaagccctaaatgcgccataatttt
ttcgcgttggtatcaatgccaacactaatgcttgactctaatagctgaacattgcctaaa
aggtctcgtcagcaaaatgcgtttaccggaggctcatgttagatgacctcgtagctgaaa
caagtagttcagttttaaagctatttcaatcgcgttcaaatacgtgtaatgctccacgag
caagttgagattcataggaagttggccatgcgtttacagttggcatggcaaaaacgggaa
tgaacaatcgtgaagaaagtcgcacttatcacaggtatcaccggccaagacggcgcctac
cttgcggaattgcttctacaaaaaggttatgcagtacacgggattaagcgtcgcacctcg
caatttaacacagcacgtatcgatcatctgtaccatgatccgcacgagcagggtgtcgat
ctaacacttcatcatggcgatctaacagatacgtcaagcttggttcgaatcatgcagctc
gttcggccggatgaagtttataaccttggcgcacaaagccatgttgctgtttcatttgag
gagccggagtatactgcgaactcagacgcactaggtgcccttcgtctgctagaggcgatc
cgaattcttggaatggagaagcagacccggtactaccaagcatccacctctgagctttat
ggtctggttcaagaaatcccgcaaaaagaaacgacgcctttttaccctcggtcgccctat
gccgcagcgaagctttatgcctattggattacggtaaactaccgagaggcgtatggtata
tatgcttgtaatggcatactttttaaccatgaatctccacttagaggagagacttttgtc
acgagaaaaattactcgcgctttagctagaattaagatcggtaatcagaatcgcttatac
ttagggaatttggactcattacgcgactgggggcatgctcgggactacgtcgagatgcag
tggttaatgcttcaacaggatcaaccagaagattttgtaatagcaactggtaaacaatat
tcagttcgagaatttgtcacgctcgctgctaaagacataggcattgagatgcgatgggaa
ggtagcggtgaagccgagaagggttatgatgccaagaccggtgcatgtattgtcgaggtc
gatcctagatactttcgaccagccgaggtggaaactcttctgggagatgcgaccaaggcg
catcaaaaactgggctggaagccgaaaatctcttttgagacgcttgtatctgagatgata
gcagaagacttagcggcggcggctcgtgagaatttgctgcgcgaacatggtcaccaattt
ttcgcccctaaggaatgatccatacatggatataccagtttactctccctatctctgtgg
gaatttcaaaaagtatgtgaacgaatgccttgatacagggtggatctcgtcgaggggtga
attcatatctcgctttgaagatgcatttgcacaatatgtcgatgttccgtctgcgacttc
agttgcaaacggaacggtggcactacatctcgctctagatgctctgggcatcggggcggg
cgatgaagtcattgtaccgacctttacctatatcgcttcagttaacactatcttgcaaac
cggggcaacaccggtttatgtggactctctcgaaaatacattgcagatagatccagaggg
ggtgcgactggcgattacagagcgcactaaggctgtaatggttgttcatctctatgggca
tccatgtgacatggattcgatccgagagatttgtgacgaaaaatcgctactgctcgtcga
agactgtgctgaaggattcggaactaaatggaaaaacagtcacgtcggcacgtttggcga
cgtggcgacgtttagtttctttgggaacaagacaattacgaccggtgaaggcgggatggt
gctagcgcgcaatcctcaagtcatggaaaaatgccgacatctcaaaagtcaaggtacttc
gcctacacgagaatactggcatgatgcgcttgcgtataattacagaatgacaaatattca
agcagcaatcggcctgtcgcaaattgaaatggcagatgaaatactctcccttaaagccag
gacagctgcctcttatgccagcaagttagctggattgccgcttcgtatgcacacccctgt
gggagacgttaaacattcatattggatgtgctctattgtacttgataactcggaacacag
agagccgctgcgccaacatttaagggagaatggtgtagatacacgaccgtttttcccgcc
agcccatcgtatgcctcacagcgcttccacaggatcttaccctgttgctgatagcttatc
cgctcgtgggttgaacctgccaagcctcccacacattactgatgtagaaatcagttttgt
ttgtgatttggtcaggagttatttttctaatcattccaaccacatttagtgagacgattt
cgtatgatatcgtatatggctaatgtctggaaggtacgccacttctggtggcacctttca
atgtctgatttacgtgggcgcttcaggcggtcctccttgggaatattatgggcagttata
cagccactagcgctcacgctgctactgtctttcgtgttttctaaattgttgaatcaaagt
atatctgcatatgccccctatattctatctgggattattatctgggaatacatatcattt
acagtggttggtggctcaacagcgcttgtgcaagccgatgcatatataaagcaaaccaga
aatcctcttgcaatttacacgcttaggaacactgtttctggcttggtcgtattatccgta
gcaagtatctccctattcgggtgggtacttatcatgtttcctgaaaacttctcgctttca
tggttagcaataccaactttgctacccatccttgctttgatagtttggccgcttgccaca
atcgtcggctacatcggcgcaagatttcgagatctgccgaatgctctggcgctcgtgtta
caggcagcttggtttgtttcgccggtctattttaaagaatcgatgttcaggcagggtgga
ttgaatgcattcgttgattataaccctatttaccacgtgatgcagattctaagagcccct
gtcctttatggggaatggcctacggctaccaattacatttggtgcttaggtgtgagcctc
ctcctaacctgcgtggcagtagctgtggggatgcgtgcggagaagagagccattttttac
ctatgatccagccatcgattaccctgtcaaatgttcatctgcactacgctgcatcagcgt
tcaaagaacgctcagtcaaaactctagtaaacgccttattgagtatgcggcgcagcgcag
gagtaaacattgaagacatccatgccctaaagggtatttctgtagatatagcgcggggcg
aacgcgttgccctgataggtcacaacggggctggcaaaagtacgttcttgaaaactatag
ccggtctctaccctatatcatctgggacattaaaagtgacgggtaccgtaagatccctgt
tcgatattggtcttgggtttgagcctgatgcaactggccgtgagaatattctttaccgtg
ggttgcttctcggactaacgccacgtttcatgcgagagatcgaggatgagatcatcgagt
tcgcggatctcggcgattttatcgattatccaatcaaaacttattctgccggcatgcaag
ttcggctcgccttcgcgatttcgacagcagtcgacggcgacatactccttctagacgaag
ttataggtgcaggtgatgcggcattcatgactaaggcgaaggcccgcataatgaatatgg
tcgagaaggctgagataatggttctagcaagccatgaccttgcgaacgtccgtcagcttt
gcacacgagcattggttttcaaagccggcacaattgcatttgatggcagggtagaagacg
cgatttccttctataactcgggaatgggagctatagcatgataagagattcaggcgctcc
aagacgtgttttatggttgttaaatcatactactttacgagaatgtgaggtccctcttct
tcagagtatggggtttgagatattcacgcctaaacgttttcctcggaattccgataacag
aagcgcttcagttagtttcgaaacggatgagagtctgacgattccggcttctgtaattga
cgaactaaactcttacgatttctaccaggcaccagttaacccacgcattgattttctgat
taactattactttgagaacgccattgttgcctatatgtttccaatgttcacgcagataat
atctcgtttcaaagggcgaatattgttgagagcgtttggtttaacgtccgagacctggac
ctatttcgattttgctaattttgtcgctggttcattttttaagcgtacatggatgaaagc
ttccaaccaattttggtttgcggcaagctattctagtcttatagagatagagccaaattt
catacgagagcgaactgtcctcttgccggtaggcttaccggaacgtattctcgctaagca
agacacttggcgaggtggcgacaaacgaataatgtttgtctgccccgatatagagaccta
tcctgaagcaaaagcggcctactctgagtctaaacatgtattcggcaacttgtcgcatgt
tatttgtggcaatcaaacgatcccggttgttgatgacgacaatgtcgtagatcgactaag
cgccgaagatggtgggcgcttaccaatcgcgatgagctgtacgaattgcagcgcaaactg
tacgaacgttacccaagttggaatgcagtcgcgggtgagtatttacgcatagtaactgac
gaaaaagaggcattttaaatggcgattgcaccaaatacacgcgttttggtagcaggttac
ggattgccggcggaattttgcgttacaaccttgattggcatgggcgtagagattgataag
attgcggttgcgacgcatagagaagacaatcgtaattgtggtttacattccatgttaagg
cttaggaacattcaattcactaccgcagctgcaaattcggaagaattctacgaatttgga
gctaattttgatccggacatgattataagcatgcactatcgatcgttaatcccgggtcgc
ttcctaaaattggcaaaaaaggggagcgtaaatcttcatccgtcgcttcttcctgcttat
cgcggaacaaactcggttgcgtgggtgattataaatggcgagagcgaaaccggtttcagc
tatcatcgtatggacgaaaatttcgatacgggtgcaatattgttgcaagagcgaatttca
gttgaagaaaccgatacagccttttctttatttcaccgacaaattgcgcgcgcgatgctg
cgcttagaggaagtcatccttaaactagatcaaggagatccgggatttgctcaattgggt
gaagctagctattacgcccgcgaacttcctttcggtggcgttatcgacccaagatggtcg
gaagtccagattgatcgttttatccgagcaatgttctttcctccgttcccaccggcagta
ttgaagattgatggcaaggtatattatgttccttctatagatatttaccgctctcttata
aggggtattccctcgtaaaatggcttgttgcttgtttaggtttttggtcccagcaggtga
tggtgtagtttgatgataaaggcttctggctttgatttccaaagttcctgaatggcttca
tagggtgtgacgttgccccccccaagttttatccagttttgagttcgcgccagcggtttt
gggttgttgtattcggggcggtagcggcgggttgcggtgcggagtcgtccgggctgcgca
gcaccgcatcacgtcgcgggttgattgtctgagcgaactcggcaggcgtcatccagccga
gttcagagtgtggtcgatgatcgttgtaatcgctgcgccagtttaaaagcgctgatcatg
catgggttagtgacgagaagaacgtttcattcaggagctcgtctcgtagctgtccattga
agctttcgatgaaggcgttctggatcggtttgccaggcgctatatagtgccattccattt
tggtccgatccacccaatgcaggattgcgttactggtgaactcactgccgttgtcactga
cgatcatcttcggcttgccacgtctttcgatgatccggtccaactcacgggcaacccgca
agccggaaagggacgtatcggcgacaagaggcaggcattctcttgtgcaatcatcgacga
ccgcaagcacccggaacctgcggccatcggtgagctgatctgacacgaagtccagcaacc
agcgaacattggcagccggcgggatcaacatcggcgctcgggtgcctatcgcccgcttac
gcccgccacgcttgcgtaccgtcaacttctcctcccgatagagccggaagagccacttgt
ggttcacaaggtgaccctcacacctgagcagcacttgaagacgtctatatccaaagcagc
gacgttcatgcgctagcgccttcatccgctcgcgaaggtcatggtcatcgctgcgcctgg
tttcgtaacggatcgccatacagcaaaagcccatggctttacacgtccgccgttcgctca
tctggtgatgatccatcagatgagcgacagctttccggcttgctgcgggtgtcaccactt
ctttcccaaaaggtctttcaaagcggcgttgtcgagcatcgcatctgccaggagccgttt
cagctttgtgttttcgtcttccagcgtcttcaaccgcttggcctcggacacgtccatgcc
gccgaacttggctttccatttatagatgctggcatcgctgacgccgtgcttgcgacaaag
ctccgcgacaggcgtgcccgcctcgtgctccttcagaatgccgatgatctgttccgtctg
taaaacggttgcacttcattctctggtcctctcaatgggccagagcttacttcaaaatgg
attatttcaacggggcaaggtcaaaagtcaaaaacaccaatcagtcgcctcgctctaggc
tccagactcaattgatccaccatgttacgatcgcggcgatgtagcaggttgcggcgaagt
taatcatgagcttgtcatatcgtgtggcgatacgcctccaatccttgaggcggcagaagg
tgcgttcgatgatatttctgcgtcggtaggcgatcgggtcgaacagtctgatccgctttc
gggttggattgttgggaatgacccgttgcgtgccacgcgccgtaaggaagtctcgcaaag
cgtcgctgtcgtaagcggcatctgccgcacaaagccgtgtgggaggtaaaggctctagct
gtggagcgtcaacaggttgtctcggttgaggccgaggcgactgattggtgtttttgattt
tagcccgctatgaggtcgatgccaattgtacatatgtgtccagtttggcagatgcgcttt
gcggatctgtgacgatgggtatgcacgtgcataggcccactcccgtaatgcggtctgaat
gaagcgctcggccttgccgttggtttttggcgtatagggcttggttcgaatgtgcttgag
atcgagcgccttgcaggccttggcgatatagcaggccccgttgtccgtcatcacccgcgt
gacggtgacgccaaggcttgcatagtaggcgacggcagctttgagaacggctatggcatg
atggctttttcatccgggaatatgtcagtgaaggcgatgcgggaaacatcatcgatgcag
acatggacatattcccagccaaccccgcgcgcgttgctttgtctcgtcctgttgcctgtg
atccgatggccgacgcgctcgaaacgcccaagccgcttgatgtcgagatggatcaggcct
cccggctcggcatattcgtagcggatgacgggttcgaccgggtcgatgtctttcatccgc
gacagctttgcgcgcctgagaatgcggctgacggtggcgggagaaacgccggtttccatg
gcgatatgcttaccggtcaggcgttgtctgcgaagatggagtatccgttcgacaatgtcc
tggcccatttgacgggggctgcgggtggggcgcgacgagcgatccgtcatcgccgcccgg
ccagatatcctgaaccgttcggtccaacgagaaacaattttcagcgagaccccataaagg
cgtgcagcctgcgccttcgtcagcctgccgccgagaactgcgaccgccatttcttctcga
cgcaatggcgtcagtcgggcattcttgtggatgttcattcggagcaatcctggaaaactg
aggtatggtaactccagtctcctcgatccgctccgaatggacaacctcctgaaagctcac
atctagcaggagaatgacaatgggggcgtcgccgcgttgcccaggcgttattcgcaacgc
gactggacggccgcaactatcgacaacagcatggatttttgtcgatctgccgccgcgcga
gcgaccgattgcttcggcatcgcccccttttccgccagcggcagggcggtgtgcttttgc
ggtggtgctatcgatcatatggatgtcccgatcggtcggttgcaccaaagcttcaaacag
ccgccgccatattcctttggctgaccagcgatggaagcgattgtagacagttgttggagg
tccgtagcaggctggacaatcctgccatcggcaaccggatcgcaggacgtggataatccc
actgatgacccggcgatcatcggtgcgatgcgcgccaggctggttggttggaagcaaggg
cgcaatcactgcccactgctgatcatcaagccagaactctcctgccatggtccaaaactc
ccactagcgaagccagtgaatcacgcagacacaataagatcaagcgcctgattgggtatg
gcccctaaaccgagacaacccgttgaggccccacatctaagtgcacattcagcgaattgg
aggaaagctgaggattcccaccttgagaaacagtaagtaaaatcaataatattttgaatt
tacttactaatttatggctggggcgcctggattcgaaccagggaatggcggtaccaaaaa
ccgctgccttaccgcttggctacgccccaacaaatcaaactgaagcaatcagttgcgcgg
ccttataaccgcttcaaatgccaagcgcaatcgcctaatagcgaaatcccacatagcttc
acaggtcaagacgccaattgataatcagtatcgagctttgacattatccgtgaaacccca
gagggtaatgccggataattccggaaagctccgcttgaatagcagcaccctttctgtccg
tcagaaagattgttagcggaggaatggacaaggacccgatttcagactggccagcccaat
ctctccatccatgaccgcacctacagaaatatcgaacagccagccggtttgcgtcttgct
gcaaaactgatatttccaccagaaaatctctttatcggtatatctcatgcgatttttact
ggtttcatttttcgtcagtgcccttctctgcgggattgggctttttctgctgtcgcatct
gctgccagcgaactttcttgccgcgcgcatgagttcgcgttccaaccatagcattgccgc
ccggcagatcggcggacttgcgctaattcccgctatcctcgtgacgctcgcgattttcgc
gcccgatctagaagtgaatatgcagcttttcttgtgcctgtcaggcgcatctctcctgct
gtgggtcgtcggtggactggatgaccgctatgaattatcggagatcatccggctcggttc
acagcttctggccgccattacagtgctatatggcctcggccccgattttcgcctgctgcc
aaaccttctgccctattggctggaagcaacattgatcgtgtttgcacttatcatcgcaat
caatgtaaccaacttcatggatggtctcgatctgatgactgtagccgggttgggcgtgcc
tctggtgggtatcgcattactcggcgccctggggctgacggggctgacaagtagcggcat
cggggcggtggctgccggcgggcttctcggttttgccctgttcaaccgcccgcctgccag
catttttctcggcgattccggaagccccccattggggctgatcgtaggaacagccttgct
gctgcttgcgcgtgaaacacacatcgtggtcgcgcttgttctgccgctttattatattct
ggatgcgggcaccacaattgtcatgcgtgcagcccaaggtgagaacatcctcaaggctca
ctcgaaacatgcctatcagatagcaaaacgcagtggctggagtgtgccgaaagtggtggc
ccatgtggcgcttttaaatacaatcctgatcgcctgcgtggtggccttgctggcgctgga
tcatccgctcgcacaactgacatttctgctggtcgcagccgttgccacactcattctgct
gctcgatttccgcgggcgcttcaggaagctatgacctcgaaaagcaccttgcggaccatt
tcgatatcctccttttccatggcggtccgcagtaccgccaggctttcctgaatatctacc
acggccttgctgccctggggcgcacgcatgattttcggatgacgggtgcgctgggcgagc
gaaggatcgtagaaaagctcttcatacatcttctcgccttcgcgaatacccgtcacctca
atggcgatatcgccctgcgggttttcctcgttgcgcacggtgagtcccgcgagcaggatc
atgttttcggccagatcgcggattttcaccggctcacccatttccaaaagaacggtatca
ccggattgggcaatcgcgccggactgcacgatcagttccgccgcctccttgatggacatg
aaatagcgcgtcatgtcttcatgcgtcagcgtaacggggccgccatttgcaatctgctcg
cggaaaagcggcactaccgaaccgttggagccaagcacattgccaaaacggacggaatag
aaagcttttttcttgccggcctgctcagccagccgtccgtaataatagacaaccagttcc
gcccaccgcttggtcgcgcccatgacattggtggggcgcacggccttgtcggaagagatc
agcaccatgcgttccacatccgtgttcaacgctgcctcggccacctccagcgtgccgaat
acattgttgaaaatgccgaccagcgggttcctctccaccagcggcacatgcttgtaagcc
gcacagtgataaaccgtatcgatggaatgatcgcggatcgttttttccacgcaggcgcgg
tcacgcacggagccaaggaccggcaccaccgtgcaagaggcaacctggcgaagctgcctg
tcgatctggtataatgcaaactcactcgattcaaagagaacaatcgcagccgggttccat
tgcgcaatcgtgaggcaaagctggctgccgatggaaccgcccgcgccggttatcatgatg
cgccgcccctccacgacctcacgcagaagcgttgtatcaggcggaaccggcgaacgcccc
aaaagatcatcgatctcgacattgcgcagcgcactaacgagatatttcccggccgtgaga
tcagcaatgggcggaagaatgcgcgtattgaccggcaggcgccccaaaaggcgcgcaaac
tcctggcgctccttctgctccagcgcgggttctgaaacgacaacctgcttgataccgtaa
ttttcgatcaggcttggaatttcttccgtgcgatagacacgcaggccaataatgtccatt
ccggccagttgcccggcaggatcgataaaacccaccaccaacgtatcgctatggctgcga
agggccgtcgcaagctgacgcgccggttcgccaatgccgattatcagggctgaactggta
taccgcttgtcgtgttcggcagtgcgtagcagccattttgcgccgaagcggcttgcggaa
atgaaaaccgtactcaggagccaataaagaagcggaacagaacgcggcaggccggtgctg
ccgtaaagctccatcaggaacaccagcgccacccagaacaaggcggcgactgcggtggcc
tggaagatcgaccagatggcgcgctcggccagataacgaatgatggcgcggtaaagccca
aaacggatgaagaccggaatggccagaagcggcgcaatcaggatcaggaaaagctgcgcc
agattgggtacgaagacgaaaccgaaacggacgacaaaagctagataggcgcttgcaagc
agcaacaggcaatcgctcaacaccagaatgatctgtttgctgatgcgcggcagaagcgcc
aatctttgccaaggatattttaaactcatacgcgctgtaatcccgccctccagatggaga
gaaactaagcccggcaagccggagcaataatcctatctattccgtcagatcgaacgcaac
cacgttgatcatcgcattccacaagcaccagcaaccgtaacagacccggttacagcaaag
attggaaccgctctatttctttgctttacgcattatccgacacatcgaagcaggatcaga
aatcagtccagtgagctgatttccccacttagacgcttcgcacttttggctcgaaaatgc
tctagcacaactcctccggggtgagccatatcaattgtggttgcaatggtttaacgaaca
tctttcacctaccggcattgttgataagcatgattttactggagcgcgttttaatctgaa
tgcatcagatccacgctctaactctctgttttgacatgcatcttatccgaaacgctttcg
gagcgcgctctaaatccagtaaaactggtgcgggaacaggccgccgcaaccatacgcccg
gaaagagcagcaattgtattgccggtcagctgatgagcgaaccgcttctcatactgcgcc
acgcattgccatcggaatatgccatttctgcgcccgtgcccgaatcggtaacaaaaatta
tcgcacccgcaccgtggcttgcggccgaaggcagggtcgcaacagaataagatgcgggtc
ggatggggccatcgacatcgagcctcgtctttggccagttggagcctatggccacattgc
ccgttgcccggtcaacacgcaaagcctcatgccagttgccaccgtcgtcgccaaccttga
cgctgaaatcattgctgccgttgagccccatttcggcatagcctgtccagttggtctgga
acagaaggcttgccgtgtcggatgccgcctgcttgttcaccttcacctgatggcccgcac
cagcattattgaaaaggctggcatcggatgaaagcgcaaaacggttgaccgcatcgggcg
ttgcctgcacgcccagcatggaaagtgacagttcgtccggcacggatgaagaatttttcc
acaaactgccatcaaaaaccagaagcagcgcctcatccgcgacataggcaagccagcccg
tggcgggaatgacgaacagccagccgccatcaatgaaggatgcaaccatgccatcttttc
ccgcccatgccccactggcctgcgcggcgacgatatagcgatctccttcggcgggcgaag
aaggcgcatcgccaagcgaccacgacttgacgcccagatgcacgatggcgtccagcatcc
gcagcgcctcgttgtgggtaacatgtttttgcgcctggctcggcagaatatagggcagtt
tcagattgggtgtttcgtccatgtaaagctcctcgcaataaacgacgcgaggagtttagc
tccgctcccgaacagggggataagttttaggttcagctaccgcgataggtggaataggac
catgggctgacgagaagcggcacgtgataattaccgtcttcatcggcaatgccaaaccgg
atcgggatgagatccaggaagggttcatgggccagttccgcaccacggccttcaaaatat
tcggcaacgtggaattgcagctcataaatgcccgtgcgcattttgtcgccagagagaagc
ggcgcatcggtgcgcccgtccagattggtgacaacgcgcttcaggagttccggcgttccg
ctggcggcgatgcgataaagttcgacgcgcatcgccgcagccggggtgccgtgcgcggta
tcgagaacatgtgtggaaagcttacccatgggaaccccgttcaagccgtttgtgtggttt
cgatacgataggcgtaatcggagaaaaaatactcctccagattatcttccctgcccgcgc
ggtcgacaaccagaaaatccgatttctgttccagcgctagaagcgggtgatgccagatat
tgcgcagataattgacgccctgatcaccgcgcgcaagaaaagcgcgcgggcgtgcgggcc
cggcgcctgcatcttccgccaccaccaccagaaatggcctgccgttcagcggaatgaaag
cttgcgaaccgaagggatggcgttccatcatcatgatatcgatgggtgcggcaaaagact
ggcctcgaaaaatattgatgagcacgcgcgtctgcgtgcctgcggcttccacccgcgcca
gatcatgatagcgttcagtcgtgccgttgttgataaggcgcagttgcgcgccctcaacct
cgatgacatccccaaaaggtgcaaaggcctctttcgtcagcggctcgaccgttagagttt
cgatctgcacattaccctccccgaaggtttggaatctctgcactgacaaagcgcggcccc
gcccgtgctgtcaatcgcgaagcagtttcaaccaaaacatgaaaagccggcaaaacatga
aaagccgggcacggggcccggctttcgaggatgcggaaaagattcagcgtttcacaagcg
ccgtcacggcgggcacaccgatggcagccagggcaagcttcacaagatcgcccacaatga
aaatgccgaagccgaaggcgatgcctttttcaaagccgaacagataggccatccagcccg
cccccatgacgagaatcacagcttcggccagaagcatcacgccgccaagtgcgaacgggt
tgcgcgccaggcccttgtcggcggcgcggccaacgatccatgcggctgccagataggaaa
gaagataaccgcccgtcgggccgaccatataggcaaggccaatgcctttttccggcgttc
ccgtgaaaacaggcataccgagagcgccttcgaggagatagagcgcgacggtcgcaaccg
cgaggcgcgagccgtaaagagcggcaatagcaaagaccgcgaaagtctgcatcgtcacgt
ttacatagacgagatcgaccttgatttttgccgaaagggtgagaatggcggtgccgacga
gtgcgagggaaacgaaccagaacgctctcgacaattgcccaagcggcagataatcggcaa
tcagtgcggcggcggcaacgcgggacttggctctttgaggcatagcagactccactcttc
aaggcgttttcaggcgggaaatgcatgaaaacgaaaacgtgacgcacaagcgccagcttg
caaacgtcattttgaaaccgtaccgattgttaccgggctttggcgaataacgtttgaaac
ccgattatataaggcctatgccgtttcagcaatcgaaccaaagaacaattggatgccgtt
tccatggcgcttgttttcgacaataatttcacgcccgaatatggcaagcctgtcacgctt
ggcaaaggcattgtgcgcctgacggccaacaaccccagtgccttcacctttcatggcacc
aacagctatatcgtgggaaccgatacgcttgcgatcatcgatcccggcccggaaaacgag
gcgcattaccgcgccctgctcgaaacagtggcggggcgtccggtaagccatattttcgtg
agccacacccatcgcgatcactcgccgcttgcgcaacggctcaaggaagaacttggcgca
ctgacagtcgccgaaggcccgcaccggcctgcccggccctatcatgcaggtgaagtcaac
ctgctcgaagcaagcgcggatatggatttcaggcccgatatcctgcttgccgacggggca
accgtcgatggcgacggctgggcgcttgaaggcattcacacaccgggccacaccgccaac
catatggcttttgcgctgaaaggcaccgatattctcttttcggcggatcatgtgatggca
tgggccacgcccgtcgtcgcgccgcctgacggatcgatgagcgactatatggcatcgctc
gaaaagcttctggcacgggacgatgcggcctatctgcccggccatggcggcgcggtgacg
aagccggccgcctttgtgcggggcctgcgtgcccaccgcaaaatgcgtgagcgcgcgatc
ctcgagcgcattgtgcagggcgaccgcaccattcgcgacatggtgaaggtgatctatcgc
gacaccgacccgcgcctgcatggtgcagcggcactttcggtgctggcgcatctggaagat
ctggtcgggcgcggcgaaatcataaccgaaggcgacccgtcgctgaacggtatctatcag
ccagcctgattattcgacatcggccggagccttattgacctccccctccagcgcgcccag
aaaatcagtgatgaaaccggcattcagccccatatcgcgctttccataacgcgacagcga
acgcatatcgacataggtggtttcaccttcgtccagcaggcggatgacgatatcgctttt
cagacccagaataaaactatgcgcggtggcagcaaagcggatggcgttttgttccggcgt
ggcgacatcccgcgcgatcacggtccagccgaaggccttcaacgtcgtctccaccccttg
cataacccggtccggcgcggcctcataacggcggcccaccacatcgggataggctgaaag
ctgcgccagcggatcgccgtccacccgctcggtcagcgggttcatccattgtaggcgcgc
gggcatgttgtcggtgaactgcggcggcgtctcgaaatccgtcgacacatcataaaaagg
cggtgatccataccaaagtgcccccaccagcgcgagcggcaccatgaccacaagcgcaaa
aacactgccccagaacgaccgcgcaccgcccttgtcgccattgacccatagattgcgaaa
ccccttggccgcgcagatgagcgccagaagcgcaagggcaccgctcaatatcgccaccag
cacgaaatcaggcgtctccagccgccagaagcgatgcaggagaaaggcgattgcaagcag
caaggcaccaaagacgccaaagcgcagcgcccatatagcagagcgcgactgccgccgctg
atagcgaagttttctcatccagattcccagccaatcacagggcagcctatgaatagcaga
gagattttcactcggcaaaactcatctgctcaagcataaccctcgtgcatcattcacccc
ggttttcaccccatccttgtggggggctataagttgataccctcccgcaagcattcttca
tatatgcggaacgcgcccaacctcccgcaaaattgcgaagctttttacactcctgtcccc
tgcgagatcacacagttttacagcctatcgaaaaaaagctaactaaatcaataaaaaggc
attgcagcaacttctaacaaaaggcatgatcttgttcgggggtgttataggattctttgg
agaggacgacatggaccgtgtccttagccatggccccgcgccaacatcggtgacagaagc
ccctgaacaggatgcaatgacgcttgaagccgtcgagctggaatttgcactgggtgctat
cgatgtcctcaccgaaggtttcgacgcggctctggccaaggctgcggaacgggttggcgg
cgaagtgcttttcaacatgccgccctcgacaccagcgaggcgcagcgcatcggcgctatt
gccatttccggccagccacaggatcaggtgatcttcgtcacattgcgcaacgacggcacg
acgctctcccttgcaccgttgaccggccacaacgccctgtttgaaagcctggggcgcaac
tatgccgccgtgatgaaaattctgtcgcctcaacaagccgcaaacgaaagctgacgcatc
cggctgtcaaggcgataaaacgttctggcgctcggcgcggaaatgcaaacttttcttagt
cgcattatcctacgcatcgaagcgggatcagaaatcagtccagtggactgatttccccgc
gtaggcgcttcacacttttggctcgaaaatgcacacttttactggtcgcattatccgacg
caaaaccgctacgcacttttgctggaaatgctctatttcaccgtttcctgttttttctgg
gcagcggtgttgacaggaagatcgtgttccgggacggggttgagttccatcgtggtttgc
acatccttcaggcgcacgaatttcatgcccttggccttcaaagccagaatgcctttcgct
accccctcgcccgaagaacgggtcggctggttgatatgcgaaataatgacatcgccgtca
tgcgcaccggcgatgcgccgttccacagtctctgcgggcaagctcgcgcccatgtcaccg
ttcagcgaataaccggcgatcttgtagcccatgctggtggcaagctgcaccgcatcggtg
gaatagcgcgccgttgcatcgcgatatcaaagcggctttggcatgccctcggcggtaatc
gcttccgcaccgccttcgatttccttgcgcacggcatcgagagagccagcggtcttgatg
ccatacatcagcggcatgttcgtgatggctggcacatgcatcgcgccatggttctctaca
tcgaagagatcgggatgagccttgagaaccgccacggcttcggcattttgctttatccat
cgccctgtcacgaaaatcgtagccggaatgcggtctttcaccagcacgtccagaatgcga
tgatctgtcttgcccatgcaggcatcaagcgtcagcgccacttgcggtgccgccgcgccg
cccggcttaatatgcagttgcggctcgacaatcgtgaccgtttcagagccatgctccttt
gatgccatgtcattggcacaggcaatgccgacggtgaataatagcgcggcacccgccgct
gaaaacttttgaaacatgacaatatcttctaaaaatgagtcgatcttctaaaaatgaacc
ggagcgaccttatttcatgtgccgctcccgccggtgttttaggacttgtctgcattcaac
gcatcaaagcagaagcggaaatcagtccagtggactgatttccccgcatcggcgcttcgc
acttttggctcgaaaacgcattagcagtcgctaactaacccggcagtaaagctgaattat
ggcagcggtttacactttgcgcacggctgcctgcgccgccgcaaggcgggcgatcggcac
acggaaaggcgagcaggacacatagtcgagacccgtcttttcgcagaaggcgatggaagc
cgggtcgccgccatgttcaccgcagatgccaagcttgatcttttcgcgcgtcttgcgtcc
gcgttcggcagcgatctgcaccagttcgcccacaccgtccacgtcgagcgaaacgaacgg
atcctgctcgatcacaccgcggttctggtatgtcgtgaggaagccggcggcatcatcgcg
cgaaataccgaaggtcgtctgcgtcaggtcgttggtgccgaaggagaagaattccgcaga
ttcggcaatctcggccgcgcggagtgccgcgcgcggcagctcgatcatcgtgccgaccat
atagtcgatcttgatgcctgcctcgctcatgacttccttcgccaccgcatcgatgcgcgc
cttgacgaaatcaagctccgccttcaagcccaccagcggcaccatcacttccggcaccac
cggctcgccggtcttcttgcccgcttccacggcagcttcgaaaatagcgcgcgcctgcat
ttcggctatttccggataggaaacagccagacggcaaccgcgatggccaagcatcggatt
gaactcatgcagcgcatcggcgcggtcgcgcagcttcgcagcatcgacgcccatggaccg
ggcgacttcgtccacttcctcatccgtatgcggcaggaattcatgcagcggcggatcgag
caggcggatcgtgacgggcaggcccttcatgatctcgaacagttcggcaaaatccgaacg
ctgcatcggcagaagcttggcaagcgccagccgccgaccttcctcggtatcggacaaaat
catctcgcgcatggcgacgatgcgactgccatcgaagaacatatgctccgtgcggcaaag
gccgatgccttccgcaccaaatgaccgcgcagtgcgggcatcggctggtgtttcggcatt
ggcgcgcaccttcatgcggcgcgcacggtcggcccattccatcagcttgccgaaatcgcc
ggaaagctccggctgcaacatggcgacagagcctttcagcacctggccgcttgcgccatc
aatcgtgatgacatcgcccttcctgaaggtctggccagcagccagcatggtgccattgcg
gtaatcgacgcgcagcgaaccggcgccggaaacacagggcttgcccatgccgcgcgcaac
caccgccgcatggctggtcatgccgccgcgcgtggtcaaaatgccttcggcagcgtgcat
gccgtgaatatcttcggggctcgtttcaatgcggaccagaataacgttgcggccttccgc
cttggcccgttcggcctcttcggagctgaacacgatctcgccagttgcagcgcccggcga
agctggcaggcccatgcccacgacctgacgctcggcgcgcggatcgatggtgggatgcag
aagctggtcaagggctgcggggtcgatacgcaacaccgcctcttcctcgctaatcagccc
ttccgccgccatttccacggccattttcagcgcagccctcgcagtgcgcttgccggagcg
cgtctggagcatccacagcttgccgcgctcgatggtaaattccagatcctgcatgtcgcg
ataatgctgttccagacgatttgcgactttcaaaaattcggcaaaggcttccggcatcac
cttttcaagcgagggcttgtcggaaccggcggcgatgcacgcttcctcggtgatgttttg
cggcgtacggataccggccaccacgtcttcgccctgggcattgacgaggaattcgccata
gagcttgttttcgcctgtcgatgggttgcgcgtgaaggcaacgcccgtagccgaggtttc
ccccatattgccgaagaccatggcctgtacattgactgccgtgccccatgcggccgggat
gttgtgcaggcggcgataggtgatggcgcgtgcattcatccagcttgagaaaacggcgcc
gattgcgccccaaagctgctcgcgcgggtcttgcgggaaaggctggcccagttcttcctc
gacctttgccttgtaaagcccgatcacgttcttccagtcgtcggcggaaagcgccgtatc
gacctcgacaccgagatccgccttggtgtcttcgagaatttcctcgaagaagccatgatc
gacacccaggaccacatccgaatacatctggataaagcggcgatagctgtcataggcgaa
acgttcgtcgcccgattcgcgggcaatggcctgcaccgtctcgtcattgagcccgagatt
gagaaccgtatccatcatgcccggcatggatgcgcgcgcgccggagcgcaccgaaaccag
aagcggtttttccgcatcaccgaaattacgaccggtaagcgttgcaatatgcgcaagcgc
cgcctgaacctgcgcatccagttcggacggatagacgcggtcgttattgtaataataagt
gcaaacttcggtggtaatcgtaaagccgggcggcacaggcaggccaaggctgctcatttc
agccaggttcgcccccttgccgccgagaaggttgcgatcgctcgcagccccttccgcctt
gccatcaccgaacgtgtacacccactttgccattccggcctcccttgacacaggacaagg
ttcccgaaagacctgcaattgctgcaagcactccctgaacctgcttgcgttgcttatgcg
atcagaagccgagggccaaccaaaaaagtcgggccgcgacaatagaatcgattaggcacc
cagaaacggtgagcctcccgtgaaaaatgaatcgggagaatagtcttgaagtgattgact
ccggcgcgaatttgaagcaagagttagaacaaatggggaacttatcggagttggccatgc
gcattacgggcaagcttgattatctggaaatgccggccttaaacgggtcgctggacgcta
ccaagaatttctacgcacgcgcctttggctgggctttcaccgattacggccccacctatt
cggctttcgccgaagggctggatggcggcttcgatgcgcaaagcagcacggcaaagccgc
tgcccgtgctttttgcggcaaatctggaagaagctctggacgctgtcaccgatgcaggcg
gcgctgttgtaaaacccatcttcacgtttcccggcgggcggcgttttcactttaccgacc
ccgctggaaacgaacttgccgtctggagcgataaatagagcagttacgcatcagtctcgc
cggtttgtcgcgggactggatggcggctcgctgcgggcggagcctgcaaatgccccgtat
cgcagggagcccgctatcaggcagcactcaatggattagttccttcgccgcgcaggtcac
tttttcggtctgcaaggtcgtgtggtgcaggtcataatcgttctggagcacatgttccac
ggcacggcacaccgtttcgccatcggcttcctgcgccagcacgagatgtgcggtcagcga
gtgctcggtcttggtgagcgaccagacatggaggtcgtggacggaggcgacacccggcac
ggcaaggattgcagcttcgagctttttcacgtcgccccctgccggcacaccttccagaag
aatgttgatacattccttgagcaaaacccatgtgcgtggaaaaaccatgaagccgatacc
gaccgcgatggctgaatcgacccattcccagccagtcagatagatgatgatcgcagcggc
gatcaccccgacagagcccagcatatcggcccagacttccagataagcgcccttgacgtt
caggctgtcatccttgtgcacggtcagtatccgcatggagatgaagttcatgaccagccc
gacgatagccaccgccaacatgccgagagactggacatcggccggttcggacaggcgctc
ccaggcttcatagagaatatagaaggcaacacccagcagcaggagcgcattgaacgccgc
cgccaatatctcgaaccgcgcatagccataggtgcgcagaacatcggccgggcggcgccc
cagatagatggcgatcagcgccagcaagagggcgaatgcatcggtcgccatgtgcatggc
gtctgaaagaagcgccagactgccggtggcaaagctgccgatgacttcggcaatcatgaa
gatgccggtcaggccgaaagcgatccataatcgggaaatcggcgtgttcttcacatcggc
atgttcgtgatcggcgcccatgcatcctcccattatagaaaagtcaacttgcctcgcgta
gctgctccgccgtttgaagatcgaccgagacaagctggctcaccccttgctcacccatgg
tcacaccgaacaggcggttcatgcgcgccatggtgatcggattatgtgtgatgacgacga
agcgcgtttcggtcgaagccgccatttcgtccatcaggttgcaatagcgttcgacattat
ggtcgtcgagcggcgcgtccacttcgtccagcacgcagatcggcgcgggattggtaagga
agaccgcaaaaatcaacgccatggcggtcaatgcctgctcaccgccggaaagcagcgtca
tcgtctgcggcttcttgccgggcgggcgggcaagaatttcaagcccggcttccagcggat
catcgctttcgatcagttgcagttccgccgtaccgccaccgaacagatgcgtgaacaggc
gctggaactgcgcattcaccacatcgaatgccgccagcaaacgttcgcgtccttcgcggt
tcaggctctggattgcctgacgcagcttcttgatcgcctcaatcacatcctcacgctcgg
agataagcgcgtcgagacggtccgaaagctcccggctctcctcctccgcgcgcaggttca
ccgcgcccagacgctcgcgctcgatcttcagccgttccaactggcgctcaagctggtccg
ggtccggcatggcgtcttccggcttcagaccggcatggcggatcgcttcatgcggcggac
agttcaaggcttcaaaaatacgcgcttcggcatccttgcggcgctcctgcgctgcggtca
gccgttcttcggcacgcgcgcgctgctcgcggcttgcggcaagatgctggatcgcaagcg
tggccgccttgtcgagttccgcctgccgggtttccgcttccgccagaatatccgccgccg
ccctgcgacgctcttccgccagcgaaagctcgtttaaaagtgcccggcggcggttttcga
tttcgtcaggcgcttccgccaacacctcggcttcttcggcggtttccgcccggcggtcgt
tcaatgcagcgatctggcgatcggcattttcggcacgagaaatccagttgcggcgttcca
gtgcaatcatttcaaggcggcgcaaccgcgcatcggcctcgcggcgaagtccttcatagg
cggcccgcgcctcggcaagcgccgcgcggtcggactgcacctcactcgtcagcgccgaaa
ggcgctgggcaatcgcatccatatccggcatttcgccaaggcgatccccggcttccgcaa
cacggatctgcgcttcttcaagattttcttccagacgcgccctggattcatccagcgcgg
agcggcgcgttgcaagctcacctgccgcgcgctcggctgcggccagtgcttcacgcgcct
catccagcttgcgctggttggcacgccattgatcgcgcgccacgcgctcgtcctcaacgg
ccttgcgcactgccgcttccgcgcgttccaccgcctgcccggcatctaccacgcgcctgc
gcgcgccgattgcatcctgttccagttcggcaagccggttcttctgcgccagacgctgcg
cggcaggcgtaggcgcatcggcgctcgccgtatagccgtcccagcgccagagcgcgcctg
tcttgctcacaagcctttgccccggtctcaggcctacctgcaaacgcctgccgtccgctt
ccgaaaccacgcccacctgtgccagcctgcggcgcaattgctgtgggccatccaccaggc
gatcgagcggcatggccccttccggcaaggccggatcggtttcggcagcgggattatagg
cccagtaaaccggcgcattctcatcgcttgccgcatcgagatcttcgcccaaagccgcgc
caagcgccacttcatagcccttttcgacgcgcaattcctcgacgaccggcgggaattggc
ctgtctcgcccgcattgagaatgcgcgccagcgtctgtgcctcggtttcgatacggttca
attccgtgcgcgcttcgctcaagggctggcggcttgcggcttccgcctcgcgcgcatggg
cgaccagttcttccgccgcgacaaccgcttcttcggccgcttccagggcttgcgtacagg
catccaccacgatgcgcttttccgccggatcgaacagaccgccgatctgtccaaccacgg
ctgcgatatcgcgctcgatattttccatctgcacggccagatggtcacgccggtcctgcg
cttccttcagcgcccgctcgacctgcgcgcgctcggcagcggcttccgcccgctccgccg
tcaagcgggcaagcgcgctttcgctatcctgcaagcggatttccgcttcctcgaacagcg
cgcgcaattcctcattgcgttcaccggatgcctcgctggaagcggccagttcctgctcct
cctcatcaagccgggccagaatatcggcattttcgcgcaacatctgttcttcgcgcgcga
tatccgcagtcagttgctccagccgcttcatcagttcggcacggcgggcgcgaatgcgct
caccctcctcgtccagttgcgtgcgcgcaatggaaagacgctgcaaggctgcggcagccc
cggcctccgcctcacgcaattccggcaatttatgcgcgccgacagcctgatcgcgcgcgg
ctttcatctgcgcttcggccatatcgccaacggtcgcggtcgcctgcgaaagcgcgctct
gcgcctcggcctcctgccctttggccacattccagcgcaggtgcaacaaggctgcttcgg
cgcggcggatatctgcggaaagcgatttgaagcgattggcctggcgtgcctggcgtttca
ggctttcaatctggctgcccagttcgcccaccacatcatccagccgctccagattggttt
cagccgcgcgcagccgcagttccgcctcatggcggcgcgtgtgcaggccggaaatgcccg
ccgcctcttccagaagcgcacggcgcgcctgcggttttgcctgtatcaactcgccgatac
gcccctgccccaccatggaaggcgagcgcgcaccggtggattgatcggcaaataaaagct
gcacatccttggcgcgtgcttccttgccattgatgcggtagagcgacccggcctcacgct
cgatgcggcgcgacacctgcaattcatccgcgtcgttataggcgggtggggccgtgcggt
cggaattgtcgagaaaaagcgtcacttccgccgtattgcgcgcgggccgcgtcgcggaac
cggaaaaaatcacatcgtccataccggaagcgcgcatgttcttgtaggagttttcaccca
ttacccagcgcagggcttccaccagattggacttgccgcacccattggggccgacaacgc
ctgtaagcccgccttcgatgacgaactccatcggctcgacgaaggatttgaacccgacaa
ggcgcagcctggagaagcgcatcagcaagcccctccattacgcacgccaaaatagaaaac
gggcgcgatgaagcgcccgcttttcatcctgaaaaacagatcaaagagcgctgtcgatga
atcccgacatctcctcaaacgaaaggtctcccgcgtatttcttcccgttaatgaagaaag
ttggcgtcgcgttgacaccaaattccttcgacccacgttccaccgttgctctcacatcat
tgagaagttgctggttcgtcaagcaagcctcgaaggactcctgtgtaaaaccggccaatt
tcgcgatttgcagcagtgcggctttgccgtcttcggctgtcgcccattgctgctgctgcc
tgaaaaagaggtcgatcatcgggaaataatggtcttccggcgcgcagcgcgccagcatga
cggcagccgttgcgcgcggatcaaacgggaaatcgcggaatatcaaccgcgccttgcccg
tatcgatatatttttccttgattttaggaaaagtaatgagcttgaaatcggcgcaatgcg
gacacgtcagcgaagcatattcgacgatggtgacaggcgcatcagccttgccatagacca
tgtccttgagcttgcccggcttggcaatctcgatggcatccacaatgccttccggggcgt
gttgctgtgcattcgcaccgcgggtaaaggccagcccggcagccgctgctccagcaagag
aaatgacgtgtctacgattaagcgctacaggcatccgaatcatcctgtcctgtttcaatg
agttgttttcaacatataatctagagcagcagatcgctaggcgccagacctgcaacattc
agatgataggcggtgaagcggcatcctgattccatataaacgacagcaaactcctgcgga
accccacgcatgtgcaaactgtggatggcttgcatcaaatttatggcaacgaaagaaacc
ccgcccggtgccaatgagaaaagcgcgatgatcagtttttcgagccgccctttttgccca
gcatgcgcttttcagcgaggatattcctgccgaggcgggcaagtgcctggcgcagcgcat
catcctcgatgcccgccgttgccttgtccacactgcgctcttcggcggggccgagcgacg
caaggcgcttcacacggcgcttcactgcaatgacgggcggtttttgcttaatacggatgc
ggccaatggccgcaaagccgaggaaaccattgacccggctgatgatttcaccggtttcgt
gctggatttgcagtgccgcgaaaccctcgcaggcaataaccagtgtagcaggcgtgaagg
gatcgtcttcgcgaatacgacgcggccagagaatgcgaagcggtcgcgaggacgcgccga
tggccgggccgacaatatcctcccaggcttgcagcaaagcaagattgatgcccgcgcgct
tgcgcagcaccgggtcaaccagacccgacgccatatccgccagcggacgaaatccgcgtt
ttgggttcggttcgctcattctgctccattataactgcgaaaccatgcaacagacaaagg
ggaagcttcgtcggctatgcgtgctttattagcattccgccaccctgccgcgaagcggta
tatatgcgcattgccgggaaacgcactcacatgagaatggcgatggcaggataagccgat
atggcatatagaaccgacaaaggcgacacacgcacgagcaaaagtgcgttcgacctctat
tatgaaagccattcttttaacgaatccgcatggatacgcatcaagcaggcccatggatcc
cacgacttttcttctgcgctggtatgaccgtcatcatcgcgtcctgccgtggcgcgtgac
[truncated: 2,957,911 more chars]
