# Supplementary material for: The Complete Genome of Brucella Suis 019 Provides Insights on Cross-Species Infection
Source: Genes (Basel). 2016 Jan 26;7(2):7. doi: 10.3390/genes7020007 (PMC4773751; doi:10.3390/genes7020007)
Supplement: Supplementary file 1 [file genes-07-00007-s001.zip › suppl/supplementary_file_2.xls]

## Sheet: supplementary_file_2
##gff-version 3
#Sequence Data: seqnum=1	seqlen=2098391 seqhdr="brucella-chr1"
#Sequence Data: seqnum=2	seqlen=1204433 seqhdr="brucella-chr2"
#Model Data: version=Prodigal.v2.60 run_type=Single	model="Ab initio" gc_cont=57.27 transl_table=11 uses_sd=1
brucella-chr1	Prodigal_v2.60	CDS	143	1108	150.6	-	0	ID=1_1	partial=00	start_type=ATG	rbs_motif=4Base/6BMM	rbs_spacer=13-15bp	gc_cont=0.578	conf=100.00	score=150.56	cscore=150.12	sscore=0.44	rscore=-2.66	uscore=0.52	tscore=3.23
brucella-chr1	Prodigal_v2.60	CDS	1412	3871	369.9	-	0	ID=1_2	partial=00	start_type=ATG	rbs_motif=AGGA	rbs_spacer=5-10bp	gc_cont=0.583	conf=99.99	score=369.91	cscore=359.49	sscore=10.43	rscore=8.09	uscore=-0.25	tscore=3.23
brucella-chr1	Prodigal_v2.60	CDS	4151	5365	123	-	0	ID=1_3	partial=00	start_type=TTG	rbs_motif=GGA/GAG/AGG	rbs_spacer=11-12bp	gc_cont=0.574	conf=100.00	score=123.00	cscore=129.34	sscore=-6.35	rscore=-0.24	uscore=0.83	tscore=-6.94
brucella-chr1	Prodigal_v2.60	CDS	6098	8866	383.7	+	0	ID=1_4	partial=00	start_type=ATG	rbs_motif=AGGA	rbs_spacer=5-10bp	gc_cont=0.589	conf=99.99	score=383.70	cscore=375.14	sscore=8.56	rscore=8.09	uscore=-2.76	tscore=3.23
brucella-chr1	Prodigal_v2.60	CDS	8985	10148	133.1	-	0	ID=1_5	partial=00	start_type=TTG	rbs_motif=GGAGG	rbs_spacer=5-10bp	gc_cont=0.593	conf=100.00	score=133.08	cscore=129.45	sscore=3.63	rscore=11.64	uscore=-0.42	tscore=-6.94
brucella-chr1	Prodigal_v2.60	CDS	10340	11755	152.9	+	0	ID=1_6	partial=00	start_type=ATG	rbs_motif=AGGA/GGAG/GAGG	rbs_spacer=11-12bp	gc_cont=0.585	conf=100.00	score=152.94	cscore=145.07	sscore=7.87	rscore=2.89	uscore=1.75	tscore=3.23
brucella-chr1	Prodigal_v2.60	CDS	11803	12600	111.2	+	0	ID=1_7	partial=00	start_type=ATG	rbs_motif=AGGA	rbs_spacer=5-10bp	gc_cont=0.559	conf=100.00	score=111.15	cscore=100.97	sscore=10.18	rscore=8.09	uscore=-1.91	tscore=3.23
brucella-chr1	Prodigal_v2.60	CDS	12844	13317	41.7	+	0	ID=1_8	partial=00	start_type=ATG	rbs_motif=GGA/GAG/AGG	rbs_spacer=5-10bp	gc_cont=0.549	conf=99.99	score=41.65	cscore=35.46	sscore=6.20	rscore=2.88	uscore=0.73	tscore=3.23
brucella-chr1	Prodigal_v2.60	CDS	13319	13789	70.8	+	0	ID=1_9	partial=00	start_type=ATG	rbs_motif=GGA/GAG/AGG	rbs_spacer=5-10bp	gc_cont=0.611	conf=100.00	score=70.82	cscore=63.41	sscore=7.42	rscore=2.88	uscore=0.04	tscore=3.23
brucella-chr1	Prodigal_v2.60	CDS	13818	15197	184.6	+	0	ID=1_10	partial=00	start_type=ATG	rbs_motif=None	rbs_spacer=None	gc_cont=0.576	conf=99.99	score=184.63	cscore=185.95	sscore=-1.32	rscore=-5.14	uscore=-0.38	tscore=3.23
brucella-chr1	Prodigal_v2.60	CDS	15249	15818	64.6	+	0	ID=1_11	partial=00	start_type=ATG	rbs_motif=GGA/GAG/AGG	rbs_spacer=5-10bp	gc_cont=0.588	conf=100.00	score=64.61	cscore=58.45	sscore=6.17	rscore=2.88	uscore=-0.67	tscore=3.23
brucella-chr1	Prodigal_v2.60	CDS	15862	16332	48.7	-	0	ID=1_12	partial=00	start_type=ATG	rbs_motif=None	rbs_spacer=None	gc_cont=0.580	conf=100.00	score=48.67	cscore=51.08	sscore=-2.41	rscore=-5.14	uscore=0.15	tscore=3.23
brucella-chr1	Prodigal_v2.60	CDS	16526	16936	43.7	-	0	ID=1_13	partial=00	start_type=ATG	rbs_motif=GGA/GAG/AGG	rbs_spacer=5-10bp	gc_cont=0.591	conf=100.00	score=43.71	cscore=37.54	sscore=6.16	rscore=2.88	uscore=0.04	tscore=3.23
brucella-chr1	Prodigal_v2.60	CDS	17096	17599	58.4	-	0	ID=1_14	partial=00	start_type=ATG	rbs_motif=GGA/GAG/AGG	rbs_spacer=5-10bp	gc_cont=0.534	conf=100.00	score=58.38	cscore=49.20	sscore=9.18	rscore=2.88	uscore=1.78	tscore=3.23
brucella-chr1	Prodigal_v2.60	CDS	17599	19101	253.6	-	0	ID=1_15	partial=00	start_type=ATG	rbs_motif=GGA/GAG/AGG	rbs_spacer=5-10bp	gc_cont=0.570	conf=99.99	score=253.64	cscore=244.76	sscore=8.88	rscore=2.88	uscore=2.76	tscore=3.23
brucella-chr1	Prodigal_v2.60	CDS	19251	20684	256.1	-	0	ID=1_16	partial=00	start_type=ATG	rbs_motif=GGA/GAG/AGG	rbs_spacer=5-10bp	gc_cont=0.563	conf=99.99	score=256.11	cscore=248.73	sscore=7.37	rscore=2.88	uscore=1.91	tscore=3.23
brucella-chr1	Prodigal_v2.60	CDS	21088	21657	74.8	-	0	ID=1_17	partial=00	start_type=ATG	rbs_motif=GGAGG	rbs_spacer=5-10bp	gc_cont=0.561	conf=100.00	score=74.78	cscore=58.04	sscore=16.74	rscore=11.64	uscore=0.57	tscore=3.23
brucella-chr1	Prodigal_v2.60	CDS	21654	22790	113.9	-	0	ID=1_18	partial=00	start_type=TTG	rbs_motif=AGGAG	rbs_spacer=5-10bp	gc_cont=0.564	conf=100.00	score=113.87	cscore=106.17	sscore=7.70	rscore=13.13	uscore=2.16	tscore=-6.94
brucella-chr1	Prodigal_v2.60	CDS	23064	23210	22	+	0	ID=1_19	partial=00	start_type=ATG	rbs_motif=AGGA	rbs_spacer=5-10bp	gc_cont=0.599	conf=99.36	score=21.95	cscore=14.74	sscore=7.21	rscore=4.66	uscore=0.69	tscore=1.86
brucella-chr1	Prodigal_v2.60	CDS	23470	24870	184.7	+	0	ID=1_20	partial=00	start_type=ATG	rbs_motif=GGA/GAG/AGG	rbs_spacer=5-10bp	gc_cont=0.598	conf=99.99	score=184.68	cscore=178.49	sscore=6.19	rscore=2.88	uscore=0.73	tscore=3.23
brucella-chr1	Prodigal_v2.60	CDS	24922	25755	70	-	0	ID=1_21	partial=00	start_type=ATG	rbs_motif=None	rbs_spacer=None	gc_cont=0.583	conf=100.00	score=70.01	cscore=70.08	sscore=-0.06	rscore=-5.14	uscore=0.63	tscore=3.23
brucella-chr1	Prodigal_v2.60	CDS	25761	26150	46	-	0	ID=1_22	partial=00	start_type=ATG	rbs_motif=GGA/GAG/AGG	rbs_spacer=5-10bp	gc_cont=0.605	conf=100.00	score=46.01	cscore=37.63	sscore=8.38	rscore=2.88	uscore=1.02	tscore=3.23
brucella-chr1	Prodigal_v2.60	CDS	26153	28429	337.1	-	0	ID=1_23	partial=00	start_type=ATG	rbs_motif=GGA/GAG/AGG	rbs_spacer=5-10bp	gc_cont=0.569	conf=99.99	score=337.09	cscore=327.72	sscore=9.37	rscore=2.88	uscore=3.25	tscore=3.23
brucella-chr1	Prodigal_v2.60	CDS	28599	28940	60.7	-	0	ID=1_24	partial=00	start_type=ATG	rbs_motif=AGGAG	rbs_spacer=5-10bp	gc_cont=0.544	conf=100.00	score=60.68	cscore=43.51	sscore=17.18	rscore=13.13	uscore=1.46	tscore=3.23
brucella-chr1	Prodigal_v2.60	CDS	29100	29966	92.8	+	0	ID=1_25	partial=00	start_type=ATG	rbs_motif=GGA/GAG/AGG	rbs_spacer=5-10bp	gc_cont=0.549	conf=100.00	score=92.83	cscore=86.20	sscore=6.63	rscore=2.88	uscore=0.51	tscore=3.23
brucella-chr1	Prodigal_v2.60	CDS	30015	31313	122.1	-	0	ID=1_26	partial=00	start_type=ATG	rbs_motif=GGA/GAG/AGG	rbs_spacer=5-10bp	gc_cont=0.604	conf=100.00	score=122.13	cscore=116.65	sscore=5.48	rscore=2.88	uscore=0.01	tscore=3.23
brucella-chr1	Prodigal_v2.60	CDS	31692	32360	55.3	-	0	ID=1_27	partial=00	start_type=ATG	rbs_motif=GGAG/GAGG	rbs_spacer=5-10bp	gc_cont=0.589	conf=100.00	score=55.27	cscore=41.50	sscore=13.77	rscore=9.25	uscore=-1.41	tscore=3.23
brucella-chr1	Prodigal_v2.60	CDS	32357	33124	83.1	-	0	ID=1_28	partial=00	start_type=TTG	rbs_motif=AGGAG	rbs_spacer=5-10bp	gc_cont=0.608	conf=100.00	score=83.09	cscore=76.36	sscore=6.74	rscore=13.13	uscore=0.55	tscore=-6.94
brucella-chr1	Prodigal_v2.60	CDS	33273	34682	181	-	0	ID=1_29	partial=00	start_type=ATG	rbs_motif=GGA/GAG/AGG	rbs_spacer=5-10bp	gc_cont=0.585	conf=99.99	score=180.96	cscore=175.41	sscore=5.55	rscore=2.88	uscore=-0.57	tscore=3.23
brucella-chr1	Prodigal_v2.60	CDS	34633	35457	123.5	-	0	ID=1_30	partial=00	start_type=GTG	rbs_motif=AGGA	rbs_spacer=5-10bp	gc_cont=0.572	conf=100.00	score=123.50	cscore=116.21	sscore=7.29	rscore=8.09	uscore=3.02	tscore=-5.12
brucella-chr1	Prodigal_v2.60	CDS	35454	36035	32.2	-	0	ID=1_31	partial=00	start_type=ATG	rbs_motif=GGA/GAG/AGG	rbs_spacer=5-10bp	gc_cont=0.562	conf=99.94	score=32.19	cscore=28.41	sscore=3.78	rscore=2.88	uscore=-2.33	tscore=3.23
brucella-chr1	Prodigal_v2.60	CDS	36146	36364	43.4	-	0	ID=1_32	partial=00	start_type=ATG	rbs_motif=GGAG/GAGG	rbs_spacer=5-10bp	gc_cont=0.553	conf=100.00	score=43.45	cscore=34.14	sscore=9.31	rscore=7.99	uscore=-1.47	tscore=2.79
brucella-chr1	Prodigal_v2.60	CDS	36510	37235	95.2	-	0	ID=1_33	partial=00	start_type=ATG	rbs_motif=GGAG/GAGG	rbs_spacer=5-10bp	gc_cont=0.606	conf=100.00	score=95.17	cscore=81.03	sscore=14.14	rscore=9.25	uscore=0.41	tscore=3.23
brucella-chr1	Prodigal_v2.60	CDS	37228	38079	104.7	-	0	ID=1_34	partial=00	start_type=TTG	rbs_motif=AGGA	rbs_spacer=5-10bp	gc_cont=0.607	conf=100.00	score=104.73	cscore=103.72	sscore=1.01	rscore=8.09	uscore=-0.14	tscore=-6.94
brucella-chr1	Prodigal_v2.60	CDS	38152	39171	150.6	-	0	ID=1_35	partial=00	start_type=ATG	rbs_motif=GGAG/GAGG	rbs_spacer=5-10bp	gc_cont=0.592	conf=100.00	score=150.63	cscore=137.58	sscore=13.06	rscore=9.25	uscore=1.23	tscore=3.23
brucella-chr1	Prodigal_v2.60	CDS	39372	42308	272	-	0	ID=1_36	partial=00	start_type=ATG	rbs_motif=AGGA	rbs_spacer=5-10bp	gc_cont=0.595	conf=99.99	score=272.00	cscore=261.10	sscore=10.90	rscore=8.09	uscore=0.23	tscore=3.23
brucella-chr1	Prodigal_v2.60	CDS	42520	44277	258.9	-	0	ID=1_37	partial=00	start_type=ATG	rbs_motif=AGGA	rbs_spacer=5-10bp	gc_cont=0.569	conf=99.99	score=258.85	cscore=247.40	sscore=11.45	rscore=8.09	uscore=0.78	tscore=3.23
brucella-chr1	Prodigal_v2.60	CDS	44499	45707	131.8	-	0	ID=1_38	partial=00	start_type=ATG	rbs_motif=AGGA	rbs_spacer=5-10bp	gc_cont=0.586	conf=100.00	score=131.81	cscore=120.07	sscore=11.74	rscore=8.09	uscore=1.07	tscore=3.23
brucella-chr1	Prodigal_v2.60	CDS	45874	46200	34.4	+	0	ID=1_39	partial=00	start_type=ATG	rbs_motif=GGA/GAG/AGG	rbs_spacer=5-10bp	gc_cont=0.547	conf=99.96	score=34.35	cscore=28.43	sscore=5.92	rscore=2.88	uscore=-0.20	tscore=3.23
brucella-chr1	Prodigal_v2.60	CDS	46281	46988	79.8	-	0	ID=1_40	partial=00	start_type=ATG	rbs_motif=AGGAG	rbs_spacer=5-10bp	gc_cont=0.576	conf=100.00	score=79.77	cscore=64.00	sscore=15.78	rscore=13.13	uscore=0.06	tscore=3.23
brucella-chr1	Prodigal_v2.60	CDS	47100	47939	87	+	0	ID=1_41	partial=00	start_type=GTG	rbs_motif=GGAGG	rbs_spacer=5-10bp	gc_cont=0.554	conf=100.00	score=87.00	cscore=80.82	sscore=6.19	rscore=11.64	uscore=-0.33	tscore=-5.12
brucella-chr1	Prodigal_v2.60	CDS	47998	48765	87.7	-	0	ID=1_42	partial=00	start_type=ATG	rbs_motif=None	rbs_spacer=None	gc_cont=0.577	conf=100.00	score=87.71	cscore=89.86	sscore=-2.16	rscore=-5.14	uscore=0.40	tscore=3.23
brucella-chr1	Prodigal_v2.60	CDS	49422	49991	31.3	+	0	ID=1_43	partial=00	start_type=ATG	rbs_motif=AGGA	rbs_spacer=5-10bp	gc_cont=0.577	conf=99.92	score=31.27	cscore=19.90	sscore=11.37	rscore=8.09	uscore=0.04	tscore=3.23
brucella-chr1	Prodigal_v2.60	CDS	50088	50729	56.8	+	0	ID=1_44	partial=00	start_type=ATG	rbs_motif=GGA/GAG/AGG	rbs_spacer=5-10bp	gc_cont=0.600	conf=100.00	score=56.79	cscore=51.46	sscore=5.33	rscore=2.88	uscore=-0.79	tscore=3.23
brucella-chr1	Prodigal_v2.60	CDS	50858	51337	73.7	+	0	ID=1_45	partial=00	start_type=ATG	rbs_motif=GGA/GAG/AGG	rbs_spacer=5-10bp	gc_cont=0.546	conf=100.00	score=73.67	cscore=66.27	sscore=7.40	rscore=2.88	uscore=1.28	tscore=3.23
brucella-chr1	Prodigal_v2.60	CDS	51445	52464	112.5	-	0	ID=1_46	partial=00	start_type=ATG	rbs_motif=GGA/GAG/AGG	rbs_spacer=5-10bp	gc_cont=0.623	conf=100.00	score=112.48	cscore=106.70	sscore=5.78	rscore=2.88	uscore=0.32	tscore=3.23
brucella-chr1	Prodigal_v2.60	CDS	52618	53400	85.6	+	0	ID=1_47	partial=00	start_type=TTG	rbs_motif=GGAG/GAGG	rbs_spacer=5-10bp	gc_cont=0.623	conf=100.00	score=85.64	cscore=80.97	sscore=4.66	rscore=9.25	uscore=2.36	tscore=-6.94
brucella-chr1	Prodigal_v2.60	CDS	53614	54318	92.5	+	0	ID=1_48	partial=00	start_type=ATG	rbs_motif=GGA/GAG/AGG	rbs_spacer=5-10bp	gc_cont=0.576	conf=100.00	score=92.54	cscore=87.52	sscore=5.02	rscore=2.88	uscore=-0.45	tscore=3.23
brucella-chr1	Prodigal_v2.60	CDS	54315	55337	106.4	-	0	ID=1_49	partial=00	start_type=ATG	rbs_motif=AGxAG	rbs_spacer=5-10bp	gc_cont=0.592	conf=100.00	score=106.43	cscore=103.02	sscore=3.41	rscore=-0.98	uscore=1.81	tscore=3.23
brucella-chr1	Prodigal_v2.60	CDS	55581	56318	56.8	-	0	ID=1_50	partial=00	start_type=ATG	rbs_motif=GGAG/GAGG	rbs_spacer=5-10bp	gc_cont=0.561	conf=100.00	score=56.79	cscore=43.02	sscore=13.77	rscore=9.25	uscore=1.95	tscore=3.23
brucella-chr1	Prodigal_v2.60	CDS	56574	57257	55.2	+	0	ID=1_51	partial=00	start_type=GTG	rbs_motif=AGGA	rbs_spacer=5-10bp	gc_cont=0.585	conf=100.00	score=55.19	cscore=51.19	sscore=4.00	rscore=8.09	uscore=1.03	tscore=-5.12
brucella-chr1	Prodigal_v2.60	CDS	57254	58393	128.7	-	0	ID=1_52	partial=00	start_type=ATG	rbs_motif=GGAGG	rbs_spacer=5-10bp	gc_cont=0.594	conf=100.00	score=128.69	cscore=116.04	sscore=12.64	rscore=11.64	uscore=-3.47	tscore=3.23
brucella-chr1	Prodigal_v2.60	CDS	58397	59128	50.3	-	0	ID=1_53	partial=00	start_type=ATG	rbs_motif=GGA/GAG/AGG	rbs_spacer=5-10bp	gc_cont=0.579	conf=100.00	score=50.29	cscore=43.54	sscore=6.74	rscore=2.88	uscore=1.28	tscore=3.23
brucella-chr1	Prodigal_v2.60	CDS	59329	60246	96.9	+	0	ID=1_54	partial=00	start_type=ATG	rbs_motif=AGGAG	rbs_spacer=5-10bp	gc_cont=0.601	conf=100.00	score=96.87	cscore=78.81	sscore=18.06	rscore=13.13	uscore=1.70	tscore=3.23
brucella-chr1	Prodigal_v2.60	CDS	60243	61265	98.4	-	0	ID=1_55	partial=00	start_type=GTG	rbs_motif=GGA/GAG/AGG	rbs_spacer=5-10bp	gc_cont=0.571	conf=100.00	score=98.38	cscore=101.19	sscore=-2.82	rscore=2.88	uscore=0.07	tscore=-5.12
brucella-chr1	Prodigal_v2.60	CDS	61481	62242	64.8	+	0	ID=1_56	partial=00	start_type=ATG	rbs_motif=AGxAGG/AGGxGG	rbs_spacer=5-10bp	gc_cont=0.601	conf=100.00	score=64.85	cscore=53.43	sscore=11.42	rscore=4.87	uscore=3.32	tscore=3.23
brucella-chr1	Prodigal_v2.60	CDS	62443	62724	44.1	+	0	ID=1_57	partial=00	start_type=TTG	rbs_motif=AGGA	rbs_spacer=5-10bp	gc_cont=0.514	conf=100.00	score=44.07	cscore=42.48	sscore=1.59	rscore=8.09	uscore=1.09	tscore=-6.94
brucella-chr1	Prodigal_v2.60	CDS	62872	64053	159.4	+	0	ID=1_58	partial=00	start_type=ATG	rbs_motif=GGA/GAG/AGG	rbs_spacer=11-12bp	gc_cont=0.608	conf=100.00	score=159.45	cscore=155.28	sscore=4.16	rscore=-0.24	uscore=1.17	tscore=3.23
brucella-chr1	Prodigal_v2.60	CDS	64055	65332	174.8	+	0	ID=1_59	partial=00	start_type=ATG	rbs_motif=GGA/GAG/AGG	rbs_spacer=5-10bp	gc_cont=0.606	conf=100.00	score=174.84	cscore=168.38	sscore=6.46	rscore=2.88	uscore=-0.91	tscore=3.23
brucella-chr1	Prodigal_v2.60	CDS	65414	66442	176.2	+	0	ID=1_60	partial=00	start_type=ATG	rbs_motif=AGGA	rbs_spacer=5-10bp	gc_cont=0.614	conf=100.00	score=176.15	cscore=164.99	sscore=11.16	rscore=8.09	uscore=-0.16	tscore=3.23
brucella-chr1	Prodigal_v2.60	CDS	66456	67382	128.5	+	0	ID=1_61	partial=00	start_type=ATG	rbs_motif=GGA/GAG/AGG	rbs_spacer=11-12bp	gc_cont=0.575	conf=100.00	score=128.46	cscore=124.67	sscore=3.79	rscore=-0.24	uscore=-0.34	tscore=3.23
brucella-chr1	Prodigal_v2.60	CDS	67540	68217	96.6	+	0	ID=1_62	partial=00	start_type=ATG	rbs_motif=AGGAG	rbs_spacer=5-10bp	gc_cont=0.603	conf=100.00	score=96.56	cscore=80.41	sscore=16.16	rscore=13.13	uscore=-0.21	tscore=3.23
brucella-chr1	Prodigal_v2.60	CDS	68244	69545	209.9	+	0	ID=1_63	partial=00	start_type=ATG	rbs_motif=AGGA	rbs_spacer=5-10bp	gc_cont=0.595	conf=99.99	score=209.90	cscore=197.16	sscore=12.74	rscore=8.09	uscore=0.42	tscore=3.23
brucella-chr1	Prodigal_v2.60	CDS	69771	70646	112.7	-	0	ID=1_64	partial=00	start_type=ATG	rbs_motif=GGAG/GAGG	rbs_spacer=5-10bp	gc_cont=0.616	conf=100.00	score=112.74	cscore=100.90	sscore=11.83	rscore=9.25	uscore=0.01	tscore=3.23
brucella-chr1	Prodigal_v2.60	CDS	70906	71481	53.6	+	0	ID=1_65	partial=00	start_type=ATG	rbs_motif=None	rbs_spacer=None	gc_cont=0.590	conf=100.00	score=53.57	cscore=55.17	sscore=-1.60	rscore=-5.14	uscore=0.30	tscore=3.23
brucella-chr1	Prodigal_v2.60	CDS	71530	72297	78.2	-	0	ID=1_66	partial=00	start_type=ATG	rbs_motif=AGGA	rbs_spacer=5-10bp	gc_cont=0.581	conf=100.00	score=78.18	cscore=66.24	sscore=11.94	rscore=8.09	uscore=0.62	tscore=3.23
brucella-chr1	Prodigal_v2.60	CDS	72362	72685	51.7	-	0	ID=1_67	partial=00	start_type=ATG	rbs_motif=GGAG/GAGG	rbs_spacer=5-10bp	gc_cont=0.562	conf=100.00	score=51.70	cscore=38.97	sscore=12.73	rscore=9.25	uscore=0.90	tscore=3.23
brucella-chr1	Prodigal_v2.60	CDS	72941	73705	133.3	+	0	ID=1_68	partial=00	start_type=ATG	rbs_motif=GGA/GAG/AGG	rbs_spacer=5-10bp	gc_cont=0.562	conf=100.00	score=133.34	cscore=124.73	sscore=8.61	rscore=2.88	uscore=2.49	tscore=3.23
brucella-chr1	Prodigal_v2.60	CDS	73821	74063	41.7	+	0	ID=1_69	partial=00	start_type=GTG	rbs_motif=AGGA	rbs_spacer=5-10bp	gc_cont=0.588	conf=99.99	score=41.75	cscore=37.92	sscore=3.83	rscore=7.77	uscore=1.39	tscore=-5.33
brucella-chr1	Prodigal_v2.60	CDS	74086	74757	112.1	+	0	ID=1_70	partial=00	start_type=ATG	rbs_motif=AGGA	rbs_spacer=5-10bp	gc_cont=0.607	conf=100.00	score=112.12	cscore=97.98	sscore=14.14	rscore=8.09	uscore=1.78	tscore=3.23
brucella-chr1	Prodigal_v2.60	CDS	75009	75656	84.8	+	0	ID=1_71	partial=00	start_type=ATG	rbs_motif=GGA/GAG/AGG	rbs_spacer=5-10bp	gc_cont=0.573	conf=100.00	score=84.80	cscore=76.42	sscore=8.37	rscore=2.88	uscore=2.91	tscore=3.23
brucella-chr1	Prodigal_v2.60	CDS	75716	76117	32.6	+	0	ID=1_72	partial=00	start_type=TTG	rbs_motif=GGAG/GAGG	rbs_spacer=5-10bp	gc_cont=0.624	conf=99.94	score=32.63	cscore=29.86	sscore=2.76	rscore=9.25	uscore=0.46	tscore=-6.94
brucella-chr1	Prodigal_v2.60	CDS	76271	78526	323.1	+	0	ID=1_73	partial=00	start_type=GTG	rbs_motif=AGxAGG/AGGxGG	rbs_spacer=5-10bp	gc_cont=0.592	conf=99.99	score=323.13	cscore=325.02	sscore=-1.89	rscore=4.87	uscore=-1.64	tscore=-5.12
brucella-chr1	Prodigal_v2.60	CDS	78796	79029	31.4	+	0	ID=1_74	partial=00	start_type=ATG	rbs_motif=GGAG/GAGG	rbs_spacer=5-10bp	gc_cont=0.581	conf=99.93	score=31.41	cscore=19.11	sscore=12.30	rscore=8.54	uscore=1.42	tscore=2.99
brucella-chr1	Prodigal_v2.60	CDS	79214	79546	57	+	0	ID=1_75	partial=00	start_type=ATG	rbs_motif=AGGA	rbs_spacer=5-10bp	gc_cont=0.505	conf=100.00	score=56.96	cscore=47.45	sscore=9.51	rscore=8.09	uscore=-1.17	tscore=3.23
brucella-chr1	Prodigal_v2.60	CDS	79817	81082	183.2	+	0	ID=1_76	partial=00	start_type=ATG	rbs_motif=GGA/GAG/AGG	rbs_spacer=5-10bp	gc_cont=0.581	conf=99.99	score=183.17	cscore=176.91	sscore=6.25	rscore=2.88	uscore=0.79	tscore=3.23
brucella-chr1	Prodigal_v2.60	CDS	81083	81256	2.8	-	0	ID=1_77	partial=00	start_type=ATG	rbs_motif=AGxAGG/AGGxGG	rbs_spacer=5-10bp	gc_cont=0.500	conf=65.71	score=2.83	cscore=-2.40	sscore=5.23	rscore=3.33	uscore=-0.65	tscore=2.21
brucella-chr1	Prodigal_v2.60	CDS	81297	82124	72.8	-	0	ID=1_78	partial=00	start_type=ATG	rbs_motif=AGxAGG/AGGxGG	rbs_spacer=5-10bp	gc_cont=0.582	conf=100.00	score=72.80	cscore=64.62	sscore=8.18	rscore=4.87	uscore=-1.10	tscore=3.23
brucella-chr1	Prodigal_v2.60	CDS	82111	82992	117.5	-	0	ID=1_79	partial=00	start_type=ATG	rbs_motif=GGA/GAG/AGG	rbs_spacer=5-10bp	gc_cont=0.553	conf=100.00	score=117.52	cscore=110.22	sscore=7.31	rscore=2.88	uscore=1.84	tscore=3.23
brucella-chr1	Prodigal_v2.60	CDS	83501	84118	105.2	-	0	ID=1_80	partial=00	start_type=ATG	rbs_motif=AGGA	rbs_spacer=5-10bp	gc_cont=0.573	conf=100.00	score=105.20	cscore=94.97	sscore=10.23	rscore=8.09	uscore=-0.45	tscore=3.23
brucella-chr1	Prodigal_v2.60	CDS	84453	85424	58.1	+	0	ID=1_81	partial=00	start_type=ATG	rbs_motif=GGAG/GAGG	rbs_spacer=5-10bp	gc_cont=0.535	conf=100.00	score=58.08	cscore=43.28	sscore=14.80	rscore=9.25	uscore=2.32	tscore=3.23
brucella-chr1	Prodigal_v2.60	CDS	85696	86109	46.6	+	0	ID=1_82	partial=00	start_type=ATG	rbs_motif=AGGA	rbs_spacer=5-10bp	gc_cont=0.514	conf=100.00	score=46.57	cscore=35.51	sscore=11.06	rscore=8.09	uscore=0.39	tscore=3.23
brucella-chr1	Prodigal_v2.60	CDS	86154	86351	28.5	-	0	ID=1_83	partial=00	start_type=ATG	rbs_motif=GGAGG	rbs_spacer=5-10bp	gc_cont=0.561	conf=99.86	score=28.45	cscore=15.19	sscore=13.26	rscore=9.08	uscore=0.82	tscore=2.52
brucella-chr1	Prodigal_v2.60	CDS	86392	89883	460.6	-	0	ID=1_84	partial=00	start_type=ATG	rbs_motif=GGxGG	rbs_spacer=3-4bp	gc_cont=0.580	conf=99.99	score=460.60	cscore=457.02	sscore=3.58	rscore=0.53	uscore=0.47	tscore=3.23
brucella-chr1	Prodigal_v2.60	CDS	90542	91225	94.6	-	0	ID=1_85	partial=00	start_type=ATG	rbs_motif=GGAG/GAGG	rbs_spacer=5-10bp	gc_cont=0.614	conf=100.00	score=94.55	cscore=80.48	sscore=14.07	rscore=9.25	uscore=0.31	tscore=3.23
brucella-chr1	Prodigal_v2.60	CDS	91225	92538	201	-	0	ID=1_86	partial=00	start_type=ATG	rbs_motif=None	rbs_spacer=None	gc_cont=0.578	conf=99.99	score=201.03	cscore=194.53	sscore=6.50	rscore=-5.14	uscore=1.98	tscore=3.23
brucella-chr1	Prodigal_v2.60	CDS	92535	93863	191.9	-	0	ID=1_87	partial=00	start_type=ATG	rbs_motif=GGxGG	rbs_spacer=5-10bp	gc_cont=0.572	conf=99.99	score=191.94	cscore=193.92	sscore=-1.98	rscore=-4.36	uscore=-0.21	tscore=3.23
brucella-chr1	Prodigal_v2.60	CDS	94711	94980	42	-	0	ID=1_88	partial=00	start_type=ATG	rbs_motif=GGAG/GAGG	rbs_spacer=5-10bp	gc_cont=0.537	conf=99.99	score=41.95	cscore=27.06	sscore=14.89	rscore=9.25	uscore=1.16	tscore=3.23
brucella-chr1	Prodigal_v2.60	CDS	94983	95387	65.9	-	0	ID=1_89	partial=00	start_type=ATG	rbs_motif=GGAGG	rbs_spacer=5-10bp	gc_cont=0.573	conf=100.00	score=65.87	cscore=50.10	sscore=15.77	rscore=11.64	uscore=0.05	tscore=3.23
brucella-chr1	Prodigal_v2.60	CDS	95427	97103	250.9	-	0	ID=1_90	partial=00	start_type=ATG	rbs_motif=AGGA	rbs_spacer=5-10bp	gc_cont=0.597	conf=99.99	score=250.85	cscore=238.31	sscore=12.55	rscore=8.09	uscore=1.87	tscore=3.23
brucella-chr1	Prodigal_v2.60	CDS	97297	98094	85.1	-	0	ID=1_91	partial=00	start_type=ATG	rbs_motif=GGA/GAG/AGG	rbs_spacer=5-10bp	gc_cont=0.585	conf=100.00	score=85.05	cscore=76.39	sscore=8.67	rscore=2.88	uscore=1.55	tscore=3.23
brucella-chr1	Prodigal_v2.60	CDS	98120	99556	235.3	-	0	ID=1_92	partial=00	start_type=ATG	rbs_motif=GGAG/GAGG	rbs_spacer=5-10bp	gc_cont=0.572	conf=99.99	score=235.28	cscore=219.80	sscore=15.48	rscore=9.25	uscore=1.96	tscore=3.23
brucella-chr1	Prodigal_v2.60	CDS	99578	101086	266.6	-	0	ID=1_93	partial=00	start_type=ATG	rbs_motif=GGAG/GAGG	rbs_spacer=5-10bp	gc_cont=0.576	conf=99.99	score=266.59	cscore=252.83	sscore=13.76	rscore=9.25	uscore=-0.19	tscore=3.23
brucella-chr1	Prodigal_v2.60	CDS	101086	103071	297.2	-	0	ID=1_94	partial=00	start_type=ATG	rbs_motif=GGA/GAG/AGG	rbs_spacer=11-12bp	gc_cont=0.570	conf=99.99	score=297.15	cscore=292.17	sscore=4.98	rscore=-0.24	uscore=0.79	tscore=3.23
brucella-chr1	Prodigal_v2.60	CDS	103079	103387	56.7	-	0	ID=1_95	partial=00	start_type=ATG	rbs_motif=GGAG/GAGG	rbs_spacer=5-10bp	gc_cont=0.515	conf=100.00	score=56.68	cscore=43.68	sscore=13.00	rscore=9.25	uscore=-0.64	tscore=3.23
brucella-chr1	Prodigal_v2.60	CDS	103398	104015	95	-	0	ID=1_96	partial=00	start_type=ATG	rbs_motif=GGA/GAG/AGG	rbs_spacer=5-10bp	gc_cont=0.579	conf=100.00	score=95.01	cscore=88.01	sscore=6.99	rscore=2.88	uscore=0.88	tscore=3.23
brucella-chr1	Prodigal_v2.60	CDS	104189	104680	68.8	-	0	ID=1_97	partial=00	start_type=ATG	rbs_motif=AGGAG	rbs_spacer=5-10bp	gc_cont=0.585	conf=100.00	score=68.84	cscore=51.24	sscore=17.60	rscore=13.13	uscore=0.09	tscore=3.23
brucella-chr1	Prodigal_v2.60	CDS	104693	105736	151.1	-	0	ID=1_98	partial=00	start_type=ATG	rbs_motif=GGA/GAG/AGG	rbs_spacer=5-10bp	gc_cont=0.552	conf=100.00	score=151.14	cscore=144.77	sscore=6.36	rscore=2.88	uscore=-0.82	tscore=3.23
brucella-chr1	Prodigal_v2.60	CDS	105756	107840	303.7	-	0	ID=1_99	partial=00	start_type=ATG	rbs_motif=GGA/GAG/AGG	rbs_spacer=5-10bp	gc_cont=0.612	conf=99.99	score=303.70	cscore=297.99	sscore=5.70	rscore=2.88	uscore=-0.41	tscore=3.23
brucella-chr1	Prodigal_v2.60	CDS	107975	109282	189.1	-	0	ID=1_100	partial=00	start_type=ATG	rbs_motif=GGA/GAG/AGG	rbs_spacer=5-10bp	gc_cont=0.594	conf=99.99	score=189.13	cscore=180.63	sscore=8.50	rscore=2.88	uscore=1.14	tscore=3.23
brucella-chr1	Prodigal_v2.60	CDS	109286	109999	95.2	-	0	ID=1_101	partial=00	start_type=ATG	rbs_motif=GGAG/GAGG	rbs_spacer=5-10bp	gc_cont=0.585	conf=100.00	score=95.24	cscore=81.09	sscore=14.15	rscore=9.25	uscore=0.39	tscore=3.23
brucella-chr1	Prodigal_v2.60	CDS	109999	111189	197.6	-	0	ID=1_102	partial=00	start_type=ATG	rbs_motif=AGGA	rbs_spacer=5-10bp	gc_cont=0.579	conf=99.99	score=197.59	cscore=184.07	sscore=13.53	rscore=8.09	uscore=1.11	tscore=3.23
brucella-chr1	Prodigal_v2.60	CDS	111207	111815	107.6	-	0	ID=1_103	partial=00	start_type=ATG	rbs_motif=AGGA	rbs_spacer=5-10bp	gc_cont=0.567	conf=100.00	score=107.63	cscore=93.96	sscore=13.67	rscore=8.09	uscore=2.34	tscore=3.23
brucella-chr1	Prodigal_v2.60	CDS	111928	112509	82.3	-	0	ID=1_104	partial=00	start_type=ATG	rbs_motif=AGxAGG/AGGxGG	rbs_spacer=5-10bp	gc_cont=0.601	conf=100.00	score=82.28	cscore=71.34	sscore=10.94	rscore=4.87	uscore=1.61	tscore=3.23
brucella-chr1	Prodigal_v2.60	CDS	112500	112865	57.6	-	0	ID=1_105	partial=00	start_type=ATG	rbs_motif=GGA/GAG/AGG	rbs_spacer=5-10bp	gc_cont=0.525	conf=100.00	score=57.56	cscore=51.08	sscore=6.48	rscore=2.88	uscore=1.02	tscore=3.23
brucella-chr1	Prodigal_v2.60	CDS	113373	113576	4.2	+	0	ID=1_106	partial=00	start_type=ATG	rbs_motif=None	rbs_spacer=None	gc_cont=0.539	conf=72.43	score=4.20	cscore=7.67	sscore=-3.47	rscore=-6.39	uscore=0.33	tscore=2.60
brucella-chr1	Prodigal_v2.60	CDS	114439	114840	17.9	+	0	ID=1_107	partial=00	start_type=ATG	rbs_motif=GGAG/GAGG	rbs_spacer=5-10bp	gc_cont=0.483	conf=98.40	score=17.92	cscore=3.63	sscore=14.29	rscore=9.25	uscore=2.46	tscore=3.23
brucella-chr1	Prodigal_v2.60	CDS	114897	115031	2.6	-	0	ID=1_108	partial=00	start_type=ATG	rbs_motif=GGA/GAG/AGG	rbs_spacer=5-10bp	gc_cont=0.459	conf=64.75	score=2.64	cscore=-0.59	sscore=3.24	rscore=1.52	uscore=1.16	tscore=1.71
brucella-chr1	Prodigal_v2.60	CDS	115286	115681	14.5	-	0	ID=1_109	partial=00	start_type=ATG	rbs_motif=GGA/GAG/AGG	rbs_spacer=5-10bp	gc_cont=0.482	conf=96.58	score=14.54	cscore=6.97	sscore=7.57	rscore=2.88	uscore=0.16	tscore=3.23
brucella-chr1	Prodigal_v2.60	CDS	115678	116187	25.4	-	0	ID=1_110	partial=00	start_type=GTG	rbs_motif=AGGA/GGAG/GAGG	rbs_spacer=11-12bp	gc_cont=0.465	conf=99.71	score=25.44	cscore=28.68	sscore=-3.24	rscore=2.89	uscore=-0.36	tscore=-5.12
brucella-chr1	Prodigal_v2.60	CDS	116812	117411	29.1	+	0	ID=1_111	partial=00	start_type=ATG	rbs_motif=AGGAG/GGAGG	rbs_spacer=11-12bp	gc_cont=0.597	conf=99.87	score=29.07	cscore=20.73	sscore=8.34	rscore=3.57	uscore=1.54	tscore=3.23
brucella-chr1	Prodigal_v2.60	CDS	117274	118557	181.8	-	0	ID=1_112	partial=00	start_type=ATG	rbs_motif=AGGAG	rbs_spacer=5-10bp	gc_cont=0.570	conf=99.99	score=181.79	cscore=167.24	sscore=14.55	rscore=13.13	uscore=-1.17	tscore=3.23
brucella-chr1	Prodigal_v2.60	CDS	118791	119237	67.2	+	0	ID=1_113	partial=00	start_type=ATG	rbs_motif=GGAGG	rbs_spacer=5-10bp	gc_cont=0.586	conf=100.00	score=67.15	cscore=50.62	sscore=16.54	rscore=11.64	uscore=1.66	tscore=3.23
brucella-chr1	Prodigal_v2.60	CDS	119473	119937	74.1	+	0	ID=1_114	partial=00	start_type=ATG	rbs_motif=AGGA	rbs_spacer=5-10bp	gc_cont=0.574	conf=100.00	score=74.07	cscore=64.04	sscore=10.03	rscore=8.09	uscore=-0.64	tscore=3.23
brucella-chr1	Prodigal_v2.60	CDS	119940	120416	79.6	+	0	ID=1_115	partial=00	start_type=ATG	rbs_motif=GGA/GAG/AGG	rbs_spacer=5-10bp	gc_cont=0.612	conf=100.00	score=79.63	cscore=69.30	sscore=10.33	rscore=2.88	uscore=2.96	tscore=3.23
brucella-chr1	Prodigal_v2.60	CDS	120507	121457	116.4	+	0	ID=1_116	partial=00	start_type=ATG	rbs_motif=GGA/GAG/AGG	rbs_spacer=5-10bp	gc_cont=0.593	conf=100.00	score=116.37	cscore=108.00	sscore=8.37	rscore=2.88	uscore=2.25	tscore=3.23
brucella-chr1	Prodigal_v2.60	CDS	121547	122479	137.3	+	0	ID=1_117	partial=00	start_type=ATG	rbs_motif=GGA/GAG/AGG	rbs_spacer=5-10bp	gc_cont=0.593	conf=100.00	score=137.35	cscore=129.37	sscore=7.98	rscore=2.88	uscore=1.86	tscore=3.23
brucella-chr1	Prodigal_v2.60	CDS	122632	123708	134.5	-	0	ID=1_118	partial=00	start_type=ATG	rbs_motif=GGA/GAG/AGG	rbs_spacer=5-10bp	gc_cont=0.585	conf=100.00	score=134.52	cscore=126.70	sscore=7.83	rscore=2.88	uscore=2.36	tscore=3.23
brucella-chr1	Prodigal_v2.60	CDS	124060	124278	29.1	+	0	ID=1_119	partial=00	start_type=ATG	rbs_motif=AGGA	rbs_spacer=5-10bp	gc_cont=0.543	conf=99.87	score=29.07	cscore=19.06	sscore=10.01	rscore=6.99	uscore=0.23	tscore=2.79
brucella-chr1	Prodigal_v2.60	CDS	124346	124918	63.2	-	0	ID=1_120	partial=00	start_type=ATG	rbs_motif=GGAG/GAGG	rbs_spacer=5-10bp	gc_cont=0.553	conf=100.00	score=63.22	cscore=52.97	sscore=10.25	rscore=9.25	uscore=-1.57	tscore=3.23
brucella-chr1	Prodigal_v2.60	CDS	125132	125719	48.2	+	0	ID=1_121	partial=00	start_type=ATG	rbs_motif=GGA/GAG/AGG	rbs_spacer=5-10bp	gc_cont=0.534	conf=100.00	score=48.17	cscore=41.23	sscore=6.95	rscore=2.88	uscore=0.83	tscore=3.23
brucella-chr1	Prodigal_v2.60	CDS	125728	125943	2.8	+	0	ID=1_122	partial=00	start_type=ATG	rbs_motif=GGA/GAG/AGG	rbs_spacer=5-10bp	gc_cont=0.560	conf=65.64	score=2.82	cscore=-1.58	sscore=4.39	rscore=2.46	uscore=-1.50	tscore=2.75
brucella-chr1	Prodigal_v2.60	CDS	126073	127611	193.9	+	0	ID=1_123	partial=00	start_type=GTG	rbs_motif=AGxAGG/AGGxGG	rbs_spacer=5-10bp	gc_cont=0.557	conf=99.99	score=193.91	cscore=192.07	sscore=1.83	rscore=4.87	uscore=2.09	tscore=-5.12
brucella-chr1	Prodigal_v2.60	CDS	127958	128275	37.6	+	0	ID=1_124	partial=00	start_type=ATG	rbs_motif=GGA/GAG/AGG	rbs_spacer=5-10bp	gc_cont=0.525	conf=99.98	score=37.55	cscore=31.70	sscore=5.85	rscore=2.88	uscore=0.39	tscore=3.23
brucella-chr1	Prodigal_v2.60	CDS	128325	128867	68.2	-	0	ID=1_125	partial=00	start_type=ATG	rbs_motif=GGA/GAG/AGG	rbs_spacer=5-10bp	gc_cont=0.578	conf=100.00	score=68.22	cscore=63.59	sscore=4.63	rscore=2.88	uscore=-0.83	tscore=3.23
brucella-chr1	Prodigal_v2.60	CDS	129401	129724	28.9	-	0	ID=1_126	partial=00	start_type=ATG	rbs_motif=GGA/GAG/AGG	rbs_spacer=5-10bp	gc_cont=0.528	conf=99.87	score=28.93	cscore=20.33	sscore=8.61	rscore=2.88	uscore=2.49	tscore=3.23
brucella-chr1	Prodigal_v2.60	CDS	129843	130814	137.7	-	0	ID=1_127	partial=00	start_type=ATG	rbs_motif=AGGA	rbs_spacer=5-10bp	gc_cont=0.596	conf=100.00	score=137.72	cscore=126.29	sscore=11.43	rscore=8.09	uscore=0.75	tscore=3.23
brucella-chr1	Prodigal_v2.60	CDS	131062	132102	135.7	-	0	ID=1_128	partial=00	start_type=GTG	rbs_motif=AGGA	rbs_spacer=5-10bp	gc_cont=0.580	conf=100.00	score=135.67	cscore=133.27	sscore=2.40	rscore=8.09	uscore=-0.57	tscore=-5.12
brucella-chr1	Prodigal_v2.60	CDS	132220	132777	71.7	-	0	ID=1_129	partial=00	start_type=ATG	rbs_motif=GGAG/GAGG	rbs_spacer=5-10bp	gc_cont=0.552	conf=100.00	score=71.69	cscore=58.39	sscore=13.30	rscore=9.25	uscore=0.82	tscore=3.23
brucella-chr1	Prodigal_v2.60	CDS	132897	133451	38.2	-	0	ID=1_130	partial=00	start_type=ATG	rbs_motif=3Base/5BMM	rbs_spacer=13-15bp	gc_cont=0.533	conf=99.98	score=38.17	cscore=37.16	sscore=1.01	rscore=-4.45	uscore=2.88	tscore=3.23
brucella-chr1	Prodigal_v2.60	CDS	133553	134059	65.2	+	0	ID=1_131	partial=00	start_type=TTG	rbs_motif=GGAG/GAGG	rbs_spacer=5-10bp	gc_cont=0.584	conf=100.00	score=65.16	cscore=62.17	sscore=2.99	rscore=9.25	uscore=0.69	tscore=-6.94
brucella-chr1	Prodigal_v2.60	CDS	134131	136287	357.7	-	0	ID=1_132	partial=00	start_type=ATG	rbs_motif=GGAG/GAGG	rbs_spacer=5-10bp	gc_cont=0.596	conf=99.99	score=357.72	cscore=345.38	sscore=12.34	rscore=9.25	uscore=0.51	tscore=3.23
brucella-chr1	Prodigal_v2.60	CDS	136738	137253	73.7	-	0	ID=1_133	partial=00	start_type=ATG	rbs_motif=GGAG/GAGG	rbs_spacer=5-10bp	gc_cont=0.587	conf=100.00	score=73.73	cscore=58.46	sscore=15.27	rscore=9.25	uscore=1.57	tscore=3.23
brucella-chr1	Prodigal_v2.60	CDS	137259	137720	59.5	-	0	ID=1_134	partial=00	start_type=ATG	rbs_motif=GGA/GAG/AGG	rbs_spacer=5-10bp	gc_cont=0.582	conf=100.00	score=59.50	cscore=53.32	sscore=6.19	rscore=2.88	uscore=0.07	tscore=3.23
brucella-chr1	Prodigal_v2.60	CDS	137815	138423	87	-	0	ID=1_135	partial=00	start_type=ATG	rbs_motif=AGGA	rbs_spacer=5-10bp	gc_cont=0.573	conf=100.00	score=87.04	cscore=74.29	sscore=12.75	rscore=8.09	uscore=0.14	tscore=3.23
brucella-chr1	Prodigal_v2.60	CDS	138423	139544	109.4	-	0	ID=1_136	partial=00	start_type=ATG	rbs_motif=GGA/GAG/AGG	rbs_spacer=5-10bp	gc_cont=0.618	conf=100.00	score=109.44	cscore=102.06	sscore=7.38	rscore=2.88	uscore=-0.00	tscore=3.23
brucella-chr1	Prodigal_v2.60	CDS	139546	140022	60	-	0	ID=1_137	partial=00	start_type=ATG	rbs_motif=GGA/GAG/AGG	rbs_spacer=3-4bp	gc_cont=0.581	conf=100.00	score=60.02	cscore=57.57	sscore=2.46	rscore=-2.59	uscore=2.47	tscore=3.23
brucella-chr1	Prodigal_v2.60	CDS	140264	141580	222.4	-	0	ID=1_138	partial=00	start_type=ATG	rbs_motif=GGAGG	rbs_spacer=5-10bp	gc_cont=0.582	conf=99.99	score=222.36	cscore=206.94	sscore=15.42	rscore=11.64	uscore=1.20	tscore=3.23
brucella-chr1	Prodigal_v2.60	CDS	141811	143112	194.4	-	0	ID=1_139	partial=00	start_type=ATG	rbs_motif=GGA/GAG/AGG	rbs_spacer=5-10bp	gc_cont=0.580	conf=99.99	score=194.41	cscore=189.01	sscore=5.41	rscore=2.88	uscore=-0.06	tscore=3.23
brucella-chr1	Prodigal_v2.60	CDS	143474	143989	80	-	0	ID=1_140	partial=00	start_type=ATG	rbs_motif=GGAG/GAGG	rbs_spacer=5-10bp	gc_cont=0.554	conf=100.00	score=79.99	cscore=68.01	sscore=11.98	rscore=9.25	uscore=0.15	tscore=3.23
brucella-chr1	Prodigal_v2.60	CDS	144304	144738	50.9	-	0	ID=1_141	partial=00	start_type=ATG	rbs_motif=AGGAG	rbs_spacer=5-10bp	gc_cont=0.589	conf=100.00	score=50.91	cscore=33.06	sscore=17.85	rscore=13.13	uscore=0.36	tscore=3.23
brucella-chr1	Prodigal_v2.60	CDS	144752	145801	144.3	-	0	ID=1_142	partial=00	start_type=ATG	rbs_motif=GGAG/GAGG	rbs_spacer=5-10bp	gc_cont=0.583	conf=100.00	score=144.30	cscore=132.18	sscore=12.11	rscore=9.25	uscore=0.29	tscore=3.23
brucella-chr1	Prodigal_v2.60	CDS	145969	147006	172.1	+	0	ID=1_143	partial=00	start_type=ATG	rbs_motif=GGA/GAG/AGG	rbs_spacer=5-10bp	gc_cont=0.593	conf=100.00	score=172.07	cscore=166.19	sscore=5.88	rscore=2.88	uscore=-0.23	tscore=3.23
brucella-chr1	Prodigal_v2.60	CDS	147153	147623	69.5	+	0	ID=1_144	partial=00	start_type=ATG	rbs_motif=GGA/GAG/AGG	rbs_spacer=5-10bp	gc_cont=0.541	conf=100.00	score=69.48	cscore=64.13	sscore=5.34	rscore=2.88	uscore=-0.77	tscore=3.23
brucella-chr1	Prodigal_v2.60	CDS	147744	148493	95.7	+	0	ID=1_145	partial=00	start_type=ATG	rbs_motif=GGA/GAG/AGG	rbs_spacer=5-10bp	gc_cont=0.587	conf=100.00	score=95.74	cscore=89.40	sscore=6.34	rscore=2.88	uscore=0.22	tscore=3.23
brucella-chr1	Prodigal_v2.60	CDS	148672	150984	357.7	-	0	ID=1_146	partial=00	start_type=ATG	rbs_motif=GGA/GAG/AGG	rbs_spacer=3-4bp	gc_cont=0.581	conf=99.99	score=357.66	cscore=357.06	sscore=0.60	rscore=-2.59	uscore=0.61	tscore=3.23
brucella-chr1	Prodigal_v2.60	CDS	151384	152580	208.3	+	0	ID=1_147	partial=00	start_type=ATG	rbs_motif=AGGAG	rbs_spacer=5-10bp	gc_cont=0.557	conf=99.99	score=208.34	cscore=190.26	sscore=18.08	rscore=13.13	uscore=1.72	tscore=3.23
brucella-chr1	Prodigal_v2.60	CDS	152664	154451	280.2	-	0	ID=1_148	partial=00	start_type=ATG	rbs_motif=GGA/GAG/AGG	rbs_spacer=5-10bp	gc_cont=0.583	conf=99.99	score=280.17	cscore=273.34	sscore=6.83	rscore=2.88	uscore=1.37	tscore=3.23
brucella-chr1	Prodigal_v2.60	CDS	154678	155835	156.3	+	0	ID=1_149	partial=00	start_type=ATG	rbs_motif=None	rbs_spacer=None	gc_cont=0.603	conf=100.00	score=156.28	cscore=156.46	sscore=-0.19	rscore=-5.14	uscore=1.72	tscore=3.23
brucella-chr1	Prodigal_v2.60	CDS	155957	157495	194.5	-	0	ID=1_150	partial=00	start_type=ATG	rbs_motif=GGA/GAG/AGG	rbs_spacer=11-12bp	gc_cont=0.593	conf=99.99	score=194.52	cscore=189.99	sscore=4.53	rscore=-0.24	uscore=-0.94	tscore=3.23
brucella-chr1	Prodigal_v2.60	CDS	157492	159732	289.8	-	0	ID=1_151	partial=00	start_type=ATG	rbs_motif=GGAG/GAGG	rbs_spacer=5-10bp	gc_cont=0.569	conf=99.99	score=289.82	cscore=277.15	sscore=12.67	rscore=9.25	uscore=0.84	tscore=3.23
brucella-chr1	Prodigal_v2.60	CDS	160018	160272	36.9	+	0	ID=1_152	partial=00	start_type=ATG	rbs_motif=GGAG/GAGG	rbs_spacer=5-10bp	gc_cont=0.545	conf=99.98	score=36.88	cscore=21.32	sscore=15.56	rscore=9.25	uscore=3.08	tscore=3.23
brucella-chr1	Prodigal_v2.60	CDS	160320	161507	110.8	+	0	ID=1_153	partial=00	start_type=TTG	rbs_motif=GGAG/GAGG	rbs_spacer=5-10bp	gc_cont=0.594	conf=100.00	score=110.77	cscore=108.89	sscore=1.88	rscore=9.25	uscore=-1.19	tscore=-6.94
brucella-chr1	Prodigal_v2.60	CDS	161555	162370	130.3	-	0	ID=1_154	partial=00	start_type=ATG	rbs_motif=GGA/GAG/AGG	rbs_spacer=5-10bp	gc_cont=0.549	conf=100.00	score=130.32	cscore=121.76	sscore=8.56	rscore=2.88	uscore=1.32	tscore=3.23
brucella-chr1	Prodigal_v2.60	CDS	162385	163542	172.7	-	0	ID=1_155	partial=00	start_type=ATG	rbs_motif=GGAG/GAGG	rbs_spacer=5-10bp	gc_cont=0.584	conf=100.00	score=172.67	cscore=157.29	sscore=15.38	rscore=9.25	uscore=1.65	tscore=3.23
brucella-chr1	Prodigal_v2.60	CDS	163545	164738	171.5	-	0	ID=1_156	partial=00	start_type=ATG	rbs_motif=AGGA	rbs_spacer=5-10bp	gc_cont=0.565	conf=100.00	score=171.47	cscore=162.29	sscore=9.18	rscore=8.09	uscore=-1.50	tscore=3.23
brucella-chr1	Prodigal_v2.60	CDS	165035	166066	153.8	-	0	ID=1_157	partial=00	start_type=ATG	rbs_motif=GGA/GAG/AGG	rbs_spacer=11-12bp	gc_cont=0.553	conf=100.00	score=153.78	cscore=148.98	sscore=4.80	rscore=-0.24	uscore=2.46	tscore=3.23
brucella-chr1	Prodigal_v2.60	CDS	166522	167289	55.6	-	0	ID=1_158	partial=00	start_type=ATG	rbs_motif=AGGA	rbs_spacer=5-10bp	gc_cont=0.566	conf=100.00	score=55.59	cscore=44.50	sscore=11.09	rscore=8.09	uscore=0.41	tscore=3.23
brucella-chr1	Prodigal_v2.60	CDS	167500	168669	129.3	+	0	ID=1_159	partial=00	start_type=GTG	rbs_motif=GGAGG	rbs_spacer=5-10bp	gc_cont=0.562	conf=100.00	score=129.34	cscore=121.32	sscore=8.02	rscore=11.64	uscore=1.51	tscore=-5.12
brucella-chr1	Prodigal_v2.60	CDS	168695	168886	3.1	-	0	ID=1_160	partial=00	start_type=ATG	rbs_motif=GGA/GAG/AGG	rbs_spacer=5-10bp	gc_cont=0.484	conf=67.06	score=3.09	cscore=-0.25	sscore=3.34	rscore=2.18	uscore=-0.13	tscore=2.44
brucella-chr1	Prodigal_v2.60	CDS	168914	169162	21	+	0	ID=1_161	partial=00	start_type=ATG	rbs_motif=AGGAG	rbs_spacer=5-10bp	gc_cont=0.598	conf=99.21	score=21.00	cscore=3.64	sscore=17.35	rscore=12.92	uscore=1.25	tscore=3.18
brucella-chr1	Prodigal_v2.60	CDS	169322	169834	26	+	0	ID=1_162	partial=00	start_type=ATG	rbs_motif=GGAG/GAGG	rbs_spacer=5-10bp	gc_cont=0.626	conf=99.75	score=26.03	cscore=11.11	sscore=14.92	rscore=9.25	uscore=2.44	tscore=3.23
brucella-chr1	Prodigal_v2.60	CDS	170218	171096	104.9	-	0	ID=1_163	partial=00	start_type=ATG	rbs_motif=GGAG/GAGG	rbs_spacer=5-10bp	gc_cont=0.569	conf=100.00	score=104.86	cscore=90.73	sscore=14.12	rscore=9.25	uscore=1.65	tscore=3.23
brucella-chr1	Prodigal_v2.60	CDS	171185	172606	156.7	-	0	ID=1_164	partial=00	start_type=GTG	rbs_motif=GGA/GAG/AGG	rbs_spacer=5-10bp	gc_cont=0.595	conf=100.00	score=156.70	cscore=159.57	sscore=-2.87	rscore=2.88	uscore=0.02	tscore=-5.12
brucella-chr1	Prodigal_v2.60	CDS	173012	174319	19.2	-	0	ID=1_165	partial=00	start_type=GTG	rbs_motif=None	rbs_spacer=None	gc_cont=0.467	conf=98.81	score=19.23	cscore=30.79	sscore=-11.56	rscore=-5.14	uscore=-0.64	tscore=-5.12
brucella-chr1	Prodigal_v2.60	CDS	174560	174757	7.1	+	0	ID=1_166	partial=00	start_type=ATG	rbs_motif=GGA/GAG/AGG	rbs_spacer=5-10bp	gc_cont=0.480	conf=83.59	score=7.08	cscore=1.33	sscore=5.75	rscore=2.25	uscore=0.98	tscore=2.52
brucella-chr1	Prodigal_v2.60	CDS	175056	176633	42.2	-	0	ID=1_167	partial=00	start_type=ATG	rbs_motif=AGGAG	rbs_spacer=5-10bp	gc_cont=0.483	conf=99.99	score=42.20	cscore=24.54	sscore=17.66	rscore=13.13	uscore=-0.39	tscore=3.23
brucella-chr1	Prodigal_v2.60	CDS	176630	177580	24.3	-	0	ID=1_168	partial=00	start_type=ATG	rbs_motif=GGAG/GAGG	rbs_spacer=5-10bp	gc_cont=0.522	conf=99.62	score=24.26	cscore=11.32	sscore=12.94	rscore=9.25	uscore=-0.79	tscore=3.23
brucella-chr1	Prodigal_v2.60	CDS	177573	179687	48.1	-	0	ID=1_169	partial=00	start_type=ATG	rbs_motif=GGAG/GAGG	rbs_spacer=5-10bp	gc_cont=0.523	conf=100.00	score=48.06	cscore=34.30	sscore=13.76	rscore=9.25	uscore=-0.10	tscore=3.23
brucella-chr1	Prodigal_v2.60	CDS	179687	180421	11.2	-	0	ID=1_170	partial=00	start_type=GTG	rbs_motif=GGAG/GAGG	rbs_spacer=5-10bp	gc_cont=0.546	conf=92.88	score=11.17	cscore=6.17	sscore=5.00	rscore=9.25	uscore=1.53	tscore=-5.12
brucella-chr1	Prodigal_v2.60	CDS	181407	182201	19.4	+	0	ID=1_171	partial=00	start_type=ATG	rbs_motif=3Base/5BMM	rbs_spacer=13-15bp	gc_cont=0.517	conf=98.87	score=19.45	cscore=19.91	sscore=-0.46	rscore=-4.45	uscore=0.76	tscore=3.23
brucella-chr1	Prodigal_v2.60	CDS	182176	183711	89.7	+	0	ID=1_172	partial=00	start_type=ATG	rbs_motif=GGA/GAG/AGG	rbs_spacer=5-10bp	gc_cont=0.523	conf=100.00	score=89.74	cscore=83.33	sscore=6.42	rscore=2.88	uscore=0.30	tscore=3.23
brucella-chr1	Prodigal_v2.60	CDS	183708	184253	26.6	+	0	ID=1_173	partial=00	start_type=ATG	rbs_motif=GGA/GAG/AGG	rbs_spacer=5-10bp	gc_cont=0.535	conf=99.78	score=26.62	cscore=19.21	sscore=7.41	rscore=2.88	uscore=-0.27	tscore=3.23
brucella-chr1	Prodigal_v2.60	CDS	184578	185189	38.8	+	0	ID=1_174	partial=00	start_type=GTG	rbs_motif=GGAG/GAGG	rbs_spacer=5-10bp	gc_cont=0.528	conf=99.99	score=38.82	cscore=32.68	sscore=6.15	rscore=9.25	uscore=2.67	tscore=-5.12
brucella-chr1	Prodigal_v2.60	CDS	185410	186000	38.4	-	0	ID=1_175	partial=00	start_type=ATG	rbs_motif=GGAG/GAGG	rbs_spacer=5-10bp	gc_cont=0.560	conf=99.99	score=38.40	cscore=26.12	sscore=12.28	rscore=9.25	uscore=0.45	tscore=3.23
brucella-chr1	Prodigal_v2.60	CDS	186566	186871	24.8	-	0	ID=1_176	partial=00	start_type=ATG	rbs_motif=GGA/GAG/AGG	rbs_spacer=5-10bp	gc_cont=0.533	conf=99.67	score=24.83	cscore=19.78	sscore=5.05	rscore=2.88	uscore=-0.41	tscore=3.23
brucella-chr1	Prodigal_v2.60	CDS	187405	189078	210.4	+	0	ID=1_177	partial=00	start_type=ATG	rbs_motif=AGGAGG	rbs_spacer=5-10bp	gc_cont=0.584	conf=99.99	score=210.37	cscore=193.51	sscore=16.85	rscore=13.10	uscore=0.52	tscore=3.23
brucella-chr1	Prodigal_v2.60	CDS	189460	189615	6.5	+	0	ID=1_178	partial=00	start_type=ATG	rbs_motif=GGAGG	rbs_spacer=5-10bp	gc_cont=0.494	conf=81.78	score=6.53	cscore=-1.70	sscore=8.23	rscore=7.12	uscore=0.28	tscore=1.98
brucella-chr1	Prodigal_v2.60	CDS	189777	190481	81.9	+	0	ID=1_179	partial=00	start_type=ATG	rbs_motif=GGA/GAG/AGG	rbs_spacer=5-10bp	gc_cont=0.584	conf=100.00	score=81.86	cscore=73.42	sscore=8.44	rscore=2.88	uscore=2.32	tscore=3.23
brucella-chr1	Prodigal_v2.60	CDS	190554	191339	24.2	+	0	ID=1_180	partial=00	start_type=ATG	rbs_motif=AGGA	rbs_spacer=5-10bp	gc_cont=0.625	conf=99.62	score=24.23	cscore=13.70	sscore=10.52	rscore=8.09	uscore=-0.80	tscore=3.23
brucella-chr1	Prodigal_v2.60	CDS	191336	192205	55.4	-	0	ID=1_181	partial=00	start_type=ATG	rbs_motif=GGA/GAG/AGG	rbs_spacer=3-4bp	gc_cont=0.587	conf=100.00	score=55.39	cscore=50.87	sscore=4.53	rscore=-2.59	uscore=-2.14	tscore=3.23
brucella-chr1	Prodigal_v2.60	CDS	192202	192909	73.2	-	0	ID=1_182	partial=00	start_type=ATG	rbs_motif=GGA/GAG/AGG	rbs_spacer=3-4bp	gc_cont=0.605	conf=100.00	score=73.25	cscore=70.18	sscore=3.07	rscore=-2.59	uscore=1.45	tscore=3.23
brucella-chr1	Prodigal_v2.60	CDS	192937	194178	168.2	-	0	ID=1_183	partial=00	start_type=ATG	rbs_motif=GGA/GAG/AGG	rbs_spacer=5-10bp	gc_cont=0.560	conf=100.00	score=168.19	cscore=160.32	sscore=7.87	rscore=2.88	uscore=2.41	tscore=3.23
brucella-chr1	Prodigal_v2.60	CDS	194575	195654	175.7	+	0	ID=1_184	partial=00	start_type=ATG	rbs_motif=AGGAG	rbs_spacer=5-10bp	gc_cont=0.606	conf=100.00	score=175.68	cscore=159.35	sscore=16.34	rscore=13.13	uscore=-0.03	tscore=3.23
brucella-chr1	Prodigal_v2.60	CDS	195651	196268	71.4	+	0	ID=1_185	partial=00	start_type=ATG	rbs_motif=3Base/5BMM	rbs_spacer=13-15bp	gc_cont=0.597	conf=100.00	score=71.36	cscore=66.53	sscore=4.84	rscore=-4.45	uscore=0.31	tscore=3.23
brucella-chr1	Prodigal_v2.60	CDS	196444	196968	68	+	0	ID=1_186	partial=00	start_type=ATG	rbs_motif=GGAG/GAGG	rbs_spacer=5-10bp	gc_cont=0.629	conf=100.00	score=67.96	cscore=54.33	sscore=13.63	rscore=9.25	uscore=1.15	tscore=3.23
brucella-chr1	Prodigal_v2.60	CDS	197195	199321	238.5	-	0	ID=1_187	partial=00	start_type=ATG	rbs_motif=None	rbs_spacer=None	gc_cont=0.594	conf=99.99	score=238.55	cscore=237.77	sscore=0.78	rscore=-5.14	uscore=2.69	tscore=3.23
brucella-chr1	Prodigal_v2.60	CDS	199399	200244	120.9	-	0	ID=1_188	partial=00	start_type=ATG	rbs_motif=GGA/GAG/AGG	rbs_spacer=5-10bp	gc_cont=0.622	conf=100.00	score=120.91	cscore=115.09	sscore=5.82	rscore=2.88	uscore=0.36	tscore=3.23
brucella-chr1	Prodigal_v2.60	CDS	200400	201272	105.9	+	0	ID=1_189	partial=00	start_type=ATG	rbs_motif=None	rbs_spacer=None	gc_cont=0.581	conf=100.00	score=105.93	cscore=108.62	sscore=-2.70	rscore=-5.14	uscore=-0.79	tscore=3.23
brucella-chr1	Prodigal_v2.60	CDS	201355	201825	56.4	+	0	ID=1_190	partial=00	start_type=ATG	rbs_motif=AGGA	rbs_spacer=5-10bp	gc_cont=0.618	conf=100.00	score=56.38	cscore=43.98	sscore=12.40	rscore=8.09	uscore=1.07	tscore=3.23
brucella-chr1	Prodigal_v2.60	CDS	201838	202527	52.8	+	0	ID=1_191	partial=00	start_type=ATG	rbs_motif=GGAGG	rbs_spacer=5-10bp	gc_cont=0.586	conf=100.00	score=52.76	cscore=35.96	sscore=16.80	rscore=11.64	uscore=0.78	tscore=3.23
brucella-chr1	Prodigal_v2.60	CDS	202582	203181	79.8	+	0	ID=1_192	partial=00	start_type=ATG	rbs_motif=GGAG/GAGG	rbs_spacer=5-10bp	gc_cont=0.577	conf=100.00	score=79.76	cscore=65.11	sscore=14.65	rscore=9.25	uscore=1.48	tscore=3.23
brucella-chr1	Prodigal_v2.60	CDS	203278	203919	94.9	-	0	ID=1_193	partial=00	start_type=ATG	rbs_motif=AGGAG	rbs_spacer=5-10bp	gc_cont=0.583	conf=100.00	score=94.93	cscore=78.14	sscore=16.80	rscore=13.13	uscore=1.08	tscore=3.23
brucella-chr1	Prodigal_v2.60	CDS	204258	205076	86.2	+	0	ID=1_194	partial=00	start_type=ATG	rbs_motif=GGA/GAG/AGG	rbs_spacer=5-10bp	gc_cont=0.584	conf=100.00	score=86.15	cscore=78.74	sscore=7.41	rscore=2.88	uscore=1.29	tscore=3.23
brucella-chr1	Prodigal_v2.60	CDS	205076	207148	270.6	+	0	ID=1_195	partial=00	start_type=ATG	rbs_motif=AGGA/GGAG/GAGG	rbs_spacer=11-12bp	gc_cont=0.596	conf=99.99	score=270.57	cscore=262.44	sscore=8.13	rscore=2.89	uscore=0.72	tscore=3.23
brucella-chr1	Prodigal_v2.60	CDS	207267	207851	71.8	+	0	ID=1_196	partial=00	start_type=ATG	rbs_motif=GGxGG	rbs_spacer=3-4bp	gc_cont=0.554	conf=100.00	score=71.81	cscore=66.52	sscore=5.29	rscore=0.53	uscore=1.53	tscore=3.23
brucella-chr1	Prodigal_v2.60	CDS	207856	208113	17.6	+	0	ID=1_197	partial=00	start_type=TTG	rbs_motif=GGA/GAG/AGG	rbs_spacer=5-10bp	gc_cont=0.535	conf=98.30	score=17.64	cscore=21.50	sscore=-3.86	rscore=2.88	uscore=-1.03	tscore=-6.94
brucella-chr1	Prodigal_v2.60	CDS	208115	208606	40	+	0	ID=1_198	partial=00	start_type=ATG	rbs_motif=GGxGG	rbs_spacer=5-10bp	gc_cont=0.567	conf=99.99	score=39.96	cscore=41.41	sscore=-1.45	rscore=-4.36	uscore=-1.59	tscore=3.23
brucella-chr1	Prodigal_v2.60	CDS	208842	209645	94.7	+	0	ID=1_199	partial=00	start_type=ATG	rbs_motif=GGA/GAG/AGG	rbs_spacer=5-10bp	gc_cont=0.572	conf=100.00	score=94.72	cscore=89.47	sscore=5.25	rscore=2.88	uscore=-0.22	tscore=3.23
brucella-chr1	Prodigal_v2.60	CDS	209755	210177	65.5	-	0	ID=1_200	partial=00	start_type=ATG	rbs_motif=GGA/GAG/AGG	rbs_spacer=5-10bp	gc_cont=0.572	conf=100.00	score=65.51	cscore=57.54	sscore=7.98	rscore=2.88	uscore=2.51	tscore=3.23
brucella-chr1	Prodigal_v2.60	CDS	210406	210918	64.8	+	0	ID=1_201	partial=00	start_type=ATG	rbs_motif=GGA/GAG/AGG	rbs_spacer=5-10bp	gc_cont=0.569	conf=100.00	score=64.85	cscore=56.42	sscore=8.43	rscore=2.88	uscore=2.32	tscore=3.23
brucella-chr1	Prodigal_v2.60	CDS	210961	212844	243.7	+	0	ID=1_202	partial=00	start_type=ATG	rbs_motif=None	rbs_spacer=None	gc_cont=0.587	conf=99.99	score=243.70	cscore=244.81	sscore=-1.11	rscore=-5.14	uscore=-0.02	tscore=3.23
brucella-chr1	Prodigal_v2.60	CDS	212921	213484	81.1	-	0	ID=1_203	partial=00	start_type=ATG	rbs_motif=AGGA/GGAG/GAGG	rbs_spacer=11-12bp	gc_cont=0.621	conf=100.00	score=81.05	cscore=73.65	sscore=7.41	rscore=2.89	uscore=-1.91	tscore=3.23
brucella-chr1	Prodigal_v2.60	CDS	213484	213933	41.6	-	0	ID=1_204	partial=00	start_type=ATG	rbs_motif=AGxAGG/AGGxGG	rbs_spacer=5-10bp	gc_cont=0.562	conf=99.99	score=41.58	cscore=33.29	sscore=8.29	rscore=4.87	uscore=0.19	tscore=3.23
brucella-chr1	Prodigal_v2.60	CDS	214005	215498	230.5	-	0	ID=1_205	partial=00	start_type=ATG	rbs_motif=GGAG/GAGG	rbs_spacer=5-10bp	gc_cont=0.586	conf=99.99	score=230.52	cscore=216.23	sscore=14.28	rscore=9.25	uscore=2.46	tscore=3.23
brucella-chr1	Prodigal_v2.60	CDS	215950	217116	145.5	+	0	ID=1_206	partial=00	start_type=ATG	rbs_motif=GGA/GAG/AGG	rbs_spacer=5-10bp	gc_cont=0.560	conf=100.00	score=145.55	cscore=138.79	sscore=6.75	rscore=2.88	uscore=0.64	tscore=3.23
brucella-chr1	Prodigal_v2.60	CDS	217113	218201	137.2	+	0	ID=1_207	partial=00	start_type=ATG	rbs_motif=GGAGG	rbs_spacer=5-10bp	gc_cont=0.545	conf=100.00	score=137.21	cscore=121.04	sscore=16.16	rscore=11.64	uscore=-0.76	tscore=3.23
brucella-chr1	Prodigal_v2.60	CDS	218201	220600	333.9	+	0	ID=1_208	partial=00	start_type=GTG	rbs_motif=AGGAG	rbs_spacer=5-10bp	gc_cont=0.556	conf=99.99	score=333.92	cscore=322.69	sscore=11.23	rscore=13.13	uscore=1.93	tscore=-5.12
brucella-chr1	Prodigal_v2.60	CDS	220911	221867	133.7	+	0	ID=1_209	partial=00	start_type=ATG	rbs_motif=GGA/GAG/AGG	rbs_spacer=5-10bp	gc_cont=0.568	conf=100.00	score=133.69	cscore=128.88	sscore=4.81	rscore=2.88	uscore=-0.65	tscore=3.23
brucella-chr1	Prodigal_v2.60	CDS	221932	222963	88.3	+	0	ID=1_210	partial=00	start_type=ATG	rbs_motif=GGA/GAG/AGG	rbs_spacer=11-12bp	gc_cont=0.604	conf=100.00	score=88.30	cscore=85.37	sscore=2.93	rscore=-0.24	uscore=-0.06	tscore=3.23
brucella-chr1	Prodigal_v2.60	CDS	222960	223790	85	+	0	ID=1_211	partial=00	start_type=ATG	rbs_motif=GGA/GAG/AGG	rbs_spacer=5-10bp	gc_cont=0.596	conf=100.00	score=84.97	cscore=77.56	sscore=7.41	rscore=2.88	uscore=-0.50	tscore=3.23
brucella-chr1	Prodigal_v2.60	CDS	223858	225591	196.1	-	0	ID=1_212	partial=00	start_type=ATG	rbs_motif=GGAG/GAGG	rbs_spacer=5-10bp	gc_cont=0.581	conf=99.99	score=196.14	cscore=185.05	sscore=11.09	rscore=9.25	uscore=-1.39	tscore=3.23
brucella-chr1	Prodigal_v2.60	CDS	225724	226644	98.8	-	0	ID=1_213	partial=00	start_type=ATG	rbs_motif=GGA/GAG/AGG	rbs_spacer=3-4bp	gc_cont=0.578	conf=100.00	score=98.75	cscore=97.33	sscore=1.42	rscore=-2.59	uscore=1.43	tscore=3.23
brucella-chr1	Prodigal_v2.60	CDS	226891	228504	240.9	-	0	ID=1_214	partial=00	start_type=ATG	rbs_motif=GGAGG	rbs_spacer=5-10bp	gc_cont=0.592	conf=99.99	score=240.89	cscore=224.73	sscore=16.15	rscore=11.64	uscore=-1.13	tscore=3.23
brucella-chr1	Prodigal_v2.60	CDS	228504	228638	2.8	-	0	ID=1_215	partial=00	start_type=ATG	rbs_motif=GGAG/GAGG	rbs_spacer=5-10bp	gc_cont=0.637	conf=65.60	score=2.81	cscore=-3.42	sscore=6.23	rscore=4.88	uscore=-0.93	tscore=1.71
brucella-chr1	Prodigal_v2.60	CDS	228657	230177	196.1	-	0	ID=1_216	partial=00	start_type=ATG	rbs_motif=GGA/GAG/AGG	rbs_spacer=5-10bp	gc_cont=0.592	conf=99.99	score=196.15	cscore=190.15	sscore=5.99	rscore=2.88	uscore=0.53	tscore=3.23
brucella-chr1	Prodigal_v2.60	CDS	230544	230711	10.3	+	0	ID=1_217	partial=00	start_type=ATG	rbs_motif=AGGA	rbs_spacer=5-10bp	gc_cont=0.577	conf=91.42	score=10.29	cscore=1.31	sscore=8.98	rscore=5.34	uscore=1.51	tscore=2.13
brucella-chr1	Prodigal_v2.60	CDS	230688	231302	50.7	-	0	ID=1_218	partial=00	start_type=GTG	rbs_motif=AGGA	rbs_spacer=5-10bp	gc_cont=0.602	conf=100.00	score=50.73	cscore=45.83	sscore=4.90	rscore=8.09	uscore=1.24	tscore=-5.12
brucella-chr1	Prodigal_v2.60	CDS	231357	232136	70.8	-	0	ID=1_219	partial=00	start_type=ATG	rbs_motif=None	rbs_spacer=None	gc_cont=0.606	conf=100.00	score=70.84	cscore=71.94	sscore=-1.09	rscore=-5.14	uscore=1.47	tscore=3.23
brucella-chr1	Prodigal_v2.60	CDS	232222	232665	43.9	+	0	ID=1_220	partial=00	start_type=ATG	rbs_motif=3Base/5BMM	rbs_spacer=13-15bp	gc_cont=0.586	conf=100.00	score=43.85	cscore=45.34	sscore=-1.48	rscore=-4.45	uscore=-0.26	tscore=3.23
brucella-chr1	Prodigal_v2.60	CDS	232850	233128	23.3	+	0	ID=1_221	partial=00	start_type=ATG	rbs_motif=GGAG/GAGG	rbs_spacer=5-10bp	gc_cont=0.552	conf=99.53	score=23.30	cscore=12.31	sscore=10.99	rscore=9.25	uscore=-0.84	tscore=3.23
brucella-chr1	Prodigal_v2.60	CDS	233294	233551	38.8	+	0	ID=1_222	partial=00	start_type=ATG	rbs_motif=AGGA	rbs_spacer=5-10bp	gc_cont=0.519	conf=99.99	score=38.78	cscore=26.44	sscore=12.34	rscore=8.09	uscore=1.02	tscore=3.23
brucella-chr1	Prodigal_v2.60	CDS	233600	234364	92.8	+	0	ID=1_223	partial=00	start_type=ATG	rbs_motif=GGA/GAG/AGG	rbs_spacer=5-10bp	gc_cont=0.588	conf=100.00	score=92.78	cscore=87.67	sscore=5.10	rscore=2.88	uscore=-1.76	tscore=3.23
brucella-chr1	Prodigal_v2.60	CDS	234413	235747	181.7	-	0	ID=1_224	partial=00	start_type=ATG	rbs_motif=AGGAG	rbs_spacer=5-10bp	gc_cont=0.599	conf=99.99	score=181.71	cscore=163.98	sscore=17.73	rscore=13.13	uscore=2.01	tscore=3.23
brucella-chr1	Prodigal_v2.60	CDS	235833	236696	76.9	+	0	ID=1_225	partial=00	start_type=ATG	rbs_motif=AGGA	rbs_spacer=5-10bp	gc_cont=0.576	conf=100.00	score=76.89	cscore=65.68	sscore=11.21	rscore=8.09	uscore=-0.11	tscore=3.23
brucella-chr1	Prodigal_v2.60	CDS	236696	237316	65.1	+	0	ID=1_226	partial=00	start_type=ATG	rbs_motif=None	rbs_spacer=None	gc_cont=0.599	conf=100.00	score=65.08	cscore=60.57	sscore=4.52	rscore=-5.14	uscore=-0.16	tscore=3.23
brucella-chr1	Prodigal_v2.60	CDS	237313	237822	44.3	+	0	ID=1_227	partial=00	start_type=ATG	rbs_motif=3Base/5BMM	rbs_spacer=13-15bp	gc_cont=0.622	conf=100.00	score=44.30	cscore=38.25	sscore=6.04	rscore=-4.45	uscore=1.52	tscore=3.23
brucella-chr1	Prodigal_v2.60	CDS	237800	238543	68.8	-	0	ID=1_228	partial=00	start_type=ATG	rbs_motif=GGA/GAG/AGG	rbs_spacer=5-10bp	gc_cont=0.589	conf=100.00	score=68.85	cscore=61.94	sscore=6.91	rscore=2.88	uscore=-0.20	tscore=3.23
brucella-chr1	Prodigal_v2.60	CDS	238570	239505	151	-	0	ID=1_229	partial=00	start_type=ATG	rbs_motif=AGGA	rbs_spacer=5-10bp	gc_cont=0.574	conf=100.00	score=151.02	cscore=138.99	sscore=12.03	rscore=8.09	uscore=0.70	tscore=3.23
brucella-chr1	Prodigal_v2.60	CDS	239650	240354	92.6	-	0	ID=1_230	partial=00	start_type=ATG	rbs_motif=GGA/GAG/AGG	rbs_spacer=5-10bp	gc_cont=0.590	conf=100.00	score=92.64	cscore=88.05	sscore=4.59	rscore=2.88	uscore=-2.79	tscore=3.23
brucella-chr1	Prodigal_v2.60	CDS	240356	241138	131.6	-	0	ID=1_231	partial=00	start_type=ATG	rbs_motif=GGAG/GAGG	rbs_spacer=5-10bp	gc_cont=0.567	conf=100.00	score=131.55	cscore=118.32	sscore=13.23	rscore=9.25	uscore=0.76	tscore=3.23
brucella-chr1	Prodigal_v2.60	CDS	241249	241653	29	-	0	ID=1_232	partial=00	start_type=ATG	rbs_motif=AGGA/GGAG/GAGG	rbs_spacer=11-12bp	gc_cont=0.551	conf=99.87	score=29.03	cscore=21.61	sscore=7.42	rscore=2.89	uscore=-2.30	tscore=3.23
brucella-chr1	Prodigal_v2.60	CDS	241650	242225	56.3	-	0	ID=1_233	partial=00	start_type=ATG	rbs_motif=None	rbs_spacer=None	gc_cont=0.613	conf=100.00	score=56.31	cscore=54.26	sscore=2.05	rscore=-5.14	uscore=3.21	tscore=3.23
brucella-chr1	Prodigal_v2.60	CDS	242275	243057	43	-	0	ID=1_234	partial=00	start_type=ATG	rbs_motif=GGAG/GAGG	rbs_spacer=5-10bp	gc_cont=0.586	conf=99.99	score=43.05	cscore=33.46	sscore=9.59	rscore=9.25	uscore=-2.24	tscore=3.23
brucella-chr1	Prodigal_v2.60	CDS	243309	244520	184.6	+	0	ID=1_235	partial=00	start_type=ATG	rbs_motif=GGAG/GAGG	rbs_spacer=5-10bp	gc_cont=0.593	conf=99.99	score=184.65	cscore=173.53	sscore=11.12	rscore=9.25	uscore=-1.36	tscore=3.23
brucella-chr1	Prodigal_v2.60	CDS	244704	246038	147.6	-	0	ID=1_236	partial=00	start_type=ATG	rbs_motif=GGAG/GAGG	rbs_spacer=5-10bp	gc_cont=0.574	conf=100.00	score=147.65	cscore=136.73	sscore=10.92	rscore=9.25	uscore=-0.91	tscore=3.23
brucella-chr1	Prodigal_v2.60	CDS	246419	247174	82.1	-	0	ID=1_237	partial=00	start_type=GTG	rbs_motif=AGGA	rbs_spacer=5-10bp	gc_cont=0.569	conf=100.00	score=82.11	cscore=79.22	sscore=2.90	rscore=8.09	uscore=-0.08	tscore=-5.12
brucella-chr1	Prodigal_v2.60	CDS	247334	247912	88.7	-	0	ID=1_238	partial=00	start_type=ATG	rbs_motif=AGGA	rbs_spacer=5-10bp	gc_cont=0.603	conf=100.00	score=88.75	cscore=76.69	sscore=12.06	rscore=8.09	uscore=-0.46	tscore=3.23
brucella-chr1	Prodigal_v2.60	CDS	247920	250151	333	-	0	ID=1_239	partial=00	start_type=ATG	rbs_motif=GGAG/GAGG	rbs_spacer=5-10bp	gc_cont=0.577	conf=99.99	score=332.95	cscore=321.23	sscore=11.72	rscore=9.25	uscore=-0.10	tscore=3.23
brucella-chr1	Prodigal_v2.60	CDS	250392	250793	59.5	-	0	ID=1_240	partial=00	start_type=ATG	rbs_motif=GGA/GAG/AGG	rbs_spacer=5-10bp	gc_cont=0.562	conf=100.00	score=59.48	cscore=53.97	sscore=5.51	rscore=2.88	uscore=0.04	tscore=3.23
brucella-chr1	Prodigal_v2.60	CDS	251190	251765	85.7	+	0	ID=1_241	partial=00	start_type=ATG	rbs_motif=GGA/GAG/AGG	rbs_spacer=11-12bp	gc_cont=0.540	conf=100.00	score=85.74	cscore=84.47	sscore=1.27	rscore=-0.24	uscore=-1.72	tscore=3.23
brucella-chr1	Prodigal_v2.60	CDS	251796	252467	32.5	+	0	ID=1_242	partial=00	start_type=ATG	rbs_motif=None	rbs_spacer=None	gc_cont=0.582	conf=99.94	score=32.48	cscore=34.30	sscore=-1.82	rscore=-5.14	uscore=-0.86	tscore=3.23
brucella-chr1	Prodigal_v2.60	CDS	252703	253179	57.5	-	0	ID=1_243	partial=00	start_type=ATG	rbs_motif=None	rbs_spacer=None	gc_cont=0.558	conf=100.00	score=57.48	cscore=56.95	sscore=0.53	rscore=-5.14	uscore=2.44	tscore=3.23
brucella-chr1	Prodigal_v2.60	CDS	253270	254151	120.7	-	0	ID=1_244	partial=00	start_type=ATG	rbs_motif=AGGAG	rbs_spacer=5-10bp	gc_cont=0.569	conf=100.00	score=120.67	cscore=105.54	sscore=15.13	rscore=13.13	uscore=-0.58	tscore=3.23
brucella-chr1	Prodigal_v2.60	CDS	254585	256684	180.5	+	0	ID=1_245	partial=00	start_type=GTG	rbs_motif=GGA/GAG/AGG	rbs_spacer=5-10bp	gc_cont=0.598	conf=99.99	score=180.54	cscore=182.81	sscore=-2.26	rscore=2.88	uscore=-0.03	tscore=-5.12
brucella-chr1	Prodigal_v2.60	CDS	256747	257472	20.9	-	0	ID=1_246	partial=00	start_type=ATG	rbs_motif=GGA/GAG/AGG	rbs_spacer=5-10bp	gc_cont=0.579	conf=99.20	score=20.95	cscore=16.53	sscore=4.41	rscore=2.88	uscore=-1.05	tscore=3.23
brucella-chr1	Prodigal_v2.60	CDS	257721	258362	79.6	-	0	ID=1_247	partial=00	start_type=ATG	rbs_motif=GGAG/GAGG	rbs_spacer=5-10bp	gc_cont=0.537	conf=100.00	score=79.59	cscore=66.26	sscore=13.33	rscore=9.25	uscore=0.85	tscore=3.23
brucella-chr1	Prodigal_v2.60	CDS	258506	259594	149.2	-	0	ID=1_248	partial=00	start_type=ATG	rbs_motif=GGAGG	rbs_spacer=5-10bp	gc_cont=0.576	conf=100.00	score=149.21	cscore=134.03	sscore=15.18	rscore=11.64	uscore=0.96	tscore=3.23
brucella-chr1	Prodigal_v2.60	CDS	260434	261537	154.5	+	0	ID=1_249	partial=00	start_type=ATG	rbs_motif=GGAGG	rbs_spacer=5-10bp	gc_cont=0.567	conf=100.00	score=154.51	cscore=138.36	sscore=16.15	rscore=11.64	uscore=1.28	tscore=3.23
brucella-chr1	Prodigal_v2.60	CDS	261811	262737	75.9	+	0	ID=1_250	partial=00	start_type=GTG	rbs_motif=GGA/GAG/AGG	rbs_spacer=5-10bp	gc_cont=0.522	conf=100.00	score=75.94	cscore=77.70	sscore=-1.76	rscore=2.88	uscore=1.13	tscore=-5.12
brucella-chr1	Prodigal_v2.60	CDS	263100	264233	97.6	+	0	ID=1_251	partial=00	start_type=ATG	rbs_motif=GGA/GAG/AGG	rbs_spacer=5-10bp	gc_cont=0.556	conf=100.00	score=97.62	cscore=89.54	sscore=8.08	rscore=2.88	uscore=2.61	tscore=3.23
brucella-chr1	Prodigal_v2.60	CDS	264251	264625	30.1	+	0	ID=1_252	partial=00	start_type=ATG	rbs_motif=GGA/GAG/AGG	rbs_spacer=5-10bp	gc_cont=0.621	conf=99.90	score=30.08	cscore=21.80	sscore=8.28	rscore=2.88	uscore=1.08	tscore=3.23
brucella-chr1	Prodigal_v2.60	CDS	264670	265320	39.6	-	0	ID=1_253	partial=00	start_type=ATG	rbs_motif=GGAG/GAGG	rbs_spacer=5-10bp	gc_cont=0.576	conf=99.99	score=39.65	cscore=29.10	sscore=10.54	rscore=9.25	uscore=-1.28	tscore=3.23
brucella-chr1	Prodigal_v2.60	CDS	265976	266746	82	+	0	ID=1_254	partial=00	start_type=ATG	rbs_motif=None	rbs_spacer=None	gc_cont=0.550	conf=100.00	score=81.97	cscore=84.20	sscore=-2.23	rscore=-5.14	uscore=-0.33	tscore=3.23
brucella-chr1	Prodigal_v2.60	CDS	266806	267063	31.4	-	0	ID=1_255	partial=00	start_type=ATG	rbs_motif=GGA/GAG/AGG	rbs_spacer=5-10bp	gc_cont=0.574	conf=99.93	score=31.42	cscore=23.88	sscore=7.54	rscore=2.88	uscore=2.08	tscore=3.23
brucella-chr1	Prodigal_v2.60	CDS	267333	267572	7.7	+	0	ID=1_256	partial=00	start_type=ATG	rbs_motif=GGA/GAG/AGG	rbs_spacer=5-10bp	gc_cont=0.542	conf=85.31	score=7.65	cscore=1.38	sscore=6.27	rscore=2.73	uscore=0.48	tscore=3.06
brucella-chr1	Prodigal_v2.60	CDS	267569	267916	58.3	+	0	ID=1_257	partial=00	start_type=ATG	rbs_motif=GGAGG	rbs_spacer=5-10bp	gc_cont=0.578	conf=100.00	score=58.34	cscore=42.18	sscore=16.16	rscore=11.64	uscore=-1.72	tscore=3.23
brucella-chr1	Prodigal_v2.60	CDS	267975	268685	119	-	0	ID=1_258	partial=00	start_type=ATG	rbs_motif=GGAG/GAGG	rbs_spacer=5-10bp	gc_cont=0.549	conf=100.00	score=119.04	cscore=103.28	sscore=15.76	rscore=9.25	uscore=3.93	tscore=3.23
brucella-chr1	Prodigal_v2.60	CDS	268880	269047	8.1	+	0	ID=1_259	partial=00	start_type=ATG	rbs_motif=GGA/GAG/AGG	rbs_spacer=5-10bp	gc_cont=0.524	conf=86.54	score=8.10	cscore=3.46	sscore=4.63	rscore=1.90	uscore=0.60	tscore=2.13
brucella-chr1	Prodigal_v2.60	CDS	269044	269211	9	+	0	ID=1_260	partial=00	start_type=ATG	rbs_motif=GGA/GAG/AGG	rbs_spacer=11-12bp	gc_cont=0.548	conf=88.74	score=8.98	cscore=5.19	sscore=3.79	rscore=-0.36	uscore=0.36	tscore=2.13
brucella-chr1	Prodigal_v2.60	CDS	269252	270754	176.2	+	0	ID=1_261	partial=00	start_type=ATG	rbs_motif=None	rbs_spacer=None	gc_cont=0.584	conf=100.00	score=176.19	cscore=176.94	sscore=-0.75	rscore=-5.14	uscore=0.32	tscore=3.23
brucella-chr1	Prodigal_v2.60	CDS	270807	271883	77.3	+	0	ID=1_262	partial=00	start_type=ATG	rbs_motif=GGA/GAG/AGG	rbs_spacer=3-4bp	gc_cont=0.592	conf=100.00	score=77.32	cscore=75.53	sscore=1.79	rscore=-2.59	uscore=0.44	tscore=3.23
brucella-chr1	Prodigal_v2.60	CDS	271999	273690	263.2	-	0	ID=1_263	partial=00	start_type=ATG	rbs_motif=GGAGG	rbs_spacer=5-10bp	gc_cont=0.593	conf=99.99	score=263.17	cscore=249.95	sscore=13.22	rscore=11.64	uscore=-1.00	tscore=3.23
brucella-chr1	Prodigal_v2.60	CDS	274079	274951	103	+	0	ID=1_264	partial=00	start_type=ATG	rbs_motif=GGAG/GAGG	rbs_spacer=5-10bp	gc_cont=0.615	conf=100.00	score=103.03	cscore=89.91	sscore=13.13	rscore=9.25	uscore=0.65	tscore=3.23
brucella-chr1	Prodigal_v2.60	CDS	275113	276369	183.4	+	0	ID=1_265	partial=00	start_type=ATG	rbs_motif=GGAG/GAGG	rbs_spacer=5-10bp	gc_cont=0.589	conf=99.99	score=183.39	cscore=170.18	sscore=13.21	rscore=9.25	uscore=0.74	tscore=3.23
brucella-chr1	Prodigal_v2.60	CDS	276374	277333	118.8	-	0	ID=1_266	partial=00	start_type=GTG	rbs_motif=AGGA	rbs_spacer=5-10bp	gc_cont=0.597	conf=100.00	score=118.79	cscore=114.89	sscore=3.90	rscore=8.09	uscore=1.58	tscore=-5.12
brucella-chr1	Prodigal_v2.60	CDS	277559	280210	342.7	+	0	ID=1_267	partial=00	start_type=ATG	rbs_motif=GGA/GAG/AGG	rbs_spacer=5-10bp	gc_cont=0.593	conf=99.99	score=342.66	cscore=335.02	sscore=7.63	rscore=2.88	uscore=1.52	tscore=3.23
brucella-chr1	Prodigal_v2.60	CDS	280601	282952	337.9	+	0	ID=1_268	partial=00	start_type=ATG	rbs_motif=GGAG/GAGG	rbs_spacer=5-10bp	gc_cont=0.607	conf=99.99	score=337.95	cscore=325.64	sscore=12.31	rscore=9.25	uscore=0.48	tscore=3.23
brucella-chr1	Prodigal_v2.60	CDS	283223	285334	144.4	+	0	ID=1_269	partial=00	start_type=ATG	rbs_motif=AGGA/GGAG/GAGG	rbs_spacer=11-12bp	gc_cont=0.505	conf=100.00	score=144.35	cscore=137.48	sscore=6.87	rscore=2.89	uscore=1.40	tscore=3.23
brucella-chr1	Prodigal_v2.60	CDS	285379	288330	353.9	-	0	ID=1_270	partial=00	start_type=ATG	rbs_motif=GGAG/GAGG	rbs_spacer=5-10bp	gc_cont=0.584	conf=99.99	score=353.87	cscore=339.71	sscore=14.16	rscore=9.25	uscore=1.68	tscore=3.23
brucella-chr1	Prodigal_v2.60	CDS	288453	289859	186.6	-	0	ID=1_271	partial=00	start_type=ATG	rbs_motif=GGA/GAG/AGG	rbs_spacer=5-10bp	gc_cont=0.589	conf=99.99	score=186.62	cscore=179.21	sscore=7.41	rscore=2.88	uscore=-1.14	tscore=3.23
brucella-chr1	Prodigal_v2.60	CDS	289856	290563	104.5	-	0	ID=1_272	partial=00	start_type=ATG	rbs_motif=AGxAG	rbs_spacer=3-4bp	gc_cont=0.606	conf=100.00	score=104.50	cscore=98.49	sscore=6.00	rscore=1.73	uscore=1.04	tscore=3.23
brucella-chr1	Prodigal_v2.60	CDS	290657	292198	234.8	-	0	ID=1_273	partial=00	start_type=ATG	rbs_motif=AGGAG	rbs_spacer=5-10bp	gc_cont=0.604	conf=99.99	score=234.81	cscore=219.63	sscore=15.18	rscore=13.13	uscore=-1.19	tscore=3.23
brucella-chr1	Prodigal_v2.60	CDS	292340	292816	54.8	-	0	ID=1_274	partial=00	start_type=ATG	rbs_motif=GGA/GAG/AGG	rbs_spacer=5-10bp	gc_cont=0.564	conf=100.00	score=54.79	cscore=46.53	sscore=8.26	rscore=2.88	uscore=0.85	tscore=3.23
brucella-chr1	Prodigal_v2.60	CDS	292813	294804	289.1	-	0	ID=1_275	partial=00	start_type=ATG	rbs_motif=GGAG/GAGG	rbs_spacer=5-10bp	gc_cont=0.599	conf=99.99	score=289.09	cscore=276.61	sscore=12.48	rscore=9.25	uscore=-1.07	tscore=3.23
brucella-chr1	Prodigal_v2.60	CDS	294824	295321	74.4	-	0	ID=1_276	partial=00	start_type=ATG	rbs_motif=GGA/GAG/AGG	rbs_spacer=5-10bp	gc_cont=0.596	conf=100.00	score=74.40	cscore=66.99	sscore=7.41	rscore=2.88	uscore=-0.21	tscore=3.23
brucella-chr1	Prodigal_v2.60	CDS	295318	296457	106.5	-	0	ID=1_277	partial=00	start_type=ATG	rbs_motif=None	rbs_spacer=None	gc_cont=0.619	conf=100.00	score=106.52	cscore=108.64	sscore=-2.12	rscore=-5.14	uscore=-0.21	tscore=3.23
brucella-chr1	Prodigal_v2.60	CDS	296558	297010	21.3	-	0	ID=1_278	partial=00	start_type=ATG	rbs_motif=GGA/GAG/AGG	rbs_spacer=5-10bp	gc_cont=0.594	conf=99.26	score=21.32	cscore=13.61	sscore=7.71	rscore=2.88	uscore=1.59	tscore=3.23
brucella-chr1	Prodigal_v2.60	CDS	297104	298414	139.2	-	0	ID=1_279	partial=00	start_type=GTG	rbs_motif=None	rbs_spacer=None	gc_cont=0.585	conf=100.00	score=139.18	cscore=149.52	sscore=-10.34	rscore=-5.14	uscore=-0.08	tscore=-5.12
brucella-chr1	Prodigal_v2.60	CDS	298489	299178	101.4	-	0	ID=1_280	partial=00	start_type=TTG	rbs_motif=GGAG/GAGG	rbs_spacer=5-10bp	gc_cont=0.578	conf=100.00	score=101.41	cscore=98.02	sscore=3.40	rscore=9.25	uscore=1.09	tscore=-6.94
brucella-chr1	Prodigal_v2.60	CDS	299257	299553	35.6	-	0	ID=1_281	partial=00	start_type=ATG	rbs_motif=GGAG/GAGG	rbs_spacer=5-10bp	gc_cont=0.630	conf=99.97	score=35.64	cscore=23.72	sscore=11.92	rscore=9.25	uscore=-0.56	tscore=3.23
brucella-chr1	Prodigal_v2.60	CDS	299715	299921	24.6	-	0	ID=1_282	partial=00	start_type=ATG	rbs_motif=GGA/GAG/AGG	rbs_spacer=5-10bp	gc_cont=0.560	conf=99.65	score=24.56	cscore=18.28	sscore=6.28	rscore=2.35	uscore=1.29	tscore=2.64
brucella-chr1	Prodigal_v2.60	CDS	299986	302469	225.1	-	0	ID=1_283	partial=00	start_type=ATG	rbs_motif=None	rbs_spacer=None	gc_cont=0.607	conf=99.99	score=225.13	cscore=224.91	sscore=0.23	rscore=-5.14	uscore=1.43	tscore=3.23
brucella-chr1	Prodigal_v2.60	CDS	302522	303841	146.1	-	0	ID=1_284	partial=00	start_type=ATG	rbs_motif=GGA/GAG/AGG	rbs_spacer=5-10bp	gc_cont=0.635	conf=100.00	score=146.10	cscore=137.08	sscore=9.01	rscore=2.88	uscore=1.66	tscore=3.23
brucella-chr1	Prodigal_v2.60	CDS	303845	304279	42	-	0	ID=1_285	partial=00	start_type=ATG	rbs_motif=None	rbs_spacer=None	gc_cont=0.644	conf=99.99	score=41.97	cscore=35.89	sscore=6.08	rscore=-5.14	uscore=1.55	tscore=3.23
brucella-chr1	Prodigal_v2.60	CDS	304276	305151	88.6	-	0	ID=1_286	partial=00	start_type=ATG	rbs_motif=GGAG/GAGG	rbs_spacer=5-10bp	gc_cont=0.606	conf=100.00	score=88.61	cscore=73.89	sscore=14.72	rscore=9.25	uscore=0.94	tscore=3.23
brucella-chr1	Prodigal_v2.60	CDS	305148	305780	68.4	-	0	ID=1_287	partial=00	start_type=ATG	rbs_motif=GGAGG	rbs_spacer=5-10bp	gc_cont=0.591	conf=100.00	score=68.36	cscore=54.22	sscore=14.14	rscore=11.64	uscore=-1.98	tscore=3.23
brucella-chr1	Prodigal_v2.60	CDS	305783	306328	59.1	-	0	ID=1_288	partial=00	start_type=ATG	rbs_motif=GGA/GAG/AGG	rbs_spacer=5-10bp	gc_cont=0.636	conf=100.00	score=59.05	cscore=54.56	sscore=4.49	rscore=2.88	uscore=-0.97	tscore=3.23
brucella-chr1	Prodigal_v2.60	CDS	306547	306888	43.3	-	0	ID=1_289	partial=00	start_type=ATG	rbs_motif=GGAG/GAGG	rbs_spacer=5-10bp	gc_cont=0.620	conf=100.00	score=43.34	cscore=28.84	sscore=14.50	rscore=9.25	uscore=0.73	tscore=3.23
brucella-chr1	Prodigal_v2.60	CDS	306885	307298	58.4	-	0	ID=1_290	partial=00	start_type=ATG	rbs_motif=AGGAG	rbs_spacer=5-10bp	gc_cont=0.587	conf=100.00	score=58.41	cscore=41.28	sscore=17.12	rscore=13.13	uscore=-0.08	tscore=3.23
brucella-chr1	Prodigal_v2.60	CDS	307339	307746	43.2	-	0	ID=1_291	partial=00	start_type=ATG	rbs_motif=GGxGG	rbs_spacer=5-10bp	gc_cont=0.583	conf=100.00	score=43.21	cscore=44.58	sscore=-1.36	rscore=-4.36	uscore=-0.24	tscore=3.23
brucella-chr1	Prodigal_v2.60	CDS	307706	307873	20.5	-	0	ID=1_292	partial=00	start_type=ATG	rbs_motif=AGGAGG	rbs_spacer=3-4bp	gc_cont=0.571	conf=99.12	score=20.55	cscore=8.16	sscore=12.39	rscore=8.96	uscore=-1.09	tscore=2.13
brucella-chr1	Prodigal_v2.60	CDS	307870	308208	34.5	-	0	ID=1_293	partial=00	start_type=ATG	rbs_motif=GGA/GAG/AGG	rbs_spacer=5-10bp	gc_cont=0.584	conf=99.96	score=34.47	cscore=27.06	sscore=7.41	rscore=2.88	uscore=-0.75	tscore=3.23
brucella-chr1	Prodigal_v2.60	CDS	308205	308771	55.1	-	0	ID=1_294	partial=00	start_type=ATG	rbs_motif=GGA/GAG/AGG	rbs_spacer=5-10bp	gc_cont=0.591	conf=100.00	score=55.07	cscore=46.37	sscore=8.69	rscore=2.88	uscore=2.58	tscore=3.23
brucella-chr1	Prodigal_v2.60	CDS	308936	310210	198.8	-	0	ID=1_295	partial=00	start_type=ATG	rbs_motif=AGGA	rbs_spacer=5-10bp	gc_cont=0.600	conf=99.99	score=198.82	cscore=185.50	sscore=13.33	rscore=8.09	uscore=0.95	tscore=3.23
brucella-chr1	Prodigal_v2.60	CDS	310232	310900	72.8	-	0	ID=1_296	partial=00	start_type=ATG	rbs_motif=AGGA	rbs_spacer=5-10bp	gc_cont=0.629	conf=100.00	score=72.80	cscore=62.38	sscore=10.41	rscore=8.09	uscore=-2.10	tscore=3.23
brucella-chr1	Prodigal_v2.60	CDS	310887	311264	38.4	-	0	ID=1_297	partial=00	start_type=GTG	rbs_motif=AGGAG	rbs_spacer=5-10bp	gc_cont=0.616	conf=99.99	score=38.39	cscore=29.09	sscore=9.31	rscore=13.13	uscore=-1.31	tscore=-5.12
brucella-chr1	Prodigal_v2.60	CDS	311261	312454	140	-	0	ID=1_298	partial=00	start_type=ATG	rbs_motif=GGAG/GAGG	rbs_spacer=5-10bp	gc_cont=0.620	conf=100.00	score=140.03	cscore=124.90	sscore=15.13	rscore=9.25	uscore=1.72	tscore=3.23
brucella-chr1	Prodigal_v2.60	CDS	312486	313745	114.6	-	0	ID=1_299	partial=00	start_type=GTG	rbs_motif=GGA/GAG/AGG	rbs_spacer=11-12bp	gc_cont=0.648	conf=100.00	score=114.56	cscore=122.01	sscore=-7.44	rscore=-0.24	uscore=-2.09	tscore=-5.12
brucella-chr1	Prodigal_v2.60	CDS	313684	314196	23.7	-	0	ID=1_300	partial=00	start_type=TTG	rbs_motif=GGA/GAG/AGG	rbs_spacer=5-10bp	gc_cont=0.598	conf=99.57	score=23.68	cscore=26.14	sscore=-2.46	rscore=2.88	uscore=2.25	tscore=-6.94
brucella-chr1	Prodigal_v2.60	CDS	314536	316710	273.5	+	0	ID=1_301	partial=00	start_type=ATG	rbs_motif=None	rbs_spacer=None	gc_cont=0.591	conf=99.99	score=273.54	cscore=275.16	sscore=-1.63	rscore=-5.14	uscore=0.28	tscore=3.23
brucella-chr1	Prodigal_v2.60	CDS	316717	317328	60.7	+	0	ID=1_302	partial=00	start_type=ATG	rbs_motif=GGA/GAG/AGG	rbs_spacer=5-10bp	gc_cont=0.629	conf=100.00	score=60.71	cscore=54.05	sscore=6.66	rscore=2.88	uscore=-0.66	tscore=3.23
brucella-chr1	Prodigal_v2.60	CDS	317321	317863	68	+	0	ID=1_303	partial=00	start_type=GTG	rbs_motif=AGGAG	rbs_spacer=5-10bp	gc_cont=0.551	conf=100.00	score=67.99	cscore=57.90	sscore=10.09	rscore=13.13	uscore=0.83	tscore=-5.12
brucella-chr1	Prodigal_v2.60	CDS	318061	319137	102.2	+	0	ID=1_304	partial=00	start_type=ATG	rbs_motif=AGGA	rbs_spacer=5-10bp	gc_cont=0.586	conf=100.00	score=102.24	cscore=92.55	sscore=9.69	rscore=8.09	uscore=-0.98	tscore=3.23
brucella-chr1	Prodigal_v2.60	CDS	319148	319495	47.2	-	0	ID=1_305	partial=00	start_type=ATG	rbs_motif=GGAG/GAGG	rbs_spacer=5-10bp	gc_cont=0.569	conf=100.00	score=47.22	cscore=32.40	sscore=14.82	rscore=9.25	uscore=1.21	tscore=3.23
brucella-chr1	Prodigal_v2.60	CDS	319509	320477	84.5	-	0	ID=1_306	partial=00	start_type=ATG	rbs_motif=GGA/GAG/AGG	rbs_spacer=5-10bp	gc_cont=0.604	conf=100.00	score=84.53	cscore=77.97	sscore=6.56	rscore=2.88	uscore=0.44	tscore=3.23
brucella-chr1	Prodigal_v2.60	CDS	320452	322281	205.7	-	0	ID=1_307	partial=00	start_type=TTG	rbs_motif=AGxAGG/AGGxGG	rbs_spacer=5-10bp	gc_cont=0.592	conf=99.99	score=205.73	cscore=207.47	sscore=-1.74	rscore=4.87	uscore=0.98	tscore=-6.94
brucella-chr1	Prodigal_v2.60	CDS	322572	323021	24	+	0	ID=1_308	partial=00	start_type=ATG	rbs_motif=None	rbs_spacer=None	gc_cont=0.562	conf=99.60	score=23.97	cscore=25.24	sscore=-1.27	rscore=-5.14	uscore=0.64	tscore=3.23
brucella-chr1	Prodigal_v2.60	CDS	323101	323526	67.7	+	0	ID=1_309	partial=00	start_type=ATG	rbs_motif=GGA/GAG/AGG	rbs_spacer=5-10bp	gc_cont=0.596	conf=100.00	score=67.70	cscore=59.18	sscore=8.52	rscore=2.88	uscore=2.40	tscore=3.23
brucella-chr1	Prodigal_v2.60	CDS	323567	324811	127.2	-	0	ID=1_310	partial=00	start_type=ATG	rbs_motif=GGAG/GAGG	rbs_spacer=5-10bp	gc_cont=0.599	conf=100.00	score=127.18	cscore=115.55	sscore=11.64	rscore=9.25	uscore=-0.84	tscore=3.23
brucella-chr1	Prodigal_v2.60	CDS	324902	325696	59.2	-	0	ID=1_311	partial=00	start_type=ATG	rbs_motif=GGAGG	rbs_spacer=5-10bp	gc_cont=0.596	conf=100.00	score=59.19	cscore=40.94	sscore=18.25	rscore=11.64	uscore=2.08	tscore=3.23
brucella-chr1	Prodigal_v2.60	CDS	325693	326148	26	-	0	ID=1_312	partial=00	start_type=TTG	rbs_motif=GGA/GAG/AGG	rbs_spacer=5-10bp	gc_cont=0.568	conf=99.75	score=26.04	cscore=30.22	sscore=-4.18	rscore=2.88	uscore=0.53	tscore=-6.94
brucella-chr1	Prodigal_v2.60	CDS	326330	326641	24.1	+	0	ID=1_313	partial=00	start_type=ATG	rbs_motif=GGA/GAG/AGG	rbs_spacer=5-10bp	gc_cont=0.548	conf=99.61	score=24.06	cscore=15.40	sscore=8.66	rscore=2.88	uscore=2.54	tscore=3.23
brucella-chr1	Prodigal_v2.60	CDS	326849	327277	60.4	-	0	ID=1_314	partial=00	start_type=ATG	rbs_motif=AGGA	rbs_spacer=5-10bp	gc_cont=0.534	conf=100.00	score=60.41	cscore=47.21	sscore=13.20	rscore=8.09	uscore=2.53	tscore=3.23
brucella-chr1	Prodigal_v2.60	CDS	327850	329958	293.6	+	0	ID=1_315	partial=00	start_type=ATG	rbs_motif=GGA/GAG/AGG	rbs_spacer=5-10bp	gc_cont=0.578	conf=99.99	score=293.63	cscore=287.30	sscore=6.33	rscore=2.88	uscore=0.21	tscore=3.23
brucella-chr1	Prodigal_v2.60	CDS	330076	330411	40.7	+	0	ID=1_316	partial=00	start_type=ATG	rbs_motif=GGAG/GAGG	rbs_spacer=5-10bp	gc_cont=0.601	conf=99.99	score=40.75	cscore=26.88	sscore=13.87	rscore=9.25	uscore=1.39	tscore=3.23
brucella-chr1	Prodigal_v2.60	CDS	330583	331182	110.2	-	0	ID=1_317	partial=00	start_type=ATG	rbs_motif=AGGAG	rbs_spacer=5-10bp	gc_cont=0.545	conf=100.00	score=110.24	cscore=91.28	sscore=18.97	rscore=13.13	uscore=3.25	tscore=3.23
brucella-chr1	Prodigal_v2.60	CDS	331405	332058	79.2	+	0	ID=1_318	partial=00	start_type=GTG	rbs_motif=GGAGG	rbs_spacer=5-10bp	gc_cont=0.580	conf=100.00	score=79.25	cscore=71.91	sscore=7.33	rscore=11.64	uscore=0.82	tscore=-5.12
brucella-chr1	Prodigal_v2.60	CDS	332060	332302	3.3	-	0	ID=1_319	partial=00	start_type=ATG	rbs_motif=GGA/GAG/AGG	rbs_spacer=5-10bp	gc_cont=0.564	conf=68.04	score=3.29	cscore=-2.19	sscore=5.48	rscore=2.77	uscore=0.76	tscore=3.10
brucella-chr1	Prodigal_v2.60	CDS	332361	333077	95.6	+	0	ID=1_320	partial=00	start_type=ATG	rbs_motif=None	rbs_spacer=None	gc_cont=0.608	conf=100.00	score=95.59	cscore=96.93	sscore=-1.34	rscore=-5.14	uscore=0.57	tscore=3.23
brucella-chr1	Prodigal_v2.60	CDS	333275	334786	205.9	-	0	ID=1_321	partial=00	start_type=ATG	rbs_motif=AGGA/GGAG/GAGG	rbs_spacer=11-12bp	gc_cont=0.597	conf=99.99	score=205.94	cscore=200.48	sscore=5.46	rscore=2.89	uscore=-0.01	tscore=3.23
brucella-chr1	Prodigal_v2.60	CDS	335122	335484	67.5	+	0	ID=1_322	partial=00	start_type=ATG	rbs_motif=GGAG/GAGG	rbs_spacer=5-10bp	gc_cont=0.606	conf=100.00	score=67.53	cscore=52.20	sscore=15.33	rscore=9.25	uscore=2.85	tscore=3.23
brucella-chr1	Prodigal_v2.60	CDS	335541	336851	149.7	-	0	ID=1_323	partial=00	start_type=ATG	rbs_motif=GGA/GAG/AGG	rbs_spacer=11-12bp	gc_cont=0.616	conf=100.00	score=149.74	cscore=145.47	sscore=4.27	rscore=-0.24	uscore=1.93	tscore=3.23
brucella-chr1	Prodigal_v2.60	CDS	337087	337458	1.8	+	0	ID=1_324	partial=00	start_type=ATG	rbs_motif=None	rbs_spacer=None	gc_cont=0.640	conf=60.09	score=1.78	cscore=4.24	sscore=-2.46	rscore=-5.14	uscore=-0.55	tscore=3.23
brucella-chr1	Prodigal_v2.60	CDS	337680	338672	118.6	+	0	ID=1_325	partial=00	start_type=ATG	rbs_motif=GGA/GAG/AGG	rbs_spacer=5-10bp	gc_cont=0.558	conf=100.00	score=118.57	cscore=114.04	sscore=4.53	rscore=2.88	uscore=-0.93	tscore=3.23
brucella-chr1	Prodigal_v2.60	CDS	338733	338963	34.2	+	0	ID=1_326	partial=00	start_type=ATG	rbs_motif=GGAG/GAGG	rbs_spacer=5-10bp	gc_cont=0.515	conf=99.96	score=34.16	cscore=20.78	sscore=13.38	rscore=8.43	uscore=2.00	tscore=2.95
brucella-chr1	Prodigal_v2.60	CDS	338960	339349	29.7	+	0	ID=1_327	partial=00	start_type=ATG	rbs_motif=None	rbs_spacer=None	gc_cont=0.503	conf=99.89	score=29.70	cscore=23.87	sscore=5.83	rscore=-5.14	uscore=1.31	tscore=3.23
brucella-chr1	Prodigal_v2.60	CDS	339346	339816	45.6	-	0	ID=1_328	partial=00	start_type=ATG	rbs_motif=None	rbs_spacer=None	gc_cont=0.592	conf=100.00	score=45.58	cscore=48.58	sscore=-3.00	rscore=-5.14	uscore=-1.89	tscore=3.23
brucella-chr1	Prodigal_v2.60	CDS	339861	340883	89.5	-	0	ID=1_329	partial=00	start_type=ATG	rbs_motif=GGA/GAG/AGG	rbs_spacer=5-10bp	gc_cont=0.606	conf=100.00	score=89.54	cscore=86.02	sscore=3.52	rscore=2.88	uscore=-1.95	tscore=3.23
brucella-chr1	Prodigal_v2.60	CDS	341074	341670	64.5	+	0	ID=1_330	partial=00	start_type=ATG	rbs_motif=GGA/GAG/AGG	rbs_spacer=5-10bp	gc_cont=0.590	conf=100.00	score=64.54	cscore=55.45	sscore=9.09	rscore=2.88	uscore=2.97	tscore=3.23
brucella-chr1	Prodigal_v2.60	CDS	341673	343322	221.9	+	0	ID=1_331	partial=00	start_type=ATG	rbs_motif=GGAG/GAGG	rbs_spacer=5-10bp	gc_cont=0.596	conf=99.99	score=221.89	cscore=207.67	sscore=14.22	rscore=9.25	uscore=0.49	tscore=3.23
brucella-chr1	Prodigal_v2.60	CDS	343508	344971	217.4	+	0	ID=1_332	partial=00	start_type=ATG	rbs_motif=AGGA	rbs_spacer=5-10bp	gc_cont=0.587	conf=99.99	score=217.44	cscore=206.03	sscore=11.41	rscore=8.09	uscore=0.74	tscore=3.23
brucella-chr1	Prodigal_v2.60	CDS	345510	346580	116.3	+	0	ID=1_333	partial=00	start_type=ATG	rbs_motif=None	rbs_spacer=None	gc_cont=0.578	conf=100.00	score=116.26	cscore=117.31	sscore=-1.05	rscore=-5.14	uscore=1.51	tscore=3.23
brucella-chr1	Prodigal_v2.60	CDS	346842	347873	123.3	+	0	ID=1_334	partial=00	start_type=ATG	rbs_motif=AGGAGG	rbs_spacer=3-4bp	gc_cont=0.595	conf=100.00	score=123.31	cscore=107.34	sscore=15.97	rscore=13.58	uscore=-0.19	tscore=3.23
brucella-chr1	Prodigal_v2.60	CDS	347906	349357	181.6	+	0	ID=1_335	partial=00	start_type=ATG	rbs_motif=AGGAG	rbs_spacer=5-10bp	gc_cont=0.618	conf=99.99	score=181.56	cscore=164.16	sscore=17.40	rscore=13.13	uscore=0.11	tscore=3.23
brucella-chr1	Prodigal_v2.60	CDS	349404	350711	205.3	+	0	ID=1_336	partial=00	start_type=ATG	rbs_motif=GGAG/GAGG	rbs_spacer=5-10bp	gc_cont=0.561	conf=99.99	score=205.28	cscore=191.28	sscore=14.01	rscore=9.25	uscore=0.76	tscore=3.23
brucella-chr1	Prodigal_v2.60	CDS	350753	351925	146.2	-	0	ID=1_337	partial=00	start_type=ATG	rbs_motif=GGAG/GAGG	rbs_spacer=5-10bp	gc_cont=0.599	conf=100.00	score=146.21	cscore=132.99	sscore=13.23	rscore=9.25	uscore=-0.45	tscore=3.23
brucella-chr1	Prodigal_v2.60	CDS	351933	352985	141.1	-	0	ID=1_338	partial=00	start_type=ATG	rbs_motif=GGAGG	rbs_spacer=5-10bp	gc_cont=0.582	conf=100.00	score=141.13	cscore=125.23	sscore=15.90	rscore=11.64	uscore=0.37	tscore=3.23
brucella-chr1	Prodigal_v2.60	CDS	353043	354005	150	-	0	ID=1_339	partial=00	start_type=ATG	rbs_motif=GGAGG	rbs_spacer=5-10bp	gc_cont=0.572	conf=100.00	score=150.04	cscore=135.16	sscore=14.88	rscore=11.64	uscore=0.01	tscore=3.23
brucella-chr1	Prodigal_v2.60	CDS	354084	355085	134.3	-	0	ID=1_340	partial=00	start_type=ATG	rbs_motif=AGxAGG/AGGxGG	rbs_spacer=5-10bp	gc_cont=0.569	conf=100.00	score=134.33	cscore=124.89	sscore=9.44	rscore=4.87	uscore=0.28	tscore=3.23
brucella-chr1	Prodigal_v2.60	CDS	355106	356674	161.5	-	0	ID=1_341	partial=00	start_type=ATG	rbs_motif=AGxAGG/AGGxGG	rbs_spacer=5-10bp	gc_cont=0.572	conf=100.00	score=161.45	cscore=152.28	sscore=9.17	rscore=4.87	uscore=1.72	tscore=3.23
brucella-chr1	Prodigal_v2.60	CDS	357333	358442	63.5	-	0	ID=1_342	partial=00	start_type=ATG	rbs_motif=GGA/GAG/AGG	rbs_spacer=5-10bp	gc_cont=0.513	conf=100.00	score=63.54	cscore=58.20	sscore=5.35	rscore=2.88	uscore=-0.77	tscore=3.23
brucella-chr1	Prodigal_v2.60	CDS	358525	359697	54.7	-	0	ID=1_343	partial=00	start_type=ATG	rbs_motif=None	rbs_spacer=None	gc_cont=0.512	conf=100.00	score=54.66	cscore=54.91	sscore=-0.25	rscore=-5.14	uscore=0.74	tscore=3.23
brucella-chr1	Prodigal_v2.60	CDS	359730	361091	87.7	-	0	ID=1_344	partial=00	start_type=ATG	rbs_motif=GGA/GAG/AGG	rbs_spacer=5-10bp	gc_cont=0.513	conf=100.00	score=87.74	cscore=81.01	sscore=6.73	rscore=2.88	uscore=0.62	tscore=3.23
brucella-chr1	Prodigal_v2.60	CDS	361179	362516	24.8	-	0	ID=1_345	partial=00	start_type=ATG	rbs_motif=GGA/GAG/AGG	rbs_spacer=5-10bp	gc_cont=0.504	conf=99.67	score=24.83	cscore=20.15	sscore=4.68	rscore=2.88	uscore=-0.78	tscore=3.23
brucella-chr1	Prodigal_v2.60	CDS	363194	363511	5.4	+	0	ID=1_346	partial=00	start_type=ATG	rbs_motif=AGGA	rbs_spacer=5-10bp	gc_cont=0.522	conf=77.74	score=5.44	cscore=-5.32	sscore=10.76	rscore=8.09	uscore=-0.07	tscore=3.23
brucella-chr1	Prodigal_v2.60	CDS	363408	363824	28.5	-	0	ID=1_347	partial=00	start_type=ATG	rbs_motif=AGGA/GGAG/GAGG	rbs_spacer=11-12bp	gc_cont=0.580	conf=99.86	score=28.47	cscore=22.27	sscore=6.20	rscore=2.89	uscore=0.73	tscore=3.23
brucella-chr1	Prodigal_v2.60	CDS	364690	365778	15.1	+	0	ID=1_348	partial=00	start_type=GTG	rbs_motif=GGA/GAG/AGG	rbs_spacer=5-10bp	gc_cont=0.479	conf=96.99	score=15.10	cscore=15.60	sscore=-0.50	rscore=2.88	uscore=1.74	tscore=-5.12
brucella-chr1	Prodigal_v2.60	CDS	365786	366889	22.6	+	0	ID=1_349	partial=00	start_type=ATG	rbs_motif=AGGA/GGAG/GAGG	rbs_spacer=11-12bp	gc_cont=0.472	conf=99.45	score=22.58	cscore=14.78	sscore=7.81	rscore=2.89	uscore=0.48	tscore=3.23
brucella-chr1	Prodigal_v2.60	CDS	366904	367686	19.5	+	0	ID=1_350	partial=00	start_type=ATG	rbs_motif=GGA/GAG/AGG	rbs_spacer=5-10bp	gc_cont=0.460	conf=98.89	score=19.53	cscore=9.73	sscore=9.80	rscore=2.88	uscore=2.56	tscore=3.23
brucella-chr1	Prodigal_v2.60	CDS	367683	368441	21.3	+	0	ID=1_351	partial=00	start_type=ATG	rbs_motif=3Base/5BMM	rbs_spacer=13-15bp	gc_cont=0.487	conf=99.26	score=21.28	cscore=16.07	sscore=5.21	rscore=-4.45	uscore=0.69	tscore=3.23
brucella-chr1	Prodigal_v2.60	CDS	368438	369292	26.8	+	0	ID=1_352	partial=00	start_type=ATG	rbs_motif=GGAG/GAGG	rbs_spacer=5-10bp	gc_cont=0.441	conf=99.79	score=26.83	cscore=11.32	sscore=15.51	rscore=9.25	uscore=1.74	tscore=3.23
brucella-chr1	Prodigal_v2.60	CDS	369319	370098	26.4	+	0	ID=1_353	partial=00	start_type=ATG	rbs_motif=GGAG/GAGG	rbs_spacer=5-10bp	gc_cont=0.449	conf=99.77	score=26.41	cscore=9.95	sscore=16.46	rscore=9.25	uscore=2.99	tscore=3.23
brucella-chr1	Prodigal_v2.60	CDS	370436	371101	29.5	-	0	ID=1_354	partial=00	start_type=ATG	rbs_motif=GGA/GAG/AGG	rbs_spacer=5-10bp	gc_cont=0.563	conf=99.89	score=29.53	cscore=22.64	sscore=6.89	rscore=2.88	uscore=0.05	tscore=3.23
brucella-chr1	Prodigal_v2.60	CDS	371815	372111	3.2	-	0	ID=1_355	partial=00	start_type=ATG	rbs_motif=None	rbs_spacer=None	gc_cont=0.539	conf=67.55	score=3.19	cscore=5.30	sscore=-2.11	rscore=-5.14	uscore=-0.20	tscore=3.23
brucella-chr1	Prodigal_v2.60	CDS	372171	372548	23.3	-	0	ID=1_356	partial=00	start_type=ATG	rbs_motif=None	rbs_spacer=None	gc_cont=0.574	conf=99.53	score=23.34	cscore=27.81	sscore=-4.47	rscore=-5.14	uscore=-2.56	tscore=3.23
brucella-chr1	Prodigal_v2.60	CDS	372490	373308	23.7	-	0	ID=1_357	partial=00	start_type=ATG	rbs_motif=GGAG/GAGG	rbs_spacer=5-10bp	gc_cont=0.584	conf=99.57	score=23.65	cscore=10.66	sscore=12.99	rscore=9.25	uscore=1.16	tscore=3.23
brucella-chr1	Prodigal_v2.60	CDS	373967	374974	98.3	+	0	ID=1_358	partial=00	start_type=ATG	rbs_motif=None	rbs_spacer=None	gc_cont=0.561	conf=100.00	score=98.26	cscore=96.38	sscore=1.88	rscore=-5.14	uscore=3.78	tscore=3.23
brucella-chr1	Prodigal_v2.60	CDS	374961	376829	246	-	0	ID=1_359	partial=00	start_type=ATG	rbs_motif=GGA/GAG/AGG	rbs_spacer=11-12bp	gc_cont=0.567	conf=99.99	score=245.99	cscore=245.07	sscore=0.93	rscore=-0.24	uscore=-1.42	tscore=3.23
brucella-chr1	Prodigal_v2.60	CDS	377366	378202	95.2	-	0	ID=1_360	partial=00	start_type=ATG	rbs_motif=AGGAG	rbs_spacer=5-10bp	gc_cont=0.577	conf=100.00	score=95.19	cscore=77.53	sscore=17.66	rscore=13.13	uscore=1.30	tscore=3.23
brucella-chr1	Prodigal_v2.60	CDS	378273	378629	39.6	-	0	ID=1_361	partial=00	start_type=ATG	rbs_motif=None	rbs_spacer=None	gc_cont=0.580	conf=99.99	score=39.64	cscore=39.45	sscore=0.19	rscore=-5.14	uscore=0.95	tscore=3.23
brucella-chr1	Prodigal_v2.60	CDS	378641	379150	51.2	-	0	ID=1_362	partial=00	start_type=GTG	rbs_motif=GGAGG	rbs_spacer=5-10bp	gc_cont=0.559	conf=100.00	score=51.23	cscore=45.13	sscore=6.10	rscore=11.64	uscore=-0.42	tscore=-5.12
brucella-chr1	Prodigal_v2.60	CDS	379304	379903	99.6	-	0	ID=1_363	partial=00	start_type=ATG	rbs_motif=GGAG/GAGG	rbs_spacer=5-10bp	gc_cont=0.592	conf=100.00	score=99.64	cscore=87.33	sscore=12.31	rscore=9.25	uscore=0.49	tscore=3.23
brucella-chr1	Prodigal_v2.60	CDS	379941	380030	0.5	+	0	ID=1_364	partial=00	start_type=ATG	rbs_motif=GGA/GAG/AGG	rbs_spacer=5-10bp	gc_cont=0.467	conf=52.59	score=0.45	cscore=-1.45	sscore=1.90	rscore=1.00	uscore=0.27	tscore=1.13
brucella-chr1	Prodigal_v2.60	CDS	380104	381009	119.7	+	0	ID=1_365	partial=00	start_type=ATG	rbs_motif=GGA/GAG/AGG	rbs_spacer=5-10bp	gc_cont=0.613	conf=100.00	score=119.72	cscore=110.51	sscore=9.20	rscore=2.88	uscore=3.09	tscore=3.23
brucella-chr1	Prodigal_v2.60	CDS	381010	381798	88.5	-	0	ID=1_366	partial=00	start_type=ATG	rbs_motif=GGA/GAG/AGG	rbs_spacer=5-10bp	gc_cont=0.599	conf=100.00	score=88.55	cscore=83.53	sscore=5.02	rscore=2.88	uscore=-0.45	tscore=3.23
brucella-chr1	Prodigal_v2.60	CDS	382151	382411	16.7	+	0	ID=1_367	partial=00	start_type=ATG	rbs_motif=GGAG/GAGG	rbs_spacer=5-10bp	gc_cont=0.609	conf=97.90	score=16.71	cscore=3.05	sscore=13.67	rscore=9.25	uscore=1.19	tscore=3.23
brucella-chr1	Prodigal_v2.60	CDS	382408	382554	1.9	+	0	ID=1_368	partial=00	start_type=GTG	rbs_motif=GGA/GAG/AGG	rbs_spacer=5-10bp	gc_cont=0.571	conf=60.71	score=1.89	cscore=7.83	sscore=-5.93	rscore=1.66	uscore=-2.20	tscore=-8.89
brucella-chr1	Prodigal_v2.60	CDS	382773	383072	25.5	-	0	ID=1_369	partial=00	start_type=ATG	rbs_motif=None	rbs_spacer=None	gc_cont=0.570	conf=99.72	score=25.54	cscore=28.21	sscore=-2.67	rscore=-5.14	uscore=-1.44	tscore=3.23
brucella-chr1	Prodigal_v2.60	CDS	383127	383597	45.6	-	0	ID=1_370	partial=00	start_type=ATG	rbs_motif=AGxAG	rbs_spacer=5-10bp	gc_cont=0.569	conf=100.00	score=45.59	cscore=41.24	sscore=4.36	rscore=-0.98	uscore=2.75	tscore=3.23
brucella-chr1	Prodigal_v2.60	CDS	383830	386493	410	-	0	ID=1_371	partial=00	start_type=ATG	rbs_motif=GGAGG	rbs_spacer=5-10bp	gc_cont=0.608	conf=99.99	score=409.98	cscore=396.57	sscore=13.42	rscore=11.64	uscore=-0.80	tscore=3.23
brucella-chr1	Prodigal_v2.60	CDS	386757	387098	37.2	+	0	ID=1_372	partial=00	start_type=ATG	rbs_motif=GGAG/GAGG	rbs_spacer=5-10bp	gc_cont=0.573	conf=99.98	score=37.19	cscore=23.74	sscore=13.45	rscore=9.25	uscore=0.97	tscore=3.23
brucella-chr1	Prodigal_v2.60	CDS	387208	388101	145.4	-	0	ID=1_373	partial=00	start_type=ATG	rbs_motif=GGAGG	rbs_spacer=3-4bp	gc_cont=0.584	conf=100.00	score=145.42	cscore=128.15	sscore=17.27	rscore=12.56	uscore=0.45	tscore=3.23
brucella-chr1	Prodigal_v2.60	CDS	388124	391582	470.8	-	0	ID=1_374	partial=00	start_type=ATG	rbs_motif=GGAGG	rbs_spacer=5-10bp	gc_cont=0.635	conf=99.99	score=470.84	cscore=455.55	sscore=15.29	rscore=11.64	uscore=0.42	tscore=3.23
brucella-chr1	Prodigal_v2.60	CDS	391661	392314	65.1	-	0	ID=1_375	partial=00	start_type=ATG	rbs_motif=AGGA	rbs_spacer=5-10bp	gc_cont=0.546	conf=100.00	score=65.06	cscore=53.25	sscore=11.81	rscore=8.09	uscore=1.13	tscore=3.23
brucella-chr1	Prodigal_v2.60	CDS	392552	393079	57.3	-	0	ID=1_376	partial=00	start_type=ATG	rbs_motif=GGA/GAG/AGG	rbs_spacer=5-10bp	gc_cont=0.610	conf=100.00	score=57.35	cscore=52.37	sscore=4.98	rscore=2.88	uscore=-0.49	tscore=3.23
brucella-chr1	Prodigal_v2.60	CDS	393241	393387	1	+	0	ID=1_377	partial=00	start_type=ATG	rbs_motif=AGGA	rbs_spacer=5-10bp	gc_cont=0.483	conf=55.65	score=0.99	cscore=-4.03	sscore=5.01	rscore=4.66	uscore=-1.01	tscore=1.86
brucella-chr1	Prodigal_v2.60	CDS	393353	394429	100.9	+	0	ID=1_378	partial=00	start_type=ATG	rbs_motif=AGxAG	rbs_spacer=3-4bp	gc_cont=0.612	conf=100.00	score=100.93	cscore=94.53	sscore=6.40	rscore=1.73	uscore=1.44	tscore=3.23
brucella-chr1	Prodigal_v2.60	CDS	394426	395043	61.8	+	0	ID=1_379	partial=00	start_type=TTG	rbs_motif=GGAGG	rbs_spacer=5-10bp	gc_cont=0.574	conf=100.00	score=61.78	cscore=55.79	sscore=5.99	rscore=11.64	uscore=-0.12	tscore=-6.94
brucella-chr1	Prodigal_v2.60	CDS	395126	396286	156.2	-	0	ID=1_380	partial=00	start_type=TTG	rbs_motif=AGGA	rbs_spacer=5-10bp	gc_cont=0.597	conf=100.00	score=156.16	cscore=153.98	sscore=2.18	rscore=8.09	uscore=1.03	tscore=-6.94
brucella-chr1	Prodigal_v2.60	CDS	396596	398386	257.9	+	0	ID=1_381	partial=00	start_type=ATG	rbs_motif=None	rbs_spacer=None	gc_cont=0.619	conf=99.99	score=257.91	cscore=260.47	sscore=-2.56	rscore=-5.14	uscore=-0.65	tscore=3.23
brucella-chr1	Prodigal_v2.60	CDS	398534	399220	106.2	+	0	ID=1_382	partial=00	start_type=ATG	rbs_motif=AGxAGG/AGGxGG	rbs_spacer=5-10bp	gc_cont=0.598	conf=100.00	score=106.21	cscore=97.16	sscore=9.05	rscore=4.87	uscore=0.95	tscore=3.23
brucella-chr1	Prodigal_v2.60	CDS	399262	399447	11.3	-	0	ID=1_383	partial=00	start_type=ATG	rbs_motif=None	rbs_spacer=None	gc_cont=0.559	conf=93.01	score=11.26	cscore=16.90	sscore=-5.64	rscore=-7.02	uscore=-0.98	tscore=2.37
brucella-chr1	Prodigal_v2.60	CDS	399576	401210	194.4	-	0	ID=1_384	partial=00	start_type=ATG	rbs_motif=AGxAGG/AGGxGG	rbs_spacer=5-10bp	gc_cont=0.564	conf=99.99	score=194.36	cscore=186.04	sscore=8.32	rscore=4.87	uscore=0.87	tscore=3.23
brucella-chr1	Prodigal_v2.60	CDS	401524	402102	75.6	-	0	ID=1_385	partial=00	start_type=ATG	rbs_motif=GGA/GAG/AGG	rbs_spacer=5-10bp	gc_cont=0.553	conf=100.00	score=75.60	cscore=68.96	sscore=6.63	rscore=2.88	uscore=1.17	tscore=3.23
brucella-chr1	Prodigal_v2.60	CDS	402524	403915	181	+	0	ID=1_386	partial=00	start_type=ATG	rbs_motif=GGA/GAG/AGG	rbs_spacer=5-10bp	gc_cont=0.588	conf=99.99	score=181.01	cscore=174.46	sscore=6.55	rscore=2.88	uscore=0.43	tscore=3.23
brucella-chr1	Prodigal_v2.60	CDS	403969	405261	196.5	+	0	ID=1_387	partial=00	start_type=ATG	rbs_motif=GGAG/GAGG	rbs_spacer=5-10bp	gc_cont=0.590	conf=99.99	score=196.51	cscore=182.55	sscore=13.96	rscore=9.25	uscore=0.79	tscore=3.23
brucella-chr1	Prodigal_v2.60	CDS	405432	406052	44.1	+	0	ID=1_388	partial=00	start_type=ATG	rbs_motif=None	rbs_spacer=None	gc_cont=0.559	conf=100.00	score=44.14	cscore=44.76	sscore=-0.62	rscore=-5.14	uscore=1.29	tscore=3.23
brucella-chr1	Prodigal_v2.60	CDS	406049	408943	442.9	+	0	ID=1_389	partial=00	start_type=GTG	rbs_motif=GGA/GAG/AGG	rbs_spacer=5-10bp	gc_cont=0.601	conf=99.99	score=442.95	cscore=443.23	sscore=-0.29	rscore=2.88	uscore=0.66	tscore=-5.12
brucella-chr1	Prodigal_v2.60	CDS	409041	409643	62.7	-	0	ID=1_390	partial=00	start_type=ATG	rbs_motif=None	rbs_spacer=None	gc_cont=0.590	conf=100.00	score=62.69	cscore=64.30	sscore=-1.61	rscore=-5.14	uscore=0.95	tscore=3.23
brucella-chr1	Prodigal_v2.60	CDS	409778	410578	83.8	+	0	ID=1_391	partial=00	start_type=ATG	rbs_motif=None	rbs_spacer=None	gc_cont=0.596	conf=100.00	score=83.83	cscore=83.29	sscore=0.54	rscore=-5.14	uscore=2.45	tscore=3.23
brucella-chr1	Prodigal_v2.60	CDS	410758	411243	74	+	0	ID=1_392	partial=00	start_type=ATG	rbs_motif=AGGAG	rbs_spacer=5-10bp	gc_cont=0.586	conf=100.00	score=74.03	cscore=60.50	sscore=13.52	rscore=13.13	uscore=-2.19	tscore=3.23
brucella-chr1	Prodigal_v2.60	CDS	411273	411737	58.7	-	0	ID=1_393	partial=00	start_type=GTG	rbs_motif=GGAG/GAGG	rbs_spacer=5-10bp	gc_cont=0.602	conf=100.00	score=58.70	cscore=51.96	sscore=6.74	rscore=9.25	uscore=1.32	tscore=-5.12
brucella-chr1	Prodigal_v2.60	CDS	411734	412714	136.4	-	0	ID=1_394	partial=00	start_type=ATG	rbs_motif=GGA/GAG/AGG	rbs_spacer=5-10bp	gc_cont=0.587	conf=100.00	score=136.37	cscore=126.43	sscore=9.94	rscore=2.88	uscore=2.60	tscore=3.23
brucella-chr1	Prodigal_v2.60	CDS	412720	413760	146.7	-	0	ID=1_395	partial=00	start_type=ATG	rbs_motif=GGA/GAG/AGG	rbs_spacer=5-10bp	gc_cont=0.587	conf=100.00	score=146.66	cscore=137.77	sscore=8.89	rscore=2.88	uscore=2.77	tscore=3.23
brucella-chr1	Prodigal_v2.60	CDS	413869	414618	99.6	-	0	ID=1_396	partial=00	start_type=ATG	rbs_motif=GGA/GAG/AGG	rbs_spacer=5-10bp	gc_cont=0.600	conf=100.00	score=99.59	cscore=92.18	sscore=7.41	rscore=2.88	uscore=-1.13	tscore=3.23
brucella-chr1	Prodigal_v2.60	CDS	414615	414998	47.5	-	0	ID=1_397	partial=00	start_type=ATG	rbs_motif=AGGA	rbs_spacer=5-10bp	gc_cont=0.576	conf=100.00	score=47.50	cscore=35.53	sscore=11.97	rscore=8.09	uscore=0.65	tscore=3.23
brucella-chr1	Prodigal_v2.60	CDS	415112	416056	126.6	-	0	ID=1_398	partial=00	start_type=ATG	rbs_motif=GGA/GAG/AGG	rbs_spacer=5-10bp	gc_cont=0.579	conf=100.00	score=126.62	cscore=120.61	sscore=6.01	rscore=2.88	uscore=-0.10	tscore=3.23
brucella-chr1	Prodigal_v2.60	CDS	416199	416804	104	-	0	ID=1_399	partial=00	start_type=ATG	rbs_motif=GGAGG	rbs_spacer=5-10bp	gc_cont=0.571	conf=100.00	score=103.99	cscore=88.24	sscore=15.74	rscore=11.64	uscore=-0.19	tscore=3.23
brucella-chr1	Prodigal_v2.60	CDS	416824	417009	32.6	-	0	ID=1_400	partial=00	start_type=ATG	rbs_motif=GGAG/GAGG	rbs_spacer=5-10bp	gc_cont=0.602	conf=99.94	score=32.57	cscore=22.16	sscore=10.42	rscore=6.77	uscore=-2.36	tscore=2.37
brucella-chr1	Prodigal_v2.60	CDS	417009	417956	134	-	0	ID=1_401	partial=00	start_type=ATG	rbs_motif=4Base/6BMM	rbs_spacer=13-15bp	gc_cont=0.590	conf=100.00	score=134.00	cscore=133.96	sscore=0.04	rscore=-2.66	uscore=0.12	tscore=3.23
brucella-chr1	Prodigal_v2.60	CDS	418184	419842	261.6	-	0	ID=1_402	partial=00	start_type=ATG	rbs_motif=GGAG/GAGG	rbs_spacer=5-10bp	gc_cont=0.599	conf=99.99	score=261.59	cscore=246.93	sscore=14.66	rscore=9.25	uscore=2.18	tscore=3.23
brucella-chr1	Prodigal_v2.60	CDS	419980	420834	103.8	-	0	ID=1_403	partial=00	start_type=ATG	rbs_motif=GGAG/GAGG	rbs_spacer=5-10bp	gc_cont=0.587	conf=100.00	score=103.79	cscore=91.15	sscore=12.64	rscore=9.25	uscore=0.82	tscore=3.23
brucella-chr1	Prodigal_v2.60	CDS	421268	421894	95.4	+	0	ID=1_404	partial=00	start_type=ATG	rbs_motif=GGAG/GAGG	rbs_spacer=5-10bp	gc_cont=0.640	conf=100.00	score=95.42	cscore=82.21	sscore=13.21	rscore=9.25	uscore=0.73	tscore=3.23
brucella-chr1	Prodigal_v2.60	CDS	422036	423448	211.4	+	0	ID=1_405	partial=00	start_type=ATG	rbs_motif=AGGA	rbs_spacer=5-10bp	gc_cont=0.611	conf=99.99	score=211.38	cscore=198.25	sscore=13.13	rscore=8.09	uscore=1.81	tscore=3.23
brucella-chr1	Prodigal_v2.60	CDS	423475	424092	98.7	-	0	ID=1_406	partial=00	start_type=ATG	rbs_motif=GGA/GAG/AGG	rbs_spacer=5-10bp	gc_cont=0.581	conf=100.00	score=98.75	cscore=91.07	sscore=7.68	rscore=2.88	uscore=0.87	tscore=3.23
brucella-chr1	Prodigal_v2.60	CDS	424146	425045	119.3	-	0	ID=1_407	partial=00	start_type=ATG	rbs_motif=GGAG/GAGG	rbs_spacer=5-10bp	gc_cont=0.614	conf=100.00	score=119.29	cscore=107.47	sscore=11.81	rscore=9.25	uscore=-0.01	tscore=3.23
brucella-chr1	Prodigal_v2.60	CDS	425231	426469	165.8	-	0	ID=1_408	partial=00	start_type=GTG	rbs_motif=GGAG/GAGG	rbs_spacer=5-10bp	gc_cont=0.591	conf=100.00	score=165.80	cscore=164.40	sscore=1.39	rscore=9.25	uscore=-2.08	tscore=-5.12
brucella-chr1	Prodigal_v2.60	CDS	426694	427956	182.6	-	0	ID=1_409	partial=00	start_type=ATG	rbs_motif=GGA/GAG/AGG	rbs_spacer=5-10bp	gc_cont=0.618	conf=99.99	score=182.58	cscore=175.22	sscore=7.36	rscore=2.88	uscore=1.89	tscore=3.23
brucella-chr1	Prodigal_v2.60	CDS	428280	428516	40.1	-	0	ID=1_410	partial=00	start_type=ATG	rbs_motif=GGAG/GAGG	rbs_spacer=5-10bp	gc_cont=0.532	conf=99.99	score=40.07	cscore=26.55	sscore=13.52	rscore=8.65	uscore=2.49	tscore=3.03
brucella-chr1	Prodigal_v2.60	CDS	428790	429527	127.1	-	0	ID=1_411	partial=00	start_type=ATG	rbs_motif=GGA/GAG/AGG	rbs_spacer=5-10bp	gc_cont=0.593	conf=100.00	score=127.06	cscore=119.28	sscore=7.77	rscore=2.88	uscore=1.66	tscore=3.23
brucella-chr1	Prodigal_v2.60	CDS	429597	430541	128.9	-	0	ID=1_412	partial=00	start_type=ATG	rbs_motif=GGA/GAG/AGG	rbs_spacer=5-10bp	gc_cont=0.616	conf=100.00	score=128.95	cscore=120.37	sscore=8.58	rscore=2.88	uscore=3.12	tscore=3.23
brucella-chr1	Prodigal_v2.60	CDS	430947	431393	66.4	+	0	ID=1_413	partial=00	start_type=ATG	rbs_motif=GGA/GAG/AGG	rbs_spacer=5-10bp	gc_cont=0.617	conf=100.00	score=66.41	cscore=59.12	sscore=7.29	rscore=2.88	uscore=1.17	tscore=3.23
brucella-chr1	Prodigal_v2.60	CDS	431396	431644	43.6	+	0	ID=1_414	partial=00	start_type=ATG	rbs_motif=AGGAG	rbs_spacer=5-10bp	gc_cont=0.586	conf=100.00	score=43.61	cscore=27.66	sscore=15.95	rscore=12.92	uscore=-1.41	tscore=3.18
brucella-chr1	Prodigal_v2.60	CDS	431795	432766	136.6	+	0	ID=1_415	partial=00	start_type=ATG	rbs_motif=AGGA/GGAG/GAGG	rbs_spacer=11-12bp	gc_cont=0.619	conf=100.00	score=136.63	cscore=129.87	sscore=6.77	rscore=2.89	uscore=0.64	tscore=3.23
brucella-chr1	Prodigal_v2.60	CDS	432796	433365	110.8	+	0	ID=1_416	partial=00	start_type=ATG	rbs_motif=AGGA	rbs_spacer=5-10bp	gc_cont=0.582	conf=100.00	score=110.82	cscore=98.35	sscore=12.47	rscore=8.09	uscore=0.19	tscore=3.23
brucella-chr1	Prodigal_v2.60	CDS	433739	435019	189.7	+	0	ID=1_417	partial=00	start_type=ATG	rbs_motif=AGGAG	rbs_spacer=5-10bp	gc_cont=0.560	conf=99.99	score=189.70	cscore=172.78	sscore=16.92	rscore=13.13	uscore=1.21	tscore=3.23
brucella-chr1	Prodigal_v2.60	CDS	435218	436723	247.7	+	0	ID=1_418	partial=00	start_type=ATG	rbs_motif=GGA/GAG/AGG	rbs_spacer=5-10bp	gc_cont=0.586	conf=99.99	score=247.68	cscore=239.97	sscore=7.71	rscore=2.88	uscore=2.25	tscore=3.23
brucella-chr1	Prodigal_v2.60	CDS	436751	438154	198.3	+	0	ID=1_419	partial=00	start_type=ATG	rbs_motif=GGA/GAG/AGG	rbs_spacer=5-10bp	gc_cont=0.623	conf=99.99	score=198.31	cscore=189.49	sscore=8.83	rscore=2.88	uscore=1.73	tscore=3.23
brucella-chr1	Prodigal_v2.60	CDS	438280	438858	86.4	+	0	ID=1_420	partial=00	start_type=ATG	rbs_motif=GGAG/GAGG	rbs_spacer=5-10bp	gc_cont=0.582	conf=100.00	score=86.38	cscore=72.35	sscore=14.03	rscore=9.25	uscore=1.55	tscore=3.23
brucella-chr1	Prodigal_v2.60	CDS	439140	440630	221.1	+	0	ID=1_421	partial=00	start_type=ATG	rbs_motif=GGA/GAG/AGG	rbs_spacer=5-10bp	gc_cont=0.590	conf=99.99	score=221.07	cscore=214.70	sscore=6.37	rscore=2.88	uscore=0.90	tscore=3.23
brucella-chr1	Prodigal_v2.60	CDS	440672	441439	112.9	+	0	ID=1_422	partial=00	start_type=ATG	rbs_motif=GGA/GAG/AGG	rbs_spacer=11-12bp	gc_cont=0.607	conf=100.00	score=112.86	cscore=108.13	sscore=4.73	rscore=-0.24	uscore=0.91	tscore=3.23
brucella-chr1	Prodigal_v2.60	CDS	441524	442360	104.7	-	0	ID=1_423	partial=00	start_type=ATG	rbs_motif=GGA/GAG/AGG	rbs_spacer=11-12bp	gc_cont=0.595	conf=100.00	score=104.65	cscore=102.60	sscore=2.05	rscore=-0.24	uscore=-2.18	tscore=3.23
brucella-chr1	Prodigal_v2.60	CDS	442365	443063	107.2	-	0	ID=1_424	partial=00	start_type=ATG	rbs_motif=GGAG/GAGG	rbs_spacer=5-10bp	gc_cont=0.598	conf=100.00	score=107.20	cscore=95.32	sscore=11.87	rscore=9.25	uscore=-0.60	tscore=3.23
brucella-chr1	Prodigal_v2.60	CDS	443168	445054	314.4	-	0	ID=1_425	partial=00	start_type=ATG	rbs_motif=None	rbs_spacer=None	gc_cont=0.584	conf=99.99	score=314.43	cscore=318.27	sscore=-3.84	rscore=-5.14	uscore=-1.28	tscore=3.23
brucella-chr1	Prodigal_v2.60	CDS	445257	446471	131.9	-	0	ID=1_426	partial=00	start_type=ATG	rbs_motif=GGA/GAG/AGG	rbs_spacer=5-10bp	gc_cont=0.617	conf=100.00	score=131.91	cscore=129.06	sscore=2.86	rscore=2.88	uscore=-2.61	tscore=3.23
brucella-chr1	Prodigal_v2.60	CDS	446658	447023	52.6	-	0	ID=1_427	partial=00	start_type=ATG	rbs_motif=GGAG/GAGG	rbs_spacer=5-10bp	gc_cont=0.514	conf=100.00	score=52.62	cscore=38.06	sscore=14.56	rscore=9.25	uscore=2.73	tscore=3.23
brucella-chr1	Prodigal_v2.60	CDS	447153	447755	79.5	+	0	ID=1_428	partial=00	start_type=ATG	rbs_motif=3Base/5BMM	rbs_spacer=13-15bp	gc_cont=0.577	conf=100.00	score=79.50	cscore=82.10	sscore=-2.60	rscore=-4.45	uscore=-1.38	tscore=3.23
brucella-chr1	Prodigal_v2.60	CDS	447883	449130	182	-	0	ID=1_429	partial=00	start_type=ATG	rbs_motif=AGxAGG/AGGxGG	rbs_spacer=3-4bp	gc_cont=0.638	conf=99.99	score=182.00	cscore=171.30	sscore=10.70	rscore=6.17	uscore=-0.67	tscore=3.23
brucella-chr1	Prodigal_v2.60	CDS	449127	449888	74	-	0	ID=1_430	partial=00	start_type=ATG	rbs_motif=None	rbs_spacer=None	gc_cont=0.618	conf=100.00	score=74.04	cscore=75.49	sscore=-1.45	rscore=-5.14	uscore=-0.76	tscore=3.23
brucella-chr1	Prodigal_v2.60	CDS	449894	451825	294.6	-	0	ID=1_431	partial=00	start_type=ATG	rbs_motif=GGA/GAG/AGG	rbs_spacer=5-10bp	gc_cont=0.621	conf=99.99	score=294.56	cscore=288.65	sscore=5.91	rscore=2.88	uscore=-0.20	tscore=3.23
brucella-chr1	Prodigal_v2.60	CDS	451968	452915	96.7	-	0	ID=1_432	partial=00	start_type=GTG	rbs_motif=GGxGG	rbs_spacer=5-10bp	gc_cont=0.604	conf=100.00	score=96.69	cscore=105.87	sscore=-9.18	rscore=-4.36	uscore=0.30	tscore=-5.12
brucella-chr1	Prodigal_v2.60	CDS	453044	453595	82.4	-	0	ID=1_433	partial=00	start_type=ATG	rbs_motif=GGAG/GAGG	rbs_spacer=5-10bp	gc_cont=0.641	conf=100.00	score=82.40	cscore=70.13	sscore=12.26	rscore=9.25	uscore=0.44	tscore=3.23
brucella-chr1	Prodigal_v2.60	CDS	453758	454018	48.3	+	0	ID=1_434	partial=00	start_type=ATG	rbs_motif=GGAG/GAGG	rbs_spacer=5-10bp	gc_cont=0.533	conf=100.00	score=48.35	cscore=35.40	sscore=12.95	rscore=9.25	uscore=0.47	tscore=3.23
brucella-chr1	Prodigal_v2.60	CDS	454260	454778	78.7	+	0	ID=1_435	partial=00	start_type=ATG	rbs_motif=GGA/GAG/AGG	rbs_spacer=5-10bp	gc_cont=0.576	conf=100.00	score=78.69	cscore=72.13	sscore=6.56	rscore=2.88	uscore=1.10	tscore=3.23
brucella-chr1	Prodigal_v2.60	CDS	454785	455039	47.4	-	0	ID=1_436	partial=00	start_type=ATG	rbs_motif=AGGA	rbs_spacer=5-10bp	gc_cont=0.569	conf=100.00	score=47.41	cscore=34.67	sscore=12.74	rscore=8.09	uscore=0.18	tscore=3.23
brucella-chr1	Prodigal_v2.60	CDS	455044	455994	70.1	-	0	ID=1_437	partial=00	start_type=ATG	rbs_motif=None	rbs_spacer=None	gc_cont=0.583	conf=100.00	score=70.12	cscore=71.57	sscore=-1.45	rscore=-5.14	uscore=1.11	tscore=3.23
brucella-chr1	Prodigal_v2.60	CDS	456210	457325	188.1	-	0	ID=1_438	partial=00	start_type=ATG	rbs_motif=GGAG/GAGG	rbs_spacer=5-10bp	gc_cont=0.604	conf=99.99	score=188.05	cscore=173.69	sscore=14.36	rscore=9.25	uscore=1.88	tscore=3.23
brucella-chr1	Prodigal_v2.60	CDS	457461	458555	156.5	-	0	ID=1_439	partial=00	start_type=ATG	rbs_motif=GGA/GAG/AGG	rbs_spacer=5-10bp	gc_cont=0.611	conf=100.00	score=156.48	cscore=151.35	sscore=5.13	rscore=2.88	uscore=-0.33	tscore=3.23
brucella-chr1	Prodigal_v2.60	CDS	458831	459082	49.4	+	0	ID=1_440	partial=00	start_type=ATG	rbs_motif=GGA/GAG/AGG	rbs_spacer=5-10bp	gc_cont=0.500	conf=100.00	score=49.42	cscore=41.34	sscore=8.07	rscore=2.87	uscore=1.98	tscore=3.22
brucella-chr1	Prodigal_v2.60	CDS	459227	459907	65.8	-	0	ID=1_441	partial=00	start_type=GTG	rbs_motif=GGA/GAG/AGG	rbs_spacer=5-10bp	gc_cont=0.604	conf=100.00	score=65.78	cscore=66.98	sscore=-1.20	rscore=2.88	uscore=1.04	tscore=-5.12
brucella-chr1	Prodigal_v2.60	CDS	459984	460196	26.5	-	0	ID=1_442	partial=00	start_type=ATG	rbs_motif=GGAG/GAGG	rbs_spacer=5-10bp	gc_cont=0.563	conf=99.78	score=26.52	cscore=17.36	sscore=9.15	rscore=7.77	uscore=-0.68	tscore=2.72
brucella-chr1	Prodigal_v2.60	CDS	460419	460568	11.4	+	0	ID=1_443	partial=00	start_type=ATG	rbs_motif=GGAG/GAGG	rbs_spacer=5-10bp	gc_cont=0.493	conf=93.22	score=11.40	cscore=4.02	sscore=7.38	rscore=5.44	uscore=0.04	tscore=1.90
brucella-chr1	Prodigal_v2.60	CDS	460656	460874	10.5	-	0	ID=1_444	partial=00	start_type=ATG	rbs_motif=AGGA	rbs_spacer=5-10bp	gc_cont=0.525	conf=91.72	score=10.46	cscore=0.10	sscore=10.36	rscore=6.99	uscore=1.23	tscore=2.79
brucella-chr1	Prodigal_v2.60	CDS	461136	461327	21.3	-	0	ID=1_445	partial=00	start_type=ATG	rbs_motif=None	rbs_spacer=None	gc_cont=0.568	conf=99.26	score=21.33	cscore=17.60	sscore=3.74	rscore=-6.80	uscore=-1.15	tscore=2.44
brucella-chr1	Prodigal_v2.60	CDS	461324	461716	53.3	-	0	ID=1_446	partial=00	start_type=GTG	rbs_motif=GGAG/GAGG	rbs_spacer=5-10bp	gc_cont=0.588	conf=100.00	score=53.34	cscore=49.10	sscore=4.24	rscore=9.25	uscore=0.11	tscore=-5.12
brucella-chr1	Prodigal_v2.60	CDS	461831	462649	133.4	-	0	ID=1_447	partial=00	start_type=ATG	rbs_motif=GGAG/GAGG	rbs_spacer=5-10bp	gc_cont=0.567	conf=100.00	score=133.39	cscore=119.64	sscore=13.75	rscore=9.25	uscore=1.28	tscore=3.23
brucella-chr1	Prodigal_v2.60	CDS	462793	463734	131	-	0	ID=1_448	partial=00	start_type=ATG	rbs_motif=GGAG/GAGG	rbs_spacer=5-10bp	gc_cont=0.601	conf=100.00	score=130.96	cscore=117.18	sscore=13.78	rscore=9.25	uscore=1.30	tscore=3.23
brucella-chr1	Prodigal_v2.60	CDS	463879	464259	27.8	-	0	ID=1_449	partial=00	start_type=ATG	rbs_motif=None	rbs_spacer=None	gc_cont=0.577	conf=99.83	score=27.77	cscore=29.44	sscore=-1.67	rscore=-5.14	uscore=0.89	tscore=3.23
brucella-chr1	Prodigal_v2.60	CDS	464623	465234	83.1	+	0	ID=1_450	partial=00	start_type=ATG	rbs_motif=GGA/GAG/AGG	rbs_spacer=5-10bp	gc_cont=0.601	conf=100.00	score=83.09	cscore=76.24	sscore=6.85	rscore=2.88	uscore=0.74	tscore=3.23
brucella-chr1	Prodigal_v2.60	CDS	465274	466275	130.5	-	0	ID=1_451	partial=00	start_type=ATG	rbs_motif=GGA/GAG/AGG	rbs_spacer=5-10bp	gc_cont=0.615	conf=100.00	score=130.54	cscore=123.92	sscore=6.62	rscore=2.88	uscore=1.15	tscore=3.23
brucella-chr1	Prodigal_v2.60	CDS	466420	467703	196.5	+	0	ID=1_452	partial=00	start_type=ATG	rbs_motif=GGAG/GAGG	rbs_spacer=5-10bp	gc_cont=0.612	conf=99.99	score=196.46	cscore=182.01	sscore=14.45	rscore=9.25	uscore=1.97	tscore=3.23
brucella-chr1	Prodigal_v2.60	CDS	467721	468866	132.7	-	0	ID=1_453	partial=00	start_type=ATG	rbs_motif=GGAG/GAGG	rbs_spacer=5-10bp	gc_cont=0.577	conf=100.00	score=132.75	cscore=122.11	sscore=10.64	rscore=9.25	uscore=-1.19	tscore=3.23
brucella-chr1	Prodigal_v2.60	CDS	469184	470962	286.9	+	0	ID=1_454	partial=00	start_type=ATG	rbs_motif=AGGAGG	rbs_spacer=3-4bp	gc_cont=0.611	conf=99.99	score=286.86	cscore=270.35	sscore=16.51	rscore=13.58	uscore=-0.30	tscore=3.23
brucella-chr1	Prodigal_v2.60	CDS	470965	471717	121.2	+	0	ID=1_455	partial=00	start_type=ATG	rbs_motif=GGAGG	rbs_spacer=5-10bp	gc_cont=0.606	conf=100.00	score=121.18	cscore=103.92	sscore=17.27	rscore=11.64	uscore=1.14	tscore=3.23
brucella-chr1	Prodigal_v2.60	CDS	471860	472426	68.9	-	0	ID=1_456	partial=00	start_type=ATG	rbs_motif=GGAG/GAGG	rbs_spacer=5-10bp	gc_cont=0.621	conf=100.00	score=68.91	cscore=54.88	sscore=14.03	rscore=9.25	uscore=2.21	tscore=3.23
brucella-chr1	Prodigal_v2.60	CDS	472770	472997	22.1	+	0	ID=1_457	partial=00	start_type=ATG	rbs_motif=GGA/GAG/AGG	rbs_spacer=5-10bp	gc_cont=0.570	conf=99.38	score=22.06	cscore=14.95	sscore=7.11	rscore=2.60	uscore=1.60	tscore=2.91
brucella-chr1	Prodigal_v2.60	CDS	472994	473311	24.4	+	0	ID=1_458	partial=00	start_type=GTG	rbs_motif=GGA/GAG/AGG	rbs_spacer=5-10bp	gc_cont=0.525	conf=99.64	score=24.42	cscore=24.05	sscore=0.37	rscore=2.88	uscore=1.31	tscore=-5.12
brucella-chr1	Prodigal_v2.60	CDS	473349	474761	223.2	-	0	ID=1_459	partial=00	start_type=ATG	rbs_motif=GGA/GAG/AGG	rbs_spacer=5-10bp	gc_cont=0.591	conf=99.99	score=223.20	cscore=216.35	sscore=6.84	rscore=2.88	uscore=-0.28	tscore=3.23
brucella-chr1	Prodigal_v2.60	CDS	474787	475758	115.9	-	0	ID=1_460	partial=00	start_type=GTG	rbs_motif=AGGAG	rbs_spacer=5-10bp	gc_cont=0.649	conf=100.00	score=115.91	cscore=107.81	sscore=8.11	rscore=13.13	uscore=0.10	tscore=-5.12
brucella-chr1	Prodigal_v2.60	CDS	475897	478230	362.4	-	0	ID=1_461	partial=00	start_type=ATG	rbs_motif=GGA/GAG/AGG	rbs_spacer=5-10bp	gc_cont=0.601	conf=99.99	score=362.44	cscore=354.18	sscore=8.26	rscore=2.88	uscore=0.86	tscore=3.23
brucella-chr1	Prodigal_v2.60	CDS	478230	478343	2.9	-	0	ID=1_462	partial=00	start_type=ATG	rbs_motif=GGA/GAG/AGG	rbs_spacer=5-10bp	gc_cont=0.535	conf=66.00	score=2.89	cscore=-1.19	sscore=4.08	rscore=1.28	uscore=0.65	tscore=1.44
brucella-chr1	Prodigal_v2.60	CDS	478349	479299	131.8	-	0	ID=1_463	partial=00	start_type=GTG	rbs_motif=GGAG/GAGG	rbs_spacer=5-10bp	gc_cont=0.571	conf=100.00	score=131.78	cscore=125.25	sscore=6.53	rscore=9.25	uscore=2.40	tscore=-5.12
brucella-chr1	Prodigal_v2.60	CDS	479427	481292	288.5	-	0	ID=1_464	partial=00	start_type=ATG	rbs_motif=AGGA	rbs_spacer=5-10bp	gc_cont=0.592	conf=99.99	score=288.50	cscore=276.86	sscore=11.64	rscore=8.09	uscore=0.97	tscore=3.23
brucella-chr1	Prodigal_v2.60	CDS	481596	482612	163.4	-	0	ID=1_465	partial=00	start_type=TTG	rbs_motif=AGGAG	rbs_spacer=5-10bp	gc_cont=0.618	conf=100.00	score=163.37	cscore=158.98	sscore=4.39	rscore=13.13	uscore=-1.15	tscore=-6.94
brucella-chr1	Prodigal_v2.60	CDS	482881	483108	41.6	+	0	ID=1_466	partial=00	start_type=ATG	rbs_motif=GGA/GAG/AGG	rbs_spacer=5-10bp	gc_cont=0.531	conf=99.99	score=41.63	cscore=35.38	sscore=6.24	rscore=2.60	uscore=0.74	tscore=2.91
brucella-chr1	Prodigal_v2.60	CDS	483105	483887	97.8	+	0	ID=1_467	partial=00	start_type=ATG	rbs_motif=None	rbs_spacer=None	gc_cont=0.654	conf=100.00	score=97.80	cscore=90.75	sscore=7.05	rscore=-5.14	uscore=2.53	tscore=3.23
brucella-chr1	Prodigal_v2.60	CDS	484177	485358	168.7	+	0	ID=1_468	partial=00	start_type=ATG	rbs_motif=GGA/GAG/AGG	rbs_spacer=5-10bp	gc_cont=0.595	conf=100.00	score=168.67	cscore=161.24	sscore=7.43	rscore=2.88	uscore=1.96	tscore=3.23
brucella-chr1	Prodigal_v2.60	CDS	485513	486385	126.2	+	0	ID=1_469	partial=00	start_type=TTG	rbs_motif=GGAG/GAGG	rbs_spacer=5-10bp	gc_cont=0.609	conf=100.00	score=126.22	cscore=123.26	sscore=2.96	rscore=9.25	uscore=0.65	tscore=-6.94
brucella-chr1	Prodigal_v2.60	CDS	486852	487037	24.1	+	0	ID=1_470	partial=00	start_type=ATG	rbs_motif=AGGA	rbs_spacer=5-10bp	gc_cont=0.608	conf=99.61	score=24.07	cscore=19.23	sscore=4.84	rscore=5.92	uscore=-2.80	tscore=2.37
brucella-chr1	Prodigal_v2.60	CDS	487067	487966	74.2	+	0	ID=1_471	partial=00	start_type=ATG	rbs_motif=None	rbs_spacer=None	gc_cont=0.602	conf=100.00	score=74.16	cscore=76.56	sscore=-2.39	rscore=-5.14	uscore=-1.44	tscore=3.23
brucella-chr1	Prodigal_v2.60	CDS	488373	488600	23	+	0	ID=1_472	partial=00	start_type=ATG	rbs_motif=GGAG/GAGG	rbs_spacer=5-10bp	gc_cont=0.561	conf=99.50	score=23.04	cscore=13.15	sscore=9.89	rscore=8.32	uscore=-0.69	tscore=2.91
brucella-chr1	Prodigal_v2.60	CDS	488780	489016	25.1	+	0	ID=1_473	partial=00	start_type=ATG	rbs_motif=AGGA	rbs_spacer=5-10bp	gc_cont=0.578	conf=99.69	score=25.12	cscore=15.98	sscore=9.14	rscore=7.58	uscore=-0.81	tscore=3.03
brucella-chr1	Prodigal_v2.60	CDS	489096	489602	32.5	-	0	ID=1_474	partial=00	start_type=ATG	rbs_motif=None	rbs_spacer=None	gc_cont=0.623	conf=99.94	score=32.48	cscore=35.42	sscore=-2.95	rscore=-5.14	uscore=-0.39	tscore=3.23
brucella-chr1	Prodigal_v2.60	CDS	489738	490910	170.3	+	0	ID=1_475	partial=00	start_type=ATG	rbs_motif=GGAG/GAGG	rbs_spacer=5-10bp	gc_cont=0.610	conf=100.00	score=170.34	cscore=159.16	sscore=11.18	rscore=9.25	uscore=-1.30	tscore=3.23
brucella-chr1	Prodigal_v2.60	CDS	491165	491749	61.4	+	0	ID=1_476	partial=00	start_type=ATG	rbs_motif=GGA/GAG/AGG	rbs_spacer=5-10bp	gc_cont=0.638	conf=100.00	score=61.37	cscore=54.27	sscore=7.10	rscore=2.88	uscore=1.64	tscore=3.23
brucella-chr1	Prodigal_v2.60	CDS	491872	492351	76.9	-	0	ID=1_477	partial=00	start_type=ATG	rbs_motif=AGGAG	rbs_spacer=5-10bp	gc_cont=0.560	conf=100.00	score=76.92	cscore=61.44	sscore=15.47	rscore=13.13	uscore=-2.06	tscore=3.23
brucella-chr1	Prodigal_v2.60	CDS	492362	492988	84.1	-	0	ID=1_478	partial=00	start_type=ATG	rbs_motif=GGA/GAG/AGG	rbs_spacer=5-10bp	gc_cont=0.630	conf=100.00	score=84.09	cscore=78.63	sscore=5.46	rscore=2.88	uscore=-0.65	tscore=3.23
brucella-chr1	Prodigal_v2.60	CDS	493160	493387	41.8	-	0	ID=1_479	partial=00	start_type=ATG	rbs_motif=AGGAG	rbs_spacer=5-10bp	gc_cont=0.618	conf=99.99	score=41.76	cscore=25.92	sscore=15.84	rscore=11.82	uscore=1.11	tscore=2.91
brucella-chr1	Prodigal_v2.60	CDS	493455	494204	115	-	0	ID=1_480	partial=00	start_type=GTG	rbs_motif=GGAG/GAGG	rbs_spacer=5-10bp	gc_cont=0.559	conf=100.00	score=115.03	cscore=111.66	sscore=3.37	rscore=9.25	uscore=-0.76	tscore=-5.12
brucella-chr1	Prodigal_v2.60	CDS	494312	494710	36.3	-	0	ID=1_481	partial=00	start_type=ATG	rbs_motif=AGGAG	rbs_spacer=5-10bp	gc_cont=0.561	conf=99.98	score=36.28	cscore=18.40	sscore=17.88	rscore=13.13	uscore=2.17	tscore=3.23
brucella-chr1	Prodigal_v2.60	CDS	494981	496270	147.5	-	0	ID=1_482	partial=00	start_type=GTG	rbs_motif=GGAG/GAGG	rbs_spacer=5-10bp	gc_cont=0.605	conf=100.00	score=147.54	cscore=143.77	sscore=3.77	rscore=9.25	uscore=0.30	tscore=-5.12
brucella-chr1	Prodigal_v2.60	CDS	496707	498023	185.6	-	0	ID=1_483	partial=00	start_type=ATG	rbs_motif=GGA/GAG/AGG	rbs_spacer=5-10bp	gc_cont=0.570	conf=99.99	score=185.61	cscore=179.54	sscore=6.07	rscore=2.88	uscore=-0.05	tscore=3.23
brucella-chr1	Prodigal_v2.60	CDS	498182	499633	232.3	-	0	ID=1_484	partial=00	start_type=ATG	rbs_motif=AGGA/GGAG/GAGG	rbs_spacer=11-12bp	gc_cont=0.618	conf=99.99	score=232.28	cscore=225.39	sscore=6.89	rscore=2.89	uscore=-0.28	tscore=3.23
brucella-chr1	Prodigal_v2.60	CDS	499655	500326	97.4	-	0	ID=1_485	partial=00	start_type=ATG	rbs_motif=GGA/GAG/AGG	rbs_spacer=11-12bp	gc_cont=0.624	conf=100.00	score=97.40	cscore=95.25	sscore=2.14	rscore=-0.24	uscore=-0.20	tscore=3.23
brucella-chr1	Prodigal_v2.60	CDS	500572	501570	106.2	+	0	ID=1_486	partial=00	start_type=ATG	rbs_motif=None	rbs_spacer=None	gc_cont=0.599	conf=100.00	score=106.22	cscore=109.19	sscore=-2.97	rscore=-5.14	uscore=-1.07	tscore=3.23
brucella-chr1	Prodigal_v2.60	CDS	501609	502856	183	-	0	ID=1_487	partial=00	start_type=GTG	rbs_motif=GGAG/GAGG	rbs_spacer=5-10bp	gc_cont=0.559	conf=99.99	score=183.03	cscore=176.75	sscore=6.28	rscore=9.25	uscore=2.81	tscore=-5.12
brucella-chr1	Prodigal_v2.60	CDS	503078	503836	55.9	-	0	ID=1_488	partial=00	start_type=TTG	rbs_motif=None	rbs_spacer=None	gc_cont=0.623	conf=100.00	score=55.89	cscore=65.85	sscore=-9.96	rscore=-5.14	uscore=0.88	tscore=-6.94
brucella-chr1	Prodigal_v2.60	CDS	503840	504157	30.8	-	0	ID=1_489	partial=00	start_type=ATG	rbs_motif=None	rbs_spacer=None	gc_cont=0.616	conf=99.92	score=30.82	cscore=33.15	sscore=-2.33	rscore=-5.14	uscore=-0.43	tscore=3.23
brucella-chr1	Prodigal_v2.60	CDS	504307	505350	110.2	-	0	ID=1_490	partial=00	start_type=ATG	rbs_motif=GGA/GAG/AGG	rbs_spacer=5-10bp	gc_cont=0.602	conf=100.00	score=110.23	cscore=103.65	sscore=6.58	rscore=2.88	uscore=1.11	tscore=3.23
brucella-chr1	Prodigal_v2.60	CDS	505687	506037	55.5	-	0	ID=1_491	partial=00	start_type=ATG	rbs_motif=AGGAG	rbs_spacer=5-10bp	gc_cont=0.533	conf=100.00	score=55.55	cscore=40.54	sscore=15.01	rscore=13.13	uscore=-0.71	tscore=3.23
brucella-chr1	Prodigal_v2.60	CDS	506219	507304	102.4	-	0	ID=1_492	partial=00	start_type=ATG	rbs_motif=AGGA	rbs_spacer=5-10bp	gc_cont=0.595	conf=100.00	score=102.37	cscore=89.97	sscore=12.40	rscore=8.09	uscore=1.72	tscore=3.23
brucella-chr1	Prodigal_v2.60	CDS	507503	508948	204.5	+	0	ID=1_493	partial=00	start_type=ATG	rbs_motif=GGAG/GAGG	rbs_spacer=5-10bp	gc_cont=0.609	conf=99.99	score=204.49	cscore=190.62	sscore=13.87	rscore=9.25	uscore=1.39	tscore=3.23
brucella-chr1	Prodigal_v2.60	CDS	508997	509611	97.3	-	0	ID=1_494	partial=00	start_type=ATG	rbs_motif=AGGAG	rbs_spacer=5-10bp	gc_cont=0.572	conf=100.00	score=97.29	cscore=80.92	sscore=16.37	rscore=13.13	uscore=0.65	tscore=3.23
brucella-chr1	Prodigal_v2.60	CDS	510053	510511	51.7	+	0	ID=1_495	partial=00	start_type=ATG	rbs_motif=GGAG/GAGG	rbs_spacer=5-10bp	gc_cont=0.588	conf=100.00	score=51.72	cscore=40.23	sscore=11.49	rscore=9.25	uscore=-0.99	tscore=3.23
brucella-chr1	Prodigal_v2.60	CDS	510729	512354	271	+	0	ID=1_496	partial=00	start_type=ATG	rbs_motif=GGAG/GAGG	rbs_spacer=5-10bp	gc_cont=0.579	conf=99.99	score=271.01	cscore=258.21	sscore=12.80	rscore=9.25	uscore=0.97	tscore=3.23
brucella-chr1	Prodigal_v2.60	CDS	512369	513100	131.4	+	0	ID=1_497	partial=00	start_type=ATG	rbs_motif=AGGAG	rbs_spacer=5-10bp	gc_cont=0.589	conf=100.00	score=131.43	cscore=114.07	sscore=17.36	rscore=13.13	uscore=-0.13	tscore=3.23
brucella-chr1	Prodigal_v2.60	CDS	513115	513273	25.7	+	0	ID=1_498	partial=00	start_type=ATG	rbs_motif=GGAG/GAGG	rbs_spacer=5-10bp	gc_cont=0.497	conf=99.73	score=25.74	cscore=16.00	sscore=9.74	rscore=5.77	uscore=0.84	tscore=2.02
brucella-chr1	Prodigal_v2.60	CDS	513266	514129	117.8	+	0	ID=1_499	partial=00	start_type=ATG	rbs_motif=AGGA	rbs_spacer=5-10bp	gc_cont=0.606	conf=100.00	score=117.80	cscore=103.91	sscore=13.89	rscore=8.09	uscore=1.31	tscore=3.23
brucella-chr1	Prodigal_v2.60	CDS	514289	515839	240.9	+	0	ID=1_500	partial=00	start_type=ATG	rbs_motif=AGGAG	rbs_spacer=5-10bp	gc_cont=0.583	conf=99.99	score=240.86	cscore=225.12	sscore=15.74	rscore=13.13	uscore=-0.62	tscore=3.23
brucella-chr1	Prodigal_v2.60	CDS	515839	516336	88.4	+	0	ID=1_501	partial=00	start_type=ATG	rbs_motif=GGAG/GAGG	rbs_spacer=5-10bp	gc_cont=0.570	conf=100.00	score=88.38	cscore=74.15	sscore=14.23	rscore=9.25	uscore=0.47	tscore=3.23
brucella-chr1	Prodigal_v2.60	CDS	516333	518591	323.3	+	0	ID=1_502	partial=00	start_type=ATG	rbs_motif=GGA/GAG/AGG	rbs_spacer=5-10bp	gc_cont=0.609	conf=99.99	score=323.29	cscore=315.56	sscore=7.73	rscore=2.88	uscore=0.32	tscore=3.23
brucella-chr1	Prodigal_v2.60	CDS	518588	518746	22.4	+	0	ID=1_503	partial=00	start_type=ATG	rbs_motif=AGGAG	rbs_spacer=5-10bp	gc_cont=0.528	conf=99.42	score=22.35	cscore=10.85	sscore=11.51	rscore=8.20	uscore=-0.28	tscore=2.02
brucella-chr1	Prodigal_v2.60	CDS	518727	520013	152.2	-	0	ID=1_504	partial=00	start_type=ATG	rbs_motif=GGA/GAG/AGG	rbs_spacer=5-10bp	gc_cont=0.621	conf=100.00	score=152.20	cscore=145.03	sscore=7.17	rscore=2.88	uscore=1.06	tscore=3.23
brucella-chr1	Prodigal_v2.60	CDS	520093	521397	206.8	-	0	ID=1_505	partial=00	start_type=ATG	rbs_motif=GGA/GAG/AGG	rbs_spacer=5-10bp	gc_cont=0.587	conf=99.99	score=206.79	cscore=197.57	sscore=9.22	rscore=2.88	uscore=1.81	tscore=3.23
brucella-chr1	Prodigal_v2.60	CDS	521394	522638	203	-	0	ID=1_506	partial=00	start_type=ATG	rbs_motif=GGAG/GAGG	rbs_spacer=5-10bp	gc_cont=0.585	conf=99.99	score=203.01	cscore=190.03	sscore=12.98	rscore=9.25	uscore=1.15	tscore=3.23
brucella-chr1	Prodigal_v2.60	CDS	522819	523733	89.6	+	0	ID=1_507	partial=00	start_type=GTG	rbs_motif=GGA/GAG/AGG	rbs_spacer=5-10bp	gc_cont=0.580	conf=100.00	score=89.63	cscore=90.74	sscore=-1.11	rscore=2.88	uscore=1.13	tscore=-5.12
brucella-chr1	Prodigal_v2.60	CDS	523814	524698	78.4	-	0	ID=1_508	partial=00	start_type=ATG	rbs_motif=None	rbs_spacer=None	gc_cont=0.590	conf=100.00	score=78.44	cscore=79.45	sscore=-1.02	rscore=-5.14	uscore=-0.36	tscore=3.23
brucella-chr1	Prodigal_v2.60	CDS	524691	527033	344.5	-	0	ID=1_509	partial=00	start_type=ATG	rbs_motif=GGAGG	rbs_spacer=5-10bp	gc_cont=0.601	conf=99.99	score=344.53	cscore=329.88	sscore=14.65	rscore=11.64	uscore=-1.37	tscore=3.23
brucella-chr1	Prodigal_v2.60	CDS	527046	528524	205.8	-	0	ID=1_510	partial=00	start_type=ATG	rbs_motif=GGAG/GAGG	rbs_spacer=5-10bp	gc_cont=0.609	conf=99.99	score=205.85	cscore=191.59	sscore=14.25	rscore=9.25	uscore=0.56	tscore=3.23
brucella-chr1	Prodigal_v2.60	CDS	528530	528805	7.3	-	0	ID=1_511	partial=00	start_type=ATG	rbs_motif=GGAGG	rbs_spacer=5-10bp	gc_cont=0.558	conf=84.26	score=7.30	cscore=-7.81	sscore=15.11	rscore=11.64	uscore=1.39	tscore=3.23
brucella-chr1	Prodigal_v2.60	CDS	529073	530500	223.4	+	0	ID=1_512	partial=00	start_type=ATG	rbs_motif=GGAG/GAGG	rbs_spacer=5-10bp	gc_cont=0.612	conf=99.99	score=223.41	cscore=207.64	sscore=15.77	rscore=9.25	uscore=3.29	tscore=3.23
brucella-chr1	Prodigal_v2.60	CDS	530513	531331	126.8	+	0	ID=1_513	partial=00	start_type=ATG	rbs_motif=GGA/GAG/AGG	rbs_spacer=5-10bp	gc_cont=0.598	conf=100.00	score=126.80	cscore=116.97	sscore=9.83	rscore=2.88	uscore=2.57	tscore=3.23
brucella-chr1	Prodigal_v2.60	CDS	531414	532532	199.6	-	0	ID=1_514	partial=00	start_type=ATG	rbs_motif=AGGAG	rbs_spacer=5-10bp	gc_cont=0.587	conf=99.99	score=199.56	cscore=178.76	sscore=20.79	rscore=13.13	uscore=4.43	tscore=3.23
brucella-chr1	Prodigal_v2.60	CDS	532594	534162	253.4	-	0	ID=1_515	partial=00	start_type=ATG	rbs_motif=GGAG/GAGG	rbs_spacer=5-10bp	gc_cont=0.595	conf=99.99	score=253.39	cscore=240.66	sscore=12.73	rscore=9.25	uscore=-0.90	tscore=3.23
brucella-chr1	Prodigal_v2.60	CDS	534174	534722	84.5	-	0	ID=1_516	partial=00	start_type=ATG	rbs_motif=GGAGG	rbs_spacer=3-4bp	gc_cont=0.556	conf=100.00	score=84.52	cscore=72.15	sscore=12.36	rscore=12.56	uscore=-2.78	tscore=3.23
brucella-chr1	Prodigal_v2.60	CDS	535010	535651	99.5	-	0	ID=1_517	partial=00	start_type=ATG	rbs_motif=GGA/GAG/AGG	rbs_spacer=5-10bp	gc_cont=0.565	conf=100.00	score=99.51	cscore=92.05	sscore=7.47	rscore=2.88	uscore=0.06	tscore=3.23
brucella-chr1	Prodigal_v2.60	CDS	535648	536115	40.6	-	0	ID=1_518	partial=00	start_type=GTG	rbs_motif=None	rbs_spacer=None	gc_cont=0.588	conf=99.99	score=40.64	cscore=50.00	sscore=-9.36	rscore=-5.14	uscore=-0.19	tscore=-5.12
brucella-chr1	Prodigal_v2.60	CDS	536133	537029	138.8	-	0	ID=1_519	partial=00	start_type=GTG	rbs_motif=GGAGG	rbs_spacer=5-10bp	gc_cont=0.581	conf=100.00	score=138.78	cscore=131.90	sscore=6.88	rscore=11.64	uscore=1.01	tscore=-5.12
brucella-chr1	Prodigal_v2.60	CDS	537277	537822	20.4	+	0	ID=1_520	partial=00	start_type=ATG	rbs_motif=GGA/GAG/AGG	rbs_spacer=5-10bp	gc_cont=0.593	conf=99.10	score=20.45	cscore=11.35	sscore=9.10	rscore=2.88	uscore=2.98	tscore=3.23
brucella-chr1	Prodigal_v2.60	CDS	537845	539260	205.3	-	0	ID=1_521	partial=00	start_type=ATG	rbs_motif=GGAG/GAGG	rbs_spacer=5-10bp	gc_cont=0.624	conf=99.99	score=205.33	cscore=194.20	sscore=11.13	rscore=9.25	uscore=-0.70	tscore=3.23
brucella-chr1	Prodigal_v2.60	CDS	539713	540741	143	+	0	ID=1_522	partial=00	start_type=ATG	rbs_motif=AGGAGG	rbs_spacer=3-4bp	gc_cont=0.611	conf=100.00	score=142.98	cscore=125.20	sscore=17.77	rscore=13.58	uscore=0.96	tscore=3.23
brucella-chr1	Prodigal_v2.60	CDS	540997	542238	206.3	-	0	ID=1_523	partial=00	start_type=ATG	rbs_motif=4Base/6BMM	rbs_spacer=13-15bp	gc_cont=0.551	conf=99.99	score=206.32	cscore=205.95	sscore=0.37	rscore=-2.66	uscore=0.45	tscore=3.23
brucella-chr1	Prodigal_v2.60	CDS	542419	543516	162.4	-	0	ID=1_524	partial=00	start_type=ATG	rbs_motif=GGA/GAG/AGG	rbs_spacer=5-10bp	gc_cont=0.530	conf=100.00	score=162.39	cscore=155.09	sscore=7.31	rscore=2.88	uscore=1.84	tscore=3.23
brucella-chr1	Prodigal_v2.60	CDS	544308	545084	130.7	+	0	ID=1_525	partial=00	start_type=ATG	rbs_motif=GGA/GAG/AGG	rbs_spacer=11-12bp	gc_cont=0.550	conf=100.00	score=130.68	cscore=128.66	sscore=2.03	rscore=-0.24	uscore=-0.97	tscore=3.23
brucella-chr1	Prodigal_v2.60	CDS	545281	546108	114.6	-	0	ID=1_526	partial=00	start_type=ATG	rbs_motif=GGA/GAG/AGG	rbs_spacer=5-10bp	gc_cont=0.623	conf=100.00	score=114.57	cscore=106.47	sscore=8.10	rscore=2.88	uscore=0.72	tscore=3.23
brucella-chr1	Prodigal_v2.60	CDS	546110	546991	131.9	-	0	ID=1_527	partial=00	start_type=ATG	rbs_motif=AGGAG	rbs_spacer=5-10bp	gc_cont=0.611	conf=100.00	score=131.89	cscore=115.39	sscore=16.49	rscore=13.13	uscore=0.13	tscore=3.23
brucella-chr1	Prodigal_v2.60	CDS	547078	548325	144.1	-	0	ID=1_528	partial=00	start_type=TTG	rbs_motif=GGA/GAG/AGG	rbs_spacer=5-10bp	gc_cont=0.587	conf=100.00	score=144.11	cscore=148.95	sscore=-4.84	rscore=2.88	uscore=-0.13	tscore=-6.94
brucella-chr1	Prodigal_v2.60	CDS	548866	549573	99.4	-	0	ID=1_529	partial=00	start_type=ATG	rbs_motif=GGAG/GAGG	rbs_spacer=5-10bp	gc_cont=0.627	conf=100.00	score=99.41	cscore=87.11	sscore=12.31	rscore=9.25	uscore=-1.36	tscore=3.23
brucella-chr1	Prodigal_v2.60	CDS	549560	549979	68.8	-	0	ID=1_530	partial=00	start_type=ATG	rbs_motif=AGGA	rbs_spacer=5-10bp	gc_cont=0.617	conf=100.00	score=68.76	cscore=58.28	sscore=10.48	rscore=8.09	uscore=-0.20	tscore=3.23
brucella-chr1	Prodigal_v2.60	CDS	550101	550991	96.7	+	0	ID=1_531	partial=00	start_type=ATG	rbs_motif=GGA/GAG/AGG	rbs_spacer=5-10bp	gc_cont=0.598	conf=100.00	score=96.65	cscore=88.31	sscore=8.34	rscore=2.88	uscore=2.23	tscore=3.23
brucella-chr1	Prodigal_v2.60	CDS	551082	551267	29	+	0	ID=1_532	partial=00	start_type=ATG	rbs_motif=AGGAG	rbs_spacer=5-10bp	gc_cont=0.495	conf=99.87	score=29.04	cscore=16.61	sscore=12.43	rscore=9.61	uscore=0.45	tscore=2.37
brucella-chr1	Prodigal_v2.60	CDS	551359	552033	49.4	+	0	ID=1_533	partial=00	start_type=ATG	rbs_motif=None	rbs_spacer=None	gc_cont=0.520	conf=100.00	score=49.35	cscore=52.63	sscore=-3.27	rscore=-5.14	uscore=-1.37	tscore=3.23
brucella-chr1	Prodigal_v2.60	CDS	552163	552882	88.4	+	0	ID=1_534	partial=00	start_type=ATG	rbs_motif=None	rbs_spacer=None	gc_cont=0.567	conf=100.00	score=88.37	cscore=89.00	sscore=-0.64	rscore=-5.14	uscore=1.27	tscore=3.23
brucella-chr1	Prodigal_v2.60	CDS	552891	553592	75	+	0	ID=1_535	partial=00	start_type=ATG	rbs_motif=GGA/GAG/AGG	rbs_spacer=5-10bp	gc_cont=0.573	conf=100.00	score=74.96	cscore=67.85	sscore=7.10	rscore=2.88	uscore=-0.20	tscore=3.23
brucella-chr1	Prodigal_v2.60	CDS	553738	555015	183.5	+	0	ID=1_536	partial=00	start_type=ATG	rbs_motif=AGGAG	rbs_spacer=5-10bp	gc_cont=0.585	conf=99.99	score=183.53	cscore=166.59	sscore=16.93	rscore=13.13	uscore=0.57	tscore=3.23
brucella-chr1	Prodigal_v2.60	CDS	555091	555507	70.7	-	0	ID=1_537	partial=00	start_type=ATG	rbs_motif=GGAG/GAGG	rbs_spacer=5-10bp	gc_cont=0.523	conf=100.00	score=70.68	cscore=59.50	sscore=11.18	rscore=9.25	uscore=-0.65	tscore=3.23
brucella-chr1	Prodigal_v2.60	CDS	556029	559544	503.9	+	0	ID=1_538	partial=00	start_type=ATG	rbs_motif=AGGAG/GGAGG	rbs_spacer=11-12bp	gc_cont=0.608	conf=99.99	score=503.89	cscore=497.73	sscore=6.16	rscore=3.57	uscore=-0.64	tscore=3.23
brucella-chr1	Prodigal_v2.60	CDS	559581	560222	87.8	-	0	ID=1_539	partial=00	start_type=ATG	rbs_motif=GGA/GAG/AGG	rbs_spacer=3-4bp	gc_cont=0.586	conf=100.00	score=87.79	cscore=86.58	sscore=1.21	rscore=-2.59	uscore=1.22	tscore=3.23
brucella-chr1	Prodigal_v2.60	CDS	560452	561402	134.6	+	0	ID=1_540	partial=00	start_type=ATG	rbs_motif=GGA/GAG/AGG	rbs_spacer=5-10bp	gc_cont=0.590	conf=100.00	score=134.64	cscore=128.51	sscore=6.13	rscore=2.88	uscore=0.01	tscore=3.23
brucella-chr1	Prodigal_v2.60	CDS	561493	561948	58.6	-	0	ID=1_541	partial=00	start_type=ATG	rbs_motif=AGGAG	rbs_spacer=5-10bp	gc_cont=0.583	conf=100.00	score=58.58	cscore=40.59	sscore=17.99	rscore=13.13	uscore=2.28	tscore=3.23
brucella-chr1	Prodigal_v2.60	CDS	562202	562555	38	+	0	ID=1_542	partial=00	start_type=ATG	rbs_motif=GGA/GAG/AGG	rbs_spacer=5-10bp	gc_cont=0.585	conf=99.98	score=37.97	cscore=31.78	sscore=6.19	rscore=2.88	uscore=0.07	tscore=3.23
brucella-chr1	Prodigal_v2.60	CDS	562552	563646	161.4	+	0	ID=1_543	partial=00	start_type=ATG	rbs_motif=GGA/GAG/AGG	rbs_spacer=5-10bp	gc_cont=0.605	conf=100.00	score=161.42	cscore=153.94	sscore=7.48	rscore=2.88	uscore=0.07	tscore=3.23
brucella-chr1	Prodigal_v2.60	CDS	563648	565003	205.6	-	0	ID=1_544	partial=00	start_type=ATG	rbs_motif=GGA/GAG/AGG	rbs_spacer=5-10bp	gc_cont=0.600	conf=99.99	score=205.63	cscore=200.23	sscore=5.39	rscore=2.88	uscore=-0.72	tscore=3.23
brucella-chr1	Prodigal_v2.60	CDS	565190	565672	32.2	-	0	ID=1_545	partial=00	start_type=ATG	rbs_motif=None	rbs_spacer=None	gc_cont=0.598	conf=99.94	score=32.25	cscore=31.15	sscore=1.10	rscore=-5.14	uscore=2.13	tscore=3.23
brucella-chr1	Prodigal_v2.60	CDS	565709	565975	43.4	-	0	ID=1_546	partial=00	start_type=ATG	rbs_motif=AGGAG	rbs_spacer=5-10bp	gc_cont=0.543	conf=100.00	score=43.35	cscore=25.05	sscore=18.30	rscore=13.13	uscore=1.93	tscore=3.23
brucella-chr1	Prodigal_v2.60	CDS	566062	567072	116.3	-	0	ID=1_547	partial=00	start_type=GTG	rbs_motif=AGGAG	rbs_spacer=5-10bp	gc_cont=0.602	conf=100.00	score=116.34	cscore=109.82	sscore=6.53	rscore=13.13	uscore=-1.49	tscore=-5.12
brucella-chr1	Prodigal_v2.60	CDS	567169	568260	171.6	-	0	ID=1_548	partial=00	start_type=ATG	rbs_motif=GGAG/GAGG	rbs_spacer=5-10bp	gc_cont=0.610	conf=100.00	score=171.56	cscore=160.29	sscore=11.28	rscore=9.25	uscore=-0.55	tscore=3.23
brucella-chr1	Prodigal_v2.60	CDS	568687	569883	181.7	+	0	ID=1_549	partial=00	start_type=ATG	rbs_motif=GGA/GAG/AGG	rbs_spacer=5-10bp	gc_cont=0.595	conf=99.99	score=181.71	cscore=175.82	sscore=5.90	rscore=2.88	uscore=-0.22	tscore=3.23
brucella-chr1	Prodigal_v2.60	CDS	570252	570644	49.7	+	0	ID=1_550	partial=00	start_type=ATG	rbs_motif=GGAGG	rbs_spacer=5-10bp	gc_cont=0.570	conf=100.00	score=49.74	cscore=35.45	sscore=14.28	rscore=11.64	uscore=0.06	tscore=3.23
brucella-chr1	Prodigal_v2.60	CDS	570685	571707	153.1	-	0	ID=1_551	partial=00	start_type=TTG	rbs_motif=GGAG/GAGG	rbs_spacer=5-10bp	gc_cont=0.585	conf=100.00	score=153.09	cscore=150.19	sscore=2.90	rscore=9.25	uscore=-0.67	tscore=-6.94
brucella-chr1	Prodigal_v2.60	CDS	571709	572647	116.4	-	0	ID=1_552	partial=00	start_type=ATG	rbs_motif=None	rbs_spacer=None	gc_cont=0.579	conf=100.00	score=116.45	cscore=115.26	sscore=1.18	rscore=-5.14	uscore=1.86	tscore=3.23
brucella-chr1	Prodigal_v2.60	CDS	572652	573863	191	-	0	ID=1_553	partial=00	start_type=ATG	rbs_motif=GGAGG	rbs_spacer=5-10bp	gc_cont=0.597	conf=99.99	score=190.99	cscore=176.52	sscore=14.47	rscore=11.64	uscore=0.25	tscore=3.23
brucella-chr1	Prodigal_v2.60	CDS	574466	575008	67.4	+	0	ID=1_554	partial=00	start_type=ATG	rbs_motif=GGAG/GAGG	rbs_spacer=5-10bp	gc_cont=0.613	conf=100.00	score=67.42	cscore=53.26	sscore=14.16	rscore=9.25	uscore=1.68	tscore=3.23
brucella-chr1	Prodigal_v2.60	CDS	575138	576454	195.4	-	0	ID=1_555	partial=00	start_type=ATG	rbs_motif=AGGAGG	rbs_spacer=3-4bp	gc_cont=0.610	conf=99.99	score=195.39	cscore=180.13	sscore=15.27	rscore=13.58	uscore=-0.89	tscore=3.23
brucella-chr1	Prodigal_v2.60	CDS	576587	577546	103.6	+	0	ID=1_556	partial=00	start_type=GTG	rbs_motif=GGA/GAG/AGG	rbs_spacer=5-10bp	gc_cont=0.567	conf=100.00	score=103.60	cscore=103.22	sscore=0.37	rscore=2.88	uscore=2.61	tscore=-5.12
brucella-chr1	Prodigal_v2.60	CDS	577474	579366	215.6	-	0	ID=1_557	partial=00	start_type=ATG	rbs_motif=GGA/GAG/AGG	rbs_spacer=3-4bp	gc_cont=0.583	conf=99.99	score=215.64	cscore=213.19	sscore=2.45	rscore=-2.59	uscore=2.46	tscore=3.23
brucella-chr1	Prodigal_v2.60	CDS	579632	580474	90.3	+	0	ID=1_558	partial=00	start_type=ATG	rbs_motif=GGA/GAG/AGG	rbs_spacer=5-10bp	gc_cont=0.581	conf=100.00	score=90.26	cscore=83.38	sscore=6.89	rscore=2.88	uscore=0.77	tscore=3.23
brucella-chr1	Prodigal_v2.60	CDS	580904	581071	7.2	+	0	ID=1_559	partial=00	start_type=ATG	rbs_motif=AGGAG	rbs_spacer=5-10bp	gc_cont=0.536	conf=83.84	score=7.16	cscore=-2.44	sscore=9.61	rscore=8.67	uscore=-0.04	tscore=2.13
brucella-chr1	Prodigal_v2.60	CDS	581182	584337	541.3	-	0	ID=1_560	partial=00	start_type=ATG	rbs_motif=AGxAGG/AGGxGG	rbs_spacer=5-10bp	gc_cont=0.602	conf=99.99	score=541.34	cscore=530.22	sscore=11.12	rscore=4.87	uscore=1.73	tscore=3.23
brucella-chr1	Prodigal_v2.60	CDS	584334	585527	169.9	-	0	ID=1_561	partial=00	start_type=ATG	rbs_motif=3Base/5BMM	rbs_spacer=13-15bp	gc_cont=0.601	conf=100.00	score=169.91	cscore=170.07	sscore=-0.17	rscore=-4.45	uscore=1.71	tscore=3.23
brucella-chr1	Prodigal_v2.60	CDS	585700	586329	87.7	+	0	ID=1_562	partial=00	start_type=ATG	rbs_motif=GGA/GAG/AGG	rbs_spacer=5-10bp	gc_cont=0.563	conf=100.00	score=87.74	cscore=80.21	sscore=7.53	rscore=2.88	uscore=1.41	tscore=3.23
brucella-chr1	Prodigal_v2.60	CDS	586680	588425	285.7	+	0	ID=1_563	partial=00	start_type=ATG	rbs_motif=GGAG/GAGG	rbs_spacer=5-10bp	gc_cont=0.593	conf=99.99	score=285.68	cscore=274.35	sscore=11.33	rscore=9.25	uscore=-0.50	tscore=3.23
brucella-chr1	Prodigal_v2.60	CDS	588451	589323	78.6	+	0	ID=1_564	partial=00	start_type=ATG	rbs_motif=GGAG/GAGG	rbs_spacer=5-10bp	gc_cont=0.592	conf=100.00	score=78.61	cscore=65.99	sscore=12.62	rscore=9.25	uscore=-0.86	tscore=3.23
brucella-chr1	Prodigal_v2.60	CDS	589296	590045	85.2	-	0	ID=1_565	partial=00	start_type=ATG	rbs_motif=None	rbs_spacer=None	gc_cont=0.603	conf=100.00	score=85.18	cscore=80.65	sscore=4.53	rscore=-5.14	uscore=-0.19	tscore=3.23
brucella-chr1	Prodigal_v2.60	CDS	590042	591103	146.2	-	0	ID=1_566	partial=00	start_type=ATG	rbs_motif=AGGA	rbs_spacer=5-10bp	gc_cont=0.588	conf=100.00	score=146.22	cscore=136.42	sscore=9.80	rscore=8.09	uscore=-0.87	tscore=3.23
brucella-chr1	Prodigal_v2.60	CDS	591339	592988	215.2	-	0	ID=1_567	partial=00	start_type=ATG	rbs_motif=GGAG/GAGG	rbs_spacer=5-10bp	gc_cont=0.607	conf=99.99	score=215.17	cscore=201.58	sscore=13.59	rscore=9.25	uscore=1.76	tscore=3.23
brucella-chr1	Prodigal_v2.60	CDS	593139	593591	56.8	+	0	ID=1_568	partial=00	start_type=ATG	rbs_motif=GGAG/GAGG	rbs_spacer=5-10bp	gc_cont=0.563	conf=100.00	score=56.82	cscore=41.99	sscore=14.83	rscore=9.25	uscore=2.35	tscore=3.23
brucella-chr1	Prodigal_v2.60	CDS	593779	595275	190.4	+	0	ID=1_569	partial=00	start_type=ATG	rbs_motif=GGAG/GAGG	rbs_spacer=5-10bp	gc_cont=0.609	conf=99.99	score=190.38	cscore=176.60	sscore=13.78	rscore=9.25	uscore=1.96	tscore=3.23
brucella-chr1	Prodigal_v2.60	CDS	595279	596589	196.9	+	0	ID=1_570	partial=00	start_type=ATG	rbs_motif=GGAG/GAGG	rbs_spacer=5-10bp	gc_cont=0.609	conf=99.99	score=196.89	cscore=182.28	sscore=14.61	rscore=9.25	uscore=0.89	tscore=3.23
brucella-chr1	Prodigal_v2.60	CDS	596634	597023	50.2	-	0	ID=1_571	partial=00	start_type=ATG	rbs_motif=None	rbs_spacer=None	gc_cont=0.610	conf=100.00	score=50.22	cscore=45.01	sscore=5.21	rscore=-5.14	uscore=0.68	tscore=3.23
brucella-chr1	Prodigal_v2.60	CDS	597020	597703	79	-	0	ID=1_572	partial=00	start_type=ATG	rbs_motif=GGA/GAG/AGG	rbs_spacer=5-10bp	gc_cont=0.550	conf=100.00	score=79.01	cscore=71.71	sscore=7.30	rscore=2.88	uscore=1.84	tscore=3.23
brucella-chr1	Prodigal_v2.60	CDS	597922	599169	192.7	+	0	ID=1_573	partial=00	start_type=ATG	rbs_motif=AGGAG	rbs_spacer=5-10bp	gc_cont=0.599	conf=99.99	score=192.69	cscore=175.46	sscore=17.22	rscore=13.13	uscore=0.86	tscore=3.23
brucella-chr1	Prodigal_v2.60	CDS	599221	600690	226.1	+	0	ID=1_574	partial=00	start_type=ATG	rbs_motif=GGA/GAG/AGG	rbs_spacer=5-10bp	gc_cont=0.599	conf=99.99	score=226.08	cscore=215.92	sscore=10.16	rscore=2.88	uscore=3.33	tscore=3.23
brucella-chr1	Prodigal_v2.60	CDS	600695	600820	1.8	+	0	ID=1_575	partial=00	start_type=ATG	rbs_motif=AGGAG	rbs_spacer=5-10bp	gc_cont=0.563	conf=59.96	score=1.76	cscore=-4.77	sscore=6.52	rscore=6.46	uscore=-2.26	tscore=1.59
brucella-chr1	Prodigal_v2.60	CDS	600813	603944	516	-	0	ID=1_576	partial=00	start_type=GTG	rbs_motif=AGGA/GGAG/GAGG	rbs_spacer=11-12bp	gc_cont=0.604	conf=99.99	score=515.98	cscore=517.16	sscore=-1.18	rscore=2.89	uscore=-0.07	tscore=-5.12
brucella-chr1	Prodigal_v2.60	CDS	603959	605110	163.9	-	0	ID=1_577	partial=00	start_type=ATG	rbs_motif=GGAGG	rbs_spacer=5-10bp	gc_cont=0.605	conf=100.00	score=163.93	cscore=153.41	sscore=10.52	rscore=11.64	uscore=-3.70	tscore=3.23
brucella-chr1	Prodigal_v2.60	CDS	605467	607020	197	+	0	ID=1_578	partial=00	start_type=ATG	rbs_motif=GGA/GAG/AGG	rbs_spacer=5-10bp	gc_cont=0.584	conf=99.99	score=197.03	cscore=190.63	sscore=6.40	rscore=2.88	uscore=0.28	tscore=3.23
brucella-chr1	Prodigal_v2.60	CDS	607377	608003	84.9	-	0	ID=1_579	partial=00	start_type=ATG	rbs_motif=GGA/GAG/AGG	rbs_spacer=11-12bp	gc_cont=0.573	conf=100.00	score=84.89	cscore=78.32	sscore=6.57	rscore=-0.24	uscore=2.05	tscore=3.23
brucella-chr1	Prodigal_v2.60	CDS	608000	608698	57.7	-	0	ID=1_580	partial=00	start_type=ATG	rbs_motif=3Base/5BMM	rbs_spacer=13-15bp	gc_cont=0.634	conf=100.00	score=57.72	cscore=60.34	sscore=-2.62	rscore=-4.45	uscore=-1.40	tscore=3.23
brucella-chr1	Prodigal_v2.60	CDS	608658	609146	56.8	-	0	ID=1_581	partial=00	start_type=ATG	rbs_motif=GGAG/GAGG	rbs_spacer=5-10bp	gc_cont=0.591	conf=100.00	score=56.79	cscore=42.70	sscore=14.09	rscore=9.25	uscore=0.50	tscore=3.23
brucella-chr1	Prodigal_v2.60	CDS	609162	610874	274.9	-	0	ID=1_582	partial=00	start_type=ATG	rbs_motif=GGAG/GAGG	rbs_spacer=5-10bp	gc_cont=0.604	conf=99.99	score=274.86	cscore=260.40	sscore=14.46	rscore=9.25	uscore=0.90	tscore=3.23
brucella-chr1	Prodigal_v2.60	CDS	610893	611198	46.5	-	0	ID=1_583	partial=00	start_type=ATG	rbs_motif=AGGA	rbs_spacer=5-10bp	gc_cont=0.582	conf=100.00	score=46.51	cscore=34.83	sscore=11.68	rscore=8.09	uscore=-0.79	tscore=3.23
brucella-chr1	Prodigal_v2.60	CDS	611211	611306	3.5	-	0	ID=1_584	partial=00	start_type=ATG	rbs_motif=GGA/GAG/AGG	rbs_spacer=5-10bp	gc_cont=0.552	conf=69.31	score=3.54	cscore=1.06	sscore=2.48	rscore=1.07	uscore=0.20	tscore=1.20
brucella-chr1	Prodigal_v2.60	CDS	611365	611667	49.1	-	0	ID=1_585	partial=00	start_type=ATG	rbs_motif=AGGA	rbs_spacer=5-10bp	gc_cont=0.597	conf=100.00	score=49.14	cscore=36.98	sscore=12.16	rscore=8.09	uscore=0.84	tscore=3.23
brucella-chr1	Prodigal_v2.60	CDS	611820	612662	80.4	-	0	ID=1_586	partial=00	start_type=ATG	rbs_motif=None	rbs_spacer=None	gc_cont=0.619	conf=100.00	score=80.42	cscore=81.91	sscore=-1.49	rscore=-5.14	uscore=1.07	tscore=3.23
brucella-chr1	Prodigal_v2.60	CDS	613254	613643	26	-	0	ID=1_587	partial=00	start_type=ATG	rbs_motif=GGA/GAG/AGG	rbs_spacer=5-10bp	gc_cont=0.531	conf=99.75	score=25.99	cscore=17.37	sscore=8.62	rscore=2.88	uscore=3.15	tscore=3.23
brucella-chr1	Prodigal_v2.60	CDS	614859	615038	9.3	-	0	ID=1_588	partial=00	start_type=GTG	rbs_motif=GGAG/GAGG	rbs_spacer=5-10bp	gc_cont=0.556	conf=89.51	score=9.33	cscore=10.15	sscore=-0.83	rscore=6.55	uscore=0.51	tscore=-7.23
brucella-chr1	Prodigal_v2.60	CDS	615626	616990	97.8	-	0	ID=1_589	partial=00	start_type=ATG	rbs_motif=AGxAGG/AGGxGG	rbs_spacer=5-10bp	gc_cont=0.548	conf=100.00	score=97.83	cscore=89.30	sscore=8.53	rscore=4.87	uscore=1.08	tscore=3.23
brucella-chr1	Prodigal_v2.60	CDS	617548	618165	40.3	-	0	ID=1_590	partial=00	start_type=ATG	rbs_motif=GGxGG	rbs_spacer=5-10bp	gc_cont=0.581	conf=99.99	score=40.29	cscore=38.90	sscore=1.39	rscore=-4.36	uscore=2.51	tscore=3.23
brucella-chr1	Prodigal_v2.60	CDS	618964	619386	31.8	-	0	ID=1_591	partial=00	start_type=ATG	rbs_motif=3Base/5BMM	rbs_spacer=13-15bp	gc_cont=0.563	conf=99.93	score=31.77	cscore=32.32	sscore=-0.55	rscore=-4.45	uscore=0.67	tscore=3.23
brucella-chr1	Prodigal_v2.60	CDS	619481	621247	122.6	-	0	ID=1_592	partial=00	start_type=ATG	rbs_motif=GGAG/GAGG	rbs_spacer=5-10bp	gc_cont=0.556	conf=100.00	score=122.61	cscore=110.31	sscore=12.30	rscore=9.25	uscore=0.47	tscore=3.23
brucella-chr1	Prodigal_v2.60	CDS	621490	621729	17.8	+	0	ID=1_593	partial=00	start_type=ATG	rbs_motif=GGA/GAG/AGG	rbs_spacer=5-10bp	gc_cont=0.579	conf=98.36	score=17.80	cscore=11.22	sscore=6.58	rscore=2.73	uscore=0.78	tscore=3.06
brucella-chr1	Prodigal_v2.60	CDS	621952	623241	206.8	+	0	ID=1_594	partial=00	start_type=ATG	rbs_motif=AGxAGG/AGGxGG	rbs_spacer=5-10bp	gc_cont=0.610	conf=99.99	score=206.81	cscore=200.36	sscore=6.45	rscore=4.87	uscore=-1.00	tscore=3.23
brucella-chr1	Prodigal_v2.60	CDS	623512	623952	49.6	+	0	ID=1_595	partial=00	start_type=ATG	rbs_motif=4Base/6BMM	rbs_spacer=13-15bp	gc_cont=0.553	conf=100.00	score=49.61	cscore=48.52	sscore=1.08	rscore=-2.66	uscore=1.16	tscore=3.23
brucella-chr1	Prodigal_v2.60	CDS	624027	625319	211.9	+	0	ID=1_596	partial=00	start_type=ATG	rbs_motif=AGGAG	rbs_spacer=5-10bp	gc_cont=0.619	conf=99.99	score=211.90	cscore=194.25	sscore=17.65	rscore=13.13	uscore=1.29	tscore=3.23
brucella-chr1	Prodigal_v2.60	CDS	625326	625808	64	+	0	ID=1_597	partial=00	start_type=ATG	rbs_motif=GGA/GAG/AGG	rbs_spacer=5-10bp	gc_cont=0.590	conf=100.00	score=63.98	cscore=56.08	sscore=7.90	rscore=2.88	uscore=0.58	tscore=3.23
brucella-chr1	Prodigal_v2.60	CDS	625815	626288	52.2	+	0	ID=1_598	partial=00	start_type=ATG	rbs_motif=GGA/GAG/AGG	rbs_spacer=5-10bp	gc_cont=0.586	conf=100.00	score=52.19	cscore=45.40	sscore=6.78	rscore=2.88	uscore=-0.54	tscore=3.23
brucella-chr1	Prodigal_v2.60	CDS	626400	626618	36.9	+	0	ID=1_599	partial=00	start_type=ATG	rbs_motif=GGA/GAG/AGG	rbs_spacer=5-10bp	gc_cont=0.525	conf=99.98	score=36.88	cscore=29.59	sscore=7.29	rscore=2.49	uscore=2.00	tscore=2.79
brucella-chr1	Prodigal_v2.60	CDS	626652	627278	79.6	+	0	ID=1_600	partial=00	start_type=ATG	rbs_motif=AGGA/GGAG/GAGG	rbs_spacer=11-12bp	gc_cont=0.612	conf=100.00	score=79.62	cscore=73.11	sscore=6.52	rscore=2.89	uscore=-0.52	tscore=3.23
brucella-chr1	Prodigal_v2.60	CDS	627288	627503	8.5	+	0	ID=1_601	partial=00	start_type=ATG	rbs_motif=3Base/5BMM	rbs_spacer=13-15bp	gc_cont=0.597	conf=87.47	score=8.45	cscore=8.96	sscore=-0.51	rscore=-5.23	uscore=0.79	tscore=2.75
brucella-chr1	Prodigal_v2.60	CDS	628776	629327	28.9	+	0	ID=1_602	partial=00	start_type=GTG	rbs_motif=GGAGG	rbs_spacer=5-10bp	gc_cont=0.480	conf=99.87	score=28.90	cscore=20.85	sscore=8.05	rscore=11.64	uscore=2.19	tscore=-5.12
brucella-chr1	Prodigal_v2.60	CDS	629726	631003	168.5	-	0	ID=1_603	partial=00	start_type=ATG	rbs_motif=None	rbs_spacer=None	gc_cont=0.584	conf=100.00	score=168.53	cscore=170.25	sscore=-1.72	rscore=-5.14	uscore=-0.94	tscore=3.23
brucella-chr1	Prodigal_v2.60	CDS	631017	631862	131.7	-	0	ID=1_604	partial=00	start_type=ATG	rbs_motif=AGGAG	rbs_spacer=5-10bp	gc_cont=0.589	conf=100.00	score=131.68	cscore=115.12	sscore=16.56	rscore=13.13	uscore=-0.65	tscore=3.23
brucella-chr1	Prodigal_v2.60	CDS	631903	632637	120.4	-	0	ID=1_605	partial=00	start_type=ATG	rbs_motif=GGAGG	rbs_spacer=5-10bp	gc_cont=0.615	conf=100.00	score=120.40	cscore=103.01	sscore=17.40	rscore=11.64	uscore=1.29	tscore=3.23
brucella-chr1	Prodigal_v2.60	CDS	632641	632739	5.4	-	0	ID=1_606	partial=00	start_type=ATG	rbs_motif=GGAGG	rbs_spacer=5-10bp	gc_cont=0.525	conf=77.54	score=5.39	cscore=1.67	sscore=3.72	rscore=4.47	uscore=-3.24	tscore=1.24
brucella-chr1	Prodigal_v2.60	CDS	632742	633821	128.6	-	0	ID=1_607	partial=00	start_type=ATG	rbs_motif=AGGAG	rbs_spacer=5-10bp	gc_cont=0.606	conf=100.00	score=128.62	cscore=109.96	sscore=18.65	rscore=13.13	uscore=1.04	tscore=3.23
brucella-chr1	Prodigal_v2.60	CDS	633814	634158	46.1	-	0	ID=1_608	partial=00	start_type=ATG	rbs_motif=GGAG/GAGG	rbs_spacer=5-10bp	gc_cont=0.510	conf=100.00	score=46.13	cscore=32.35	sscore=13.77	rscore=9.25	uscore=-0.28	tscore=3.23
brucella-chr1	Prodigal_v2.60	CDS	634155	635273	144.5	-	0	ID=1_609	partial=00	start_type=ATG	rbs_motif=GGxGG	rbs_spacer=5-10bp	gc_cont=0.597	conf=100.00	score=144.45	cscore=142.33	sscore=2.12	rscore=-4.36	uscore=2.00	tscore=3.23
brucella-chr1	Prodigal_v2.60	CDS	635276	636367	169.3	-	0	ID=1_610	partial=00	start_type=ATG	rbs_motif=GGA/GAG/AGG	rbs_spacer=11-12bp	gc_cont=0.603	conf=100.00	score=169.30	cscore=165.70	sscore=3.60	rscore=-0.24	uscore=-0.59	tscore=3.23
brucella-chr1	Prodigal_v2.60	CDS	636375	637250	136	-	0	ID=1_611	partial=00	start_type=ATG	rbs_motif=GGAG/GAGG	rbs_spacer=5-10bp	gc_cont=0.596	conf=100.00	score=135.97	cscore=121.31	sscore=14.67	rscore=9.25	uscore=0.94	tscore=3.23
brucella-chr1	Prodigal_v2.60	CDS	637253	638146	148.2	-	0	ID=1_612	partial=00	start_type=ATG	rbs_motif=GGA/GAG/AGG	rbs_spacer=5-10bp	gc_cont=0.587	conf=100.00	score=148.24	cscore=142.15	sscore=6.10	rscore=2.88	uscore=-0.02	tscore=3.23
brucella-chr1	Prodigal_v2.60	CDS	638237	639556	220.5	-	0	ID=1_613	partial=00	start_type=ATG	rbs_motif=AGGAG	rbs_spacer=5-10bp	gc_cont=0.577	conf=99.99	score=220.54	cscore=206.74	sscore=13.80	rscore=13.13	uscore=-1.91	tscore=3.23
brucella-chr1	Prodigal_v2.60	CDS	639704	640483	100.9	+	0	ID=1_614	partial=00	start_type=TTG	rbs_motif=None	rbs_spacer=None	gc_cont=0.603	conf=100.00	score=100.91	cscore=111.53	sscore=-10.63	rscore=-5.14	uscore=1.45	tscore=-6.94
brucella-chr1	Prodigal_v2.60	CDS	640541	641389	96.5	+	0	ID=1_615	partial=00	start_type=ATG	rbs_motif=AGGAG	rbs_spacer=5-10bp	gc_cont=0.598	conf=100.00	score=96.53	cscore=76.22	sscore=20.31	rscore=13.13	uscore=3.29	tscore=3.23
brucella-chr1	Prodigal_v2.60	CDS	641386	641496	0.7	+	0	ID=1_616	partial=00	start_type=ATG	rbs_motif=GGA/GAG/AGG	rbs_spacer=3-4bp	gc_cont=0.622	conf=54.15	score=0.72	cscore=-1.51	sscore=2.24	rscore=-6.00	uscore=0.05	tscore=1.40
brucella-chr1	Prodigal_v2.60	CDS	641442	641996	64.2	-	0	ID=1_617	partial=00	start_type=ATG	rbs_motif=AGGA	rbs_spacer=5-10bp	gc_cont=0.578	conf=100.00	score=64.24	cscore=51.32	sscore=12.92	rscore=8.09	uscore=0.43	tscore=3.23
brucella-chr1	Prodigal_v2.60	CDS	642007	645009	441.3	-	0	ID=1_618	partial=00	start_type=ATG	rbs_motif=GGAG/GAGG	rbs_spacer=5-10bp	gc_cont=0.615	conf=99.99	score=441.28	cscore=427.26	sscore=14.02	rscore=9.25	uscore=0.25	tscore=3.23
brucella-chr1	Prodigal_v2.60	CDS	645006	645311	41.7	-	0	ID=1_619	partial=00	start_type=ATG	rbs_motif=GGAG/GAGG	rbs_spacer=5-10bp	gc_cont=0.588	conf=99.99	score=41.70	cscore=26.45	sscore=15.25	rscore=9.25	uscore=1.69	tscore=3.23
brucella-chr1	Prodigal_v2.60	CDS	645330	646583	163.5	-	0	ID=1_620	partial=00	start_type=ATG	rbs_motif=GGxGG	rbs_spacer=5-10bp	gc_cont=0.599	conf=100.00	score=163.54	cscore=164.86	sscore=-1.32	rscore=-4.36	uscore=0.46	tscore=3.23
brucella-chr1	Prodigal_v2.60	CDS	646910	648175	190	+	0	ID=1_621	partial=00	start_type=GTG	rbs_motif=GGA/GAG/AGG	rbs_spacer=5-10bp	gc_cont=0.607	conf=99.99	score=190.02	cscore=188.92	sscore=1.10	rscore=2.88	uscore=3.34	tscore=-5.12
brucella-chr1	Prodigal_v2.60	CDS	648480	649130	41.3	+	0	ID=1_622	partial=00	start_type=ATG	rbs_motif=GGAG/GAGG	rbs_spacer=5-10bp	gc_cont=0.458	conf=99.99	score=41.32	cscore=30.69	sscore=10.64	rscore=9.25	uscore=-1.19	tscore=3.23
brucella-chr1	Prodigal_v2.60	CDS	649301	650230	150.4	+	0	ID=1_623	partial=00	start_type=ATG	rbs_motif=GGA/GAG/AGG	rbs_spacer=5-10bp	gc_cont=0.565	conf=100.00	score=150.36	cscore=141.88	sscore=8.48	rscore=2.88	uscore=2.36	tscore=3.23
brucella-chr1	Prodigal_v2.60	CDS	650252	651463	137.2	+	0	ID=1_624	partial=00	start_type=TTG	rbs_motif=GGA/GAG/AGG	rbs_spacer=5-10bp	gc_cont=0.623	conf=100.00	score=137.20	cscore=137.71	sscore=-0.50	rscore=2.88	uscore=2.51	tscore=-6.94
brucella-chr1	Prodigal_v2.60	CDS	651460	652398	116.6	+	0	ID=1_625	partial=00	start_type=ATG	rbs_motif=AGxAGG/AGGxGG	rbs_spacer=5-10bp	gc_cont=0.635	conf=100.00	score=116.58	cscore=106.16	sscore=10.42	rscore=4.87	uscore=1.02	tscore=3.23
brucella-chr1	Prodigal_v2.60	CDS	652395	653141	113.7	+	0	ID=1_626	partial=00	start_type=ATG	rbs_motif=GGA/GAG/AGG	rbs_spacer=5-10bp	gc_cont=0.612	conf=100.00	score=113.69	cscore=105.86	sscore=7.83	rscore=2.88	uscore=0.42	tscore=3.23
brucella-chr1	Prodigal_v2.60	CDS	653247	653696	60.9	+	0	ID=1_627	partial=00	start_type=ATG	rbs_motif=GGAG/GAGG	rbs_spacer=5-10bp	gc_cont=0.587	conf=100.00	score=60.91	cscore=48.91	sscore=12.00	rscore=9.25	uscore=-0.47	tscore=3.23
brucella-chr1	Prodigal_v2.60	CDS	653676	656156	392.6	-	0	ID=1_628	partial=00	start_type=ATG	rbs_motif=GGA/GAG/AGG	rbs_spacer=5-10bp	gc_cont=0.623	conf=99.99	score=392.61	cscore=384.15	sscore=8.46	rscore=2.88	uscore=2.34	tscore=3.23
brucella-chr1	Prodigal_v2.60	CDS	656255	658366	273.2	-	0	ID=1_629	partial=00	start_type=ATG	rbs_motif=GGAG/GAGG	rbs_spacer=5-10bp	gc_cont=0.578	conf=99.99	score=273.15	cscore=259.95	sscore=13.20	rscore=9.25	uscore=1.38	tscore=3.23
brucella-chr1	Prodigal_v2.60	CDS	658795	659670	104.2	+	0	ID=1_630	partial=00	start_type=ATG	rbs_motif=GGA/GAG/AGG	rbs_spacer=5-10bp	gc_cont=0.628	conf=100.00	score=104.15	cscore=97.41	sscore=6.75	rscore=2.88	uscore=0.63	tscore=3.23
brucella-chr1	Prodigal_v2.60	CDS	659670	660674	142.8	+	0	ID=1_631	partial=00	start_type=ATG	rbs_motif=GGAGG	rbs_spacer=5-10bp	gc_cont=0.634	conf=100.00	score=142.85	cscore=125.21	sscore=17.63	rscore=11.64	uscore=1.48	tscore=3.23
brucella-chr1	Prodigal_v2.60	CDS	660671	660868	32.5	+	0	ID=1_632	partial=00	start_type=ATG	rbs_motif=GGAGG	rbs_spacer=5-10bp	gc_cont=0.581	conf=99.94	score=32.47	cscore=19.24	sscore=13.23	rscore=9.08	uscore=0.34	tscore=2.52
brucella-chr1	Prodigal_v2.60	CDS	660870	661640	102.7	+	0	ID=1_633	partial=00	start_type=ATG	rbs_motif=GGAGG	rbs_spacer=5-10bp	gc_cont=0.625	conf=100.00	score=102.69	cscore=88.72	sscore=13.97	rscore=11.64	uscore=-2.16	tscore=3.23
brucella-chr1	Prodigal_v2.60	CDS	661637	662248	68.5	+	0	ID=1_634	partial=00	start_type=GTG	rbs_motif=GGA/GAG/AGG	rbs_spacer=5-10bp	gc_cont=0.611	conf=100.00	score=68.45	cscore=69.39	sscore=-0.94	rscore=2.88	uscore=-0.40	tscore=-5.12
brucella-chr1	Prodigal_v2.60	CDS	662272	663240	162.8	+	0	ID=1_635	partial=00	start_type=ATG	rbs_motif=GGAGG	rbs_spacer=5-10bp	gc_cont=0.575	conf=100.00	score=162.79	cscore=145.96	sscore=16.83	rscore=11.64	uscore=0.94	tscore=3.23
brucella-chr1	Prodigal_v2.60	CDS	663237	663935	96.8	+	0	ID=1_636	partial=00	start_type=ATG	rbs_motif=GGAG/GAGG	rbs_spacer=5-10bp	gc_cont=0.587	conf=100.00	score=96.82	cscore=81.12	sscore=15.70	rscore=9.25	uscore=1.93	tscore=3.23
brucella-chr1	Prodigal_v2.60	CDS	663932	664708	84.4	+	0	ID=1_637	partial=00	start_type=GTG	rbs_motif=GGA/GAG/AGG	rbs_spacer=5-10bp	gc_cont=0.633	conf=100.00	score=84.41	cscore=85.35	sscore=-0.94	rscore=2.88	uscore=-0.08	tscore=-5.12
brucella-chr1	Prodigal_v2.60	CDS	664753	666186	222.6	-	0	ID=1_638	partial=00	start_type=ATG	rbs_motif=GGAG/GAGG	rbs_spacer=5-10bp	gc_cont=0.589	conf=99.99	score=222.60	cscore=208.35	sscore=14.25	rscore=9.25	uscore=2.42	tscore=3.23
brucella-chr1	Prodigal_v2.60	CDS	667021	668373	202.8	+	0	ID=1_639	partial=00	start_type=ATG	rbs_motif=GGA/GAG/AGG	rbs_spacer=11-12bp	gc_cont=0.617	conf=99.99	score=202.83	cscore=201.08	sscore=1.75	rscore=-0.24	uscore=-1.25	tscore=3.23
brucella-chr1	Prodigal_v2.60	CDS	668504	669136	69.9	-	0	ID=1_640	partial=00	start_type=ATG	rbs_motif=None	rbs_spacer=None	gc_cont=0.597	conf=100.00	score=69.93	cscore=72.61	sscore=-2.68	rscore=-5.14	uscore=-0.78	tscore=3.23
brucella-chr1	Prodigal_v2.60	CDS	669103	669525	40.8	-	0	ID=1_641	partial=00	start_type=ATG	rbs_motif=GGA/GAG/AGG	rbs_spacer=11-12bp	gc_cont=0.593	conf=99.99	score=40.83	cscore=36.96	sscore=3.87	rscore=-0.24	uscore=0.87	tscore=3.23
brucella-chr1	Prodigal_v2.60	CDS	669587	669946	44.2	-	0	ID=1_642	partial=00	start_type=ATG	rbs_motif=GGAGG	rbs_spacer=5-10bp	gc_cont=0.606	conf=100.00	score=44.19	cscore=29.30	sscore=14.89	rscore=11.64	uscore=0.02	tscore=3.23
brucella-chr1	Prodigal_v2.60	CDS	670010	671044	152.7	-	0	ID=1_643	partial=00	start_type=ATG	rbs_motif=AGGAG	rbs_spacer=5-10bp	gc_cont=0.591	conf=100.00	score=152.67	cscore=136.84	sscore=15.83	rscore=13.13	uscore=0.12	tscore=3.23
brucella-chr1	Prodigal_v2.60	CDS	671525	673042	225.8	-	0	ID=1_644	partial=00	start_type=ATG	rbs_motif=GGAGG	rbs_spacer=5-10bp	gc_cont=0.578	conf=99.99	score=225.83	cscore=212.53	sscore=13.29	rscore=11.64	uscore=-1.58	tscore=3.23
brucella-chr1	Prodigal_v2.60	CDS	673191	674159	112.3	-	0	ID=1_645	partial=00	start_type=ATG	rbs_motif=GGAG/GAGG	rbs_spacer=5-10bp	gc_cont=0.649	conf=100.00	score=112.28	cscore=101.04	sscore=11.24	rscore=9.25	uscore=-0.58	tscore=3.23
brucella-chr1	Prodigal_v2.60	CDS	674378	675889	204.7	-	0	ID=1_646	partial=00	start_type=ATG	rbs_motif=None	rbs_spacer=None	gc_cont=0.603	conf=99.99	score=204.75	cscore=206.65	sscore=-1.90	rscore=-5.14	uscore=0.00	tscore=3.23
brucella-chr1	Prodigal_v2.60	CDS	675971	676762	109.3	-	0	ID=1_647	partial=00	start_type=ATG	rbs_motif=GGA/GAG/AGG	rbs_spacer=5-10bp	gc_cont=0.586	conf=100.00	score=109.34	cscore=101.89	sscore=7.45	rscore=2.88	uscore=1.99	tscore=3.23
brucella-chr1	Prodigal_v2.60	CDS	677090	677533	42.6	-	0	ID=1_648	partial=00	start_type=ATG	rbs_motif=None	rbs_spacer=None	gc_cont=0.574	conf=99.99	score=42.60	cscore=46.00	sscore=-3.40	rscore=-5.14	uscore=-0.84	tscore=3.23
brucella-chr1	Prodigal_v2.60	CDS	677575	677715	6.6	+	0	ID=1_649	partial=00	start_type=ATG	rbs_motif=GGA/GAG/AGG	rbs_spacer=5-10bp	gc_cont=0.525	conf=82.14	score=6.64	cscore=4.69	sscore=1.95	rscore=1.59	uscore=-1.43	tscore=1.78
brucella-chr1	Prodigal_v2.60	CDS	678068	678829	83.6	+	0	ID=1_650	partial=00	start_type=ATG	rbs_motif=None	rbs_spacer=None	gc_cont=0.564	conf=100.00	score=83.55	cscore=85.09	sscore=-1.53	rscore=-5.14	uscore=1.03	tscore=3.23
brucella-chr1	Prodigal_v2.60	CDS	679091	679936	79.6	-	0	ID=1_651	partial=00	start_type=ATG	rbs_motif=None	rbs_spacer=None	gc_cont=0.613	conf=100.00	score=79.59	cscore=79.97	sscore=-0.38	rscore=-5.14	uscore=0.28	tscore=3.23
brucella-chr1	Prodigal_v2.60	CDS	679939	681873	276	-	0	ID=1_652	partial=00	start_type=ATG	rbs_motif=GGAG/GAGG	rbs_spacer=5-10bp	gc_cont=0.582	conf=99.99	score=276.05	cscore=260.57	sscore=15.48	rscore=9.25	uscore=1.72	tscore=3.23
brucella-chr1	Prodigal_v2.60	CDS	681873	682793	111.7	-	0	ID=1_653	partial=00	start_type=GTG	rbs_motif=GGAG/GAGG	rbs_spacer=5-10bp	gc_cont=0.557	conf=100.00	score=111.72	cscore=107.27	sscore=4.46	rscore=9.25	uscore=0.98	tscore=-5.12
brucella-chr1	Prodigal_v2.60	CDS	683179	684549	212.5	-	0	ID=1_654	partial=00	start_type=ATG	rbs_motif=GGAGG	rbs_spacer=5-10bp	gc_cont=0.594	conf=99.99	score=212.50	cscore=197.96	sscore=14.54	rscore=11.64	uscore=-0.34	tscore=3.23
brucella-chr1	Prodigal_v2.60	CDS	684664	685371	62.3	-	0	ID=1_655	partial=00	start_type=ATG	rbs_motif=GGA/GAG/AGG	rbs_spacer=5-10bp	gc_cont=0.514	conf=100.00	score=62.33	cscore=54.98	sscore=7.36	rscore=2.88	uscore=1.89	tscore=3.23
brucella-chr1	Prodigal_v2.60	CDS	685692	689477	602.1	-	0	ID=1_656	partial=00	start_type=ATG	rbs_motif=AGxAGG/AGGxGG	rbs_spacer=5-10bp	gc_cont=0.592	conf=99.99	score=602.11	cscore=593.65	sscore=8.46	rscore=4.87	uscore=1.01	tscore=3.23
brucella-chr1	Prodigal_v2.60	CDS	689791	690180	29.9	+	0	ID=1_657	partial=00	start_type=ATG	rbs_motif=AGGAG	rbs_spacer=5-10bp	gc_cont=0.610	conf=99.90	score=29.90	cscore=14.33	sscore=15.57	rscore=13.13	uscore=-0.80	tscore=3.23
brucella-chr1	Prodigal_v2.60	CDS	690233	690478	38.2	-	0	ID=1_658	partial=00	start_type=ATG	rbs_motif=GGAG/GAGG	rbs_spacer=5-10bp	gc_cont=0.561	conf=99.98	score=38.20	cscore=27.06	sscore=11.14	rscore=8.99	uscore=-0.34	tscore=3.14
brucella-chr1	Prodigal_v2.60	CDS	690736	691314	47.7	+	0	ID=1_659	partial=00	start_type=ATG	rbs_motif=None	rbs_spacer=None	gc_cont=0.594	conf=100.00	score=47.69	cscore=48.66	sscore=-0.97	rscore=-5.14	uscore=0.94	tscore=3.23
brucella-chr1	Prodigal_v2.60	CDS	691315	691608	46.9	-	0	ID=1_660	partial=00	start_type=GTG	rbs_motif=AGGAG	rbs_spacer=5-10bp	gc_cont=0.537	conf=100.00	score=46.92	cscore=37.27	sscore=9.64	rscore=13.13	uscore=1.63	tscore=-5.12
brucella-chr1	Prodigal_v2.60	CDS	691676	692200	61	-	0	ID=1_661	partial=00	start_type=ATG	rbs_motif=GGA/GAG/AGG	rbs_spacer=5-10bp	gc_cont=0.589	conf=100.00	score=60.99	cscore=52.83	sscore=8.15	rscore=2.88	uscore=1.33	tscore=3.23
brucella-chr1	Prodigal_v2.60	CDS	692253	693011	80.6	-	0	ID=1_662	partial=00	start_type=GTG	rbs_motif=GGAG/GAGG	rbs_spacer=5-10bp	gc_cont=0.632	conf=100.00	score=80.60	cscore=74.12	sscore=6.49	rscore=9.25	uscore=1.14	tscore=-5.12
brucella-chr1	Prodigal_v2.60	CDS	693001	694671	249.3	-	0	ID=1_663	partial=00	start_type=ATG	rbs_motif=GGA/GAG/AGG	rbs_spacer=5-10bp	gc_cont=0.575	conf=99.99	score=249.31	cscore=242.38	sscore=6.94	rscore=2.88	uscore=-0.24	tscore=3.23
brucella-chr1	Prodigal_v2.60	CDS	694692	694994	52.1	-	0	ID=1_664	partial=00	start_type=ATG	rbs_motif=AGGAG	rbs_spacer=5-10bp	gc_cont=0.620	conf=100.00	score=52.12	cscore=34.38	sscore=17.74	rscore=13.13	uscore=0.29	tscore=3.23
brucella-chr1	Prodigal_v2.60	CDS	695012	696469	167.1	-	0	ID=1_665	partial=00	start_type=GTG	rbs_motif=AGxAGG/AGGxGG	rbs_spacer=5-10bp	gc_cont=0.636	conf=100.00	score=167.07	cscore=168.30	sscore=-1.22	rscore=4.87	uscore=-0.32	tscore=-5.12
brucella-chr1	Prodigal_v2.60	CDS	696665	697045	38.4	-	0	ID=1_666	partial=00	start_type=ATG	rbs_motif=None	rbs_spacer=None	gc_cont=0.617	conf=99.99	score=38.43	cscore=33.91	sscore=4.53	rscore=-5.14	uscore=-0.48	tscore=3.23
brucella-chr1	Prodigal_v2.60	CDS	697042	697953	123.9	-	0	ID=1_667	partial=00	start_type=ATG	rbs_motif=GGA/GAG/AGG	rbs_spacer=5-10bp	gc_cont=0.624	conf=100.00	score=123.91	cscore=118.01	sscore=5.91	rscore=2.88	uscore=-1.36	tscore=3.23
brucella-chr1	Prodigal_v2.60	CDS	697965	699179	162.9	-	0	ID=1_668	partial=00	start_type=ATG	rbs_motif=None	rbs_spacer=None	gc_cont=0.606	conf=100.00	score=162.93	cscore=156.82	sscore=6.11	rscore=-5.14	uscore=1.59	tscore=3.23
brucella-chr1	Prodigal_v2.60	CDS	699176	699838	89.2	-	0	ID=1_669	partial=00	start_type=ATG	rbs_motif=GGA/GAG/AGG	rbs_spacer=5-10bp	gc_cont=0.596	conf=100.00	score=89.19	cscore=80.07	sscore=9.13	rscore=2.88	uscore=1.76	tscore=3.23
brucella-chr1	Prodigal_v2.60	CDS	699841	700245	47.4	-	0	ID=1_670	partial=00	start_type=ATG	rbs_motif=GGAG/GAGG	rbs_spacer=5-10bp	gc_cont=0.580	conf=100.00	score=47.40	cscore=33.93	sscore=13.47	rscore=9.25	uscore=0.99	tscore=3.23
brucella-chr1	Prodigal_v2.60	CDS	700419	701135	121.5	-	0	ID=1_671	partial=00	start_type=ATG	rbs_motif=GGAG/GAGG	rbs_spacer=5-10bp	gc_cont=0.623	conf=100.00	score=121.49	cscore=107.77	sscore=13.73	rscore=9.25	uscore=1.90	tscore=3.23
brucella-chr1	Prodigal_v2.60	CDS	701303	702427	152.1	+	0	ID=1_672	partial=00	start_type=ATG	rbs_motif=None	rbs_spacer=None	gc_cont=0.590	conf=100.00	score=152.15	cscore=152.45	sscore=-0.30	rscore=-5.14	uscore=1.61	tscore=3.23
brucella-chr1	Prodigal_v2.60	CDS	702533	703225	108.3	+	0	ID=1_673	partial=00	start_type=ATG	rbs_motif=GGA/GAG/AGG	rbs_spacer=5-10bp	gc_cont=0.595	conf=100.00	score=108.30	cscore=100.67	sscore=7.63	rscore=2.88	uscore=1.51	tscore=3.23
brucella-chr1	Prodigal_v2.60	CDS	703358	704014	89.7	+	0	ID=1_674	partial=00	start_type=GTG	rbs_motif=GGA/GAG/AGG	rbs_spacer=11-12bp	gc_cont=0.601	conf=100.00	score=89.74	cscore=93.16	sscore=-3.42	rscore=-0.24	uscore=1.93	tscore=-5.12
brucella-chr1	Prodigal_v2.60	CDS	704033	705025	159.2	-	0	ID=1_675	partial=00	start_type=ATG	rbs_motif=GGAG/GAGG	rbs_spacer=5-10bp	gc_cont=0.598	conf=100.00	score=159.21	cscore=145.96	sscore=13.25	rscore=9.25	uscore=1.42	tscore=3.23
brucella-chr1	Prodigal_v2.60	CDS	705285	705998	102.4	+	0	ID=1_676	partial=00	start_type=ATG	rbs_motif=GGA/GAG/AGG	rbs_spacer=5-10bp	gc_cont=0.581	conf=100.00	score=102.42	cscore=97.00	sscore=5.43	rscore=2.88	uscore=-0.69	tscore=3.23
brucella-chr1	Prodigal_v2.60	CDS	706039	706785	104.9	-	0	ID=1_677	partial=00	start_type=ATG	rbs_motif=GGA/GAG/AGG	rbs_spacer=11-12bp	gc_cont=0.604	conf=100.00	score=104.92	cscore=102.24	sscore=2.68	rscore=-0.24	uscore=0.34	tscore=3.23
brucella-chr1	Prodigal_v2.60	CDS	706890	707387	52.7	+	0	ID=1_678	partial=00	start_type=ATG	rbs_motif=GGA/GAG/AGG	rbs_spacer=5-10bp	gc_cont=0.592	conf=100.00	score=52.74	cscore=48.44	sscore=4.30	rscore=2.88	uscore=-1.82	tscore=3.23
brucella-chr1	Prodigal_v2.60	CDS	707659	708081	43.8	+	0	ID=1_679	partial=00	start_type=ATG	rbs_motif=AGGA	rbs_spacer=5-10bp	gc_cont=0.565	conf=100.00	score=43.83	cscore=32.68	sscore=11.15	rscore=8.09	uscore=0.47	tscore=3.23
brucella-chr1	Prodigal_v2.60	CDS	708187	708432	37.7	+	0	ID=1_680	partial=00	start_type=ATG	rbs_motif=GGAGG	rbs_spacer=5-10bp	gc_cont=0.585	conf=99.98	score=37.68	cscore=22.32	sscore=15.35	rscore=11.31	uscore=0.90	tscore=3.14
brucella-chr1	Prodigal_v2.60	CDS	708513	708977	64.5	-	0	ID=1_681	partial=00	start_type=ATG	rbs_motif=AGGA	rbs_spacer=5-10bp	gc_cont=0.583	conf=100.00	score=64.48	cscore=52.92	sscore=11.56	rscore=8.09	uscore=0.23	tscore=3.23
brucella-chr1	Prodigal_v2.60	CDS	709080	709673	57.3	-	0	ID=1_682	partial=00	start_type=ATG	rbs_motif=GGAG/GAGG	rbs_spacer=5-10bp	gc_cont=0.588	conf=100.00	score=57.31	cscore=44.92	sscore=12.38	rscore=9.25	uscore=0.55	tscore=3.23
brucella-chr1	Prodigal_v2.60	CDS	710423	711925	195.7	-	0	ID=1_683	partial=00	start_type=ATG	rbs_motif=GGA/GAG/AGG	rbs_spacer=11-12bp	gc_cont=0.578	conf=99.99	score=195.72	cscore=193.76	sscore=1.96	rscore=-0.24	uscore=-0.38	tscore=3.23
brucella-chr1	Prodigal_v2.60	CDS	712221	712958	100.6	-	0	ID=1_684	partial=00	start_type=ATG	rbs_motif=GGA/GAG/AGG	rbs_spacer=5-10bp	gc_cont=0.602	conf=100.00	score=100.61	cscore=93.22	sscore=7.39	rscore=2.88	uscore=1.28	tscore=3.23
brucella-chr1	Prodigal_v2.60	CDS	713066	713716	101.4	-	0	ID=1_685	partial=00	start_type=ATG	rbs_motif=GGAG/GAGG	rbs_spacer=5-10bp	gc_cont=0.608	conf=100.00	score=101.43	cscore=91.03	sscore=10.39	rscore=9.25	uscore=-1.43	tscore=3.23
brucella-chr1	Prodigal_v2.60	CDS	714003	714725	75.6	-	0	ID=1_686	partial=00	start_type=ATG	rbs_motif=GGA/GAG/AGG	rbs_spacer=5-10bp	gc_cont=0.562	conf=100.00	score=75.63	cscore=69.11	sscore=6.52	rscore=2.88	uscore=1.06	tscore=3.23
brucella-chr1	Prodigal_v2.60	CDS	715187	716170	144.4	+	0	ID=1_687	partial=00	start_type=ATG	rbs_motif=GGA/GAG/AGG	rbs_spacer=5-10bp	gc_cont=0.601	conf=100.00	score=144.45	cscore=136.69	sscore=7.76	rscore=2.88	uscore=1.64	tscore=3.23
brucella-chr1	Prodigal_v2.60	CDS	716196	716501	30.9	+	0	ID=1_688	partial=00	start_type=TTG	rbs_motif=GGA/GAG/AGG	rbs_spacer=5-10bp	gc_cont=0.565	conf=99.92	score=30.90	cscore=34.03	sscore=-3.13	rscore=2.88	uscore=-0.08	tscore=-6.94
brucella-chr1	Prodigal_v2.60	CDS	716511	716834	29.4	+	0	ID=1_689	partial=00	start_type=ATG	rbs_motif=None	rbs_spacer=None	gc_cont=0.590	conf=99.88	score=29.35	cscore=29.13	sscore=0.23	rscore=-5.14	uscore=0.96	tscore=3.23
brucella-chr1	Prodigal_v2.60	CDS	716947	718092	131.8	+	0	ID=1_690	partial=00	start_type=GTG	rbs_motif=GGAG/GAGG	rbs_spacer=5-10bp	gc_cont=0.611	conf=100.00	score=131.80	cscore=126.83	sscore=4.98	rscore=9.25	uscore=0.85	tscore=-5.12
brucella-chr1	Prodigal_v2.60	CDS	718089	718982	148.7	+	0	ID=1_691	partial=00	start_type=ATG	rbs_motif=None	rbs_spacer=None	gc_cont=0.602	conf=100.00	score=148.66	cscore=143.61	sscore=5.05	rscore=-5.14	uscore=0.52	tscore=3.23
brucella-chr1	Prodigal_v2.60	CDS	718969	719466	61.7	+	0	ID=1_692	partial=00	start_type=ATG	rbs_motif=AGGA/GGAG/GAGG	rbs_spacer=11-12bp	gc_cont=0.526	conf=100.00	score=61.72	cscore=54.86	sscore=6.86	rscore=2.89	uscore=-0.45	tscore=3.23
brucella-chr1	Prodigal_v2.60	CDS	719741	720634	122.5	+	0	ID=1_693	partial=00	start_type=ATG	rbs_motif=AGGAG	rbs_spacer=5-10bp	gc_cont=0.584	conf=100.00	score=122.53	cscore=104.29	sscore=18.24	rscore=13.13	uscore=2.53	tscore=3.23
brucella-chr1	Prodigal_v2.60	CDS	720940	723672	370.4	-	0	ID=1_694	partial=00	start_type=ATG	rbs_motif=GGA/GAG/AGG	rbs_spacer=5-10bp	gc_cont=0.605	conf=99.99	score=370.45	cscore=360.61	sscore=9.84	rscore=2.88	uscore=4.38	tscore=3.23
brucella-chr1	Prodigal_v2.60	CDS	723829	725229	176.2	+	0	ID=1_695	partial=00	start_type=ATG	rbs_motif=GGAGG	rbs_spacer=3-4bp	gc_cont=0.615	conf=100.00	score=176.17	cscore=159.21	sscore=16.97	rscore=12.56	uscore=1.17	tscore=3.23
brucella-chr1	Prodigal_v2.60	CDS	725229	726101	110.1	+	0	ID=1_696	partial=00	start_type=ATG	rbs_motif=AGGA	rbs_spacer=5-10bp	gc_cont=0.616	conf=100.00	score=110.07	cscore=97.46	sscore=12.61	rscore=8.09	uscore=-0.48	tscore=3.23
brucella-chr1	Prodigal_v2.60	CDS	726244	729048	458.1	+	0	ID=1_697	partial=00	start_type=ATG	rbs_motif=GGA/GAG/AGG	rbs_spacer=11-12bp	gc_cont=0.586	conf=99.99	score=458.10	cscore=453.92	sscore=4.18	rscore=-0.24	uscore=1.18	tscore=3.23
brucella-chr1	Prodigal_v2.60	CDS	729062	730651	252.8	+	0	ID=1_698	partial=00	start_type=ATG	rbs_motif=GGA/GAG/AGG	rbs_spacer=11-12bp	gc_cont=0.599	conf=99.99	score=252.76	cscore=249.31	sscore=3.45	rscore=-0.24	uscore=-0.67	tscore=3.23
brucella-chr1	Prodigal_v2.60	CDS	730748	731815	177.9	+	0	ID=1_699	partial=00	start_type=ATG	rbs_motif=AGGA	rbs_spacer=5-10bp	gc_cont=0.596	conf=100.00	score=177.87	cscore=166.70	sscore=11.17	rscore=8.09	uscore=-0.16	tscore=3.23
brucella-chr1	Prodigal_v2.60	CDS	731822	732361	50.8	+	0	ID=1_700	partial=00	start_type=ATG	rbs_motif=None	rbs_spacer=None	gc_cont=0.607	conf=100.00	score=50.80	cscore=51.11	sscore=-0.30	rscore=-5.14	uscore=0.40	tscore=3.23
brucella-chr1	Prodigal_v2.60	CDS	732470	733042	96.7	+	0	ID=1_701	partial=00	start_type=ATG	rbs_motif=GGAG/GAGG	rbs_spacer=5-10bp	gc_cont=0.597	conf=100.00	score=96.73	cscore=80.69	sscore=16.03	rscore=9.25	uscore=3.55	tscore=3.23
brucella-chr1	Prodigal_v2.60	CDS	733132	733752	72.5	-	0	ID=1_702	partial=00	start_type=ATG	rbs_motif=GGxGG	rbs_spacer=3-4bp	gc_cont=0.572	conf=100.00	score=72.53	cscore=68.28	sscore=4.26	rscore=0.53	uscore=1.14	tscore=3.23
brucella-chr1	Prodigal_v2.60	CDS	734021	734515	56.2	+	0	ID=1_703	partial=00	start_type=ATG	rbs_motif=None	rbs_spacer=None	gc_cont=0.636	conf=100.00	score=56.18	cscore=57.76	sscore=-1.58	rscore=-5.14	uscore=0.33	tscore=3.23
brucella-chr1	Prodigal_v2.60	CDS	734521	735084	74.4	-	0	ID=1_704	partial=00	start_type=ATG	rbs_motif=AGGA	rbs_spacer=5-10bp	gc_cont=0.606	conf=100.00	score=74.40	cscore=63.62	sscore=10.78	rscore=8.09	uscore=0.11	tscore=3.23
brucella-chr1	Prodigal_v2.60	CDS	735684	736076	2.1	-	0	ID=1_705	partial=00	start_type=TTG	rbs_motif=None	rbs_spacer=None	gc_cont=0.504	conf=61.84	score=2.10	cscore=7.75	sscore=-5.65	rscore=-5.14	uscore=-1.26	tscore=-6.94
brucella-chr1	Prodigal_v2.60	CDS	736073	736441	7.7	-	0	ID=1_706	partial=00	start_type=GTG	rbs_motif=AGGAG	rbs_spacer=5-10bp	gc_cont=0.591	conf=85.39	score=7.68	cscore=-2.15	sscore=9.83	rscore=13.13	uscore=2.32	tscore=-5.12
brucella-chr1	Prodigal_v2.60	CDS	736511	737803	189.3	-	0	ID=1_707	partial=00	start_type=ATG	rbs_motif=GGAG/GAGG	rbs_spacer=5-10bp	gc_cont=0.609	conf=99.99	score=189.25	cscore=175.96	sscore=13.30	rscore=9.25	uscore=0.82	tscore=3.23
brucella-chr1	Prodigal_v2.60	CDS	737898	738491	35	-	0	ID=1_708	partial=00	start_type=GTG	rbs_motif=None	rbs_spacer=None	gc_cont=0.616	conf=99.97	score=35.03	cscore=45.11	sscore=-10.08	rscore=-5.14	uscore=-1.05	tscore=-5.12
brucella-chr1	Prodigal_v2.60	CDS	738496	740352	178.7	-	0	ID=1_709	partial=00	start_type=TTG	rbs_motif=GGA/GAG/AGG	rbs_spacer=5-10bp	gc_cont=0.650	conf=99.99	score=178.71	cscore=182.32	sscore=-3.61	rscore=2.88	uscore=0.44	tscore=-6.94
brucella-chr1	Prodigal_v2.60	CDS	740479	740763	39.2	+	0	ID=1_710	partial=00	start_type=ATG	rbs_motif=GGAG/GAGG	rbs_spacer=5-10bp	gc_cont=0.589	conf=99.99	score=39.21	cscore=25.56	sscore=13.65	rscore=9.25	uscore=1.17	tscore=3.23
brucella-chr1	Prodigal_v2.60	CDS	740797	741141	43.8	+	0	ID=1_711	partial=00	start_type=ATG	rbs_motif=AGGAG/GGAGG	rbs_spacer=11-12bp	gc_cont=0.620	conf=100.00	score=43.83	cscore=34.75	sscore=9.09	rscore=3.57	uscore=1.37	tscore=3.23
brucella-chr1	Prodigal_v2.60	CDS	741148	741909	139.6	+	0	ID=1_712	partial=00	start_type=ATG	rbs_motif=GGA/GAG/AGG	rbs_spacer=5-10bp	gc_cont=0.606	conf=100.00	score=139.58	cscore=134.88	sscore=4.69	rscore=2.88	uscore=-2.63	tscore=3.23
brucella-chr1	Prodigal_v2.60	CDS	741909	742376	51.7	+	0	ID=1_713	partial=00	start_type=ATG	rbs_motif=None	rbs_spacer=None	gc_cont=0.568	conf=100.00	score=51.73	cscore=47.21	sscore=4.52	rscore=-5.14	uscore=-0.34	tscore=3.23
brucella-chr1	Prodigal_v2.60	CDS	742376	743032	92.1	+	0	ID=1_714	partial=00	start_type=ATG	rbs_motif=GGAG/GAGG	rbs_spacer=5-10bp	gc_cont=0.578	conf=100.00	score=92.08	cscore=78.12	sscore=13.96	rscore=9.25	uscore=0.19	tscore=3.23
brucella-chr1	Prodigal_v2.60	CDS	743040	743876	72.6	+	0	ID=1_715	partial=00	start_type=ATG	rbs_motif=AGGA/GGAG/GAGG	rbs_spacer=11-12bp	gc_cont=0.579	conf=100.00	score=72.56	cscore=67.09	sscore=5.47	rscore=2.89	uscore=-1.86	tscore=3.23
brucella-chr1	Prodigal_v2.60	CDS	744218	746641	410.6	+	0	ID=1_716	partial=00	start_type=ATG	rbs_motif=GGA/GAG/AGG	rbs_spacer=5-10bp	gc_cont=0.597	conf=99.99	score=410.64	cscore=403.53	sscore=7.10	rscore=2.88	uscore=1.64	tscore=3.23
brucella-chr1	Prodigal_v2.60	CDS	746737	748617	237.5	-	0	ID=1_717	partial=00	start_type=ATG	rbs_motif=None	rbs_spacer=None	gc_cont=0.603	conf=99.99	score=237.54	cscore=239.18	sscore=-1.64	rscore=-5.14	uscore=0.27	tscore=3.23
brucella-chr1	Prodigal_v2.60	CDS	748759	751698	451.6	-	0	ID=1_718	partial=00	start_type=ATG	rbs_motif=AGGA	rbs_spacer=5-10bp	gc_cont=0.596	conf=99.99	score=451.56	cscore=440.00	sscore=11.56	rscore=8.09	uscore=0.88	tscore=3.23
brucella-chr1	Prodigal_v2.60	CDS	752259	753674	218	+	0	ID=1_719	partial=00	start_type=ATG	rbs_motif=AGGA	rbs_spacer=5-10bp	gc_cont=0.596	conf=99.99	score=218.03	cscore=204.68	sscore=13.35	rscore=8.09	uscore=2.02	tscore=3.23
brucella-chr1	Prodigal_v2.60	CDS	753713	754330	85.3	+	0	ID=1_720	partial=00	start_type=ATG	rbs_motif=AGGA	rbs_spacer=5-10bp	gc_cont=0.561	conf=100.00	score=85.31	cscore=74.43	sscore=10.87	rscore=8.09	uscore=-1.31	tscore=3.23
brucella-chr1	Prodigal_v2.60	CDS	754562	755248	113.3	+	0	ID=1_721	partial=00	start_type=ATG	rbs_motif=GGAG/GAGG	rbs_spacer=5-10bp	gc_cont=0.562	conf=100.00	score=113.32	cscore=99.91	sscore=13.40	rscore=9.25	uscore=1.58	tscore=3.23
brucella-chr1	Prodigal_v2.60	CDS	755516	756208	107.5	+	0	ID=1_722	partial=00	start_type=ATG	rbs_motif=AGGAG	rbs_spacer=5-10bp	gc_cont=0.560	conf=100.00	score=107.48	cscore=90.83	sscore=16.65	rscore=13.13	uscore=0.94	tscore=3.23
brucella-chr1	Prodigal_v2.60	CDS	756512	758704	295.5	+	0	ID=1_723	partial=00	start_type=ATG	rbs_motif=AGGAG	rbs_spacer=5-10bp	gc_cont=0.601	conf=99.99	score=295.47	cscore=279.72	sscore=15.76	rscore=13.13	uscore=0.04	tscore=3.23
brucella-chr1	Prodigal_v2.60	CDS	758825	759631	101.6	+	0	ID=1_724	partial=00	start_type=ATG	rbs_motif=GGAG/GAGG	rbs_spacer=5-10bp	gc_cont=0.596	conf=100.00	score=101.62	cscore=88.17	sscore=13.45	rscore=9.25	uscore=0.97	tscore=3.23
brucella-chr1	Prodigal_v2.60	CDS	759722	760648	114.5	+	0	ID=1_725	partial=00	start_type=ATG	rbs_motif=None	rbs_spacer=None	gc_cont=0.594	conf=100.00	score=114.45	cscore=113.91	sscore=0.54	rscore=-5.14	uscore=2.45	tscore=3.23
brucella-chr1	Prodigal_v2.60	CDS	760671	761459	44.1	+	0	ID=1_726	partial=00	start_type=ATG	rbs_motif=None	rbs_spacer=None	gc_cont=0.558	conf=100.00	score=44.06	cscore=44.06	sscore=-0.00	rscore=-5.14	uscore=0.87	tscore=3.23
brucella-chr1	Prodigal_v2.60	CDS	761569	762399	75.9	+	0	ID=1_727	partial=00	start_type=TTG	rbs_motif=AGGAG	rbs_spacer=5-10bp	gc_cont=0.605	conf=100.00	score=75.89	cscore=69.66	sscore=6.24	rscore=13.13	uscore=0.04	tscore=-6.94
brucella-chr1	Prodigal_v2.60	CDS	762441	763745	188.3	-	0	ID=1_728	partial=00	start_type=ATG	rbs_motif=GGA/GAG/AGG	rbs_spacer=5-10bp	gc_cont=0.584	conf=99.99	score=188.30	cscore=180.91	sscore=7.39	rscore=2.88	uscore=1.28	tscore=3.23
brucella-chr1	Prodigal_v2.60	CDS	763835	772438	1310.3	-	0	ID=1_729	partial=00	start_type=ATG	rbs_motif=GGA/GAG/AGG	rbs_spacer=11-12bp	gc_cont=0.605	conf=99.99	score=1310.32	cscore=1307.23	sscore=3.09	rscore=-0.24	uscore=0.75	tscore=3.23
brucella-chr1	Prodigal_v2.60	CDS	772824	773984	144.9	-	0	ID=1_730	partial=00	start_type=ATG	rbs_motif=GGAG/GAGG	rbs_spacer=5-10bp	gc_cont=0.618	conf=100.00	score=144.86	cscore=132.07	sscore=12.79	rscore=9.25	uscore=-0.78	tscore=3.23
brucella-chr1	Prodigal_v2.60	CDS	774001	774867	134.3	-	0	ID=1_731	partial=00	start_type=ATG	rbs_motif=GGAGG	rbs_spacer=5-10bp	gc_cont=0.592	conf=100.00	score=134.31	cscore=116.84	sscore=17.47	rscore=11.64	uscore=1.38	tscore=3.23
brucella-chr1	Prodigal_v2.60	CDS	774857	775723	129.6	-	0	ID=1_732	partial=00	start_type=ATG	rbs_motif=GGA/GAG/AGG	rbs_spacer=11-12bp	gc_cont=0.596	conf=100.00	score=129.57	cscore=125.43	sscore=4.15	rscore=-0.24	uscore=1.15	tscore=3.23
brucella-chr1	Prodigal_v2.60	CDS	775818	776846	143.4	-	0	ID=1_733	partial=00	start_type=ATG	rbs_motif=GGAGG	rbs_spacer=3-4bp	gc_cont=0.576	conf=100.00	score=143.38	cscore=126.54	sscore=16.84	rscore=12.56	uscore=1.70	tscore=3.23
brucella-chr1	Prodigal_v2.60	CDS	777124	777942	56.2	-	0	ID=1_734	partial=00	start_type=TTG	rbs_motif=GGA/GAG/AGG	rbs_spacer=5-10bp	gc_cont=0.540	conf=100.00	score=56.24	cscore=59.69	sscore=-3.45	rscore=2.88	uscore=1.26	tscore=-6.94
brucella-chr1	Prodigal_v2.60	CDS	778233	778718	46.7	+	0	ID=1_735	partial=00	start_type=ATG	rbs_motif=GGAG/GAGG	rbs_spacer=5-10bp	gc_cont=0.558	conf=100.00	score=46.67	cscore=34.30	sscore=12.37	rscore=9.25	uscore=-0.11	tscore=3.23
brucella-chr1	Prodigal_v2.60	CDS	778804	779208	47.3	-	0	ID=1_736	partial=00	start_type=ATG	rbs_motif=AGGAG(G)/GGAGG	rbs_spacer=13-15bp	gc_cont=0.570	conf=100.00	score=47.29	cscore=42.55	sscore=4.74	rscore=1.65	uscore=0.50	tscore=3.23
brucella-chr1	Prodigal_v2.60	CDS	779861	780097	40.3	+	0	ID=1_737	partial=00	start_type=ATG	rbs_motif=AGGA	rbs_spacer=5-10bp	gc_cont=0.494	conf=99.99	score=40.26	cscore=29.92	sscore=10.34	rscore=7.58	uscore=-0.26	tscore=3.03
brucella-chr1	Prodigal_v2.60	CDS	780305	780649	36.7	+	0	ID=1_738	partial=00	start_type=GTG	rbs_motif=AGxAGG/AGGxGG	rbs_spacer=5-10bp	gc_cont=0.614	conf=99.98	score=36.69	cscore=35.82	sscore=0.87	rscore=4.87	uscore=1.78	tscore=-5.12
brucella-chr1	Prodigal_v2.60	CDS	780649	781107	24.7	+	0	ID=1_739	partial=00	start_type=ATG	rbs_motif=None	rbs_spacer=None	gc_cont=0.614	conf=99.66	score=24.70	cscore=19.94	sscore=4.77	rscore=-5.14	uscore=0.25	tscore=3.23
brucella-chr1	Prodigal_v2.60	CDS	781507	783342	271.8	+	0	ID=1_740	partial=00	start_type=ATG	rbs_motif=GGA/GAG/AGG	rbs_spacer=5-10bp	gc_cont=0.610	conf=99.99	score=271.81	cscore=265.63	sscore=6.18	rscore=2.88	uscore=0.72	tscore=3.23
brucella-chr1	Prodigal_v2.60	CDS	783591	784202	77.2	-	0	ID=1_741	partial=00	start_type=ATG	rbs_motif=GGA/GAG/AGG	rbs_spacer=3-4bp	gc_cont=0.592	conf=100.00	score=77.24	cscore=72.71	sscore=4.53	rscore=-2.59	uscore=-1.46	tscore=3.23
brucella-chr1	Prodigal_v2.60	CDS	784199	784372	24.6	-	0	ID=1_742	partial=00	start_type=ATG	rbs_motif=GGAGG	rbs_spacer=5-10bp	gc_cont=0.575	conf=99.65	score=24.59	cscore=13.13	sscore=11.47	rscore=7.96	uscore=-1.53	tscore=2.21
brucella-chr1	Prodigal_v2.60	CDS	784369	785157	82.1	-	0	ID=1_743	partial=00	start_type=ATG	rbs_motif=None	rbs_spacer=None	gc_cont=0.586	conf=100.00	score=82.14	cscore=82.06	sscore=0.08	rscore=-5.14	uscore=1.30	tscore=3.23
brucella-chr1	Prodigal_v2.60	CDS	785212	785877	97	-	0	ID=1_744	partial=00	start_type=ATG	rbs_motif=GGAG/GAGG	rbs_spacer=5-10bp	gc_cont=0.625	conf=100.00	score=96.99	cscore=82.81	sscore=14.18	rscore=9.25	uscore=0.42	tscore=3.23
brucella-chr1	Prodigal_v2.60	CDS	785877	786524	59.9	-	0	ID=1_745	partial=00	start_type=ATG	rbs_motif=None	rbs_spacer=None	gc_cont=0.582	conf=100.00	score=59.89	cscore=63.38	sscore=-3.48	rscore=-5.14	uscore=-0.92	tscore=3.23
brucella-chr1	Prodigal_v2.60	CDS	786868	789555	476.6	+	0	ID=1_746	partial=00	start_type=GTG	rbs_motif=AGGA	rbs_spacer=5-10bp	gc_cont=0.602	conf=99.99	score=476.58	cscore=472.73	sscore=3.85	rscore=8.09	uscore=0.87	tscore=-5.12
brucella-chr1	Prodigal_v2.60	CDS	789832	790566	92.9	+	0	ID=1_747	partial=00	start_type=ATG	rbs_motif=4Base/6BMM	rbs_spacer=13-15bp	gc_cont=0.570	conf=100.00	score=92.91	cscore=94.57	sscore=-1.66	rscore=-2.66	uscore=-1.58	tscore=3.23
brucella-chr1	Prodigal_v2.60	CDS	791116	791517	28.9	+	0	ID=1_748	partial=00	start_type=ATG	rbs_motif=GGA/GAG/AGG	rbs_spacer=5-10bp	gc_cont=0.545	conf=99.87	score=28.92	cscore=24.14	sscore=4.78	rscore=2.88	uscore=-0.69	tscore=3.23
brucella-chr1	Prodigal_v2.60	CDS	791537	792076	65.7	-	0	ID=1_749	partial=00	start_type=ATG	rbs_motif=None	rbs_spacer=None	gc_cont=0.596	conf=100.00	score=65.70	cscore=65.60	sscore=0.10	rscore=-5.14	uscore=2.00	tscore=3.23
brucella-chr1	Prodigal_v2.60	CDS	792191	792928	130.4	-	0	ID=1_750	partial=00	start_type=ATG	rbs_motif=GGAG/GAGG	rbs_spacer=5-10bp	gc_cont=0.581	conf=100.00	score=130.37	cscore=117.95	sscore=12.42	rscore=9.25	uscore=0.59	tscore=3.23
brucella-chr1	Prodigal_v2.60	CDS	793162	795711	361.9	-	0	ID=1_751	partial=00	start_type=ATG	rbs_motif=GGA/GAG/AGG	rbs_spacer=5-10bp	gc_cont=0.617	conf=99.99	score=361.86	cscore=354.44	sscore=7.41	rscore=2.88	uscore=-0.48	tscore=3.23
brucella-chr1	Prodigal_v2.60	CDS	795708	796436	98.8	-	0	ID=1_752	partial=00	start_type=GTG	rbs_motif=AGGA	rbs_spacer=5-10bp	gc_cont=0.619	conf=100.00	score=98.78	cscore=95.01	sscore=3.77	rscore=8.09	uscore=1.45	tscore=-5.12
brucella-chr1	Prodigal_v2.60	CDS	796583	797308	98.1	+	0	ID=1_753	partial=00	start_type=ATG	rbs_motif=None	rbs_spacer=None	gc_cont=0.561	conf=100.00	score=98.08	cscore=99.98	sscore=-1.90	rscore=-5.14	uscore=0.01	tscore=3.23
brucella-chr1	Prodigal_v2.60	CDS	797489	798079	70.1	+	0	ID=1_754	partial=00	start_type=ATG	rbs_motif=AGGAG	rbs_spacer=5-10bp	gc_cont=0.613	conf=100.00	score=70.10	cscore=56.13	sscore=13.97	rscore=13.13	uscore=-1.74	tscore=3.23
brucella-chr1	Prodigal_v2.60	CDS	797989	798594	46.1	-	0	ID=1_755	partial=00	start_type=ATG	rbs_motif=None	rbs_spacer=None	gc_cont=0.558	conf=100.00	score=46.06	cscore=48.16	sscore=-2.10	rscore=-5.14	uscore=0.46	tscore=3.23
brucella-chr1	Prodigal_v2.60	CDS	798821	799114	35	+	0	ID=1_756	partial=00	start_type=ATG	rbs_motif=GGA/GAG/AGG	rbs_spacer=5-10bp	gc_cont=0.548	conf=99.97	score=34.99	cscore=28.70	sscore=6.29	rscore=2.88	uscore=0.17	tscore=3.23
brucella-chr1	Prodigal_v2.60	CDS	799202	799585	57.6	+	0	ID=1_757	partial=00	start_type=ATG	rbs_motif=AGGAG	rbs_spacer=5-10bp	gc_cont=0.633	conf=100.00	score=57.63	cscore=42.32	sscore=15.31	rscore=13.13	uscore=-1.06	tscore=3.23
brucella-chr1	Prodigal_v2.60	CDS	799942	800544	64.4	+	0	ID=1_758	partial=00	start_type=ATG	rbs_motif=None	rbs_spacer=None	gc_cont=0.569	conf=100.00	score=64.40	cscore=66.15	sscore=-1.74	rscore=-5.14	uscore=0.82	tscore=3.23
brucella-chr1	Prodigal_v2.60	CDS	800490	800684	5.9	-	0	ID=1_759	partial=00	start_type=ATG	rbs_motif=GGA/GAG/AGG	rbs_spacer=11-12bp	gc_cont=0.564	conf=79.60	score=5.92	cscore=3.92	sscore=2.01	rscore=-0.31	uscore=0.49	tscore=2.48
brucella-chr1	Prodigal_v2.60	CDS	800804	802039	185.7	+	0	ID=1_760	partial=00	start_type=ATG	rbs_motif=None	rbs_spacer=None	gc_cont=0.593	conf=99.99	score=185.72	cscore=189.75	sscore=-4.03	rscore=-5.14	uscore=-2.12	tscore=3.23
brucella-chr1	Prodigal_v2.60	CDS	802073	802576	45.8	+	0	ID=1_761	partial=00	start_type=GTG	rbs_motif=GGA/GAG/AGG	rbs_spacer=5-10bp	gc_cont=0.577	conf=100.00	score=45.78	cscore=43.39	sscore=2.39	rscore=2.88	uscore=3.71	tscore=-5.12
brucella-chr1	Prodigal_v2.60	CDS	802580	802819	22	-	0	ID=1_762	partial=00	start_type=ATG	rbs_motif=None	rbs_spacer=None	gc_cont=0.546	conf=99.36	score=21.97	cscore=21.87	sscore=0.10	rscore=-5.42	uscore=1.81	tscore=3.06
brucella-chr1	Prodigal_v2.60	CDS	802877	803239	21.8	-	0	ID=1_763	partial=00	start_type=ATG	rbs_motif=GGAG/GAGG	rbs_spacer=5-10bp	gc_cont=0.598	conf=99.34	score=21.83	cscore=9.76	sscore=12.06	rscore=9.25	uscore=0.24	tscore=3.23
brucella-chr1	Prodigal_v2.60	CDS	803426	804646	219.5	+	0	ID=1_764	partial=00	start_type=ATG	rbs_motif=GGA/GAG/AGG	rbs_spacer=5-10bp	gc_cont=0.581	conf=99.99	score=219.54	cscore=213.36	sscore=6.18	rscore=2.88	uscore=0.06	tscore=3.23
brucella-chr1	Prodigal_v2.60	CDS	804725	805462	16.7	-	0	ID=1_765	partial=00	start_type=ATG	rbs_motif=GGA/GAG/AGG	rbs_spacer=5-10bp	gc_cont=0.535	conf=97.91	score=16.73	cscore=5.95	sscore=10.78	rscore=2.88	uscore=3.60	tscore=3.23
brucella-chr1	Prodigal_v2.60	CDS	805482	807704	152.9	-	0	ID=1_766	partial=00	start_type=ATG	rbs_motif=None	rbs_spacer=None	gc_cont=0.530	conf=100.00	score=152.89	cscore=152.19	sscore=0.70	rscore=-5.14	uscore=3.26	tscore=3.23
brucella-chr1	Prodigal_v2.60	CDS	808223	809086	59.8	+	0	ID=1_767	partial=00	start_type=GTG	rbs_motif=AGGA	rbs_spacer=5-10bp	gc_cont=0.639	conf=100.00	score=59.77	cscore=53.17	sscore=6.60	rscore=8.09	uscore=3.63	tscore=-5.12
brucella-chr1	Prodigal_v2.60	CDS	809112	810563	147	+	0	ID=1_768	partial=00	start_type=GTG	rbs_motif=AGGAG(G)/GGAGG	rbs_spacer=13-15bp	gc_cont=0.648	conf=100.00	score=146.97	cscore=150.05	sscore=-3.08	rscore=1.65	uscore=-0.62	tscore=-5.12
brucella-chr1	Prodigal_v2.60	CDS	810563	813796	420.4	+	0	ID=1_769	partial=00	start_type=ATG	rbs_motif=None	rbs_spacer=None	gc_cont=0.604	conf=99.99	score=420.37	cscore=415.85	sscore=4.52	rscore=-5.14	uscore=-1.02	tscore=3.23
brucella-chr1	Prodigal_v2.60	CDS	813937	814593	85	-	0	ID=1_770	partial=00	start_type=ATG	rbs_motif=GGA/GAG/AGG	rbs_spacer=5-10bp	gc_cont=0.580	conf=100.00	score=85.04	cscore=78.07	sscore=6.96	rscore=2.88	uscore=1.50	tscore=3.23
brucella-chr1	Prodigal_v2.60	CDS	814779	815591	100.8	-	0	ID=1_771	partial=00	start_type=ATG	rbs_motif=GGA/GAG/AGG	rbs_spacer=5-10bp	gc_cont=0.631	conf=100.00	score=100.77	cscore=94.31	sscore=6.45	rscore=2.88	uscore=0.34	tscore=3.23
brucella-chr1	Prodigal_v2.60	CDS	815657	815845	28.9	-	0	ID=1_772	partial=00	start_type=ATG	rbs_motif=GGAG/GAGG	rbs_spacer=5-10bp	gc_cont=0.519	conf=99.87	score=28.87	cscore=21.76	sscore=7.11	rscore=6.88	uscore=-2.17	tscore=2.41
brucella-chr1	Prodigal_v2.60	CDS	816011	816220	13.1	-	0	ID=1_773	partial=00	start_type=ATG	rbs_motif=GGA/GAG/AGG	rbs_spacer=11-12bp	gc_cont=0.471	conf=95.29	score=13.08	cscore=11.24	sscore=1.85	rscore=-0.29	uscore=-0.54	tscore=2.68
brucella-chr1	Prodigal_v2.60	CDS	816288	816479	23	-	0	ID=1_774	partial=00	start_type=ATG	rbs_motif=GGAGG	rbs_spacer=5-10bp	gc_cont=0.531	conf=99.49	score=22.96	cscore=9.67	sscore=13.28	rscore=8.80	uscore=0.98	tscore=2.44
brucella-chr1	Prodigal_v2.60	CDS	816499	817188	83.4	-	0	ID=1_775	partial=00	start_type=ATG	rbs_motif=GGA/GAG/AGG	rbs_spacer=5-10bp	gc_cont=0.593	conf=100.00	score=83.37	cscore=75.52	sscore=7.85	rscore=2.88	uscore=1.73	tscore=3.23
brucella-chr1	Prodigal_v2.60	CDS	817288	817986	74.5	-	0	ID=1_776	partial=00	start_type=ATG	rbs_motif=GGA/GAG/AGG	rbs_spacer=5-10bp	gc_cont=0.588	conf=100.00	score=74.52	cscore=67.11	sscore=7.41	rscore=2.88	uscore=1.29	tscore=3.23
brucella-chr1	Prodigal_v2.60	CDS	818059	818982	103	-	0	ID=1_777	partial=00	start_type=ATG	rbs_motif=GGA/GAG/AGG	rbs_spacer=5-10bp	gc_cont=0.548	conf=100.00	score=102.98	cscore=97.68	sscore=5.31	rscore=2.88	uscore=-0.16	tscore=3.23
brucella-chr1	Prodigal_v2.60	CDS	819107	820000	90.9	+	0	ID=1_778	partial=00	start_type=ATG	rbs_motif=GGA/GAG/AGG	rbs_spacer=5-10bp	gc_cont=0.598	conf=100.00	score=90.95	cscore=83.46	sscore=7.48	rscore=2.88	uscore=1.37	tscore=3.23
brucella-chr1	Prodigal_v2.60	CDS	820216	821847	251.9	+	0	ID=1_779	partial=00	start_type=ATG	rbs_motif=GGA/GAG/AGG	rbs_spacer=5-10bp	gc_cont=0.579	conf=99.99	score=251.87	cscore=243.85	sscore=8.02	rscore=2.88	uscore=2.56	tscore=3.23
brucella-chr1	Prodigal_v2.60	CDS	821996	823159	158.3	-	0	ID=1_780	partial=00	start_type=ATG	rbs_motif=None	rbs_spacer=None	gc_cont=0.622	conf=100.00	score=158.30	cscore=160.79	sscore=-2.49	rscore=-5.14	uscore=0.07	tscore=3.23
brucella-chr1	Prodigal_v2.60	CDS	823356	823751	77.7	+	0	ID=1_781	partial=00	start_type=ATG	rbs_motif=GGAG/GAGG	rbs_spacer=5-10bp	gc_cont=0.586	conf=100.00	score=77.74	cscore=64.92	sscore=12.82	rscore=9.25	uscore=0.34	tscore=3.23
brucella-chr1	Prodigal_v2.60	CDS	824052	824450	11	+	0	ID=1_782	partial=00	start_type=TTG	rbs_motif=GGAG/GAGG	rbs_spacer=5-10bp	gc_cont=0.599	conf=92.54	score=10.95	cscore=9.30	sscore=1.65	rscore=9.25	uscore=-0.01	tscore=-6.94
brucella-chr1	Prodigal_v2.60	CDS	824585	825589	141.3	+	0	ID=1_783	partial=00	start_type=ATG	rbs_motif=GGA/GAG/AGG	rbs_spacer=5-10bp	gc_cont=0.586	conf=100.00	score=141.25	cscore=135.10	sscore=6.15	rscore=2.88	uscore=0.03	tscore=3.23
brucella-chr1	Prodigal_v2.60	CDS	826137	826646	51.5	+	0	ID=1_784	partial=00	start_type=ATG	rbs_motif=GGAGG	rbs_spacer=5-10bp	gc_cont=0.590	conf=100.00	score=51.55	cscore=37.37	sscore=14.18	rscore=11.64	uscore=-0.04	tscore=3.23
brucella-chr1	Prodigal_v2.60	CDS	826716	826931	18.4	+	0	ID=1_785	partial=00	start_type=ATG	rbs_motif=GGAG/GAGG	rbs_spacer=5-10bp	gc_cont=0.556	conf=98.55	score=18.35	cscore=7.38	sscore=10.97	rscore=7.88	uscore=0.34	tscore=2.75
brucella-chr1	Prodigal_v2.60	CDS	826982	827707	85.6	-	0	ID=1_786	partial=00	start_type=ATG	rbs_motif=GGA/GAG/AGG	rbs_spacer=5-10bp	gc_cont=0.573	conf=100.00	score=85.58	cscore=80.08	sscore=5.50	rscore=2.88	uscore=-0.61	tscore=3.23
brucella-chr1	Prodigal_v2.60	CDS	827852	832591	703.9	-	0	ID=1_787	partial=00	start_type=TTG	rbs_motif=AGGA	rbs_spacer=5-10bp	gc_cont=0.598	conf=99.99	score=703.87	cscore=701.43	sscore=2.45	rscore=8.09	uscore=-0.84	tscore=-6.94
brucella-chr1	Prodigal_v2.60	CDS	832588	834507	285	-	0	ID=1_788	partial=00	start_type=ATG	rbs_motif=GGA/GAG/AGG	rbs_spacer=5-10bp	gc_cont=0.594	conf=99.99	score=285.05	cscore=279.01	sscore=6.04	rscore=2.88	uscore=0.57	tscore=3.23
brucella-chr1	Prodigal_v2.60	CDS	834992	835087	0.4	-	0	ID=1_789	partial=00	start_type=ATG	rbs_motif=AGGA/GGAG/GAGG	rbs_spacer=11-12bp	gc_cont=0.656	conf=52.49	score=0.43	cscore=-2.58	sscore=3.01	rscore=1.08	uscore=0.12	tscore=1.20
brucella-chr1	Prodigal_v2.60	CDS	835103	835690	26.8	-	0	ID=1_790	partial=00	start_type=ATG	rbs_motif=GGAG/GAGG	rbs_spacer=5-10bp	gc_cont=0.641	conf=99.79	score=26.77	cscore=12.62	sscore=14.16	rscore=9.25	uscore=2.33	tscore=3.23
brucella-chr1	Prodigal_v2.60	CDS	836141	836506	59.2	-	0	ID=1_791	partial=00	start_type=ATG	rbs_motif=GGAG/GAGG	rbs_spacer=5-10bp	gc_cont=0.555	conf=100.00	score=59.18	cscore=44.38	sscore=14.80	rscore=9.25	uscore=1.03	tscore=3.23
brucella-chr1	Prodigal_v2.60	CDS	836506	837135	98.6	-	0	ID=1_792	partial=00	start_type=ATG	rbs_motif=AGGAG	rbs_spacer=5-10bp	gc_cont=0.581	conf=100.00	score=98.61	cscore=81.31	sscore=17.31	rscore=13.13	uscore=-0.30	tscore=3.23
brucella-chr1	Prodigal_v2.60	CDS	837139	839118	316.2	-	0	ID=1_793	partial=00	start_type=ATG	rbs_motif=None	rbs_spacer=None	gc_cont=0.580	conf=99.99	score=316.18	cscore=317.56	sscore=-1.38	rscore=-5.14	uscore=0.53	tscore=3.23
brucella-chr1	Prodigal_v2.60	CDS	839198	840211	142.8	-	0	ID=1_794	partial=00	start_type=ATG	rbs_motif=GGA/GAG/AGG	rbs_spacer=5-10bp	gc_cont=0.559	conf=100.00	score=142.80	cscore=137.58	sscore=5.21	rscore=2.88	uscore=-0.25	tscore=3.23
brucella-chr1	Prodigal_v2.60	CDS	840750	841715	113.6	+	0	ID=1_795	partial=00	start_type=ATG	rbs_motif=AGxAGG/AGGxGG	rbs_spacer=3-4bp	gc_cont=0.617	conf=100.00	score=113.58	cscore=105.74	sscore=7.84	rscore=6.17	uscore=-1.57	tscore=3.23
brucella-chr1	Prodigal_v2.60	CDS	841760	842368	54.4	-	0	ID=1_796	partial=00	start_type=ATG	rbs_motif=AGGA/GGAG/GAGG	rbs_spacer=11-12bp	gc_cont=0.571	conf=100.00	score=54.37	cscore=51.15	sscore=3.23	rscore=2.89	uscore=-2.25	tscore=3.23
brucella-chr1	Prodigal_v2.60	CDS	842746	843501	112.2	+	0	ID=1_797	partial=00	start_type=ATG	rbs_motif=GGAG/GAGG	rbs_spacer=5-10bp	gc_cont=0.604	conf=100.00	score=112.22	cscore=98.90	sscore=13.32	rscore=9.25	uscore=0.84	tscore=3.23
brucella-chr1	Prodigal_v2.60	CDS	843581	844453	129.1	+	0	ID=1_798	partial=00	start_type=ATG	rbs_motif=GGA/GAG/AGG	rbs_spacer=5-10bp	gc_cont=0.585	conf=100.00	score=129.09	cscore=124.07	sscore=5.01	rscore=2.88	uscore=-1.10	tscore=3.23
brucella-chr1	Prodigal_v2.60	CDS	844454	845401	94.2	-	0	ID=1_799	partial=00	start_type=ATG	rbs_motif=GGA/GAG/AGG	rbs_spacer=5-10bp	gc_cont=0.599	conf=100.00	score=94.19	cscore=85.55	sscore=8.64	rscore=2.88	uscore=1.55	tscore=3.23
brucella-chr1	Prodigal_v2.60	CDS	845430	845834	42	-	0	ID=1_800	partial=00	start_type=ATG	rbs_motif=None	rbs_spacer=None	gc_cont=0.617	conf=99.99	score=42.00	cscore=43.40	sscore=-1.40	rscore=-5.14	uscore=1.16	tscore=3.23
brucella-chr1	Prodigal_v2.60	CDS	846115	847923	243.2	+	0	ID=1_801	partial=00	start_type=ATG	rbs_motif=GGA/GAG/AGG	rbs_spacer=5-10bp	gc_cont=0.618	conf=99.99	score=243.17	cscore=235.70	sscore=7.47	rscore=2.88	uscore=1.36	tscore=3.23
brucella-chr1	Prodigal_v2.60	CDS	847948	848271	63.9	+	0	ID=1_802	partial=00	start_type=ATG	rbs_motif=GGAG/GAGG	rbs_spacer=5-10bp	gc_cont=0.599	conf=100.00	score=63.95	cscore=48.97	sscore=14.97	rscore=9.25	uscore=1.48	tscore=3.23
brucella-chr1	Prodigal_v2.60	CDS	848309	849007	77.8	+	0	ID=1_803	partial=00	start_type=ATG	rbs_motif=GGA/GAG/AGG	rbs_spacer=5-10bp	gc_cont=0.595	conf=100.00	score=77.82	cscore=69.44	sscore=8.38	rscore=2.88	uscore=1.39	tscore=3.23
brucella-chr1	Prodigal_v2.60	CDS	849023	850306	139.7	+	0	ID=1_804	partial=00	start_type=ATG	rbs_motif=GGAG/GAGG	rbs_spacer=5-10bp	gc_cont=0.552	conf=100.00	score=139.67	cscore=125.88	sscore=13.79	rscore=9.25	uscore=0.20	tscore=3.23
brucella-chr1	Prodigal_v2.60	CDS	850342	850917	7.8	+	0	ID=1_805	partial=00	start_type=TTG	rbs_motif=GGA/GAG/AGG	rbs_spacer=5-10bp	gc_cont=0.292	conf=85.74	score=7.80	cscore=6.22	sscore=1.58	rscore=2.88	uscore=4.74	tscore=-6.94
brucella-chr1	Prodigal_v2.60	CDS	850911	851810	73.2	-	0	ID=1_806	partial=00	start_type=ATG	rbs_motif=None	rbs_spacer=None	gc_cont=0.573	conf=100.00	score=73.23	cscore=73.29	sscore=-0.05	rscore=-5.14	uscore=2.51	tscore=3.23
brucella-chr1	Prodigal_v2.60	CDS	851917	852936	142.5	+	0	ID=1_807	partial=00	start_type=ATG	rbs_motif=None	rbs_spacer=None	gc_cont=0.598	conf=100.00	score=142.53	cscore=141.74	sscore=0.79	rscore=-5.14	uscore=2.69	tscore=3.23
brucella-chr1	Prodigal_v2.60	CDS	853354	855054	309.8	-	0	ID=1_808	partial=00	start_type=ATG	rbs_motif=AGGAG	rbs_spacer=5-10bp	gc_cont=0.580	conf=99.99	score=309.85	cscore=295.34	sscore=14.51	rscore=13.13	uscore=-1.21	tscore=3.23
brucella-chr1	Prodigal_v2.60	CDS	855270	855929	74.3	-	0	ID=1_809	partial=00	start_type=ATG	rbs_motif=None	rbs_spacer=None	gc_cont=0.624	conf=100.00	score=74.29	cscore=69.69	sscore=4.60	rscore=-5.14	uscore=0.08	tscore=3.23
brucella-chr1	Prodigal_v2.60	CDS	855926	857278	183.5	-	0	ID=1_810	partial=00	start_type=ATG	rbs_motif=None	rbs_spacer=None	gc_cont=0.613	conf=99.99	score=183.54	cscore=185.41	sscore=-1.87	rscore=-5.14	uscore=0.69	tscore=3.23
brucella-chr1	Prodigal_v2.60	CDS	857663	858046	64.6	+	0	ID=1_811	partial=00	start_type=GTG	rbs_motif=GGAG/GAGG	rbs_spacer=5-10bp	gc_cont=0.560	conf=100.00	score=64.58	cscore=58.27	sscore=6.32	rscore=9.25	uscore=2.19	tscore=-5.12
brucella-chr1	Prodigal_v2.60	CDS	858569	859690	97.9	+	0	ID=1_812	partial=00	start_type=ATG	rbs_motif=GGA/GAG/AGG	rbs_spacer=5-10bp	gc_cont=0.548	conf=100.00	score=97.89	cscore=88.90	sscore=8.99	rscore=2.88	uscore=3.53	tscore=3.23
brucella-chr1	Prodigal_v2.60	CDS	859867	860301	30.3	+	0	ID=1_813	partial=00	start_type=ATG	rbs_motif=AGGA	rbs_spacer=5-10bp	gc_cont=0.533	conf=99.91	score=30.35	cscore=17.12	sscore=13.23	rscore=8.09	uscore=1.90	tscore=3.23
brucella-chr1	Prodigal_v2.60	CDS	860486	862474	285.4	+	0	ID=1_814	partial=00	start_type=ATG	rbs_motif=GGAGG	rbs_spacer=3-4bp	gc_cont=0.600	conf=99.99	score=285.37	cscore=270.30	sscore=15.07	rscore=12.56	uscore=-0.07	tscore=3.23
brucella-chr1	Prodigal_v2.60	CDS	862651	863799	183.1	+	0	ID=1_815	partial=00	start_type=ATG	rbs_motif=GGAGG	rbs_spacer=3-4bp	gc_cont=0.591	conf=99.99	score=183.08	cscore=169.86	sscore=13.22	rscore=12.56	uscore=-2.58	tscore=3.23
brucella-chr1	Prodigal_v2.60	CDS	863799	865406	235.6	+	0	ID=1_816	partial=00	start_type=ATG	rbs_motif=AGGAG	rbs_spacer=5-10bp	gc_cont=0.623	conf=99.99	score=235.58	cscore=217.93	sscore=17.65	rscore=13.13	uscore=-0.71	tscore=3.23
brucella-chr1	Prodigal_v2.60	CDS	865418	867439	281	+	0	ID=1_817	partial=00	start_type=ATG	rbs_motif=GGAG/GAGG	rbs_spacer=5-10bp	gc_cont=0.621	conf=99.99	score=280.97	cscore=267.11	sscore=13.86	rscore=9.25	uscore=0.23	tscore=3.23
brucella-chr1	Prodigal_v2.60	CDS	867432	868184	83.3	+	0	ID=1_818	partial=00	start_type=ATG	rbs_motif=GGAGG	rbs_spacer=5-10bp	gc_cont=0.604	conf=100.00	score=83.29	cscore=67.38	sscore=15.91	rscore=11.64	uscore=-0.21	tscore=3.23
brucella-chr1	Prodigal_v2.60	CDS	868291	869085	96.5	+	0	ID=1_819	partial=00	start_type=ATG	rbs_motif=AGGA	rbs_spacer=5-10bp	gc_cont=0.616	conf=100.00	score=96.53	cscore=84.88	sscore=11.65	rscore=8.09	uscore=0.32	tscore=3.23
brucella-chr1	Prodigal_v2.60	CDS	869554	870660	192.4	+	0	ID=1_820	partial=00	start_type=ATG	rbs_motif=AGGAG	rbs_spacer=5-10bp	gc_cont=0.593	conf=99.99	score=192.40	cscore=179.80	sscore=12.60	rscore=13.13	uscore=-3.11	tscore=3.23
brucella-chr1	Prodigal_v2.60	CDS	871315	871515	25.8	+	0	ID=1_821	partial=00	start_type=ATG	rbs_motif=GGAG/GAGG	rbs_spacer=5-10bp	gc_cont=0.478	conf=99.74	score=25.80	cscore=16.40	sscore=9.40	rscore=7.32	uscore=0.17	tscore=2.56
brucella-chr1	Prodigal_v2.60	CDS	872115	873983	276	+	0	ID=1_822	partial=00	start_type=ATG	rbs_motif=GGAG/GAGG	rbs_spacer=5-10bp	gc_cont=0.560	conf=99.99	score=275.99	cscore=262.96	sscore=13.03	rscore=9.25	uscore=1.21	tscore=3.23
brucella-chr1	Prodigal_v2.60	CDS	873997	875844	220.5	+	0	ID=1_823	partial=00	start_type=ATG	rbs_motif=AGGA/GGAG/GAGG	rbs_spacer=11-12bp	gc_cont=0.575	conf=99.99	score=220.47	cscore=214.99	sscore=5.49	rscore=2.89	uscore=-1.77	tscore=3.23
brucella-chr1	Prodigal_v2.60	CDS	875956	877053	174.9	+	0	ID=1_824	partial=00	start_type=ATG	rbs_motif=GGA/GAG/AGG	rbs_spacer=5-10bp	gc_cont=0.559	conf=100.00	score=174.93	cscore=168.95	sscore=5.98	rscore=2.88	uscore=-0.13	tscore=3.23
brucella-chr1	Prodigal_v2.60	CDS	877053	878192	169.3	+	0	ID=1_825	partial=00	start_type=ATG	rbs_motif=GGAGG	rbs_spacer=5-10bp	gc_cont=0.582	conf=100.00	score=169.29	cscore=152.94	sscore=16.35	rscore=11.64	uscore=0.20	tscore=3.23
brucella-chr1	Prodigal_v2.60	CDS	878216	879841	236.4	+	0	ID=1_826	partial=00	start_type=ATG	rbs_motif=GGA/GAG/AGG	rbs_spacer=5-10bp	gc_cont=0.591	conf=99.99	score=236.43	cscore=229.03	sscore=7.40	rscore=2.88	uscore=0.26	tscore=3.23
brucella-chr1	Prodigal_v2.60	CDS	879838	880794	148.6	+	0	ID=1_827	partial=00	start_type=ATG	rbs_motif=AGGAG	rbs_spacer=5-10bp	gc_cont=0.575	conf=100.00	score=148.58	cscore=129.70	sscore=18.88	rscore=13.13	uscore=1.22	tscore=3.23
brucella-chr1	Prodigal_v2.60	CDS	880811	881593	106	-	0	ID=1_828	partial=00	start_type=ATG	rbs_motif=None	rbs_spacer=None	gc_cont=0.616	conf=100.00	score=105.99	cscore=108.24	sscore=-2.25	rscore=-5.14	uscore=-1.21	tscore=3.23
brucella-chr1	Prodigal_v2.60	CDS	881631	882785	124.5	-	0	ID=1_829	partial=00	start_type=GTG	rbs_motif=None	rbs_spacer=None	gc_cont=0.613	conf=100.00	score=124.54	cscore=137.10	sscore=-12.55	rscore=-5.14	uscore=-1.64	tscore=-5.12
brucella-chr1	Prodigal_v2.60	CDS	882967	884085	163.7	-	0	ID=1_830	partial=00	start_type=ATG	rbs_motif=GGA/GAG/AGG	rbs_spacer=11-12bp	gc_cont=0.584	conf=100.00	score=163.71	cscore=162.43	sscore=1.27	rscore=-0.24	uscore=-1.07	tscore=3.23
brucella-chr1	Prodigal_v2.60	CDS	884389	886029	236.7	-	0	ID=1_831	partial=00	start_type=ATG	rbs_motif=AGGA	rbs_spacer=5-10bp	gc_cont=0.594	conf=99.99	score=236.69	cscore=226.84	sscore=9.85	rscore=8.09	uscore=-0.82	tscore=3.23
brucella-chr1	Prodigal_v2.60	CDS	886869	887135	45.7	-	0	ID=1_832	partial=00	start_type=ATG	rbs_motif=GGAG/GAGG	rbs_spacer=5-10bp	gc_cont=0.618	conf=100.00	score=45.69	cscore=32.97	sscore=12.72	rscore=9.25	uscore=0.89	tscore=3.23
brucella-chr1	Prodigal_v2.60	CDS	887208	887603	0.8	+	0	ID=1_833	partial=00	start_type=ATG	rbs_motif=GGA/GAG/AGG	rbs_spacer=5-10bp	gc_cont=0.583	conf=54.69	score=0.82	cscore=-6.41	sscore=7.23	rscore=2.88	uscore=1.61	tscore=3.23
brucella-chr1	Prodigal_v2.60	CDS	887471	888244	130.7	-	0	ID=1_834	partial=00	start_type=ATG	rbs_motif=AGGAG/GGAGG	rbs_spacer=11-12bp	gc_cont=0.599	conf=100.00	score=130.67	cscore=123.65	sscore=7.02	rscore=3.57	uscore=0.22	tscore=3.23
brucella-chr1	Prodigal_v2.60	CDS	888371	889252	98.1	-	0	ID=1_835	partial=00	start_type=ATG	rbs_motif=GGA/GAG/AGG	rbs_spacer=5-10bp	gc_cont=0.608	conf=100.00	score=98.11	cscore=91.40	sscore=6.71	rscore=2.88	uscore=1.24	tscore=3.23
brucella-chr1	Prodigal_v2.60	CDS	889472	889651	12.2	+	0	ID=1_836	partial=00	start_type=ATG	rbs_motif=GGA/GAG/AGG	rbs_spacer=5-10bp	gc_cont=0.561	conf=94.24	score=12.16	cscore=8.60	sscore=3.56	rscore=2.04	uscore=-0.77	tscore=2.29
brucella-chr1	Prodigal_v2.60	CDS	889811	891193	197.4	+	0	ID=1_837	partial=00	start_type=ATG	rbs_motif=GGA/GAG/AGG	rbs_spacer=5-10bp	gc_cont=0.635	conf=99.99	score=197.43	cscore=189.82	sscore=7.61	rscore=2.88	uscore=1.50	tscore=3.23
brucella-chr1	Prodigal_v2.60	CDS	891268	891618	39.4	+	0	ID=1_838	partial=00	start_type=ATG	rbs_motif=GGA/GAG/AGG	rbs_spacer=5-10bp	gc_cont=0.587	conf=99.99	score=39.37	cscore=33.42	sscore=5.96	rscore=2.88	uscore=-0.16	tscore=3.23
brucella-chr1	Prodigal_v2.60	CDS	891615	892487	117.9	+	0	ID=1_839	partial=00	start_type=ATG	rbs_motif=GGA/GAG/AGG	rbs_spacer=5-10bp	gc_cont=0.606	conf=100.00	score=117.85	cscore=109.99	sscore=7.87	rscore=2.88	uscore=0.46	tscore=3.23
brucella-chr1	Prodigal_v2.60	CDS	892509	893210	70.6	+	0	ID=1_840	partial=00	start_type=ATG	rbs_motif=None	rbs_spacer=None	gc_cont=0.583	conf=100.00	score=70.58	cscore=73.45	sscore=-2.87	rscore=-5.14	uscore=-2.01	tscore=3.23
brucella-chr1	Prodigal_v2.60	CDS	893235	894239	145.6	-	0	ID=1_841	partial=00	start_type=ATG	rbs_motif=None	rbs_spacer=None	gc_cont=0.606	conf=100.00	score=145.62	cscore=144.30	sscore=1.33	rscore=-5.14	uscore=2.24	tscore=3.23
brucella-chr1	Prodigal_v2.60	CDS	894266	894373	0.8	-	0	ID=1_842	partial=00	start_type=ATG	rbs_motif=AGGAG	rbs_spacer=5-10bp	gc_cont=0.500	conf=54.52	score=0.79	cscore=-5.68	sscore=6.47	rscore=5.52	uscore=0.74	tscore=1.36
brucella-chr1	Prodigal_v2.60	CDS	894563	895135	53.6	+	0	ID=1_843	partial=00	start_type=TTG	rbs_motif=GGAG/GAGG	rbs_spacer=5-10bp	gc_cont=0.609	conf=100.00	score=53.60	cscore=52.47	sscore=1.13	rscore=9.25	uscore=-1.18	tscore=-6.94
brucella-chr1	Prodigal_v2.60	CDS	895180	895959	121.4	-	0	ID=1_844	partial=00	start_type=ATG	rbs_motif=GGAG/GAGG	rbs_spacer=5-10bp	gc_cont=0.554	conf=100.00	score=121.37	cscore=107.17	sscore=14.20	rscore=9.25	uscore=1.72	tscore=3.23
brucella-chr1	Prodigal_v2.60	CDS	896125	896562	49.5	-	0	ID=1_845	partial=00	start_type=ATG	rbs_motif=3Base/5BMM	rbs_spacer=13-15bp	gc_cont=0.582	conf=100.00	score=49.49	cscore=49.54	sscore=-0.05	rscore=-4.45	uscore=1.17	tscore=3.23
brucella-chr1	Prodigal_v2.60	CDS	896815	897333	85.3	+	0	ID=1_846	partial=00	start_type=ATG	rbs_motif=GGAGG	rbs_spacer=3-4bp	gc_cont=0.620	conf=100.00	score=85.26	cscore=69.12	sscore=16.14	rscore=12.56	uscore=0.34	tscore=3.23
brucella-chr1	Prodigal_v2.60	CDS	897499	898722	173.8	+	0	ID=1_847	partial=00	start_type=ATG	rbs_motif=AGGAG	rbs_spacer=5-10bp	gc_cont=0.589	conf=100.00	score=173.78	cscore=157.66	sscore=16.11	rscore=13.13	uscore=-0.25	tscore=3.23
brucella-chr1	Prodigal_v2.60	CDS	898737	899555	129.8	+	0	ID=1_848	partial=00	start_type=ATG	rbs_motif=GGAG/GAGG	rbs_spacer=5-10bp	gc_cont=0.585	conf=100.00	score=129.84	cscore=117.23	sscore=12.60	rscore=9.25	uscore=-1.00	tscore=3.23
brucella-chr1	Prodigal_v2.60	CDS	899603	900625	112.6	-	0	ID=1_849	partial=00	start_type=ATG	rbs_motif=None	rbs_spacer=None	gc_cont=0.576	conf=100.00	score=112.64	cscore=113.11	sscore=-0.47	rscore=-5.14	uscore=1.43	tscore=3.23
brucella-chr1	Prodigal_v2.60	CDS	900736	902880	390.6	-	0	ID=1_850	partial=00	start_type=ATG	rbs_motif=GGAG/GAGG	rbs_spacer=5-10bp	gc_cont=0.575	conf=99.99	score=390.58	cscore=377.99	sscore=12.58	rscore=9.25	uscore=0.76	tscore=3.23
brucella-chr1	Prodigal_v2.60	CDS	903164	903433	34.8	-	0	ID=1_851	partial=00	start_type=ATG	rbs_motif=GGA/GAG/AGG	rbs_spacer=5-10bp	gc_cont=0.563	conf=99.97	score=34.78	cscore=28.72	sscore=6.05	rscore=2.88	uscore=-0.06	tscore=3.23
brucella-chr1	Prodigal_v2.60	CDS	903604	904578	139.3	-	0	ID=1_852	partial=00	start_type=ATG	rbs_motif=AGGA/GGAG/GAGG	rbs_spacer=11-12bp	gc_cont=0.605	conf=100.00	score=139.32	cscore=131.88	sscore=7.43	rscore=2.89	uscore=0.07	tscore=3.23
brucella-chr1	Prodigal_v2.60	CDS	904582	905034	39.3	-	0	ID=1_853	partial=00	start_type=ATG	rbs_motif=GGA/GAG/AGG	rbs_spacer=5-10bp	gc_cont=0.589	conf=99.99	score=39.33	cscore=32.93	sscore=6.40	rscore=2.88	uscore=0.94	tscore=3.23
brucella-chr1	Prodigal_v2.60	CDS	905300	908179	408	-	0	ID=1_854	partial=00	start_type=ATG	rbs_motif=GGA/GAG/AGG	rbs_spacer=5-10bp	gc_cont=0.628	conf=99.99	score=407.99	cscore=402.43	sscore=5.55	rscore=2.88	uscore=-0.56	tscore=3.23
brucella-chr1	Prodigal_v2.60	CDS	908317	908934	48	-	0	ID=1_855	partial=00	start_type=GTG	rbs_motif=GGAG/GAGG	rbs_spacer=5-10bp	gc_cont=0.610	conf=100.00	score=47.99	cscore=43.28	sscore=4.72	rscore=9.25	uscore=1.24	tscore=-5.12
brucella-chr1	Prodigal_v2.60	CDS	909301	910914	278.5	-	0	ID=1_856	partial=00	start_type=ATG	rbs_motif=AGGAG	rbs_spacer=5-10bp	gc_cont=0.592	conf=99.99	score=278.51	cscore=262.24	sscore=16.27	rscore=13.13	uscore=-0.80	tscore=3.23
brucella-chr1	Prodigal_v2.60	CDS	910967	911626	90.4	-	0	ID=1_857	partial=00	start_type=TTG	rbs_motif=GGAG/GAGG	rbs_spacer=5-10bp	gc_cont=0.591	conf=100.00	score=90.44	cscore=91.33	sscore=-0.88	rscore=9.25	uscore=-2.54	tscore=-6.94
brucella-chr1	Prodigal_v2.60	CDS	911806	912507	75.5	-	0	ID=1_858	partial=00	start_type=ATG	rbs_motif=None	rbs_spacer=None	gc_cont=0.613	conf=100.00	score=75.53	cscore=75.47	sscore=0.07	rscore=-5.14	uscore=0.79	tscore=3.23
brucella-chr1	Prodigal_v2.60	CDS	912516	913862	203.4	-	0	ID=1_859	partial=00	start_type=ATG	rbs_motif=None	rbs_spacer=None	gc_cont=0.601	conf=99.99	score=203.42	cscore=204.52	sscore=-1.10	rscore=-5.14	uscore=0.81	tscore=3.23
brucella-chr1	Prodigal_v2.60	CDS	914008	914421	64.4	-	0	ID=1_860	partial=00	start_type=ATG	rbs_motif=AGGAG	rbs_spacer=5-10bp	gc_cont=0.531	conf=100.00	score=64.41	cscore=48.36	sscore=16.05	rscore=13.13	uscore=-0.32	tscore=3.23
brucella-chr1	Prodigal_v2.60	CDS	914568	916166	158.6	-	0	ID=1_861	partial=00	start_type=ATG	rbs_motif=AGxAG	rbs_spacer=3-4bp	gc_cont=0.604	conf=100.00	score=158.63	cscore=152.37	sscore=6.26	rscore=1.73	uscore=-1.15	tscore=3.23
brucella-chr1	Prodigal_v2.60	CDS	916163	917281	139.7	-	0	ID=1_862	partial=00	start_type=ATG	rbs_motif=None	rbs_spacer=None	gc_cont=0.601	conf=100.00	score=139.73	cscore=139.12	sscore=0.61	rscore=-5.14	uscore=1.27	tscore=3.23
brucella-chr1	Prodigal_v2.60	CDS	917284	917760	53.2	-	0	ID=1_863	partial=00	start_type=ATG	rbs_motif=None	rbs_spacer=None	gc_cont=0.562	conf=100.00	score=53.24	cscore=53.64	sscore=-0.40	rscore=-5.14	uscore=1.51	tscore=3.23
brucella-chr1	Prodigal_v2.60	CDS	917926	918987	161.2	-	0	ID=1_864	partial=00	start_type=TTG	rbs_motif=AGGAG	rbs_spacer=5-10bp	gc_cont=0.606	conf=100.00	score=161.19	cscore=155.42	sscore=5.76	rscore=13.13	uscore=-0.43	tscore=-6.94
brucella-chr1	Prodigal_v2.60	CDS	919146	920549	216.5	-	0	ID=1_865	partial=00	start_type=ATG	rbs_motif=None	rbs_spacer=None	gc_cont=0.612	conf=99.99	score=216.52	cscore=215.74	sscore=0.78	rscore=-5.14	uscore=2.03	tscore=3.23
brucella-chr1	Prodigal_v2.60	CDS	920607	921410	113.7	-	0	ID=1_866	partial=00	start_type=ATG	rbs_motif=GGAG/GAGG	rbs_spacer=5-10bp	gc_cont=0.602	conf=100.00	score=113.66	cscore=99.89	sscore=13.77	rscore=9.25	uscore=-1.82	tscore=3.23
brucella-chr1	Prodigal_v2.60	CDS	921407	921907	63.9	-	0	ID=1_867	partial=00	start_type=ATG	rbs_motif=GGAG/GAGG	rbs_spacer=5-10bp	gc_cont=0.617	conf=100.00	score=63.89	cscore=50.44	sscore=13.45	rscore=9.25	uscore=-0.26	tscore=3.23
brucella-chr1	Prodigal_v2.60	CDS	921912	922601	55.7	-	0	ID=1_868	partial=00	start_type=ATG	rbs_motif=None	rbs_spacer=None	gc_cont=0.606	conf=100.00	score=55.74	cscore=57.51	sscore=-1.77	rscore=-5.14	uscore=0.79	tscore=3.23
brucella-chr1	Prodigal_v2.60	CDS	922884	923381	81.4	+	0	ID=1_869	partial=00	start_type=ATG	rbs_motif=GGAG/GAGG	rbs_spacer=5-10bp	gc_cont=0.556	conf=100.00	score=81.43	cscore=68.29	sscore=13.14	rscore=9.25	uscore=0.66	tscore=3.23
brucella-chr1	Prodigal_v2.60	CDS	923542	924795	153.9	-	0	ID=1_870	partial=00	start_type=ATG	rbs_motif=GGA/GAG/AGG	rbs_spacer=5-10bp	gc_cont=0.606	conf=100.00	score=153.89	cscore=146.40	sscore=7.50	rscore=2.88	uscore=2.03	tscore=3.23
brucella-chr1	Prodigal_v2.60	CDS	924914	925195	29.3	+	0	ID=1_871	partial=00	start_type=ATG	rbs_motif=AGGA	rbs_spacer=5-10bp	gc_cont=0.564	conf=99.88	score=29.32	cscore=17.92	sscore=11.39	rscore=8.09	uscore=0.07	tscore=3.23
brucella-chr1	Prodigal_v2.60	CDS	925305	926327	98.5	-	0	ID=1_872	partial=00	start_type=ATG	rbs_motif=GGA/GAG/AGG	rbs_spacer=5-10bp	gc_cont=0.615	conf=100.00	score=98.54	cscore=94.28	sscore=4.26	rscore=2.88	uscore=-1.21	tscore=3.23
brucella-chr1	Prodigal_v2.60	CDS	926871	927557	106.4	-	0	ID=1_873	partial=00	start_type=ATG	rbs_motif=GGAG/GAGG	rbs_spacer=5-10bp	gc_cont=0.619	conf=100.00	score=106.39	cscore=93.39	sscore=12.99	rscore=9.25	uscore=0.52	tscore=3.23
brucella-chr1	Prodigal_v2.60	CDS	927675	928397	129.5	-	0	ID=1_874	partial=00	start_type=ATG	rbs_motif=GGAG/GAGG	rbs_spacer=5-10bp	gc_cont=0.575	conf=100.00	score=129.53	cscore=115.19	sscore=14.33	rscore=9.25	uscore=1.85	tscore=3.23
brucella-chr1	Prodigal_v2.60	CDS	928463	929236	140.8	-	0	ID=1_875	partial=00	start_type=ATG	rbs_motif=AGGAG	rbs_spacer=5-10bp	gc_cont=0.598	conf=100.00	score=140.85	cscore=122.95	sscore=17.90	rscore=13.13	uscore=1.53	tscore=3.23
brucella-chr1	Prodigal_v2.60	CDS	929301	930611	212.4	-	0	ID=1_876	partial=00	start_type=ATG	rbs_motif=AGGA/GGAG/GAGG	rbs_spacer=11-12bp	gc_cont=0.596	conf=99.99	score=212.38	cscore=204.36	sscore=8.02	rscore=2.89	uscore=0.61	tscore=3.23
brucella-chr1	Prodigal_v2.60	CDS	930611	932101	230.3	-	0	ID=1_877	partial=00	start_type=ATG	rbs_motif=GGA/GAG/AGG	rbs_spacer=5-10bp	gc_cont=0.604	conf=99.99	score=230.33	cscore=223.90	sscore=6.43	rscore=2.88	uscore=0.31	tscore=3.23
brucella-chr1	Prodigal_v2.60	CDS	932243	933289	184.5	-	0	ID=1_878	partial=00	start_type=ATG	rbs_motif=AGGAG	rbs_spacer=5-10bp	gc_cont=0.567	conf=99.99	score=184.53	cscore=165.41	sscore=19.11	rscore=13.13	uscore=2.75	tscore=3.23
brucella-chr1	Prodigal_v2.60	CDS	933444	933860	34.2	-	0	ID=1_879	partial=00	start_type=ATG	rbs_motif=GGA/GAG/AGG	rbs_spacer=5-10bp	gc_cont=0.602	conf=99.96	score=34.19	cscore=27.67	sscore=6.52	rscore=2.88	uscore=1.05	tscore=3.23
brucella-chr1	Prodigal_v2.60	CDS	934404	934760	41.1	+	0	ID=1_880	partial=00	start_type=ATG	rbs_motif=GGA/GAG/AGG	rbs_spacer=5-10bp	gc_cont=0.611	conf=99.99	score=41.08	cscore=34.23	sscore=6.85	rscore=2.88	uscore=0.74	tscore=3.23
brucella-chr1	Prodigal_v2.60	CDS	935207	935827	97.2	+	0	ID=1_881	partial=00	start_type=ATG	rbs_motif=GGA/GAG/AGG	rbs_spacer=5-10bp	gc_cont=0.578	conf=100.00	score=97.24	cscore=91.21	sscore=6.03	rscore=2.88	uscore=0.57	tscore=3.23
brucella-chr1	Prodigal_v2.60	CDS	935876	937432	115.4	-	0	ID=1_882	partial=00	start_type=GTG	rbs_motif=None	rbs_spacer=None	gc_cont=0.623	conf=100.00	score=115.36	cscore=122.84	sscore=-7.48	rscore=-5.14	uscore=2.78	tscore=-5.12
brucella-chr1	Prodigal_v2.60	CDS	937518	938456	168.1	-	0	ID=1_883	partial=00	start_type=ATG	rbs_motif=GGAG/GAGG	rbs_spacer=5-10bp	gc_cont=0.589	conf=100.00	score=168.08	cscore=155.07	sscore=13.01	rscore=9.25	uscore=1.18	tscore=3.23
brucella-chr1	Prodigal_v2.60	CDS	938704	939579	107.3	+	0	ID=1_884	partial=00	start_type=GTG	rbs_motif=GGAG/GAGG	rbs_spacer=5-10bp	gc_cont=0.596	conf=100.00	score=107.31	cscore=102.30	sscore=5.01	rscore=9.25	uscore=0.89	tscore=-5.12
brucella-chr1	Prodigal_v2.60	CDS	939617	939904	47.9	-	0	ID=1_885	partial=00	start_type=ATG	rbs_motif=AGGAG	rbs_spacer=5-10bp	gc_cont=0.583	conf=100.00	score=47.88	cscore=28.56	sscore=19.31	rscore=13.13	uscore=2.20	tscore=3.23
brucella-chr1	Prodigal_v2.60	CDS	939953	940669	103.3	-	0	ID=1_886	partial=00	start_type=ATG	rbs_motif=GGAG/GAGG	rbs_spacer=5-10bp	gc_cont=0.605	conf=100.00	score=103.35	cscore=89.20	sscore=14.15	rscore=9.25	uscore=2.33	tscore=3.23
brucella-chr1	Prodigal_v2.60	CDS	940879	941478	80.7	-	0	ID=1_887	partial=00	start_type=ATG	rbs_motif=GGAG/GAGG	rbs_spacer=5-10bp	gc_cont=0.567	conf=100.00	score=80.70	cscore=66.93	sscore=13.76	rscore=9.25	uscore=1.28	tscore=3.23
brucella-chr1	Prodigal_v2.60	CDS	941599	942732	159.7	-	0	ID=1_888	partial=00	start_type=ATG	rbs_motif=GGA/GAG/AGG	rbs_spacer=5-10bp	gc_cont=0.599	conf=100.00	score=159.66	cscore=152.26	sscore=7.40	rscore=2.88	uscore=-2.44	tscore=3.23
brucella-chr1	Prodigal_v2.60	CDS	942977	944890	362.2	-	0	ID=1_889	partial=00	start_type=ATG	rbs_motif=GGAG/GAGG	rbs_spacer=5-10bp	gc_cont=0.583	conf=99.99	score=362.22	cscore=350.92	sscore=11.30	rscore=9.25	uscore=-0.53	tscore=3.23
brucella-chr1	Prodigal_v2.60	CDS	945116	946102	117	-	0	ID=1_890	partial=00	start_type=ATG	rbs_motif=GGA/GAG/AGG	rbs_spacer=5-10bp	gc_cont=0.583	conf=100.00	score=116.96	cscore=110.22	sscore=6.74	rscore=2.88	uscore=0.62	tscore=3.23
brucella-chr1	Prodigal_v2.60	CDS	946172	948586	382.4	-	0	ID=1_891	partial=00	start_type=ATG	rbs_motif=AGGA	rbs_spacer=5-10bp	gc_cont=0.605	conf=99.99	score=382.41	cscore=369.39	sscore=13.02	rscore=8.09	uscore=0.65	tscore=3.23
brucella-chr1	Prodigal_v2.60	CDS	948608	949717	177.9	-	0	ID=1_892	partial=00	start_type=ATG	rbs_motif=GGA/GAG/AGG	rbs_spacer=5-10bp	gc_cont=0.591	conf=100.00	score=177.92	cscore=173.34	sscore=4.57	rscore=2.88	uscore=-1.54	tscore=3.23
brucella-chr1	Prodigal_v2.60	CDS	949806	950648	70.1	-	0	ID=1_893	partial=00	start_type=ATG	rbs_motif=GGA/GAG/AGG	rbs_spacer=5-10bp	gc_cont=0.581	conf=100.00	score=70.15	cscore=64.67	sscore=5.48	rscore=2.88	uscore=-0.64	tscore=3.23
brucella-chr1	Prodigal_v2.60	CDS	950747	951151	63.9	-	0	ID=1_894	partial=00	start_type=ATG	rbs_motif=AGGAG	rbs_spacer=5-10bp	gc_cont=0.575	conf=100.00	score=63.94	cscore=45.44	sscore=18.49	rscore=13.13	uscore=1.15	tscore=3.23
brucella-chr1	Prodigal_v2.60	CDS	951179	951379	39.3	-	0	ID=1_895	partial=00	start_type=ATG	rbs_motif=AGGAG	rbs_spacer=5-10bp	gc_cont=0.572	conf=99.99	score=39.32	cscore=26.90	sscore=12.42	rscore=10.40	uscore=0.11	tscore=2.56
brucella-chr1	Prodigal_v2.60	CDS	951646	952260	85.7	-	0	ID=1_896	partial=00	start_type=ATG	rbs_motif=GGA/GAG/AGG	rbs_spacer=5-10bp	gc_cont=0.551	conf=100.00	score=85.69	cscore=76.37	sscore=9.32	rscore=2.88	uscore=3.20	tscore=3.23
brucella-chr1	Prodigal_v2.60	CDS	952389	952787	66.9	-	0	ID=1_897	partial=00	start_type=ATG	rbs_motif=AGGA	rbs_spacer=5-10bp	gc_cont=0.544	conf=100.00	score=66.90	cscore=55.29	sscore=11.60	rscore=8.09	uscore=0.93	tscore=3.23
brucella-chr1	Prodigal_v2.60	CDS	953225	954016	123.8	+	0	ID=1_898	partial=00	start_type=ATG	rbs_motif=AGGAG	rbs_spacer=5-10bp	gc_cont=0.602	conf=100.00	score=123.76	cscore=106.07	sscore=17.69	rscore=13.13	uscore=1.32	tscore=3.23
brucella-chr1	Prodigal_v2.60	CDS	954030	955181	150.9	+	0	ID=1_899	partial=00	start_type=ATG	rbs_motif=GGAG/GAGG	rbs_spacer=5-10bp	gc_cont=0.618	conf=100.00	score=150.92	cscore=136.67	sscore=14.25	rscore=9.25	uscore=0.64	tscore=3.23
brucella-chr1	Prodigal_v2.60	CDS	955363	955809	62	+	0	ID=1_900	partial=00	start_type=ATG	rbs_motif=GGAG/GAGG	rbs_spacer=5-10bp	gc_cont=0.602	conf=100.00	score=61.97	cscore=49.50	sscore=12.48	rscore=9.25	uscore=0.65	tscore=3.23
brucella-chr1	Prodigal_v2.60	CDS	955918	956679	53.7	+	0	ID=1_901	partial=00	start_type=ATG	rbs_motif=None	rbs_spacer=None	gc_cont=0.605	conf=100.00	score=53.68	cscore=54.92	sscore=-1.24	rscore=-5.14	uscore=0.67	tscore=3.23
brucella-chr1	Prodigal_v2.60	CDS	956676	957311	77.8	+	0	ID=1_902	partial=00	start_type=ATG	rbs_motif=3Base/5BMM	rbs_spacer=13-15bp	gc_cont=0.577	conf=100.00	score=77.85	cscore=72.11	sscore=5.73	rscore=-4.45	uscore=1.20	tscore=3.23
brucella-chr1	Prodigal_v2.60	CDS	957350	958018	64.6	+	0	ID=1_903	partial=00	start_type=ATG	rbs_motif=GGA/GAG/AGG	rbs_spacer=5-10bp	gc_cont=0.586	conf=100.00	score=64.62	cscore=58.43	sscore=6.19	rscore=2.88	uscore=-0.78	tscore=3.23
brucella-chr1	Prodigal_v2.60	CDS	957984	959258	194.4	+	0	ID=1_904	partial=00	start_type=ATG	rbs_motif=GGA/GAG/AGG	rbs_spacer=5-10bp	gc_cont=0.600	conf=99.99	score=194.44	cscore=187.79	sscore=6.66	rscore=2.88	uscore=0.54	tscore=3.23
brucella-chr1	Prodigal_v2.60	CDS	959261	959728	47.9	+	0	ID=1_905	partial=00	start_type=ATG	rbs_motif=GGA/GAG/AGG	rbs_spacer=5-10bp	gc_cont=0.626	conf=100.00	score=47.93	cscore=41.28	sscore=6.65	rscore=2.88	uscore=-0.72	tscore=3.23
brucella-chr1	Prodigal_v2.60	CDS	959725	960564	131.2	+	0	ID=1_906	partial=00	start_type=ATG	rbs_motif=None	rbs_spacer=None	gc_cont=0.589	conf=100.00	score=131.20	cscore=126.68	sscore=4.53	rscore=-5.14	uscore=-0.08	tscore=3.23
brucella-chr1	Prodigal_v2.60	CDS	960625	961530	150.2	+	0	ID=1_907	partial=00	start_type=ATG	rbs_motif=GGA/GAG/AGG	rbs_spacer=5-10bp	gc_cont=0.572	conf=100.00	score=150.17	cscore=140.25	sscore=9.91	rscore=2.88	uscore=3.79	tscore=3.23
brucella-chr1	Prodigal_v2.60	CDS	961569	962861	169.6	+	0	ID=1_908	partial=00	start_type=ATG	rbs_motif=GGA/GAG/AGG	rbs_spacer=5-10bp	gc_cont=0.598	conf=100.00	score=169.61	cscore=164.20	sscore=5.41	rscore=2.88	uscore=-1.56	tscore=3.23
brucella-chr1	Prodigal_v2.60	CDS	963075	963398	53	-	0	ID=1_909	partial=00	start_type=ATG	rbs_motif=AGGAG	rbs_spacer=5-10bp	gc_cont=0.583	conf=100.00	score=53.00	cscore=35.13	sscore=17.87	rscore=13.13	uscore=2.16	tscore=3.23
brucella-chr1	Prodigal_v2.60	CDS	963580	967122	450.2	-	0	ID=1_910	partial=00	start_type=ATG	rbs_motif=GGAGG	rbs_spacer=5-10bp	gc_cont=0.614	conf=99.99	score=450.23	cscore=434.07	sscore=16.16	rscore=11.64	uscore=-2.20	tscore=3.23
brucella-chr1	Prodigal_v2.60	CDS	967119	970277	388.1	-	0	ID=1_911	partial=00	start_type=ATG	rbs_motif=GGAGG	rbs_spacer=5-10bp	gc_cont=0.631	conf=99.99	score=388.14	cscore=370.77	sscore=17.37	rscore=11.64	uscore=1.38	tscore=3.23
brucella-chr1	Prodigal_v2.60	CDS	970292	971011	91.4	-	0	ID=1_912	partial=00	start_type=ATG	rbs_motif=GGA/GAG/AGG	rbs_spacer=5-10bp	gc_cont=0.594	conf=100.00	score=91.37	cscore=83.56	sscore=7.81	rscore=2.88	uscore=0.51	tscore=3.23
brucella-chr1	Prodigal_v2.60	CDS	970998	972533	179.5	-	0	ID=1_913	partial=00	start_type=ATG	rbs_motif=3Base/5BMM	rbs_spacer=13-15bp	gc_cont=0.592	conf=99.99	score=179.46	cscore=180.40	sscore=-0.94	rscore=-4.45	uscore=-0.83	tscore=3.23
brucella-chr1	Prodigal_v2.60	CDS	972548	975061	371.3	-	0	ID=1_914	partial=00	start_type=ATG	rbs_motif=GGA/GAG/AGG	rbs_spacer=5-10bp	gc_cont=0.607	conf=99.99	score=371.31	cscore=365.86	sscore=5.45	rscore=2.88	uscore=-0.01	tscore=3.23
brucella-chr1	Prodigal_v2.60	CDS	975512	976912	246.6	-	0	ID=1_915	partial=00	start_type=ATG	rbs_motif=GGAG/GAGG	rbs_spacer=5-10bp	gc_cont=0.584	conf=99.99	score=246.60	cscore=234.95	sscore=11.64	rscore=9.25	uscore=-0.18	tscore=3.23
brucella-chr1	Prodigal_v2.60	CDS	977290	977604	50.5	-	0	ID=1_916	partial=00	start_type=ATG	rbs_motif=AGGA	rbs_spacer=5-10bp	gc_cont=0.590	conf=100.00	score=50.46	cscore=36.54	sscore=13.92	rscore=8.09	uscore=1.36	tscore=3.23
brucella-chr1	Prodigal_v2.60	CDS	977608	978009	47.6	-	0	ID=1_917	partial=00	start_type=ATG	rbs_motif=GGAG/GAGG	rbs_spacer=5-10bp	gc_cont=0.555	conf=100.00	score=47.63	cscore=38.32	sscore=9.31	rscore=9.25	uscore=-2.51	tscore=3.23
brucella-chr1	Prodigal_v2.60	CDS	978261	978740	32.2	-	0	ID=1_918	partial=00	start_type=GTG	rbs_motif=GGA/GAG/AGG	rbs_spacer=11-12bp	gc_cont=0.602	conf=99.94	score=32.20	cscore=36.11	sscore=-3.91	rscore=-0.24	uscore=0.44	tscore=-5.12
brucella-chr1	Prodigal_v2.60	CDS	978766	980571	255.6	-	0	ID=1_919	partial=00	start_type=ATG	rbs_motif=None	rbs_spacer=None	gc_cont=0.594	conf=99.99	score=255.63	cscore=257.73	sscore=-2.10	rscore=-5.14	uscore=-0.20	tscore=3.23
brucella-chr1	Prodigal_v2.60	CDS	980682	981401	126.6	-	0	ID=1_920	partial=00	start_type=ATG	rbs_motif=AGGAG	rbs_spacer=5-10bp	gc_cont=0.582	conf=100.00	score=126.59	cscore=110.33	sscore=16.26	rscore=13.13	uscore=0.55	tscore=3.23
brucella-chr1	Prodigal_v2.60	CDS	981804	983414	273.4	+	0	ID=1_921	partial=00	start_type=ATG	rbs_motif=GGAG/GAGG	rbs_spacer=5-10bp	gc_cont=0.595	conf=99.99	score=273.40	cscore=258.66	sscore=14.74	rscore=9.25	uscore=2.26	tscore=3.23
brucella-chr1	Prodigal_v2.60	CDS	983513	983962	36.2	+	0	ID=1_922	partial=00	start_type=ATG	rbs_motif=3Base/5BMM	rbs_spacer=13-15bp	gc_cont=0.591	conf=99.98	score=36.22	cscore=38.42	sscore=-2.20	rscore=-4.45	uscore=-0.98	tscore=3.23
brucella-chr1	Prodigal_v2.60	CDS	984025	984993	154.7	-	0	ID=1_923	partial=00	start_type=ATG	rbs_motif=GGA/GAG/AGG	rbs_spacer=5-10bp	gc_cont=0.577	conf=100.00	score=154.71	cscore=148.45	sscore=6.26	rscore=2.88	uscore=-0.98	tscore=3.23
brucella-chr1	Prodigal_v2.60	CDS	985008	985331	54.4	-	0	ID=1_924	partial=00	start_type=ATG	rbs_motif=GGAG/GAGG	rbs_spacer=5-10bp	gc_cont=0.620	conf=100.00	score=54.40	cscore=40.36	sscore=14.03	rscore=9.25	uscore=1.56	tscore=3.23
brucella-chr1	Prodigal_v2.60	CDS	985467	986252	125.6	-	0	ID=1_925	partial=00	start_type=ATG	rbs_motif=GGAG/GAGG	rbs_spacer=5-10bp	gc_cont=0.603	conf=100.00	score=125.63	cscore=110.52	sscore=15.11	rscore=9.25	uscore=1.34	tscore=3.23
brucella-chr1	Prodigal_v2.60	CDS	986249	986980	102.7	-	0	ID=1_926	partial=00	start_type=ATG	rbs_motif=GGA/GAG/AGG	rbs_spacer=11-12bp	gc_cont=0.597	conf=100.00	score=102.65	cscore=96.91	sscore=5.74	rscore=-0.24	uscore=1.52	tscore=3.23
brucella-chr1	Prodigal_v2.60	CDS	986985	987635	89.1	-	0	ID=1_927	partial=00	start_type=ATG	rbs_motif=GGAG/GAGG	rbs_spacer=5-10bp	gc_cont=0.578	conf=100.00	score=89.15	cscore=76.33	sscore=12.81	rscore=9.25	uscore=-0.92	tscore=3.23
brucella-chr1	Prodigal_v2.60	CDS	987638	988147	57.6	-	0	ID=1_928	partial=00	start_type=ATG	rbs_motif=GGAG/GAGG	rbs_spacer=5-10bp	gc_cont=0.598	conf=100.00	score=57.62	cscore=44.06	sscore=13.56	rscore=9.25	uscore=1.08	tscore=3.23
brucella-chr1	Prodigal_v2.60	CDS	988259	988867	107.6	-	0	ID=1_929	partial=00	start_type=ATG	rbs_motif=GGAG/GAGG	rbs_spacer=5-10bp	gc_cont=0.594	conf=100.00	score=107.55	cscore=95.14	sscore=12.41	rscore=9.25	uscore=0.58	tscore=3.23
brucella-chr1	Prodigal_v2.60	CDS	989164	989718	107	+	0	ID=1_930	partial=00	start_type=ATG	rbs_motif=AGGAG	rbs_spacer=5-10bp	gc_cont=0.596	conf=100.00	score=106.97	cscore=91.42	sscore=15.56	rscore=13.13	uscore=-0.81	tscore=3.23
brucella-chr1	Prodigal_v2.60	CDS	989792	991096	241.6	+	0	ID=1_931	partial=00	start_type=ATG	rbs_motif=GGA/GAG/AGG	rbs_spacer=11-12bp	gc_cont=0.599	conf=99.99	score=241.55	cscore=238.83	sscore=2.72	rscore=-0.24	uscore=-0.28	tscore=3.23
brucella-chr1	Prodigal_v2.60	CDS	991243	992262	150.5	+	0	ID=1_932	partial=00	start_type=ATG	rbs_motif=4Base/6BMM	rbs_spacer=13-15bp	gc_cont=0.564	conf=100.00	score=150.50	cscore=146.69	sscore=3.81	rscore=-2.66	uscore=3.24	tscore=3.23
brucella-chr1	Prodigal_v2.60	CDS	992271	992651	50.2	-	0	ID=1_933	partial=00	start_type=ATG	rbs_motif=AGGAG/GGAGG	rbs_spacer=11-12bp	gc_cont=0.588	conf=100.00	score=50.20	cscore=42.10	sscore=8.09	rscore=3.57	uscore=-1.37	tscore=3.23
brucella-chr1	Prodigal_v2.60	CDS	992648	993250	53.1	-	0	ID=1_934	partial=00	start_type=ATG	rbs_motif=GGxGG	rbs_spacer=5-10bp	gc_cont=0.633	conf=100.00	score=53.11	cscore=51.75	sscore=1.36	rscore=-4.36	uscore=1.27	tscore=3.23
brucella-chr1	Prodigal_v2.60	CDS	993256	994365	103.1	-	0	ID=1_935	partial=00	start_type=ATG	rbs_motif=None	rbs_spacer=None	gc_cont=0.599	conf=100.00	score=103.14	cscore=105.36	sscore=-2.22	rscore=-5.14	uscore=-0.31	tscore=3.23
brucella-chr1	Prodigal_v2.60	CDS	994429	995124	84.3	-	0	ID=1_936	partial=00	start_type=ATG	rbs_motif=GGA/GAG/AGG	rbs_spacer=3-4bp	gc_cont=0.556	conf=100.00	score=84.30	cscore=85.10	sscore=-0.80	rscore=-2.59	uscore=-0.79	tscore=3.23
brucella-chr1	Prodigal_v2.60	CDS	995341	995838	65.9	+	0	ID=1_937	partial=00	start_type=GTG	rbs_motif=GGA/GAG/AGG	rbs_spacer=11-12bp	gc_cont=0.596	conf=100.00	score=65.93	cscore=68.30	sscore=-2.36	rscore=-0.24	uscore=2.99	tscore=-5.12
brucella-chr1	Prodigal_v2.60	CDS	995958	996449	81.3	+	0	ID=1_938	partial=00	start_type=ATG	rbs_motif=AGxAGG/AGGxGG	rbs_spacer=5-10bp	gc_cont=0.569	conf=100.00	score=81.33	cscore=71.57	sscore=9.75	rscore=4.87	uscore=1.65	tscore=3.23
brucella-chr1	Prodigal_v2.60	CDS	996508	997212	98.8	-	0	ID=1_939	partial=00	start_type=ATG	rbs_motif=GGAG/GAGG	rbs_spacer=5-10bp	gc_cont=0.582	conf=100.00	score=98.81	cscore=83.59	sscore=15.22	rscore=9.25	uscore=1.92	tscore=3.23
brucella-chr1	Prodigal_v2.60	CDS	997254	997856	60.7	-	0	ID=1_940	partial=00	start_type=ATG	rbs_motif=GGA/GAG/AGG	rbs_spacer=5-10bp	gc_cont=0.574	conf=100.00	score=60.69	cscore=53.28	sscore=7.41	rscore=2.88	uscore=-0.14	tscore=3.23
brucella-chr1	Prodigal_v2.60	CDS	997853	998707	71.6	-	0	ID=1_941	partial=00	start_type=ATG	rbs_motif=GGA/GAG/AGG	rbs_spacer=5-10bp	gc_cont=0.587	conf=100.00	score=71.62	cscore=63.70	sscore=7.92	rscore=2.88	uscore=0.61	tscore=3.23
brucella-chr1	Prodigal_v2.60	CDS	998715	999314	55.5	-	0	ID=1_942	partial=00	start_type=TTG	rbs_motif=AGGA	rbs_spacer=5-10bp	gc_cont=0.545	conf=100.00	score=55.54	cscore=49.68	sscore=5.86	rscore=8.09	uscore=3.41	tscore=-6.94
brucella-chr1	Prodigal_v2.60	CDS	999311	1000339	81.3	-	0	ID=1_943	partial=00	start_type=ATG	rbs_motif=None	rbs_spacer=None	gc_cont=0.552	conf=100.00	score=81.32	cscore=82.30	sscore=-0.98	rscore=-5.14	uscore=1.58	tscore=3.23
brucella-chr1	Prodigal_v2.60	CDS	1000603	1001628	96.7	+	0	ID=1_944	partial=00	start_type=ATG	rbs_motif=GGA/GAG/AGG	rbs_spacer=5-10bp	gc_cont=0.557	conf=100.00	score=96.70	cscore=90.62	sscore=6.08	rscore=2.88	uscore=-0.04	tscore=3.23
brucella-chr1	Prodigal_v2.60	CDS	1001625	1002161	62.8	+	0	ID=1_945	partial=00	start_type=ATG	rbs_motif=GGA/GAG/AGG	rbs_spacer=3-4bp	gc_cont=0.540	conf=100.00	score=62.80	cscore=56.87	sscore=5.93	rscore=-2.59	uscore=1.40	tscore=3.23
brucella-chr1	Prodigal_v2.60	CDS	1002408	1002509	3.7	-	0	ID=1_946	partial=00	start_type=ATG	rbs_motif=GGA/GAG/AGG	rbs_spacer=5-10bp	gc_cont=0.510	conf=69.83	score=3.65	cscore=0.81	sscore=2.84	rscore=1.14	uscore=1.07	tscore=1.28
brucella-chr1	Prodigal_v2.60	CDS	1002543	1003808	204.5	+	0	ID=1_947	partial=00	start_type=ATG	rbs_motif=GGA/GAG/AGG	rbs_spacer=5-10bp	gc_cont=0.553	conf=99.99	score=204.52	cscore=193.74	sscore=10.78	rscore=2.88	uscore=4.66	tscore=3.23
brucella-chr1	Prodigal_v2.60	CDS	1003893	1005971	144.9	-	0	ID=1_948	partial=00	start_type=ATG	rbs_motif=GGA/GAG/AGG	rbs_spacer=5-10bp	gc_cont=0.548	conf=100.00	score=144.93	cscore=136.95	sscore=7.97	rscore=2.88	uscore=2.51	tscore=3.23
brucella-chr1	Prodigal_v2.60	CDS	1006008	1007336	89.3	+	0	ID=1_949	partial=00	start_type=ATG	rbs_motif=AGGA	rbs_spacer=5-10bp	gc_cont=0.527	conf=100.00	score=89.31	cscore=76.33	sscore=12.98	rscore=8.09	uscore=1.65	tscore=3.23
brucella-chr1	Prodigal_v2.60	CDS	1007223	1007507	4.9	-	0	ID=1_950	partial=00	start_type=ATG	rbs_motif=3Base/5BMM	rbs_spacer=13-15bp	gc_cont=0.460	conf=75.44	score=4.88	cscore=5.18	sscore=-0.30	rscore=-4.45	uscore=1.57	tscore=3.23
brucella-chr1	Prodigal_v2.60	CDS	1007563	1009473	183.2	+	0	ID=1_951	partial=00	start_type=ATG	rbs_motif=AGGA	rbs_spacer=5-10bp	gc_cont=0.567	conf=99.99	score=183.15	cscore=170.84	sscore=12.31	rscore=8.09	uscore=0.99	tscore=3.23
brucella-chr1	Prodigal_v2.60	CDS	1009470	1010111	47.2	+	0	ID=1_952	partial=00	start_type=ATG	rbs_motif=GGA/GAG/AGG	rbs_spacer=5-10bp	gc_cont=0.544	conf=100.00	score=47.25	cscore=38.88	sscore=8.36	rscore=2.88	uscore=0.95	tscore=3.23
brucella-chr1	Prodigal_v2.60	CDS	1010164	1010961	80.3	+	0	ID=1_953	partial=00	start_type=ATG	rbs_motif=GGA/GAG/AGG	rbs_spacer=5-10bp	gc_cont=0.543	conf=100.00	score=80.30	cscore=72.04	sscore=8.26	rscore=2.88	uscore=1.43	tscore=3.23
brucella-chr1	Prodigal_v2.60	CDS	1011005	1011886	88.6	+	0	ID=1_954	partial=00	start_type=ATG	rbs_motif=AGGA/GGAG/GAGG	rbs_spacer=11-12bp	gc_cont=0.566	conf=100.00	score=88.57	cscore=80.84	sscore=7.73	rscore=2.89	uscore=0.80	tscore=3.23
brucella-chr1	Prodigal_v2.60	CDS	1011980	1013023	114.3	-	0	ID=1_955	partial=00	start_type=ATG	rbs_motif=None	rbs_spacer=None	gc_cont=0.599	conf=100.00	score=114.30	cscore=116.61	sscore=-2.31	rscore=-5.14	uscore=-0.40	tscore=3.23
brucella-chr1	Prodigal_v2.60	CDS	1013185	1013979	139	-	0	ID=1_956	partial=00	start_type=ATG	rbs_motif=GGAGG	rbs_spacer=5-10bp	gc_cont=0.597	conf=100.00	score=139.01	cscore=122.84	sscore=16.16	rscore=11.64	uscore=-2.57	tscore=3.23
brucella-chr1	Prodigal_v2.60	CDS	1013976	1014860	128.2	-	0	ID=1_957	partial=00	start_type=GTG	rbs_motif=AGGA	rbs_spacer=5-10bp	gc_cont=0.584	conf=100.00	score=128.17	cscore=125.59	sscore=2.58	rscore=8.09	uscore=0.26	tscore=-5.12
brucella-chr1	Prodigal_v2.60	CDS	1015504	1016469	173.9	-	0	ID=1_958	partial=00	start_type=ATG	rbs_motif=GGAG/GAGG	rbs_spacer=5-10bp	gc_cont=0.604	conf=100.00	score=173.86	cscore=158.98	sscore=14.88	rscore=9.25	uscore=3.05	tscore=3.23
brucella-chr1	Prodigal_v2.60	CDS	1016738	1017760	125.5	+	0	ID=1_959	partial=00	start_type=ATG	rbs_motif=AGGA	rbs_spacer=5-10bp	gc_cont=0.595	conf=100.00	score=125.50	cscore=112.12	sscore=13.38	rscore=8.09	uscore=0.76	tscore=3.23
brucella-chr1	Prodigal_v2.60	CDS	1017794	1018963	146.3	-	0	ID=1_960	partial=00	start_type=ATG	rbs_motif=AGGAG/GGAGG	rbs_spacer=11-12bp	gc_cont=0.588	conf=100.00	score=146.29	cscore=140.77	sscore=5.52	rscore=3.57	uscore=-0.63	tscore=3.23
brucella-chr1	Prodigal_v2.60	CDS	1019214	1020272	123	+	0	ID=1_961	partial=00	start_type=ATG	rbs_motif=GGAG/GAGG	rbs_spacer=5-10bp	gc_cont=0.593	conf=100.00	score=123.01	cscore=110.13	sscore=12.88	rscore=9.25	uscore=0.40	tscore=3.23
brucella-chr1	Prodigal_v2.60	CDS	1020251	1021252	119.4	+	0	ID=1_962	partial=00	start_type=ATG	rbs_motif=GGAGG	rbs_spacer=5-10bp	gc_cont=0.599	conf=100.00	score=119.38	cscore=104.69	sscore=14.69	rscore=11.64	uscore=-0.18	tscore=3.23
brucella-chr1	Prodigal_v2.60	CDS	1021258	1022859	229.1	+	0	ID=1_963	partial=00	start_type=ATG	rbs_motif=AGGA/GGAG/GAGG	rbs_spacer=11-12bp	gc_cont=0.582	conf=99.99	score=229.12	cscore=220.48	sscore=8.64	rscore=2.89	uscore=1.30	tscore=3.23
brucella-chr1	Prodigal_v2.60	CDS	1022861	1023637	105.9	+	0	ID=1_964	partial=00	start_type=ATG	rbs_motif=GGAGG	rbs_spacer=5-10bp	gc_cont=0.609	conf=100.00	score=105.91	cscore=88.25	sscore=17.66	rscore=11.64	uscore=1.53	tscore=3.23
brucella-chr1	Prodigal_v2.60	CDS	1023637	1025151	204.2	+	0	ID=1_965	partial=00	start_type=ATG	rbs_motif=AGGA	rbs_spacer=5-10bp	gc_cont=0.600	conf=99.99	score=204.21	cscore=189.40	sscore=14.81	rscore=8.09	uscore=2.20	tscore=3.23
brucella-chr1	Prodigal_v2.60	CDS	1025164	1026648	138.9	+	0	ID=1_966	partial=00	start_type=TTG	rbs_motif=AGGAG	rbs_spacer=5-10bp	gc_cont=0.591	conf=100.00	score=138.93	cscore=132.58	sscore=6.35	rscore=13.13	uscore=-0.98	tscore=-6.94
brucella-chr1	Prodigal_v2.60	CDS	1026645	1027409	104.9	+	0	ID=1_967	partial=00	start_type=ATG	rbs_motif=GGAGG	rbs_spacer=5-10bp	gc_cont=0.605	conf=100.00	score=104.91	cscore=87.98	sscore=16.93	rscore=11.64	uscore=0.76	tscore=3.23
brucella-chr1	Prodigal_v2.60	CDS	1027420	1029054	197.8	+	0	ID=1_968	partial=00	start_type=ATG	rbs_motif=GGA/GAG/AGG	rbs_spacer=5-10bp	gc_cont=0.585	conf=99.99	score=197.75	cscore=190.78	sscore=6.97	rscore=2.88	uscore=-0.31	tscore=3.23
brucella-chr1	Prodigal_v2.60	CDS	1029124	1029519	18.3	-	0	ID=1_969	partial=00	start_type=TTG	rbs_motif=GGAG/GAGG	rbs_spacer=5-10bp	gc_cont=0.447	conf=98.52	score=18.27	cscore=13.39	sscore=4.88	rscore=9.25	uscore=2.58	tscore=-6.94
brucella-chr1	Prodigal_v2.60	CDS	1029618	1030052	23.4	-	0	ID=1_970	partial=00	start_type=ATG	rbs_motif=AGGAG	rbs_spacer=5-10bp	gc_cont=0.508	conf=99.54	score=23.39	cscore=6.41	sscore=16.97	rscore=13.13	uscore=1.26	tscore=3.23
brucella-chr1	Prodigal_v2.60	CDS	1030160	1030924	93	+	0	ID=1_971	partial=00	start_type=ATG	rbs_motif=GGAG/GAGG	rbs_spacer=5-10bp	gc_cont=0.591	conf=100.00	score=93.03	cscore=78.32	sscore=14.71	rscore=9.25	uscore=2.23	tscore=3.23
brucella-chr1	Prodigal_v2.60	CDS	1030914	1031162	7.4	+	0	ID=1_972	partial=00	start_type=ATG	rbs_motif=GGA/GAG/AGG	rbs_spacer=11-12bp	gc_cont=0.538	conf=84.43	score=7.35	cscore=3.39	sscore=3.97	rscore=-0.24	uscore=-0.19	tscore=3.18
brucella-chr1	Prodigal_v2.60	CDS	1031123	1032286	162.5	-	0	ID=1_973	partial=00	start_type=ATG	rbs_motif=GGAG/GAGG	rbs_spacer=5-10bp	gc_cont=0.594	conf=100.00	score=162.53	cscore=151.43	sscore=11.09	rscore=9.25	uscore=-0.73	tscore=3.23
brucella-chr1	Prodigal_v2.60	CDS	1032581	1033696	138.9	+	0	ID=1_974	partial=00	start_type=ATG	rbs_motif=GGA/GAG/AGG	rbs_spacer=5-10bp	gc_cont=0.607	conf=100.00	score=138.90	cscore=132.88	sscore=6.01	rscore=2.88	uscore=-0.10	tscore=3.23
brucella-chr1	Prodigal_v2.60	CDS	1033698	1034870	136.6	+	0	ID=1_975	partial=00	start_type=ATG	rbs_motif=None	rbs_spacer=None	gc_cont=0.596	conf=100.00	score=136.62	cscore=137.68	sscore=-1.06	rscore=-5.14	uscore=-0.42	tscore=3.23
brucella-chr1	Prodigal_v2.60	CDS	1034888	1035148	10.2	-	0	ID=1_976	partial=00	start_type=GTG	rbs_motif=GGA/GAG/AGG	rbs_spacer=11-12bp	gc_cont=0.556	conf=91.18	score=10.16	cscore=14.70	sscore=-4.53	rscore=-0.24	uscore=0.82	tscore=-5.12
brucella-chr1	Prodigal_v2.60	CDS	1035124	1036335	113.1	-	0	ID=1_977	partial=00	start_type=ATG	rbs_motif=None	rbs_spacer=None	gc_cont=0.585	conf=100.00	score=113.13	cscore=115.28	sscore=-2.15	rscore=-5.14	uscore=0.41	tscore=3.23
brucella-chr1	Prodigal_v2.60	CDS	1036557	1037510	153.3	-	0	ID=1_978	partial=00	start_type=ATG	rbs_motif=GGA/GAG/AGG	rbs_spacer=3-4bp	gc_cont=0.595	conf=100.00	score=153.29	cscore=153.12	sscore=0.17	rscore=-2.59	uscore=-0.47	tscore=3.23
brucella-chr1	Prodigal_v2.60	CDS	1037649	1038572	104.7	-	0	ID=1_979	partial=00	start_type=ATG	rbs_motif=GGA/GAG/AGG	rbs_spacer=5-10bp	gc_cont=0.598	conf=100.00	score=104.72	cscore=97.22	sscore=7.51	rscore=2.88	uscore=0.14	tscore=3.23
brucella-chr1	Prodigal_v2.60	CDS	1038575	1038760	0.7	-	0	ID=1_980	partial=00	start_type=ATG	rbs_motif=None	rbs_spacer=None	gc_cont=0.565	conf=53.86	score=0.67	cscore=5.63	sscore=-4.96	rscore=-7.02	uscore=0.35	tscore=2.37
brucella-chr1	Prodigal_v2.60	CDS	1038906	1039508	86.3	+	0	ID=1_981	partial=00	start_type=ATG	rbs_motif=GGA/GAG/AGG	rbs_spacer=5-10bp	gc_cont=0.582	conf=100.00	score=86.26	cscore=80.72	sscore=5.54	rscore=2.88	uscore=-0.58	tscore=3.23
brucella-chr1	Prodigal_v2.60	CDS	1039601	1040737	174.9	+	0	ID=1_982	partial=00	start_type=ATG	rbs_motif=AGGAG	rbs_spacer=5-10bp	gc_cont=0.603	conf=100.00	score=174.88	cscore=158.22	sscore=16.66	rscore=13.13	uscore=0.29	tscore=3.23
brucella-chr1	Prodigal_v2.60	CDS	1040801	1042108	206.3	+	0	ID=1_983	partial=00	start_type=ATG	rbs_motif=GGA/GAG/AGG	rbs_spacer=5-10bp	gc_cont=0.594	conf=99.99	score=206.35	cscore=198.07	sscore=8.27	rscore=2.88	uscore=2.16	tscore=3.23
brucella-chr1	Prodigal_v2.60	CDS	1042133	1042447	25.5	-	0	ID=1_984	partial=00	start_type=ATG	rbs_motif=AGGA/GGAG/GAGG	rbs_spacer=11-12bp	gc_cont=0.575	conf=99.72	score=25.54	cscore=20.27	sscore=5.27	rscore=2.89	uscore=-0.21	tscore=3.23
brucella-chr1	Prodigal_v2.60	CDS	1042634	1043263	63	+	0	ID=1_985	partial=00	start_type=ATG	rbs_motif=None	rbs_spacer=None	gc_cont=0.570	conf=100.00	score=63.05	cscore=63.75	sscore=-0.70	rscore=-5.14	uscore=1.20	tscore=3.23
brucella-chr1	Prodigal_v2.60	CDS	1043550	1044536	175.7	+	0	ID=1_986	partial=00	start_type=ATG	rbs_motif=GGAGG	rbs_spacer=3-4bp	gc_cont=0.580	conf=100.00	score=175.70	cscore=161.95	sscore=13.75	rscore=12.56	uscore=-1.40	tscore=3.23
brucella-chr1	Prodigal_v2.60	CDS	1044632	1046545	258.3	+	0	ID=1_987	partial=00	start_type=ATG	rbs_motif=GGA/GAG/AGG	rbs_spacer=5-10bp	gc_cont=0.616	conf=99.99	score=258.28	cscore=253.03	sscore=5.25	rscore=2.88	uscore=-0.87	tscore=3.23
brucella-chr1	Prodigal_v2.60	CDS	1046718	1047803	31	-	0	ID=1_988	partial=00	start_type=ATG	rbs_motif=AGGA	rbs_spacer=5-10bp	gc_cont=0.413	conf=99.92	score=31.01	cscore=15.54	sscore=15.47	rscore=8.09	uscore=3.15	tscore=3.23
brucella-chr1	Prodigal_v2.60	CDS	1047830	1048579	21.7	-	0	ID=1_989	partial=00	start_type=ATG	rbs_motif=GGAG/GAGG	rbs_spacer=5-10bp	gc_cont=0.460	conf=99.32	score=21.66	cscore=9.40	sscore=12.25	rscore=9.25	uscore=0.43	tscore=3.23
brucella-chr1	Prodigal_v2.60	CDS	1048986	1051430	297.2	-	0	ID=1_990	partial=00	start_type=ATG	rbs_motif=GGA/GAG/AGG	rbs_spacer=5-10bp	gc_cont=0.608	conf=99.99	score=297.19	cscore=290.47	sscore=6.72	rscore=2.88	uscore=1.26	tscore=3.23
brucella-chr1	Prodigal_v2.60	CDS	1051519	1051941	41.5	+	0	ID=1_991	partial=00	start_type=ATG	rbs_motif=AGGAG(G)/GGAGG	rbs_spacer=13-15bp	gc_cont=0.589	conf=99.99	score=41.48	cscore=34.92	sscore=6.56	rscore=1.65	uscore=1.67	tscore=3.23
brucella-chr1	Prodigal_v2.60	CDS	1052053	1052868	94.5	-	0	ID=1_992	partial=00	start_type=ATG	rbs_motif=AGGA	rbs_spacer=5-10bp	gc_cont=0.550	conf=100.00	score=94.47	cscore=84.52	sscore=9.95	rscore=8.09	uscore=-0.72	tscore=3.23
brucella-chr1	Prodigal_v2.60	CDS	1053230	1053523	37.2	+	0	ID=1_993	partial=00	start_type=ATG	rbs_motif=GGA/GAG/AGG	rbs_spacer=5-10bp	gc_cont=0.595	conf=99.98	score=37.25	cscore=30.60	sscore=6.65	rscore=2.88	uscore=0.54	tscore=3.23
brucella-chr1	Prodigal_v2.60	CDS	1053603	1054274	84.5	+	0	ID=1_994	partial=00	start_type=ATG	rbs_motif=AGGA	rbs_spacer=5-10bp	gc_cont=0.586	conf=100.00	score=84.53	cscore=72.96	sscore=11.57	rscore=8.09	uscore=0.24	tscore=3.23
brucella-chr1	Prodigal_v2.60	CDS	1054415	1059196	246.9	-	0	ID=1_995	partial=00	start_type=ATG	rbs_motif=GGAG/GAGG	rbs_spacer=5-10bp	gc_cont=0.522	conf=99.99	score=246.92	cscore=232.04	sscore=14.88	rscore=9.25	uscore=3.06	tscore=3.23
brucella-chr1	Prodigal_v2.60	CDS	1059381	1060937	41.5	+	0	ID=1_996	partial=00	start_type=ATG	rbs_motif=GGAG/GAGG	rbs_spacer=5-10bp	gc_cont=0.435	conf=99.99	score=41.46	cscore=24.15	sscore=17.31	rscore=9.25	uscore=4.83	tscore=3.23
brucella-chr1	Prodigal_v2.60	CDS	1060946	1061293	15.2	+	0	ID=1_997	partial=00	start_type=ATG	rbs_motif=GGA/GAG/AGG	rbs_spacer=5-10bp	gc_cont=0.425	conf=97.08	score=15.24	cscore=6.43	sscore=8.82	rscore=2.88	uscore=1.52	tscore=3.23
brucella-chr1	Prodigal_v2.60	CDS	1061740	1062819	21.1	+	0	ID=1_998	partial=00	start_type=ATG	rbs_motif=None	rbs_spacer=None	gc_cont=0.431	conf=99.23	score=21.15	cscore=20.95	sscore=0.20	rscore=-5.14	uscore=2.76	tscore=3.23
brucella-chr1	Prodigal_v2.60	CDS	1062819	1064339	30.6	+	0	ID=1_999	partial=00	start_type=ATG	rbs_motif=None	rbs_spacer=None	gc_cont=0.458	conf=99.91	score=30.63	cscore=23.44	sscore=7.19	rscore=-5.14	uscore=2.68	tscore=3.23
brucella-chr1	Prodigal_v2.60	CDS	1064728	1065273	43.1	-	0	ID=1_1000	partial=00	start_type=TTG	rbs_motif=GGAGG	rbs_spacer=5-10bp	gc_cont=0.614	conf=99.99	score=43.06	cscore=36.80	sscore=6.25	rscore=11.64	uscore=2.21	tscore=-6.94
brucella-chr1	Prodigal_v2.60	CDS	1065481	1066164	127.8	+	0	ID=1_1001	partial=00	start_type=ATG	rbs_motif=GGAG/GAGG	rbs_spacer=5-10bp	gc_cont=0.560	conf=100.00	score=127.84	cscore=111.96	sscore=15.88	rscore=9.25	uscore=3.40	tscore=3.23
brucella-chr1	Prodigal_v2.60	CDS	1066199	1066660	60.4	+	0	ID=1_1002	partial=00	start_type=ATG	rbs_motif=3Base/5BMM	rbs_spacer=13-15bp	gc_cont=0.617	conf=100.00	score=60.42	cscore=60.65	sscore=-0.23	rscore=-4.45	uscore=0.08	tscore=3.23
brucella-chr1	Prodigal_v2.60	CDS	1066666	1067472	109.7	-	0	ID=1_1003	partial=00	start_type=ATG	rbs_motif=GGA/GAG/AGG	rbs_spacer=5-10bp	gc_cont=0.586	conf=100.00	score=109.68	cscore=102.58	sscore=7.09	rscore=2.88	uscore=0.98	tscore=3.23
brucella-chr1	Prodigal_v2.60	CDS	1067575	1068246	85	-	0	ID=1_1004	partial=00	start_type=ATG	rbs_motif=GGA/GAG/AGG	rbs_spacer=11-12bp	gc_cont=0.558	conf=100.00	score=85.00	cscore=80.89	sscore=4.10	rscore=-0.24	uscore=1.76	tscore=3.23
brucella-chr1	Prodigal_v2.60	CDS	1068651	1069337	78	-	0	ID=1_1005	partial=00	start_type=ATG	rbs_motif=GGA/GAG/AGG	rbs_spacer=5-10bp	gc_cont=0.585	conf=100.00	score=78.02	cscore=70.37	sscore=7.65	rscore=2.88	uscore=2.19	tscore=3.23
brucella-chr1	Prodigal_v2.60	CDS	1069815	1070087	28.4	+	0	ID=1_1006	partial=00	start_type=GTG	rbs_motif=AGGAG	rbs_spacer=5-10bp	gc_cont=0.546	conf=99.86	score=28.45	cscore=19.77	sscore=8.68	rscore=13.13	uscore=0.67	tscore=-5.12
brucella-chr1	Prodigal_v2.60	CDS	1070432	1071055	89.3	+	0	ID=1_1007	partial=00	start_type=ATG	rbs_motif=GGA/GAG/AGG	rbs_spacer=5-10bp	gc_cont=0.609	conf=100.00	score=89.31	cscore=84.14	sscore=5.17	rscore=2.88	uscore=-0.30	tscore=3.23
brucella-chr1	Prodigal_v2.60	CDS	1071048	1072049	135.1	+	0	ID=1_1008	partial=00	start_type=ATG	rbs_motif=GGxGG	rbs_spacer=5-10bp	gc_cont=0.609	conf=100.00	score=135.12	cscore=135.81	sscore=-0.69	rscore=-4.36	uscore=-0.81	tscore=3.23
brucella-chr1	Prodigal_v2.60	CDS	1072046	1072948	72.1	+	0	ID=1_1009	partial=00	start_type=ATG	rbs_motif=GGAG/GAGG	rbs_spacer=5-10bp	gc_cont=0.545	conf=100.00	score=72.13	cscore=58.35	sscore=13.77	rscore=9.25	uscore=-1.06	tscore=3.23
brucella-chr1	Prodigal_v2.60	CDS	1073127	1073909	104.7	+	0	ID=1_1010	partial=00	start_type=ATG	rbs_motif=3Base/5BMM	rbs_spacer=13-15bp	gc_cont=0.587	conf=100.00	score=104.71	cscore=108.45	sscore=-3.75	rscore=-4.45	uscore=-1.87	tscore=3.23
brucella-chr1	Prodigal_v2.60	CDS	1074062	1074592	101.6	+	0	ID=1_1011	partial=00	start_type=ATG	rbs_motif=AGGA	rbs_spacer=5-10bp	gc_cont=0.552	conf=100.00	score=101.61	cscore=89.47	sscore=12.14	rscore=8.09	uscore=0.81	tscore=3.23
brucella-chr1	Prodigal_v2.60	CDS	1074763	1075053	58.7	-	0	ID=1_1012	partial=00	start_type=ATG	rbs_motif=GGAGG	rbs_spacer=5-10bp	gc_cont=0.533	conf=100.00	score=58.72	cscore=45.75	sscore=12.96	rscore=11.64	uscore=-1.26	tscore=3.23
brucella-chr1	Prodigal_v2.60	CDS	1075386	1075946	61	-	0	ID=1_1013	partial=00	start_type=ATG	rbs_motif=GGA/GAG/AGG	rbs_spacer=5-10bp	gc_cont=0.576	conf=100.00	score=60.96	cscore=54.64	sscore=6.32	rscore=2.88	uscore=0.85	tscore=3.23
brucella-chr1	Prodigal_v2.60	CDS	1076158	1077177	107.4	+	0	ID=1_1014	partial=00	start_type=ATG	rbs_motif=GGA/GAG/AGG	rbs_spacer=5-10bp	gc_cont=0.576	conf=100.00	score=107.42	cscore=100.79	sscore=6.63	rscore=2.88	uscore=0.51	tscore=3.23
brucella-chr1	Prodigal_v2.60	CDS	1077146	1078111	134.6	-	0	ID=1_1015	partial=00	start_type=ATG	rbs_motif=None	rbs_spacer=None	gc_cont=0.608	conf=100.00	score=134.58	cscore=135.59	sscore=-1.01	rscore=-5.14	uscore=-0.33	tscore=3.23
brucella-chr1	Prodigal_v2.60	CDS	1078116	1079222	171.4	-	0	ID=1_1016	partial=00	start_type=ATG	rbs_motif=GGAG/GAGG	rbs_spacer=5-10bp	gc_cont=0.592	conf=100.00	score=171.41	cscore=158.15	sscore=13.26	rscore=9.25	uscore=0.78	tscore=3.23
brucella-chr1	Prodigal_v2.60	CDS	1079367	1080146	72.1	-	0	ID=1_1017	partial=00	start_type=ATG	rbs_motif=None	rbs_spacer=None	gc_cont=0.629	conf=100.00	score=72.14	cscore=73.55	sscore=-1.41	rscore=-5.14	uscore=1.15	tscore=3.23
brucella-chr1	Prodigal_v2.60	CDS	1080295	1080831	97.9	+	0	ID=1_1018	partial=00	start_type=ATG	rbs_motif=AGGAG	rbs_spacer=5-10bp	gc_cont=0.557	conf=100.00	score=97.89	cscore=81.65	sscore=16.23	rscore=13.13	uscore=-0.14	tscore=3.23
brucella-chr1	Prodigal_v2.60	CDS	1080871	1083516	332.1	-	0	ID=1_1019	partial=00	start_type=ATG	rbs_motif=GGA/GAG/AGG	rbs_spacer=3-4bp	gc_cont=0.611	conf=99.99	score=332.10	cscore=330.46	sscore=1.64	rscore=-2.59	uscore=1.00	tscore=3.23
brucella-chr1	Prodigal_v2.60	CDS	1083615	1084880	204.5	-	0	ID=1_1020	partial=00	start_type=GTG	rbs_motif=GGA/GAG/AGG	rbs_spacer=5-10bp	gc_cont=0.611	conf=99.99	score=204.48	cscore=205.36	sscore=-0.88	rscore=2.88	uscore=0.38	tscore=-5.12
brucella-chr1	Prodigal_v2.60	CDS	1084908	1085090	19.1	-	0	ID=1_1021	partial=00	start_type=ATG	rbs_motif=GGA/GAG/AGG	rbs_spacer=5-10bp	gc_cont=0.585	conf=98.78	score=19.13	cscore=13.94	sscore=5.18	rscore=2.08	uscore=0.78	tscore=2.33
brucella-chr1	Prodigal_v2.60	CDS	1085201	1086607	205.9	-	0	ID=1_1022	partial=00	start_type=ATG	rbs_motif=None	rbs_spacer=None	gc_cont=0.594	conf=99.99	score=205.88	cscore=207.49	sscore=-1.60	rscore=-5.14	uscore=0.96	tscore=3.23
brucella-chr1	Prodigal_v2.60	CDS	1086655	1087371	92.1	+	0	ID=1_1023	partial=00	start_type=ATG	rbs_motif=AGxAG	rbs_spacer=5-10bp	gc_cont=0.587	conf=100.00	score=92.06	cscore=89.24	sscore=2.82	rscore=-0.98	uscore=0.57	tscore=3.23
brucella-chr1	Prodigal_v2.60	CDS	1087379	1087864	43.7	-	0	ID=1_1024	partial=00	start_type=ATG	rbs_motif=None	rbs_spacer=None	gc_cont=0.609	conf=100.00	score=43.75	cscore=43.25	sscore=0.50	rscore=-5.14	uscore=1.32	tscore=3.23
brucella-chr1	Prodigal_v2.60	CDS	1087882	1088742	118.7	-	0	ID=1_1025	partial=00	start_type=ATG	rbs_motif=AGGA/GGAG/GAGG	rbs_spacer=11-12bp	gc_cont=0.568	conf=100.00	score=118.70	cscore=113.46	sscore=5.23	rscore=2.89	uscore=-0.24	tscore=3.23
brucella-chr1	Prodigal_v2.60	CDS	1088900	1089742	80.6	+	0	ID=1_1026	partial=00	start_type=ATG	rbs_motif=AGGA	rbs_spacer=5-10bp	gc_cont=0.600	conf=100.00	score=80.58	cscore=67.96	sscore=12.62	rscore=8.09	uscore=1.29	tscore=3.23
brucella-chr1	Prodigal_v2.60	CDS	1089772	1089975	34	+	0	ID=1_1027	partial=00	start_type=ATG	rbs_motif=GGAGG	rbs_spacer=5-10bp	gc_cont=0.544	conf=99.96	score=33.96	cscore=23.17	sscore=10.80	rscore=9.36	uscore=-2.12	tscore=2.60
brucella-chr1	Prodigal_v2.60	CDS	1089977	1090564	75.9	+	0	ID=1_1028	partial=00	start_type=ATG	rbs_motif=AGxAGG/AGGxGG	rbs_spacer=5-10bp	gc_cont=0.611	conf=100.00	score=75.93	cscore=67.99	sscore=7.94	rscore=4.87	uscore=-1.42	tscore=3.23
brucella-chr1	Prodigal_v2.60	CDS	1090701	1091459	60.1	-	0	ID=1_1029	partial=00	start_type=ATG	rbs_motif=GGA/GAG/AGG	rbs_spacer=5-10bp	gc_cont=0.581	conf=100.00	score=60.09	cscore=52.26	sscore=7.82	rscore=2.88	uscore=0.41	tscore=3.23
brucella-chr1	Prodigal_v2.60	CDS	1091456	1091821	39.1	-	0	ID=1_1030	partial=00	start_type=ATG	rbs_motif=AGGA	rbs_spacer=5-10bp	gc_cont=0.563	conf=99.99	score=39.09	cscore=25.79	sscore=13.30	rscore=8.09	uscore=0.69	tscore=3.23
brucella-chr1	Prodigal_v2.60	CDS	1091821	1092519	84.5	-	0	ID=1_1031	partial=00	start_type=ATG	rbs_motif=AGGA	rbs_spacer=5-10bp	gc_cont=0.592	conf=100.00	score=84.53	cscore=72.63	sscore=11.91	rscore=8.09	uscore=1.23	tscore=3.23
brucella-chr1	Prodigal_v2.60	CDS	1092855	1093601	132.8	+	0	ID=1_1032	partial=00	start_type=ATG	rbs_motif=GGAG/GAGG	rbs_spacer=5-10bp	gc_cont=0.582	conf=100.00	score=132.77	cscore=120.08	sscore=12.70	rscore=9.25	uscore=0.22	tscore=3.23
brucella-chr1	Prodigal_v2.60	CDS	1093754	1094683	153.7	+	0	ID=1_1033	partial=00	start_type=ATG	rbs_motif=AGGA	rbs_spacer=5-10bp	gc_cont=0.606	conf=100.00	score=153.69	cscore=141.96	sscore=11.73	rscore=8.09	uscore=0.40	tscore=3.23
brucella-chr1	Prodigal_v2.60	CDS	1095167	1096042	120.1	+	0	ID=1_1034	partial=00	start_type=GTG	rbs_motif=AGGAG	rbs_spacer=5-10bp	gc_cont=0.573	conf=100.00	score=120.10	cscore=115.48	sscore=4.62	rscore=13.13	uscore=-2.74	tscore=-5.12
brucella-chr1	Prodigal_v2.60	CDS	1096532	1096741	10.2	-	0	ID=1_1035	partial=00	start_type=GTG	rbs_motif=None	rbs_spacer=None	gc_cont=0.586	conf=91.23	score=10.19	cscore=22.52	sscore=-12.34	rscore=-6.21	uscore=0.71	tscore=-6.18
brucella-chr1	Prodigal_v2.60	CDS	1097033	1097515	87.5	-	0	ID=1_1036	partial=00	start_type=ATG	rbs_motif=GGAG/GAGG	rbs_spacer=5-10bp	gc_cont=0.573	conf=100.00	score=87.46	cscore=74.35	sscore=13.11	rscore=9.25	uscore=1.29	tscore=3.23
brucella-chr1	Prodigal_v2.60	CDS	1097762	1098211	68.3	+	0	ID=1_1037	partial=00	start_type=ATG	rbs_motif=AGGAG	rbs_spacer=5-10bp	gc_cont=0.578	conf=100.00	score=68.31	cscore=52.10	sscore=16.21	rscore=13.13	uscore=-0.16	tscore=3.23
brucella-chr1	Prodigal_v2.60	CDS	1098391	1099674	167.9	+	0	ID=1_1038	partial=00	start_type=ATG	rbs_motif=AGGAG	rbs_spacer=5-10bp	gc_cont=0.590	conf=100.00	score=167.94	cscore=150.57	sscore=17.36	rscore=13.13	uscore=1.65	tscore=3.23
brucella-chr1	Prodigal_v2.60	CDS	1100360	1101667	141.9	-	0	ID=1_1039	partial=00	start_type=GTG	rbs_motif=GGAGG	rbs_spacer=5-10bp	gc_cont=0.541	conf=100.00	score=141.90	cscore=133.73	sscore=8.18	rscore=11.64	uscore=2.31	tscore=-5.12
brucella-chr1	Prodigal_v2.60	CDS	1101745	1102734	80.4	+	0	ID=1_1040	partial=00	start_type=ATG	rbs_motif=GGAG/GAGG	rbs_spacer=5-10bp	gc_cont=0.563	conf=100.00	score=80.41	cscore=64.71	sscore=15.70	rscore=9.25	uscore=3.22	tscore=3.23
brucella-chr1	Prodigal_v2.60	CDS	1102758	1103441	61	+	0	ID=1_1041	partial=00	start_type=ATG	rbs_motif=GGA/GAG/AGG	rbs_spacer=11-12bp	gc_cont=0.519	conf=100.00	score=61.05	cscore=55.82	sscore=5.23	rscore=-0.24	uscore=1.21	tscore=3.23
brucella-chr1	Prodigal_v2.60	CDS	1103578	1104576	77.1	-	0	ID=1_1042	partial=00	start_type=ATG	rbs_motif=GGA/GAG/AGG	rbs_spacer=5-10bp	gc_cont=0.590	conf=100.00	score=77.06	cscore=69.19	sscore=7.87	rscore=2.88	uscore=0.57	tscore=3.23
brucella-chr1	Prodigal_v2.60	CDS	1104585	1105340	104.6	-	0	ID=1_1043	partial=00	start_type=ATG	rbs_motif=AGGAG	rbs_spacer=5-10bp	gc_cont=0.577	conf=100.00	score=104.64	cscore=85.61	sscore=19.03	rscore=13.13	uscore=1.51	tscore=3.23
brucella-chr1	Prodigal_v2.60	CDS	1105324	1106775	178.6	-	0	ID=1_1044	partial=00	start_type=ATG	rbs_motif=GGA/GAG/AGG	rbs_spacer=5-10bp	gc_cont=0.586	conf=99.99	score=178.59	cscore=170.72	sscore=7.86	rscore=2.88	uscore=0.56	tscore=3.23
brucella-chr1	Prodigal_v2.60	CDS	1106784	1107797	157.4	-	0	ID=1_1045	partial=00	start_type=ATG	rbs_motif=AGGA	rbs_spacer=5-10bp	gc_cont=0.605	conf=100.00	score=157.41	cscore=143.26	sscore=14.15	rscore=8.09	uscore=1.76	tscore=3.23
brucella-chr1	Prodigal_v2.60	CDS	1107818	1108633	119.3	-	0	ID=1_1046	partial=00	start_type=ATG	rbs_motif=AGGAG	rbs_spacer=5-10bp	gc_cont=0.600	conf=100.00	score=119.33	cscore=101.67	sscore=17.66	rscore=13.13	uscore=-0.29	tscore=3.23
brucella-chr1	Prodigal_v2.60	CDS	1108630	1109352	119.2	-	0	ID=1_1047	partial=00	start_type=ATG	rbs_motif=GGAG/GAGG	rbs_spacer=5-10bp	gc_cont=0.582	conf=100.00	score=119.17	cscore=106.81	sscore=12.35	rscore=9.25	uscore=-1.35	tscore=3.23
brucella-chr1	Prodigal_v2.60	CDS	1109357	1109857	54.5	-	0	ID=1_1048	partial=00	start_type=GTG	rbs_motif=None	rbs_spacer=None	gc_cont=0.583	conf=100.00	score=54.52	cscore=66.57	sscore=-12.05	rscore=-5.14	uscore=-1.14	tscore=-5.12
brucella-chr1	Prodigal_v2.60	CDS	1109875	1110048	7.6	+	0	ID=1_1049	partial=00	start_type=ATG	rbs_motif=GGAG/GAGG	rbs_spacer=5-10bp	gc_cont=0.592	conf=85.18	score=7.61	cscore=0.35	sscore=7.25	rscore=6.32	uscore=-1.28	tscore=2.21
brucella-chr1	Prodigal_v2.60	CDS	1110143	1110988	148.3	-	0	ID=1_1050	partial=00	start_type=ATG	rbs_motif=GGAGG	rbs_spacer=5-10bp	gc_cont=0.582	conf=100.00	score=148.32	cscore=134.13	sscore=14.18	rscore=11.64	uscore=-0.03	tscore=3.23
brucella-chr1	Prodigal_v2.60	CDS	1111279	1112262	79.8	+	0	ID=1_1051	partial=00	start_type=GTG	rbs_motif=GGxGG	rbs_spacer=5-10bp	gc_cont=0.589	conf=100.00	score=79.76	cscore=86.93	sscore=-7.17	rscore=-4.36	uscore=2.30	tscore=-5.12
brucella-chr1	Prodigal_v2.60	CDS	1112975	1113076	8.8	-	0	ID=1_1052	partial=00	start_type=ATG	rbs_motif=AGGA	rbs_spacer=5-10bp	gc_cont=0.471	conf=88.27	score=8.78	cscore=4.50	sscore=4.28	rscore=3.21	uscore=0.45	tscore=1.28
brucella-chr1	Prodigal_v2.60	CDS	1113430	1115064	212.4	-	0	ID=1_1053	partial=00	start_type=ATG	rbs_motif=None	rbs_spacer=None	gc_cont=0.557	conf=99.99	score=212.37	cscore=211.51	sscore=0.86	rscore=-5.14	uscore=2.77	tscore=3.23
brucella-chr1	Prodigal_v2.60	CDS	1115233	1116519	164.1	-	0	ID=1_1054	partial=00	start_type=ATG	rbs_motif=AGGAG	rbs_spacer=5-10bp	gc_cont=0.590	conf=100.00	score=164.10	cscore=147.81	sscore=16.29	rscore=13.13	uscore=0.57	tscore=3.23
brucella-chr1	Prodigal_v2.60	CDS	1117296	1120016	499.5	-	0	ID=1_1055	partial=00	start_type=ATG	rbs_motif=AGGA	rbs_spacer=5-10bp	gc_cont=0.586	conf=99.99	score=499.47	cscore=489.28	sscore=10.19	rscore=8.09	uscore=-0.48	tscore=3.23
brucella-chr1	Prodigal_v2.60	CDS	1120355	1121350	147.1	+	0	ID=1_1056	partial=00	start_type=ATG	rbs_motif=AGGAG	rbs_spacer=5-10bp	gc_cont=0.578	conf=100.00	score=147.10	cscore=130.59	sscore=16.52	rscore=13.13	uscore=0.15	tscore=3.23
brucella-chr1	Prodigal_v2.60	CDS	1121788	1123029	182.5	+	0	ID=1_1057	partial=00	start_type=ATG	rbs_motif=GGAG/GAGG	rbs_spacer=5-10bp	gc_cont=0.610	conf=99.99	score=182.53	cscore=169.79	sscore=12.74	rscore=9.25	uscore=0.92	tscore=3.23
brucella-chr1	Prodigal_v2.60	CDS	1123120	1123878	74.8	+	0	ID=1_1058	partial=00	start_type=ATG	rbs_motif=GGAG/GAGG	rbs_spacer=5-10bp	gc_cont=0.598	conf=100.00	score=74.82	cscore=63.22	sscore=11.60	rscore=9.25	uscore=-0.88	tscore=3.23
brucella-chr1	Prodigal_v2.60	CDS	1123875	1124291	59.8	+	0	ID=1_1059	partial=00	start_type=ATG	rbs_motif=AGGA/GGAG/GAGG	rbs_spacer=11-12bp	gc_cont=0.597	conf=100.00	score=59.75	cscore=51.67	sscore=8.09	rscore=2.89	uscore=0.67	tscore=3.23
brucella-chr1	Prodigal_v2.60	CDS	1124403	1124708	38.8	+	0	ID=1_1060	partial=00	start_type=ATG	rbs_motif=GGAG/GAGG	rbs_spacer=5-10bp	gc_cont=0.562	conf=99.99	score=38.84	cscore=27.13	sscore=11.71	rscore=9.25	uscore=-0.77	tscore=3.23
brucella-chr1	Prodigal_v2.60	CDS	1124773	1125264	63.3	-	0	ID=1_1061	partial=00	start_type=ATG	rbs_motif=AGGA	rbs_spacer=5-10bp	gc_cont=0.547	conf=100.00	score=63.33	cscore=50.31	sscore=13.03	rscore=8.09	uscore=0.93	tscore=3.23
brucella-chr1	Prodigal_v2.60	CDS	1125311	1126093	119.7	-	0	ID=1_1062	partial=00	start_type=ATG	rbs_motif=GGAGG	rbs_spacer=5-10bp	gc_cont=0.585	conf=100.00	score=119.68	cscore=102.10	sscore=17.58	rscore=11.64	uscore=1.69	tscore=3.23
brucella-chr1	Prodigal_v2.60	CDS	1126117	1126779	114.3	-	0	ID=1_1063	partial=00	start_type=ATG	rbs_motif=AGGAG	rbs_spacer=5-10bp	gc_cont=0.561	conf=100.00	score=114.32	cscore=96.67	sscore=17.65	rscore=13.13	uscore=-0.52	tscore=3.23
brucella-chr1	Prodigal_v2.60	CDS	1126779	1128176	200	-	0	ID=1_1064	partial=00	start_type=ATG	rbs_motif=GGA/GAG/AGG	rbs_spacer=11-12bp	gc_cont=0.608	conf=99.99	score=200.03	cscore=194.72	sscore=5.31	rscore=-0.24	uscore=1.27	tscore=3.23
brucella-chr1	Prodigal_v2.60	CDS	1128198	1129481	175.9	-	0	ID=1_1065	partial=00	start_type=ATG	rbs_motif=AGxAGG/AGGxGG	rbs_spacer=5-10bp	gc_cont=0.600	conf=100.00	score=175.94	cscore=166.55	sscore=9.38	rscore=4.87	uscore=-1.07	tscore=3.23
brucella-chr1	Prodigal_v2.60	CDS	1129481	1130392	106.4	-	0	ID=1_1066	partial=00	start_type=ATG	rbs_motif=GGA/GAG/AGG	rbs_spacer=11-12bp	gc_cont=0.630	conf=100.00	score=106.39	cscore=103.01	sscore=3.37	rscore=-0.24	uscore=1.03	tscore=3.23
brucella-chr1	Prodigal_v2.60	CDS	1130756	1131289	47.8	+	0	ID=1_1067	partial=00	start_type=ATG	rbs_motif=GGAG/GAGG	rbs_spacer=5-10bp	gc_cont=0.635	conf=100.00	score=47.78	cscore=37.03	sscore=10.75	rscore=9.25	uscore=-1.73	tscore=3.23
brucella-chr1	Prodigal_v2.60	CDS	1131361	1132572	154.7	+	0	ID=1_1068	partial=00	start_type=ATG	rbs_motif=GGA/GAG/AGG	rbs_spacer=5-10bp	gc_cont=0.573	conf=100.00	score=154.66	cscore=148.75	sscore=5.91	rscore=2.88	uscore=-0.20	tscore=3.23
brucella-chr1	Prodigal_v2.60	CDS	1133011	1133973	173.1	+	0	ID=1_1069	partial=00	start_type=ATG	rbs_motif=AGGA/GGAG/GAGG	rbs_spacer=11-12bp	gc_cont=0.617	conf=100.00	score=173.14	cscore=165.48	sscore=7.66	rscore=2.89	uscore=2.19	tscore=3.23
brucella-chr1	Prodigal_v2.60	CDS	1134080	1135276	237.5	+	0	ID=1_1070	partial=00	start_type=ATG	rbs_motif=GGAG/GAGG	rbs_spacer=5-10bp	gc_cont=0.576	conf=99.99	score=237.46	cscore=224.72	sscore=12.74	rscore=9.25	uscore=0.26	tscore=3.23
brucella-chr1	Prodigal_v2.60	CDS	1135280	1136182	157.5	+	0	ID=1_1071	partial=00	start_type=ATG	rbs_motif=GGA/GAG/AGG	rbs_spacer=5-10bp	gc_cont=0.607	conf=100.00	score=157.53	cscore=150.73	sscore=6.80	rscore=2.88	uscore=-0.56	tscore=3.23
brucella-chr1	Prodigal_v2.60	CDS	1136458	1139472	504.2	+	0	ID=1_1072	partial=00	start_type=ATG	rbs_motif=GGA/GAG/AGG	rbs_spacer=5-10bp	gc_cont=0.593	conf=99.99	score=504.23	cscore=499.72	sscore=4.51	rscore=2.88	uscore=-0.95	tscore=3.23
brucella-chr1	Prodigal_v2.60	CDS	1139534	1140760	195.8	+	0	ID=1_1073	partial=00	start_type=ATG	rbs_motif=GGA/GAG/AGG	rbs_spacer=5-10bp	gc_cont=0.615	conf=99.99	score=195.79	cscore=187.35	sscore=8.44	rscore=2.88	uscore=2.33	tscore=3.23
brucella-chr1	Prodigal_v2.60	CDS	1140770	1141183	52.7	+	0	ID=1_1074	partial=00	start_type=ATG	rbs_motif=GGA/GAG/AGG	rbs_spacer=5-10bp	gc_cont=0.599	conf=100.00	score=52.68	cscore=45.07	sscore=7.61	rscore=2.88	uscore=0.32	tscore=3.23
brucella-chr1	Prodigal_v2.60	CDS	1141225	1141863	91.2	+	0	ID=1_1075	partial=00	start_type=ATG	rbs_motif=AGGA	rbs_spacer=5-10bp	gc_cont=0.556	conf=100.00	score=91.23	cscore=80.83	sscore=10.39	rscore=8.09	uscore=-1.76	tscore=3.23
brucella-chr1	Prodigal_v2.60	CDS	1141934	1142476	59	+	0	ID=1_1076	partial=00	start_type=ATG	rbs_motif=GGAG/GAGG	rbs_spacer=5-10bp	gc_cont=0.536	conf=100.00	score=59.00	cscore=48.58	sscore=10.41	rscore=9.25	uscore=-2.06	tscore=3.23
brucella-chr1	Prodigal_v2.60	CDS	1142645	1144048	253.9	+	0	ID=1_1077	partial=00	start_type=ATG	rbs_motif=AGGA	rbs_spacer=5-10bp	gc_cont=0.583	conf=99.99	score=253.93	cscore=241.11	sscore=12.82	rscore=8.09	uscore=1.49	tscore=3.23
brucella-chr1	Prodigal_v2.60	CDS	1144252	1145253	121.7	-	0	ID=1_1078	partial=00	start_type=ATG	rbs_motif=None	rbs_spacer=None	gc_cont=0.566	conf=100.00	score=121.69	cscore=122.95	sscore=-1.26	rscore=-5.14	uscore=-0.05	tscore=3.23
brucella-chr1	Prodigal_v2.60	CDS	1145307	1146254	88.6	-	0	ID=1_1079	partial=00	start_type=ATG	rbs_motif=None	rbs_spacer=None	gc_cont=0.627	conf=100.00	score=88.60	cscore=89.63	sscore=-1.03	rscore=-5.14	uscore=1.53	tscore=3.23
brucella-chr1	Prodigal_v2.60	CDS	1146478	1147047	88.6	+	0	ID=1_1080	partial=00	start_type=ATG	rbs_motif=GGA/GAG/AGG	rbs_spacer=5-10bp	gc_cont=0.581	conf=100.00	score=88.56	cscore=81.16	sscore=7.40	rscore=2.88	uscore=1.28	tscore=3.23
brucella-chr1	Prodigal_v2.60	CDS	1147044	1147778	89.4	+	0	ID=1_1081	partial=00	start_type=ATG	rbs_motif=AGxAG	rbs_spacer=11-12bp	gc_cont=0.615	conf=100.00	score=89.38	cscore=84.10	sscore=5.28	rscore=-4.33	uscore=0.75	tscore=3.23
brucella-chr1	Prodigal_v2.60	CDS	1147913	1148320	3	-	0	ID=1_1082	partial=00	start_type=ATG	rbs_motif=GGAG/GAGG	rbs_spacer=5-10bp	gc_cont=0.569	conf=66.47	score=2.98	cscore=-7.08	sscore=10.06	rscore=9.25	uscore=-1.27	tscore=3.23
brucella-chr1	Prodigal_v2.60	CDS	1148345	1148620	14.5	+	0	ID=1_1083	partial=00	start_type=ATG	rbs_motif=GGA/GAG/AGG	rbs_spacer=5-10bp	gc_cont=0.587	conf=96.57	score=14.52	cscore=6.51	sscore=8.01	rscore=2.88	uscore=1.89	tscore=3.23
brucella-chr1	Prodigal_v2.60	CDS	1148649	1148972	13.8	+	0	ID=1_1084	partial=00	start_type=ATG	rbs_motif=GGA/GAG/AGG	rbs_spacer=5-10bp	gc_cont=0.559	conf=95.94	score=13.76	cscore=6.50	sscore=7.26	rscore=2.88	uscore=0.18	tscore=3.23
brucella-chr1	Prodigal_v2.60	CDS	1148969	1149331	36.8	+	0	ID=1_1085	partial=00	start_type=ATG	rbs_motif=GGAG/GAGG	rbs_spacer=5-10bp	gc_cont=0.592	conf=99.98	score=36.80	cscore=23.02	sscore=13.77	rscore=9.25	uscore=-0.57	tscore=3.23
brucella-chr1	Prodigal_v2.60	CDS	1149324	1149734	40.7	+	0	ID=1_1086	partial=00	start_type=ATG	rbs_motif=AGGAG	rbs_spacer=5-10bp	gc_cont=0.591	conf=99.99	score=40.66	cscore=22.07	sscore=18.59	rscore=13.13	uscore=0.97	tscore=3.23
brucella-chr1	Prodigal_v2.60	CDS	1149731	1149982	25.3	+	0	ID=1_1087	partial=00	start_type=ATG	rbs_motif=GGA/GAG/AGG	rbs_spacer=5-10bp	gc_cont=0.603	conf=99.70	score=25.32	cscore=17.93	sscore=7.39	rscore=2.87	uscore=-0.22	tscore=3.22
brucella-chr1	Prodigal_v2.60	CDS	1150135	1151598	176.1	-	0	ID=1_1088	partial=00	start_type=ATG	rbs_motif=GGA/GAG/AGG	rbs_spacer=5-10bp	gc_cont=0.564	conf=100.00	score=176.14	cscore=168.30	sscore=7.85	rscore=2.88	uscore=2.38	tscore=3.23
brucella-chr1	Prodigal_v2.60	CDS	1151890	1152327	79.9	+	0	ID=1_1089	partial=00	start_type=ATG	rbs_motif=AGGAG	rbs_spacer=5-10bp	gc_cont=0.584	conf=100.00	score=79.91	cscore=61.98	sscore=17.93	rscore=13.13	uscore=1.57	tscore=3.23
brucella-chr1	Prodigal_v2.60	CDS	1152538	1153947	212.4	+	0	ID=1_1090	partial=00	start_type=ATG	rbs_motif=AGGA	rbs_spacer=5-10bp	gc_cont=0.604	conf=99.99	score=212.45	cscore=200.85	sscore=11.60	rscore=8.09	uscore=0.93	tscore=3.23
brucella-chr1	Prodigal_v2.60	CDS	1154204	1154662	59.3	+	0	ID=1_1091	partial=00	start_type=ATG	rbs_motif=AGGA	rbs_spacer=5-10bp	gc_cont=0.569	conf=100.00	score=59.26	cscore=47.12	sscore=12.14	rscore=8.09	uscore=1.47	tscore=3.23
brucella-chr1	Prodigal_v2.60	CDS	1155007	1155405	43.2	+	0	ID=1_1092	partial=00	start_type=ATG	rbs_motif=GGA/GAG/AGG	rbs_spacer=5-10bp	gc_cont=0.594	conf=100.00	score=43.23	cscore=37.51	sscore=5.72	rscore=2.88	uscore=0.26	tscore=3.23
brucella-chr1	Prodigal_v2.60	CDS	1155419	1155814	68.5	+	0	ID=1_1093	partial=00	start_type=ATG	rbs_motif=AGGAG	rbs_spacer=5-10bp	gc_cont=0.540	conf=100.00	score=68.46	cscore=52.01	sscore=16.45	rscore=13.13	uscore=-1.05	tscore=3.23
brucella-chr1	Prodigal_v2.60	CDS	1155822	1157663	299.7	+	0	ID=1_1094	partial=00	start_type=ATG	rbs_motif=AGGAG/GGAGG	rbs_spacer=11-12bp	gc_cont=0.617	conf=99.99	score=299.74	cscore=292.77	sscore=6.97	rscore=3.57	uscore=-1.02	tscore=3.23
brucella-chr1	Prodigal_v2.60	CDS	1157679	1158458	108.2	+	0	ID=1_1095	partial=00	start_type=ATG	rbs_motif=GGA/GAG/AGG	rbs_spacer=5-10bp	gc_cont=0.569	conf=100.00	score=108.15	cscore=100.20	sscore=7.96	rscore=2.88	uscore=0.73	tscore=3.23
brucella-chr1	Prodigal_v2.60	CDS	1158705	1159076	49.4	+	0	ID=1_1096	partial=00	start_type=ATG	rbs_motif=GGAGG	rbs_spacer=5-10bp	gc_cont=0.559	conf=100.00	score=49.39	cscore=31.08	sscore=18.31	rscore=11.64	uscore=4.09	tscore=3.23
brucella-chr1	Prodigal_v2.60	CDS	1159162	1160406	184	-	0	ID=1_1097	partial=00	start_type=ATG	rbs_motif=AGGA	rbs_spacer=5-10bp	gc_cont=0.627	conf=99.99	score=184.05	cscore=172.79	sscore=11.25	rscore=8.09	uscore=0.58	tscore=3.23
brucella-chr1	Prodigal_v2.60	CDS	1160626	1161561	121.6	+	0	ID=1_1098	partial=00	start_type=ATG	rbs_motif=GGAGG	rbs_spacer=5-10bp	gc_cont=0.590	conf=100.00	score=121.61	cscore=105.27	sscore=16.34	rscore=11.64	uscore=1.47	tscore=3.23
brucella-chr1	Prodigal_v2.60	CDS	1161750	1163051	203.4	+	0	ID=1_1099	partial=00	start_type=ATG	rbs_motif=GGAG/GAGG	rbs_spacer=5-10bp	gc_cont=0.591	conf=99.99	score=203.43	cscore=193.87	sscore=9.56	rscore=9.25	uscore=-2.27	tscore=3.23
brucella-chr1	Prodigal_v2.60	CDS	1163261	1165825	378.4	+	0	ID=1_1100	partial=00	start_type=ATG	rbs_motif=GGA/GAG/AGG	rbs_spacer=5-10bp	gc_cont=0.613	conf=99.99	score=378.45	cscore=372.25	sscore=6.19	rscore=2.88	uscore=0.73	tscore=3.23
brucella-chr1	Prodigal_v2.60	CDS	1165887	1166927	108	-	0	ID=1_1101	partial=00	start_type=ATG	rbs_motif=None	rbs_spacer=None	gc_cont=0.610	conf=100.00	score=107.96	cscore=114.13	sscore=-6.17	rscore=-5.14	uscore=-3.61	tscore=3.23
brucella-chr1	Prodigal_v2.60	CDS	1167495	1168352	81.9	+	0	ID=1_1102	partial=00	start_type=ATG	rbs_motif=None	rbs_spacer=None	gc_cont=0.614	conf=100.00	score=81.86	cscore=82.31	sscore=-0.45	rscore=-5.14	uscore=1.46	tscore=3.23
brucella-chr1	Prodigal_v2.60	CDS	1168398	1169054	74.4	-	0	ID=1_1103	partial=00	start_type=ATG	rbs_motif=3Base/5BMM	rbs_spacer=13-15bp	gc_cont=0.592	conf=100.00	score=74.39	cscore=69.88	sscore=4.52	rscore=-4.45	uscore=-0.67	tscore=3.23
brucella-chr1	Prodigal_v2.60	CDS	1169054	1169482	70.1	-	0	ID=1_1104	partial=00	start_type=ATG	rbs_motif=GGAG/GAGG	rbs_spacer=5-10bp	gc_cont=0.580	conf=100.00	score=70.13	cscore=56.87	sscore=13.27	rscore=9.25	uscore=-0.35	tscore=3.23
brucella-chr1	Prodigal_v2.60	CDS	1169495	1169785	54.5	-	0	ID=1_1105	partial=00	start_type=ATG	rbs_motif=GGAG/GAGG	rbs_spacer=5-10bp	gc_cont=0.601	conf=100.00	score=54.48	cscore=39.44	sscore=15.04	rscore=9.25	uscore=1.30	tscore=3.23
brucella-chr1	Prodigal_v2.60	CDS	1169787	1170767	112.1	-	0	ID=1_1106	partial=00	start_type=ATG	rbs_motif=GGAG/GAGG	rbs_spacer=5-10bp	gc_cont=0.626	conf=100.00	score=112.07	cscore=98.30	sscore=13.77	rscore=9.25	uscore=-0.66	tscore=3.23
brucella-chr1	Prodigal_v2.60	CDS	1170764	1171843	137.4	-	0	ID=1_1107	partial=00	start_type=ATG	rbs_motif=GGA/GAG/AGG	rbs_spacer=11-12bp	gc_cont=0.635	conf=100.00	score=137.36	cscore=134.25	sscore=3.11	rscore=-0.24	uscore=0.77	tscore=3.23
brucella-chr1	Prodigal_v2.60	CDS	1171920	1172906	110.7	+	0	ID=1_1108	partial=00	start_type=ATG	rbs_motif=GGA/GAG/AGG	rbs_spacer=5-10bp	gc_cont=0.618	conf=100.00	score=110.65	cscore=103.76	sscore=6.89	rscore=2.88	uscore=0.77	tscore=3.23
brucella-chr1	Prodigal_v2.60	CDS	1172930	1173637	52.7	+	0	ID=1_1109	partial=00	start_type=ATG	rbs_motif=AGGA/GGAG/GAGG	rbs_spacer=11-12bp	gc_cont=0.588	conf=100.00	score=52.66	cscore=46.46	sscore=6.20	rscore=2.89	uscore=-0.95	tscore=3.23
brucella-chr1	Prodigal_v2.60	CDS	1173720	1175096	128.9	+	0	ID=1_1110	partial=00	start_type=ATG	rbs_motif=GGA/GAG/AGG	rbs_spacer=5-10bp	gc_cont=0.621	conf=100.00	score=128.90	cscore=121.56	sscore=7.34	rscore=2.88	uscore=1.22	tscore=3.23
brucella-chr1	Prodigal_v2.60	CDS	1175109	1176680	197.6	+	0	ID=1_1111	partial=00	start_type=ATG	rbs_motif=AGxAGG/AGGxGG	rbs_spacer=5-10bp	gc_cont=0.620	conf=99.99	score=197.61	cscore=191.50	sscore=6.11	rscore=4.87	uscore=-3.13	tscore=3.23
brucella-chr1	Prodigal_v2.60	CDS	1177096	1177575	59.4	+	0	ID=1_1112	partial=00	start_type=ATG	rbs_motif=GGA/GAG/AGG	rbs_spacer=5-10bp	gc_cont=0.556	conf=100.00	score=59.42	cscore=54.09	sscore=5.33	rscore=2.88	uscore=-0.13	tscore=3.23
brucella-chr1	Prodigal_v2.60	CDS	1177601	1177807	0.5	-	0	ID=1_1113	partial=00	start_type=GTG	rbs_motif=GGA/GAG/AGG	rbs_spacer=11-12bp	gc_cont=0.638	conf=52.99	score=0.52	cscore=8.13	sscore=-7.61	rscore=-0.29	uscore=-1.04	tscore=-6.27
brucella-chr1	Prodigal_v2.60	CDS	1177746	1178840	94.7	-	0	ID=1_1114	partial=00	start_type=ATG	rbs_motif=None	rbs_spacer=None	gc_cont=0.593	conf=100.00	score=94.71	cscore=96.64	sscore=-1.93	rscore=-5.14	uscore=-0.02	tscore=3.23
brucella-chr1	Prodigal_v2.60	CDS	1178979	1179872	108	-	0	ID=1_1115	partial=00	start_type=ATG	rbs_motif=AGxAG	rbs_spacer=5-10bp	gc_cont=0.625	conf=100.00	score=108.02	cscore=105.18	sscore=2.84	rscore=-0.98	uscore=1.24	tscore=3.23
brucella-chr1	Prodigal_v2.60	CDS	1180055	1180843	33.2	+	0	ID=1_1116	partial=00	start_type=ATG	rbs_motif=GGxGG	rbs_spacer=5-10bp	gc_cont=0.621	conf=99.95	score=33.19	cscore=33.00	sscore=0.19	rscore=-4.36	uscore=1.32	tscore=3.23
brucella-chr1	Prodigal_v2.60	CDS	1180927	1181193	39.1	+	0	ID=1_1117	partial=00	start_type=ATG	rbs_motif=GGAG/GAGG	rbs_spacer=5-10bp	gc_cont=0.566	conf=99.99	score=39.11	cscore=23.58	sscore=15.53	rscore=9.25	uscore=3.05	tscore=3.23
brucella-chr1	Prodigal_v2.60	CDS	1181204	1182058	110.3	+	0	ID=1_1118	partial=00	start_type=ATG	rbs_motif=GGAG/GAGG	rbs_spacer=5-10bp	gc_cont=0.600	conf=100.00	score=110.29	cscore=95.14	sscore=15.15	rscore=9.25	uscore=1.51	tscore=3.23
brucella-chr1	Prodigal_v2.60	CDS	1182064	1182489	47.1	+	0	ID=1_1119	partial=00	start_type=ATG	rbs_motif=AGGA/GGAG/GAGG	rbs_spacer=11-12bp	gc_cont=0.563	conf=100.00	score=47.13	cscore=37.73	sscore=9.40	rscore=2.89	uscore=2.06	tscore=3.23
brucella-chr1	Prodigal_v2.60	CDS	1182517	1183410	115.4	+	0	ID=1_1120	partial=00	start_type=ATG	rbs_motif=GGAG/GAGG	rbs_spacer=5-10bp	gc_cont=0.592	conf=100.00	score=115.38	cscore=100.14	sscore=15.24	rscore=9.25	uscore=1.79	tscore=3.23
brucella-chr1	Prodigal_v2.60	CDS	1183416	1184162	117.7	-	0	ID=1_1121	partial=00	start_type=ATG	rbs_motif=AGGAG	rbs_spacer=5-10bp	gc_cont=0.597	conf=100.00	score=117.75	cscore=103.88	sscore=13.86	rscore=13.13	uscore=-1.85	tscore=3.23
brucella-chr1	Prodigal_v2.60	CDS	1184380	1185651	206.1	+	0	ID=1_1122	partial=00	start_type=ATG	rbs_motif=GGA/GAG/AGG	rbs_spacer=11-12bp	gc_cont=0.590	conf=99.99	score=206.09	cscore=201.70	sscore=4.39	rscore=-0.24	uscore=1.39	tscore=3.23
brucella-chr1	Prodigal_v2.60	CDS	1185979	1188249	319.7	+	0	ID=1_1123	partial=00	start_type=ATG	rbs_motif=AGGAG/GGAGG	rbs_spacer=11-12bp	gc_cont=0.605	conf=99.99	score=319.71	cscore=312.44	sscore=7.27	rscore=3.57	uscore=1.12	tscore=3.23
brucella-chr1	Prodigal_v2.60	CDS	1188446	1189525	175.3	+	0	ID=1_1124	partial=00	start_type=ATG	rbs_motif=AGGA	rbs_spacer=5-10bp	gc_cont=0.602	conf=100.00	score=175.26	cscore=163.79	sscore=11.47	rscore=8.09	uscore=0.80	tscore=3.23
brucella-chr1	Prodigal_v2.60	CDS	1189522	1190409	83.3	+	0	ID=1_1125	partial=00	start_type=GTG	rbs_motif=GGA/GAG/AGG	rbs_spacer=5-10bp	gc_cont=0.579	conf=100.00	score=83.34	cscore=84.19	sscore=-0.85	rscore=2.88	uscore=0.10	tscore=-5.12
brucella-chr1	Prodigal_v2.60	CDS	1190827	1191612	72.6	+	0	ID=1_1126	partial=00	start_type=ATG	rbs_motif=GGA/GAG/AGG	rbs_spacer=5-10bp	gc_cont=0.628	conf=100.00	score=72.59	cscore=66.16	sscore=6.43	rscore=2.88	uscore=0.97	tscore=3.23
brucella-chr1	Prodigal_v2.60	CDS	1191811	1194435	422	+	0	ID=1_1127	partial=00	start_type=ATG	rbs_motif=GGAG/GAGG	rbs_spacer=5-10bp	gc_cont=0.588	conf=99.99	score=422.00	cscore=410.97	sscore=11.03	rscore=9.25	uscore=-0.79	tscore=3.23
brucella-chr1	Prodigal_v2.60	CDS	1194901	1195020	0.8	+	0	ID=1_1128	partial=00	start_type=ATG	rbs_motif=GGA/GAG/AGG	rbs_spacer=5-10bp	gc_cont=0.583	conf=54.43	score=0.77	cscore=-1.44	sscore=2.21	rscore=1.35	uscore=0.50	tscore=1.51
brucella-chr1	Prodigal_v2.60	CDS	1195108	1196334	154.4	+	0	ID=1_1129	partial=00	start_type=ATG	rbs_motif=GGA/GAG/AGG	rbs_spacer=11-12bp	gc_cont=0.592	conf=100.00	score=154.35	cscore=149.94	sscore=4.41	rscore=-0.24	uscore=1.41	tscore=3.23
brucella-chr1	Prodigal_v2.60	CDS	1196402	1198357	239.4	-	0	ID=1_1130	partial=00	start_type=ATG	rbs_motif=4Base/6BMM	rbs_spacer=13-15bp	gc_cont=0.590	conf=99.99	score=239.43	cscore=240.22	sscore=-0.79	rscore=-2.66	uscore=-0.71	tscore=3.23
brucella-chr1	Prodigal_v2.60	CDS	1205500	1206174	49	+	0	ID=1_1131	partial=00	start_type=ATG	rbs_motif=GGA/GAG/AGG	rbs_spacer=5-10bp	gc_cont=0.505	conf=100.00	score=49.00	cscore=38.96	sscore=10.03	rscore=2.88	uscore=3.92	tscore=3.23
brucella-chr1	Prodigal_v2.60	CDS	1206350	1207789	55.1	+	0	ID=1_1132	partial=00	start_type=ATG	rbs_motif=GGAG/GAGG	rbs_spacer=5-10bp	gc_cont=0.504	conf=100.00	score=55.11	cscore=43.14	sscore=11.98	rscore=9.25	uscore=-0.50	tscore=3.23
brucella-chr1	Prodigal_v2.60	CDS	1207891	1208586	43.1	+	0	ID=1_1133	partial=00	start_type=GTG	rbs_motif=GGAG/GAGG	rbs_spacer=5-10bp	gc_cont=0.483	conf=100.00	score=43.13	cscore=39.06	sscore=4.07	rscore=9.25	uscore=-0.05	tscore=-5.12
brucella-chr1	Prodigal_v2.60	CDS	1209442	1209870	64.5	+	0	ID=1_1134	partial=00	start_type=ATG	rbs_motif=AGGA	rbs_spacer=5-10bp	gc_cont=0.615	conf=100.00	score=64.48	cscore=53.62	sscore=10.86	rscore=8.09	uscore=0.19	tscore=3.23
brucella-chr1	Prodigal_v2.60	CDS	1209896	1210165	35.7	+	0	ID=1_1135	partial=00	start_type=ATG	rbs_motif=AGGAG	rbs_spacer=5-10bp	gc_cont=0.578	conf=99.97	score=35.66	cscore=18.05	sscore=17.61	rscore=13.13	uscore=0.25	tscore=3.23
brucella-chr1	Prodigal_v2.60	CDS	1210286	1210936	61.1	+	0	ID=1_1136	partial=00	start_type=ATG	rbs_motif=GGAGG	rbs_spacer=5-10bp	gc_cont=0.578	conf=100.00	score=61.09	cscore=45.30	sscore=15.79	rscore=11.64	uscore=0.92	tscore=3.23
brucella-chr1	Prodigal_v2.60	CDS	1210990	1211547	64.7	+	0	ID=1_1137	partial=00	start_type=ATG	rbs_motif=GGA/GAG/AGG	rbs_spacer=5-10bp	gc_cont=0.573	conf=100.00	score=64.69	cscore=56.83	sscore=7.86	rscore=2.88	uscore=1.05	tscore=3.23
brucella-chr1	Prodigal_v2.60	CDS	1211857	1212792	38	+	0	ID=1_1138	partial=00	start_type=ATG	rbs_motif=GGA/GAG/AGG	rbs_spacer=5-10bp	gc_cont=0.521	conf=99.98	score=38.01	cscore=30.22	sscore=7.79	rscore=2.88	uscore=2.33	tscore=3.23
brucella-chr1	Prodigal_v2.60	CDS	1213048	1214073	155.4	+	0	ID=1_1139	partial=00	start_type=ATG	rbs_motif=AGxAGG/AGGxGG	rbs_spacer=5-10bp	gc_cont=0.594	conf=100.00	score=155.38	cscore=147.51	sscore=7.86	rscore=4.87	uscore=0.42	tscore=3.23
brucella-chr1	Prodigal_v2.60	CDS	1214101	1215237	158.5	+	0	ID=1_1140	partial=00	start_type=ATG	rbs_motif=AGGA	rbs_spacer=5-10bp	gc_cont=0.602	conf=100.00	score=158.47	cscore=147.01	sscore=11.46	rscore=8.09	uscore=-0.84	tscore=3.23
brucella-chr1	Prodigal_v2.60	CDS	1215247	1216530	185.4	+	0	ID=1_1141	partial=00	start_type=ATG	rbs_motif=AGxAGG/AGGxGG	rbs_spacer=5-10bp	gc_cont=0.612	conf=99.99	score=185.35	cscore=178.01	sscore=7.34	rscore=4.87	uscore=-1.93	tscore=3.23
brucella-chr1	Prodigal_v2.60	CDS	1216530	1217204	72.3	+	0	ID=1_1142	partial=00	start_type=ATG	rbs_motif=GGA/GAG/AGG	rbs_spacer=5-10bp	gc_cont=0.590	conf=100.00	score=72.35	cscore=64.95	sscore=7.40	rscore=2.88	uscore=-1.38	tscore=3.23
brucella-chr1	Prodigal_v2.60	CDS	1217367	1217738	35.1	+	0	ID=1_1143	partial=00	start_type=ATG	rbs_motif=None	rbs_spacer=None	gc_cont=0.567	conf=99.97	score=35.09	cscore=38.63	sscore=-3.54	rscore=-5.14	uscore=-1.63	tscore=3.23
brucella-chr1	Prodigal_v2.60	CDS	1217757	1218281	63.4	+	0	ID=1_1144	partial=00	start_type=ATG	rbs_motif=GGAG/GAGG	rbs_spacer=5-10bp	gc_cont=0.630	conf=100.00	score=63.45	cscore=49.73	sscore=13.72	rscore=9.25	uscore=0.16	tscore=3.23
brucella-chr1	Prodigal_v2.60	CDS	1218399	1219298	90.8	+	0	ID=1_1145	partial=00	start_type=ATG	rbs_motif=GGA/GAG/AGG	rbs_spacer=3-4bp	gc_cont=0.572	conf=100.00	score=90.77	cscore=86.48	sscore=4.29	rscore=-2.59	uscore=3.65	tscore=3.23
brucella-chr1	Prodigal_v2.60	CDS	1219411	1220760	127.9	+	0	ID=1_1146	partial=00	start_type=ATG	rbs_motif=None	rbs_spacer=None	gc_cont=0.594	conf=100.00	score=127.87	cscore=130.74	sscore=-2.87	rscore=-5.14	uscore=-0.97	tscore=3.23
brucella-chr1	Prodigal_v2.60	CDS	1220750	1222078	231.6	+	0	ID=1_1147	partial=00	start_type=ATG	rbs_motif=AGGA	rbs_spacer=5-10bp	gc_cont=0.589	conf=99.99	score=231.60	cscore=219.14	sscore=12.46	rscore=8.09	uscore=-0.08	tscore=3.23
brucella-chr1	Prodigal_v2.60	CDS	1222296	1222832	77.4	+	0	ID=1_1148	partial=00	start_type=ATG	rbs_motif=GGAG/GAGG	rbs_spacer=5-10bp	gc_cont=0.601	conf=100.00	score=77.41	cscore=64.40	sscore=13.01	rscore=9.25	uscore=1.19	tscore=3.23
brucella-chr1	Prodigal_v2.60	CDS	1222948	1223202	43.6	+	0	ID=1_1149	partial=00	start_type=ATG	rbs_motif=GGAG/GAGG	rbs_spacer=5-10bp	gc_cont=0.588	conf=100.00	score=43.61	cscore=30.27	sscore=13.33	rscore=9.25	uscore=0.85	tscore=3.23
brucella-chr1	Prodigal_v2.60	CDS	1223270	1223914	76.6	+	0	ID=1_1150	partial=00	start_type=ATG	rbs_motif=None	rbs_spacer=None	gc_cont=0.602	conf=100.00	score=76.57	cscore=79.25	sscore=-2.68	rscore=-5.14	uscore=-0.78	tscore=3.23
brucella-chr1	Prodigal_v2.60	CDS	1224125	1225051	126	-	0	ID=1_1151	partial=00	start_type=ATG	rbs_motif=AGGA	rbs_spacer=5-10bp	gc_cont=0.621	conf=100.00	score=126.02	cscore=112.91	sscore=13.11	rscore=8.09	uscore=2.44	tscore=3.23
brucella-chr1	Prodigal_v2.60	CDS	1225158	1226654	253.6	+	0	ID=1_1152	partial=00	start_type=ATG	rbs_motif=GGAGG	rbs_spacer=5-10bp	gc_cont=0.603	conf=99.99	score=253.62	cscore=239.02	sscore=14.60	rscore=11.64	uscore=-0.27	tscore=3.23
brucella-chr1	Prodigal_v2.60	CDS	1227027	1227314	31	+	0	ID=1_1153	partial=00	start_type=ATG	rbs_motif=GGA/GAG/AGG	rbs_spacer=5-10bp	gc_cont=0.642	conf=99.92	score=31.01	cscore=23.68	sscore=7.32	rscore=2.88	uscore=1.86	tscore=3.23
brucella-chr1	Prodigal_v2.60	CDS	1227316	1228212	99.8	+	0	ID=1_1154	partial=00	start_type=ATG	rbs_motif=GGA/GAG/AGG	rbs_spacer=5-10bp	gc_cont=0.619	conf=100.00	score=99.80	cscore=91.87	sscore=7.93	rscore=2.88	uscore=0.55	tscore=3.23
brucella-chr1	Prodigal_v2.60	CDS	1228386	1229027	51.8	+	0	ID=1_1155	partial=00	start_type=ATG	rbs_motif=GGA/GAG/AGG	rbs_spacer=11-12bp	gc_cont=0.555	conf=100.00	score=51.85	cscore=46.77	sscore=5.08	rscore=-0.24	uscore=2.08	tscore=3.23
brucella-chr1	Prodigal_v2.60	CDS	1229091	1229918	135	-	0	ID=1_1156	partial=00	start_type=ATG	rbs_motif=AGGAG	rbs_spacer=5-10bp	gc_cont=0.601	conf=100.00	score=135.03	cscore=118.36	sscore=16.67	rscore=13.13	uscore=0.96	tscore=3.23
brucella-chr1	Prodigal_v2.60	CDS	1230353	1231924	266.4	+	0	ID=1_1157	partial=00	start_type=ATG	rbs_motif=AGGA	rbs_spacer=5-10bp	gc_cont=0.602	conf=99.99	score=266.36	cscore=255.17	sscore=11.19	rscore=8.09	uscore=-0.14	tscore=3.23
brucella-chr1	Prodigal_v2.60	CDS	1231921	1232244	29	+	0	ID=1_1158	partial=00	start_type=ATG	rbs_motif=None	rbs_spacer=None	gc_cont=0.583	conf=99.87	score=28.99	cscore=24.46	sscore=4.53	rscore=-5.14	uscore=-2.16	tscore=3.23
brucella-chr1	Prodigal_v2.60	CDS	1232311	1232715	53.4	+	0	ID=1_1159	partial=00	start_type=ATG	rbs_motif=AGGA	rbs_spacer=5-10bp	gc_cont=0.627	conf=100.00	score=53.42	cscore=41.43	sscore=11.99	rscore=8.09	uscore=0.66	tscore=3.23
brucella-chr1	Prodigal_v2.60	CDS	1232985	1233608	87.9	+	0	ID=1_1160	partial=00	start_type=ATG	rbs_motif=AGGAG	rbs_spacer=5-10bp	gc_cont=0.558	conf=100.00	score=87.92	cscore=71.74	sscore=16.19	rscore=13.13	uscore=0.47	tscore=3.23
brucella-chr1	Prodigal_v2.60	CDS	1233689	1234492	91.5	+	0	ID=1_1161	partial=00	start_type=ATG	rbs_motif=3Base/5BMM	rbs_spacer=13-15bp	gc_cont=0.590	conf=100.00	score=91.52	cscore=92.71	sscore=-1.19	rscore=-4.45	uscore=0.03	tscore=3.23
brucella-chr1	Prodigal_v2.60	CDS	1234505	1235146	87.8	+	0	ID=1_1162	partial=00	start_type=ATG	rbs_motif=GGAG/GAGG	rbs_spacer=5-10bp	gc_cont=0.583	conf=100.00	score=87.83	cscore=76.97	sscore=10.86	rscore=9.25	uscore=-2.76	tscore=3.23
brucella-chr1	Prodigal_v2.60	CDS	1235411	1240213	749.1	+	0	ID=1_1163	partial=00	start_type=GTG	rbs_motif=GGAG/GAGG	rbs_spacer=5-10bp	gc_cont=0.594	conf=99.99	score=749.09	cscore=744.08	sscore=5.01	rscore=9.25	uscore=1.54	tscore=-5.12
brucella-chr1	Prodigal_v2.60	CDS	1240379	1241800	172.3	+	0	ID=1_1164	partial=00	start_type=GTG	rbs_motif=GGAGG	rbs_spacer=5-10bp	gc_cont=0.586	conf=100.00	score=172.30	cscore=164.39	sscore=7.92	rscore=11.64	uscore=1.40	tscore=-5.12
brucella-chr1	Prodigal_v2.60	CDS	1241850	1243466	261.9	-	0	ID=1_1165	partial=00	start_type=ATG	rbs_motif=GGA/GAG/AGG	rbs_spacer=11-12bp	gc_cont=0.615	conf=99.99	score=261.91	cscore=258.09	sscore=3.82	rscore=-0.24	uscore=0.83	tscore=3.23
brucella-chr1	Prodigal_v2.60	CDS	1243573	1245288	199	-	0	ID=1_1166	partial=00	start_type=GTG	rbs_motif=GGAG/GAGG	rbs_spacer=5-10bp	gc_cont=0.621	conf=99.99	score=198.97	cscore=192.67	sscore=6.29	rscore=9.25	uscore=2.17	tscore=-5.12
brucella-chr1	Prodigal_v2.60	CDS	1245436	1246833	190.1	-	0	ID=1_1167	partial=00	start_type=GTG	rbs_motif=AGxAGG/AGGxGG	rbs_spacer=5-10bp	gc_cont=0.627	conf=99.99	score=190.10	cscore=190.63	sscore=-0.53	rscore=4.87	uscore=-1.39	tscore=-5.12
brucella-chr1	Prodigal_v2.60	CDS	1246849	1247826	140.1	-	0	ID=1_1168	partial=00	start_type=ATG	rbs_motif=GGAG/GAGG	rbs_spacer=5-10bp	gc_cont=0.601	conf=100.00	score=140.06	cscore=128.33	sscore=11.73	rscore=9.25	uscore=-0.09	tscore=3.23
brucella-chr1	Prodigal_v2.60	CDS	1247949	1248176	22.1	+	0	ID=1_1169	partial=00	start_type=ATG	rbs_motif=GGA/GAG/AGG	rbs_spacer=5-10bp	gc_cont=0.596	conf=99.38	score=22.05	cscore=15.70	sscore=6.35	rscore=2.60	uscore=0.84	tscore=2.91
brucella-chr1	Prodigal_v2.60	CDS	1248332	1250287	337.1	-	0	ID=1_1170	partial=00	start_type=ATG	rbs_motif=AGGAG	rbs_spacer=5-10bp	gc_cont=0.593	conf=99.99	score=337.12	cscore=320.43	sscore=16.69	rscore=13.13	uscore=0.98	tscore=3.23
brucella-chr1	Prodigal_v2.60	CDS	1250628	1250915	33.1	+	0	ID=1_1171	partial=00	start_type=ATG	rbs_motif=GGA/GAG/AGG	rbs_spacer=5-10bp	gc_cont=0.542	conf=99.95	score=33.10	cscore=24.71	sscore=8.39	rscore=2.88	uscore=2.27	tscore=3.23
brucella-chr1	Prodigal_v2.60	CDS	1250986	1251516	40.8	+	0	ID=1_1172	partial=00	start_type=ATG	rbs_motif=3Base/5BMM	rbs_spacer=13-15bp	gc_cont=0.569	conf=99.99	score=40.75	cscore=40.64	sscore=0.11	rscore=-4.45	uscore=1.34	tscore=3.23
brucella-chr1	Prodigal_v2.60	CDS	1251529	1252209	83.6	-	0	ID=1_1173	partial=00	start_type=ATG	rbs_motif=GGA/GAG/AGG	rbs_spacer=5-10bp	gc_cont=0.611	conf=100.00	score=83.55	cscore=76.00	sscore=7.56	rscore=2.88	uscore=2.09	tscore=3.23
brucella-chr1	Prodigal_v2.60	CDS	1252332	1254965	392.8	+	0	ID=1_1174	partial=00	start_type=ATG	rbs_motif=GGA/GAG/AGG	rbs_spacer=11-12bp	gc_cont=0.592	conf=99.99	score=392.75	cscore=386.96	sscore=5.79	rscore=-0.24	uscore=2.79	tscore=3.23
brucella-chr1	Prodigal_v2.60	CDS	1254952	1255533	65.1	+	0	ID=1_1175	partial=00	start_type=ATG	rbs_motif=AGGA	rbs_spacer=5-10bp	gc_cont=0.589	conf=100.00	score=65.09	cscore=54.31	sscore=10.78	rscore=8.09	uscore=-1.73	tscore=3.23
brucella-chr1	Prodigal_v2.60	CDS	1255677	1256330	122.7	-	0	ID=1_1176	partial=00	start_type=ATG	rbs_motif=GGAGG	rbs_spacer=5-10bp	gc_cont=0.564	conf=100.00	score=122.66	cscore=106.67	sscore=15.99	rscore=11.64	uscore=1.77	tscore=3.23
brucella-chr1	Prodigal_v2.60	CDS	1256440	1258674	232.9	+	0	ID=1_1177	partial=00	start_type=ATG	rbs_motif=GGA/GAG/AGG	rbs_spacer=5-10bp	gc_cont=0.625	conf=99.99	score=232.89	cscore=227.32	sscore=5.57	rscore=2.88	uscore=-0.55	tscore=3.23
brucella-chr1	Prodigal_v2.60	CDS	1258741	1259154	43.8	+	0	ID=1_1178	partial=00	start_type=ATG	rbs_motif=GGAG/GAGG	rbs_spacer=5-10bp	gc_cont=0.589	conf=100.00	score=43.83	cscore=30.45	sscore=13.38	rscore=9.25	uscore=0.90	tscore=3.23
brucella-chr1	Prodigal_v2.60	CDS	1259436	1259996	65	+	0	ID=1_1179	partial=00	start_type=GTG	rbs_motif=AGxAGG/AGGxGG	rbs_spacer=5-10bp	gc_cont=0.581	conf=100.00	score=65.01	cscore=64.65	sscore=0.36	rscore=4.87	uscore=1.27	tscore=-5.12
brucella-chr1	Prodigal_v2.60	CDS	1259996	1261525	275.1	+	0	ID=1_1180	partial=00	start_type=ATG	rbs_motif=GGAG/GAGG	rbs_spacer=5-10bp	gc_cont=0.598	conf=99.99	score=275.11	cscore=260.48	sscore=14.63	rscore=9.25	uscore=0.87	tscore=3.23
brucella-chr1	Prodigal_v2.60	CDS	1261547	1262425	119.9	+	0	ID=1_1181	partial=00	start_type=ATG	rbs_motif=GGA/GAG/AGG	rbs_spacer=5-10bp	gc_cont=0.571	conf=100.00	score=119.91	cscore=113.57	sscore=6.35	rscore=2.88	uscore=-0.81	tscore=3.23
brucella-chr1	Prodigal_v2.60	CDS	1262553	1264118	250.7	+	0	ID=1_1182	partial=00	start_type=ATG	rbs_motif=GGA/GAG/AGG	rbs_spacer=5-10bp	gc_cont=0.617	conf=99.99	score=250.66	cscore=244.50	sscore=6.16	rscore=2.88	uscore=0.04	tscore=3.23
brucella-chr1	Prodigal_v2.60	CDS	1264243	1264650	46.9	+	0	ID=1_1183	partial=00	start_type=ATG	rbs_motif=GGA/GAG/AGG	rbs_spacer=3-4bp	gc_cont=0.578	conf=100.00	score=46.88	cscore=43.63	sscore=3.26	rscore=-2.59	uscore=2.61	tscore=3.23
brucella-chr1	Prodigal_v2.60	CDS	1264993	1265430	55.8	+	0	ID=1_1184	partial=00	start_type=ATG	rbs_motif=GGAG/GAGG	rbs_spacer=5-10bp	gc_cont=0.573	conf=100.00	score=55.75	cscore=42.16	sscore=13.60	rscore=9.25	uscore=1.77	tscore=3.23
brucella-chr1	Prodigal_v2.60	CDS	1265503	1266198	84.1	-	0	ID=1_1185	partial=00	start_type=ATG	rbs_motif=AGxAG	rbs_spacer=3-4bp	gc_cont=0.634	conf=100.00	score=84.15	cscore=77.62	sscore=6.53	rscore=1.73	uscore=2.22	tscore=3.23
brucella-chr1	Prodigal_v2.60	CDS	1266478	1266864	24.8	+	0	ID=1_1186	partial=00	start_type=ATG	rbs_motif=GGAG/GAGG	rbs_spacer=5-10bp	gc_cont=0.612	conf=99.67	score=24.82	cscore=12.50	sscore=12.32	rscore=9.25	uscore=-0.15	tscore=3.23
brucella-chr1	Prodigal_v2.60	CDS	1266831	1267739	87.9	+	0	ID=1_1187	partial=00	start_type=ATG	rbs_motif=None	rbs_spacer=None	gc_cont=0.598	conf=100.00	score=87.90	cscore=90.19	sscore=-2.29	rscore=-5.14	uscore=-0.38	tscore=3.23
brucella-chr1	Prodigal_v2.60	CDS	1267745	1268746	128.9	+	0	ID=1_1188	partial=00	start_type=ATG	rbs_motif=GGA/GAG/AGG	rbs_spacer=5-10bp	gc_cont=0.592	conf=100.00	score=128.85	cscore=120.40	sscore=8.45	rscore=2.88	uscore=1.12	tscore=3.23
brucella-chr1	Prodigal_v2.60	CDS	1269025	1269948	147.5	+	0	ID=1_1189	partial=00	start_type=ATG	rbs_motif=GGA/GAG/AGG	rbs_spacer=5-10bp	gc_cont=0.576	conf=100.00	score=147.48	cscore=139.66	sscore=7.82	rscore=2.88	uscore=2.36	tscore=3.23
brucella-chr1	Prodigal_v2.60	CDS	1269951	1271330	205.3	+	0	ID=1_1190	partial=00	start_type=ATG	rbs_motif=GGA/GAG/AGG	rbs_spacer=5-10bp	gc_cont=0.580	conf=99.99	score=205.33	cscore=197.83	sscore=7.50	rscore=2.88	uscore=0.13	tscore=3.23
brucella-chr1	Prodigal_v2.60	CDS	1271348	1272670	193.4	+	0	ID=1_1191	partial=00	start_type=ATG	rbs_motif=GGAG/GAGG	rbs_spacer=5-10bp	gc_cont=0.582	conf=99.99	score=193.45	cscore=180.53	sscore=12.92	rscore=9.25	uscore=-0.65	tscore=3.23
brucella-chr1	Prodigal_v2.60	CDS	1272902	1273414	78.4	+	0	ID=1_1192	partial=00	start_type=ATG	rbs_motif=AGGA	rbs_spacer=5-10bp	gc_cont=0.583	conf=100.00	score=78.35	cscore=67.08	sscore=11.27	rscore=8.09	uscore=0.60	tscore=3.23
brucella-chr1	Prodigal_v2.60	CDS	1273424	1273768	56.3	+	0	ID=1_1193	partial=00	start_type=ATG	rbs_motif=AGGAG	rbs_spacer=5-10bp	gc_cont=0.542	conf=100.00	score=56.30	cscore=38.51	sscore=17.79	rscore=13.13	uscore=0.25	tscore=3.23
brucella-chr1	Prodigal_v2.60	CDS	1273920	1275035	177.5	+	0	ID=1_1194	partial=00	start_type=ATG	rbs_motif=GGAG/GAGG	rbs_spacer=5-10bp	gc_cont=0.548	conf=100.00	score=177.53	cscore=163.10	sscore=14.43	rscore=9.25	uscore=1.95	tscore=3.23
brucella-chr1	Prodigal_v2.60	CDS	1275362	1275496	2.1	+	0	ID=1_1195	partial=00	start_type=ATG	rbs_motif=AGGAG	rbs_spacer=5-10bp	gc_cont=0.600	conf=61.68	score=2.07	cscore=-3.88	sscore=5.95	rscore=6.93	uscore=-1.54	tscore=1.71
brucella-chr1	Prodigal_v2.60	CDS	1275656	1276771	190.7	+	0	ID=1_1196	partial=00	start_type=ATG	rbs_motif=GGAG/GAGG	rbs_spacer=5-10bp	gc_cont=0.567	conf=99.99	score=190.66	cscore=178.25	sscore=12.41	rscore=9.25	uscore=-0.07	tscore=3.23
brucella-chr1	Prodigal_v2.60	CDS	1277037	1280513	549.7	+	0	ID=1_1197	partial=00	start_type=TTG	rbs_motif=GGAG/GAGG	rbs_spacer=5-10bp	gc_cont=0.588	conf=99.99	score=549.73	cscore=546.37	sscore=3.35	rscore=9.25	uscore=1.70	tscore=-6.94
brucella-chr1	Prodigal_v2.60	CDS	1280575	1281675	107.5	+	0	ID=1_1198	partial=00	start_type=ATG	rbs_motif=GGAG/GAGG	rbs_spacer=5-10bp	gc_cont=0.590	conf=100.00	score=107.47	cscore=95.74	sscore=11.73	rscore=9.25	uscore=-0.75	tscore=3.23
brucella-chr1	Prodigal_v2.60	CDS	1281787	1282578	105.1	-	0	ID=1_1199	partial=00	start_type=ATG	rbs_motif=AGGAG	rbs_spacer=5-10bp	gc_cont=0.571	conf=100.00	score=105.14	cscore=88.16	sscore=16.98	rscore=13.13	uscore=1.26	tscore=3.23
brucella-chr1	Prodigal_v2.60	CDS	1282746	1284008	188	+	0	ID=1_1200	partial=00	start_type=ATG	rbs_motif=GGA/GAG/AGG	rbs_spacer=3-4bp	gc_cont=0.602	conf=99.99	score=187.97	cscore=187.07	sscore=0.90	rscore=-2.59	uscore=0.26	tscore=3.23
brucella-chr1	Prodigal_v2.60	CDS	1284016	1284930	110.6	-	0	ID=1_1201	partial=00	start_type=ATG	rbs_motif=None	rbs_spacer=None	gc_cont=0.631	conf=100.00	score=110.60	cscore=113.97	sscore=-3.36	rscore=-5.14	uscore=-0.80	tscore=3.23
brucella-chr1	Prodigal_v2.60	CDS	1285123	1285851	25.2	+	0	ID=1_1202	partial=00	start_type=GTG	rbs_motif=AGxAGG/AGGxGG	rbs_spacer=5-10bp	gc_cont=0.571	conf=99.70	score=25.21	cscore=25.99	sscore=-0.78	rscore=4.87	uscore=-0.52	tscore=-5.12
brucella-chr1	Prodigal_v2.60	CDS	1286012	1286191	13.6	+	0	ID=1_1203	partial=00	start_type=ATG	rbs_motif=GGAG/GAGG	rbs_spacer=5-10bp	gc_cont=0.544	conf=95.75	score=13.55	cscore=4.41	sscore=9.14	rscore=6.55	uscore=0.30	tscore=2.29
brucella-chr1	Prodigal_v2.60	CDS	1286323	1286754	70.4	-	0	ID=1_1204	partial=00	start_type=ATG	rbs_motif=AGGAG	rbs_spacer=5-10bp	gc_cont=0.616	conf=100.00	score=70.44	cscore=53.05	sscore=17.39	rscore=13.13	uscore=1.68	tscore=3.23
brucella-chr1	Prodigal_v2.60	CDS	1286930	1288114	163.3	+	0	ID=1_1205	partial=00	start_type=ATG	rbs_motif=AGGA	rbs_spacer=5-10bp	gc_cont=0.620	conf=100.00	score=163.27	cscore=151.87	sscore=11.40	rscore=8.09	uscore=0.07	tscore=3.23
brucella-chr1	Prodigal_v2.60	CDS	1288787	1289839	145.1	+	0	ID=1_1206	partial=00	start_type=ATG	rbs_motif=3Base/5BMM	rbs_spacer=13-15bp	gc_cont=0.626	conf=100.00	score=145.06	cscore=147.46	sscore=-2.40	rscore=-4.45	uscore=-0.53	tscore=3.23
brucella-chr1	Prodigal_v2.60	CDS	1289799	1291874	213.1	+	0	ID=1_1207	partial=00	start_type=TTG	rbs_motif=GGA/GAG/AGG	rbs_spacer=3-4bp	gc_cont=0.610	conf=99.99	score=213.14	cscore=223.08	sscore=-9.94	rscore=-2.59	uscore=-0.41	tscore=-6.94
brucella-chr1	Prodigal_v2.60	CDS	1291910	1292311	37.6	+	0	ID=1_1208	partial=00	start_type=ATG	rbs_motif=GGA/GAG/AGG	rbs_spacer=5-10bp	gc_cont=0.619	conf=99.98	score=37.63	cscore=29.59	sscore=8.04	rscore=2.88	uscore=1.03	tscore=3.23
brucella-chr1	Prodigal_v2.60	CDS	1292674	1293012	49.9	+	0	ID=1_1209	partial=00	start_type=ATG	rbs_motif=AGGAG	rbs_spacer=5-10bp	gc_cont=0.558	conf=100.00	score=49.92	cscore=36.68	sscore=13.24	rscore=13.13	uscore=-2.47	tscore=3.23
brucella-chr1	Prodigal_v2.60	CDS	1293530	1294105	76.8	+	0	ID=1_1210	partial=00	start_type=ATG	rbs_motif=AGGA/GGAG/GAGG	rbs_spacer=11-12bp	gc_cont=0.554	conf=100.00	score=76.80	cscore=71.95	sscore=4.85	rscore=2.89	uscore=-1.27	tscore=3.23
brucella-chr1	Prodigal_v2.60	CDS	1294450	1295385	113.9	+	0	ID=1_1211	partial=00	start_type=ATG	rbs_motif=AGGAG	rbs_spacer=5-10bp	gc_cont=0.585	conf=100.00	score=113.94	cscore=99.65	sscore=14.29	rscore=13.13	uscore=-1.42	tscore=3.23
brucella-chr1	Prodigal_v2.60	CDS	1295473	1296201	83.9	-	0	ID=1_1212	partial=00	start_type=ATG	rbs_motif=GGAG/GAGG	rbs_spacer=5-10bp	gc_cont=0.579	conf=100.00	score=83.93	cscore=68.58	sscore=15.35	rscore=9.25	uscore=1.88	tscore=3.23
brucella-chr1	Prodigal_v2.60	CDS	1296228	1297709	209.8	-	0	ID=1_1213	partial=00	start_type=ATG	rbs_motif=None	rbs_spacer=None	gc_cont=0.611	conf=99.99	score=209.81	cscore=214.56	sscore=-4.75	rscore=-5.14	uscore=-2.19	tscore=3.23
brucella-chr1	Prodigal_v2.60	CDS	1297976	1298701	95.2	-	0	ID=1_1214	partial=00	start_type=ATG	rbs_motif=AGGA/GGAG/GAGG	rbs_spacer=11-12bp	gc_cont=0.605	conf=100.00	score=95.22	cscore=87.62	sscore=7.60	rscore=2.89	uscore=0.18	tscore=3.23
brucella-chr1	Prodigal_v2.60	CDS	1298698	1300329	197.1	-	0	ID=1_1215	partial=00	start_type=ATG	rbs_motif=None	rbs_spacer=None	gc_cont=0.607	conf=99.99	score=197.06	cscore=192.53	sscore=4.53	rscore=-5.14	uscore=-0.18	tscore=3.23
brucella-chr1	Prodigal_v2.60	CDS	1300326	1301330	146.2	-	0	ID=1_1216	partial=00	start_type=ATG	rbs_motif=AGGA	rbs_spacer=5-10bp	gc_cont=0.559	conf=100.00	score=146.25	cscore=134.11	sscore=12.13	rscore=8.09	uscore=1.46	tscore=3.23
brucella-chr1	Prodigal_v2.60	CDS	1301637	1302293	32.8	+	0	ID=1_1217	partial=00	start_type=ATG	rbs_motif=GGA/GAG/AGG	rbs_spacer=5-10bp	gc_cont=0.560	conf=99.95	score=32.83	cscore=28.70	sscore=4.13	rscore=2.88	uscore=-1.98	tscore=3.23
brucella-chr1	Prodigal_v2.60	CDS	1302427	1302711	24.9	+	0	ID=1_1218	partial=00	start_type=ATG	rbs_motif=AGGAG	rbs_spacer=5-10bp	gc_cont=0.604	conf=99.67	score=24.90	cscore=6.87	sscore=18.02	rscore=13.13	uscore=1.66	tscore=3.23
brucella-chr1	Prodigal_v2.60	CDS	1302859	1304676	256.9	+	0	ID=1_1219	partial=00	start_type=ATG	rbs_motif=GGA/GAG/AGG	rbs_spacer=3-4bp	gc_cont=0.598	conf=99.99	score=256.94	cscore=255.16	sscore=1.78	rscore=-2.59	uscore=1.14	tscore=3.23
brucella-chr1	Prodigal_v2.60	CDS	1304768	1305028	35.3	-	0	ID=1_1220	partial=00	start_type=GTG	rbs_motif=GGAG/GAGG	rbs_spacer=5-10bp	gc_cont=0.494	conf=99.97	score=35.26	cscore=29.36	sscore=5.89	rscore=9.25	uscore=1.77	tscore=-5.12
brucella-chr1	Prodigal_v2.60	CDS	1305201	1306019	70.4	-	0	ID=1_1221	partial=00	start_type=ATG	rbs_motif=GGA/GAG/AGG	rbs_spacer=5-10bp	gc_cont=0.591	conf=100.00	score=70.45	cscore=62.93	sscore=7.52	rscore=2.88	uscore=2.05	tscore=3.23
brucella-chr1	Prodigal_v2.60	CDS	1306260	1306721	30.4	+	0	ID=1_1222	partial=00	start_type=ATG	rbs_motif=GGA/GAG/AGG	rbs_spacer=5-10bp	gc_cont=0.535	conf=99.91	score=30.35	cscore=25.40	sscore=4.95	rscore=2.88	uscore=-1.16	tscore=3.23
brucella-chr1	Prodigal_v2.60	CDS	1306718	1308154	210.6	+	0	ID=1_1223	partial=00	start_type=ATG	rbs_motif=AGGA/GGAG/GAGG	rbs_spacer=11-12bp	gc_cont=0.592	conf=99.99	score=210.58	cscore=201.87	sscore=8.71	rscore=2.89	uscore=1.29	tscore=3.23
brucella-chr1	Prodigal_v2.60	CDS	1308406	1309095	75.4	-	0	ID=1_1224	partial=00	start_type=ATG	rbs_motif=None	rbs_spacer=None	gc_cont=0.571	conf=100.00	score=75.35	cscore=76.20	sscore=-0.85	rscore=-5.14	uscore=1.71	tscore=3.23
brucella-chr1	Prodigal_v2.60	CDS	1309494	1310582	161.3	-	0	ID=1_1225	partial=00	start_type=ATG	rbs_motif=GGAG/GAGG	rbs_spacer=5-10bp	gc_cont=0.599	conf=100.00	score=161.26	cscore=147.73	sscore=13.53	rscore=9.25	uscore=-0.05	tscore=3.23
brucella-chr1	Prodigal_v2.60	CDS	1310599	1311087	59.8	-	0	ID=1_1226	partial=00	start_type=ATG	rbs_motif=AGGA	rbs_spacer=5-10bp	gc_cont=0.630	conf=100.00	score=59.77	cscore=46.47	sscore=13.30	rscore=8.09	uscore=1.98	tscore=3.23
brucella-chr1	Prodigal_v2.60	CDS	1311185	1311400	15.9	-	0	ID=1_1227	partial=00	start_type=ATG	rbs_motif=None	rbs_spacer=None	gc_cont=0.505	conf=97.46	score=15.87	cscore=19.11	sscore=-3.24	rscore=-6.03	uscore=0.69	tscore=2.75
brucella-chr1	Prodigal_v2.60	CDS	1311779	1311961	20.4	+	0	ID=1_1228	partial=00	start_type=ATG	rbs_motif=AGGAG	rbs_spacer=5-10bp	gc_cont=0.486	conf=99.09	score=20.39	cscore=7.50	sscore=12.89	rscore=9.46	uscore=1.11	tscore=2.33
brucella-chr1	Prodigal_v2.60	CDS	1312104	1313342	156.5	-	0	ID=1_1229	partial=00	start_type=TTG	rbs_motif=AGGA	rbs_spacer=5-10bp	gc_cont=0.599	conf=100.00	score=156.49	cscore=154.58	sscore=1.92	rscore=8.09	uscore=0.76	tscore=-6.94
brucella-chr1	Prodigal_v2.60	CDS	1313460	1313651	25.6	-	0	ID=1_1230	partial=00	start_type=ATG	rbs_motif=GGAGG	rbs_spacer=5-10bp	gc_cont=0.568	conf=99.73	score=25.65	cscore=13.88	sscore=11.77	rscore=8.80	uscore=1.18	tscore=2.44
brucella-chr1	Prodigal_v2.60	CDS	1313731	1313841	0.9	+	0	ID=1_1231	partial=00	start_type=ATG	rbs_motif=GGA/GAG/AGG	rbs_spacer=5-10bp	gc_cont=0.414	conf=54.91	score=0.86	cscore=-1.92	sscore=2.78	rscore=1.25	uscore=0.63	tscore=1.40
brucella-chr1	Prodigal_v2.60	CDS	1313844	1314848	149	+	0	ID=1_1232	partial=00	start_type=ATG	rbs_motif=GGAG/GAGG	rbs_spacer=5-10bp	gc_cont=0.617	conf=100.00	score=149.00	cscore=131.06	sscore=17.95	rscore=9.25	uscore=4.22	tscore=3.23
brucella-chr1	Prodigal_v2.60	CDS	1314976	1315665	110.7	+	0	ID=1_1233	partial=00	start_type=ATG	rbs_motif=AGGA	rbs_spacer=5-10bp	gc_cont=0.591	conf=100.00	score=110.74	cscore=98.73	sscore=12.01	rscore=8.09	uscore=0.68	tscore=3.23
brucella-chr1	Prodigal_v2.60	CDS	1315743	1316150	70.2	-	0	ID=1_1234	partial=00	start_type=ATG	rbs_motif=GGAG/GAGG	rbs_spacer=5-10bp	gc_cont=0.615	conf=100.00	score=70.23	cscore=56.32	sscore=13.91	rscore=9.25	uscore=2.08	tscore=3.23
brucella-chr1	Prodigal_v2.60	CDS	1316193	1316300	3.2	+	0	ID=1_1235	partial=00	start_type=ATG	rbs_motif=AGGAG(G)/GGAGG	rbs_spacer=13-15bp	gc_cont=0.389	conf=67.49	score=3.18	cscore=1.10	sscore=2.08	rscore=0.69	uscore=0.03	tscore=1.36
brucella-chr1	Prodigal_v2.60	CDS	1316553	1317254	95.4	-	0	ID=1_1236	partial=00	start_type=ATG	rbs_motif=GGA/GAG/AGG	rbs_spacer=5-10bp	gc_cont=0.614	conf=100.00	score=95.36	cscore=87.29	sscore=8.07	rscore=2.88	uscore=0.75	tscore=3.23
brucella-chr1	Prodigal_v2.60	CDS	1317261	1317446	19.4	-	0	ID=1_1237	partial=00	start_type=ATG	rbs_motif=GGAG/GAGG	rbs_spacer=5-10bp	gc_cont=0.548	conf=98.86	score=19.41	cscore=10.03	sscore=9.38	rscore=6.77	uscore=0.90	tscore=2.37
brucella-chr1	Prodigal_v2.60	CDS	1317830	1319740	291.6	-	0	ID=1_1238	partial=00	start_type=ATG	rbs_motif=GGAGG	rbs_spacer=5-10bp	gc_cont=0.605	conf=99.99	score=291.61	cscore=278.95	sscore=12.66	rscore=11.64	uscore=-1.56	tscore=3.23
brucella-chr1	Prodigal_v2.60	CDS	1319960	1320178	18.1	+	0	ID=1_1239	partial=00	start_type=ATG	rbs_motif=None	rbs_spacer=None	gc_cont=0.589	conf=98.47	score=18.11	cscore=19.35	sscore=-1.24	rscore=-5.95	uscore=1.91	tscore=2.79
brucella-chr1	Prodigal_v2.60	CDS	1320469	1321659	186.6	-	0	ID=1_1240	partial=00	start_type=ATG	rbs_motif=GGA/GAG/AGG	rbs_spacer=5-10bp	gc_cont=0.600	conf=99.99	score=186.57	cscore=178.60	sscore=7.96	rscore=2.88	uscore=1.85	tscore=3.23
brucella-chr1	Prodigal_v2.60	CDS	1321727	1322734	168.8	-	0	ID=1_1241	partial=00	start_type=ATG	rbs_motif=AGGA/GGAG/GAGG	rbs_spacer=11-12bp	gc_cont=0.583	conf=100.00	score=168.84	cscore=161.76	sscore=7.08	rscore=2.89	uscore=0.95	tscore=3.23
brucella-chr1	Prodigal_v2.60	CDS	1322875	1324866	311	-	0	ID=1_1242	partial=00	start_type=ATG	rbs_motif=4Base/6BMM	rbs_spacer=13-15bp	gc_cont=0.601	conf=99.99	score=311.02	cscore=309.86	sscore=1.16	rscore=-2.66	uscore=1.24	tscore=3.23
brucella-chr1	Prodigal_v2.60	CDS	1325283	1325555	38.6	+	0	ID=1_1243	partial=00	start_type=ATG	rbs_motif=AGGA	rbs_spacer=5-10bp	gc_cont=0.604	conf=99.99	score=38.64	cscore=28.13	sscore=10.51	rscore=8.09	uscore=-0.82	tscore=3.23
brucella-chr1	Prodigal_v2.60	CDS	1325565	1325930	56.5	+	0	ID=1_1244	partial=00	start_type=ATG	rbs_motif=AGGAG	rbs_spacer=5-10bp	gc_cont=0.590	conf=100.00	score=56.54	cscore=39.37	sscore=17.17	rscore=13.13	uscore=-0.37	tscore=3.23
brucella-chr1	Prodigal_v2.60	CDS	1326318	1326914	65.9	+	0	ID=1_1245	partial=00	start_type=ATG	rbs_motif=GGAG/GAGG	rbs_spacer=5-10bp	gc_cont=0.621	conf=100.00	score=65.94	cscore=53.58	sscore=12.36	rscore=9.25	uscore=0.53	tscore=3.23
brucella-chr1	Prodigal_v2.60	CDS	1327023	1327847	113	+	0	ID=1_1246	partial=00	start_type=ATG	rbs_motif=AGxAGG/AGGxGG	rbs_spacer=3-4bp	gc_cont=0.589	conf=100.00	score=113.05	cscore=104.24	sscore=8.80	rscore=6.17	uscore=-0.60	tscore=3.23
brucella-chr1	Prodigal_v2.60	CDS	1328058	1328801	112.2	+	0	ID=1_1247	partial=00	start_type=ATG	rbs_motif=GGA/GAG/AGG	rbs_spacer=5-10bp	gc_cont=0.565	conf=100.00	score=112.20	cscore=107.52	sscore=4.69	rscore=2.88	uscore=-0.78	tscore=3.23
brucella-chr1	Prodigal_v2.60	CDS	1328814	1329242	27.9	-	0	ID=1_1248	partial=00	start_type=ATG	rbs_motif=3Base/5BMM	rbs_spacer=13-15bp	gc_cont=0.594	conf=99.83	score=27.86	cscore=31.07	sscore=-3.21	rscore=-4.45	uscore=-3.16	tscore=3.23
brucella-chr1	Prodigal_v2.60	CDS	1329253	1329828	86.6	-	0	ID=1_1249	partial=00	start_type=ATG	rbs_motif=GGAG/GAGG	rbs_spacer=5-10bp	gc_cont=0.627	conf=100.00	score=86.61	cscore=71.90	sscore=14.71	rscore=9.25	uscore=2.23	tscore=3.23
brucella-chr1	Prodigal_v2.60	CDS	1329990	1330346	15.3	-	0	ID=1_1250	partial=00	start_type=GTG	rbs_motif=None	rbs_spacer=None	gc_cont=0.636	conf=97.12	score=15.30	cscore=28.58	sscore=-13.28	rscore=-5.14	uscore=-2.37	tscore=-5.12
brucella-chr1	Prodigal_v2.60	CDS	1330372	1330860	13.5	+	0	ID=1_1251	partial=00	start_type=ATG	rbs_motif=GGxGG	rbs_spacer=5-10bp	gc_cont=0.583	conf=95.69	score=13.49	cscore=16.65	sscore=-3.16	rscore=-4.36	uscore=-2.03	tscore=3.23
brucella-chr1	Prodigal_v2.60	CDS	1330904	1331650	120.3	+	0	ID=1_1252	partial=00	start_type=ATG	rbs_motif=GGA/GAG/AGG	rbs_spacer=5-10bp	gc_cont=0.573	conf=100.00	score=120.26	cscore=112.09	sscore=8.17	rscore=2.88	uscore=1.24	tscore=3.23
brucella-chr1	Prodigal_v2.60	CDS	1331878	1332099	42.3	-	0	ID=1_1253	partial=00	start_type=ATG	rbs_motif=AGGA	rbs_spacer=5-10bp	gc_cont=0.590	conf=99.99	score=42.34	cscore=33.63	sscore=8.72	rscore=7.09	uscore=-0.55	tscore=2.83
brucella-chr1	Prodigal_v2.60	CDS	1332169	1334214	251.9	+	0	ID=1_1254	partial=00	start_type=ATG	rbs_motif=None	rbs_spacer=None	gc_cont=0.595	conf=99.99	score=251.91	cscore=253.54	sscore=-1.63	rscore=-5.14	uscore=0.28	tscore=3.23
brucella-chr1	Prodigal_v2.60	CDS	1334248	1335279	166.1	-	0	ID=1_1255	partial=00	start_type=ATG	rbs_motif=GGAG/GAGG	rbs_spacer=5-10bp	gc_cont=0.596	conf=100.00	score=166.11	cscore=152.54	sscore=13.58	rscore=9.25	uscore=-0.11	tscore=3.23
brucella-chr1	Prodigal_v2.60	CDS	1335286	1336335	158.7	-	0	ID=1_1256	partial=00	start_type=ATG	rbs_motif=GGAG/GAGG	rbs_spacer=5-10bp	gc_cont=0.610	conf=100.00	score=158.66	cscore=146.62	sscore=12.04	rscore=9.25	uscore=0.21	tscore=3.23
brucella-chr1	Prodigal_v2.60	CDS	1336590	1337381	128.3	-	0	ID=1_1257	partial=00	start_type=ATG	rbs_motif=AGGA	rbs_spacer=5-10bp	gc_cont=0.619	conf=100.00	score=128.31	cscore=118.53	sscore=9.77	rscore=8.09	uscore=-0.90	tscore=3.23
brucella-chr1	Prodigal_v2.60	CDS	1337567	1338127	102.7	-	0	ID=1_1258	partial=00	start_type=ATG	rbs_motif=GGA/GAG/AGG	rbs_spacer=5-10bp	gc_cont=0.563	conf=100.00	score=102.67	cscore=95.64	sscore=7.03	rscore=2.88	uscore=1.57	tscore=3.23
brucella-chr1	Prodigal_v2.60	CDS	1338392	1339444	158.7	-	0	ID=1_1259	partial=00	start_type=ATG	rbs_motif=GGA/GAG/AGG	rbs_spacer=5-10bp	gc_cont=0.622	conf=100.00	score=158.70	cscore=150.44	sscore=8.26	rscore=2.88	uscore=1.27	tscore=3.23
brucella-chr1	Prodigal_v2.60	CDS	1339481	1340146	87.5	-	0	ID=1_1260	partial=00	start_type=ATG	rbs_motif=GGA/GAG/AGG	rbs_spacer=5-10bp	gc_cont=0.619	conf=100.00	score=87.54	cscore=80.23	sscore=7.31	rscore=2.88	uscore=1.85	tscore=3.23
brucella-chr1	Prodigal_v2.60	CDS	1340370	1341572	194.4	+	0	ID=1_1261	partial=00	start_type=ATG	rbs_motif=AGxAGG/AGGxGG	rbs_spacer=5-10bp	gc_cont=0.584	conf=99.99	score=194.36	cscore=184.75	sscore=9.60	rscore=4.87	uscore=1.50	tscore=3.23
brucella-chr1	Prodigal_v2.60	CDS	1342059	1342565	61.5	+	0	ID=1_1262	partial=00	start_type=ATG	rbs_motif=GGA/GAG/AGG	rbs_spacer=5-10bp	gc_cont=0.609	conf=100.00	score=61.45	cscore=55.09	sscore=6.36	rscore=2.88	uscore=0.90	tscore=3.23
brucella-chr1	Prodigal_v2.60	CDS	1342667	1343188	61.8	+	0	ID=1_1263	partial=00	start_type=ATG	rbs_motif=GGA/GAG/AGG	rbs_spacer=5-10bp	gc_cont=0.596	conf=100.00	score=61.76	cscore=55.41	sscore=6.35	rscore=2.88	uscore=0.23	tscore=3.23
brucella-chr1	Prodigal_v2.60	CDS	1343193	1343810	90.5	+	0	ID=1_1264	partial=00	start_type=ATG	rbs_motif=None	rbs_spacer=None	gc_cont=0.613	conf=100.00	score=90.47	cscore=91.08	sscore=-0.61	rscore=-5.14	uscore=0.07	tscore=3.23
brucella-chr1	Prodigal_v2.60	CDS	1343851	1344891	164.7	+	0	ID=1_1265	partial=00	start_type=ATG	rbs_motif=AGGAG	rbs_spacer=5-10bp	gc_cont=0.617	conf=100.00	score=164.72	cscore=145.71	sscore=19.01	rscore=13.13	uscore=1.81	tscore=3.23
brucella-chr1	Prodigal_v2.60	CDS	1344925	1345272	20.3	-	0	ID=1_1266	partial=00	start_type=ATG	rbs_motif=GGA/GAG/AGG	rbs_spacer=11-12bp	gc_cont=0.563	conf=99.08	score=20.34	cscore=19.14	sscore=1.20	rscore=-0.24	uscore=-1.15	tscore=3.23
brucella-chr1	Prodigal_v2.60	CDS	1345695	1346405	88.9	+	0	ID=1_1267	partial=00	start_type=ATG	rbs_motif=AGGA	rbs_spacer=5-10bp	gc_cont=0.591	conf=100.00	score=88.88	cscore=79.26	sscore=9.62	rscore=8.09	uscore=-1.70	tscore=3.23
brucella-chr1	Prodigal_v2.60	CDS	1346452	1346904	69.2	+	0	ID=1_1268	partial=00	start_type=ATG	rbs_motif=GGA/GAG/AGG	rbs_spacer=5-10bp	gc_cont=0.552	conf=100.00	score=69.17	cscore=61.89	sscore=7.29	rscore=2.88	uscore=0.40	tscore=3.23
brucella-chr1	Prodigal_v2.60	CDS	1346912	1347982	115.4	+	0	ID=1_1269	partial=00	start_type=ATG	rbs_motif=4Base/6BMM	rbs_spacer=13-15bp	gc_cont=0.602	conf=100.00	score=115.35	cscore=113.58	sscore=1.77	rscore=-2.66	uscore=0.00	tscore=3.23
brucella-chr1	Prodigal_v2.60	CDS	1348038	1349369	202.6	+	0	ID=1_1270	partial=00	start_type=ATG	rbs_motif=AGGA/GGAG/GAGG	rbs_spacer=11-12bp	gc_cont=0.592	conf=99.99	score=202.61	cscore=193.61	sscore=8.99	rscore=2.89	uscore=2.19	tscore=3.23
brucella-chr1	Prodigal_v2.60	CDS	1349657	1350163	72.8	+	0	ID=1_1271	partial=00	start_type=ATG	rbs_motif=AGGAG	rbs_spacer=5-10bp	gc_cont=0.625	conf=100.00	score=72.82	cscore=54.99	sscore=17.82	rscore=13.13	uscore=2.11	tscore=3.23
brucella-chr1	Prodigal_v2.60	CDS	1350327	1350443	3.3	+	0	ID=1_1272	partial=00	start_type=ATG	rbs_motif=GGAG/GAGG	rbs_spacer=5-10bp	gc_cont=0.530	conf=67.94	score=3.27	cscore=-1.47	sscore=4.73	rscore=4.22	uscore=-0.46	tscore=1.47
brucella-chr1	Prodigal_v2.60	CDS	1350572	1352026	171.2	+	0	ID=1_1273	partial=00	start_type=ATG	rbs_motif=GGAG/GAGG	rbs_spacer=5-10bp	gc_cont=0.601	conf=100.00	score=171.21	cscore=157.06	sscore=14.14	rscore=9.25	uscore=1.67	tscore=3.23
brucella-chr1	Prodigal_v2.60	CDS	1352042	1353388	110.9	+	0	ID=1_1274	partial=00	start_type=GTG	rbs_motif=GGAG/GAGG	rbs_spacer=5-10bp	gc_cont=0.610	conf=100.00	score=110.93	cscore=104.59	sscore=6.34	rscore=9.25	uscore=1.10	tscore=-5.12
brucella-chr1	Prodigal_v2.60	CDS	1353524	1355458	292.5	+	0	ID=1_1275	partial=00	start_type=ATG	rbs_motif=GGA/GAG/AGG	rbs_spacer=5-10bp	gc_cont=0.582	conf=99.99	score=292.49	cscore=286.37	sscore=6.12	rscore=2.88	uscore=0.00	tscore=3.23
brucella-chr1	Prodigal_v2.60	CDS	1355739	1357118	195.7	+	0	ID=1_1276	partial=00	start_type=ATG	rbs_motif=GGA/GAG/AGG	rbs_spacer=5-10bp	gc_cont=0.580	conf=99.99	score=195.71	cscore=189.98	sscore=5.73	rscore=2.88	uscore=0.26	tscore=3.23
brucella-chr1	Prodigal_v2.60	CDS	1357303	1358127	86.3	+	0	ID=1_1277	partial=00	start_type=ATG	rbs_motif=GGA/GAG/AGG	rbs_spacer=5-10bp	gc_cont=0.561	conf=100.00	score=86.25	cscore=80.21	sscore=6.04	rscore=2.88	uscore=0.58	tscore=3.23
brucella-chr1	Prodigal_v2.60	CDS	1358308	1359264	139.7	+	0	ID=1_1278	partial=00	start_type=ATG	rbs_motif=GGA/GAG/AGG	rbs_spacer=5-10bp	gc_cont=0.591	conf=100.00	score=139.71	cscore=133.35	sscore=6.36	rscore=2.88	uscore=0.90	tscore=3.23
brucella-chr1	Prodigal_v2.60	CDS	1359415	1360590	161.9	+	0	ID=1_1279	partial=00	start_type=ATG	rbs_motif=AGGA	rbs_spacer=5-10bp	gc_cont=0.588	conf=100.00	score=161.90	cscore=149.74	sscore=12.16	rscore=8.09	uscore=0.83	tscore=3.23
brucella-chr1	Prodigal_v2.60	CDS	1360744	1362345	264.2	+	0	ID=1_1280	partial=00	start_type=ATG	rbs_motif=AGGAG	rbs_spacer=5-10bp	gc_cont=0.575	conf=99.99	score=264.25	cscore=246.08	sscore=18.16	rscore=13.13	uscore=1.80	tscore=3.23
brucella-chr1	Prodigal_v2.60	CDS	1362350	1362859	64.4	+	0	ID=1_1281	partial=00	start_type=ATG	rbs_motif=GGA/GAG/AGG	rbs_spacer=11-12bp	gc_cont=0.567	conf=100.00	score=64.38	cscore=60.94	sscore=3.44	rscore=-0.24	uscore=-0.78	tscore=3.23
brucella-chr1	Prodigal_v2.60	CDS	1363177	1364466	228.3	+	0	ID=1_1282	partial=00	start_type=ATG	rbs_motif=AGGAG	rbs_spacer=5-10bp	gc_cont=0.609	conf=99.99	score=228.30	cscore=210.83	sscore=17.48	rscore=13.13	uscore=1.76	tscore=3.23
brucella-chr1	Prodigal_v2.60	CDS	1364779	1366176	142.8	+	0	ID=1_1283	partial=00	start_type=ATG	rbs_motif=None	rbs_spacer=None	gc_cont=0.607	conf=100.00	score=142.79	cscore=143.55	sscore=-0.76	rscore=-5.14	uscore=1.80	tscore=3.23
brucella-chr1	Prodigal_v2.60	CDS	1366386	1367738	206.4	-	0	ID=1_1284	partial=00	start_type=ATG	rbs_motif=GGA/GAG/AGG	rbs_spacer=5-10bp	gc_cont=0.600	conf=99.99	score=206.40	cscore=200.70	sscore=5.70	rscore=2.88	uscore=0.24	tscore=3.23
brucella-chr1	Prodigal_v2.60	CDS	1367933	1368916	144.7	+	0	ID=1_1285	partial=00	start_type=ATG	rbs_motif=GGA/GAG/AGG	rbs_spacer=5-10bp	gc_cont=0.595	conf=100.00	score=144.75	cscore=136.40	sscore=8.35	rscore=2.88	uscore=2.23	tscore=3.23
brucella-chr1	Prodigal_v2.60	CDS	1368943	1369758	76.2	-	0	ID=1_1286	partial=00	start_type=ATG	rbs_motif=GGA/GAG/AGG	rbs_spacer=5-10bp	gc_cont=0.605	conf=100.00	score=76.22	cscore=69.98	sscore=6.25	rscore=2.88	uscore=0.13	tscore=3.23
brucella-chr1	Prodigal_v2.60	CDS	1369846	1370061	22	-	0	ID=1_1287	partial=00	start_type=ATG	rbs_motif=GGAG/GAGG	rbs_spacer=5-10bp	gc_cont=0.532	conf=99.37	score=21.99	cscore=11.00	sscore=11.00	rscore=7.88	uscore=1.02	tscore=2.75
brucella-chr1	Prodigal_v2.60	CDS	1370207	1370677	47.9	+	0	ID=1_1288	partial=00	start_type=ATG	rbs_motif=3Base/5BMM	rbs_spacer=13-15bp	gc_cont=0.565	conf=100.00	score=47.89	cscore=48.71	sscore=-0.82	rscore=-4.45	uscore=0.40	tscore=3.23
brucella-chr1	Prodigal_v2.60	CDS	1370901	1371374	65.3	+	0	ID=1_1289	partial=00	start_type=ATG	rbs_motif=GGA/GAG/AGG	rbs_spacer=5-10bp	gc_cont=0.614	conf=100.00	score=65.32	cscore=57.58	sscore=7.74	rscore=2.88	uscore=2.28	tscore=3.23
brucella-chr1	Prodigal_v2.60	CDS	1371621	1372013	2.1	-	0	ID=1_1290	partial=00	start_type=TTG	rbs_motif=None	rbs_spacer=None	gc_cont=0.504	conf=61.84	score=2.10	cscore=7.75	sscore=-5.65	rscore=-5.14	uscore=-1.26	tscore=-6.94
brucella-chr1	Prodigal_v2.60	CDS	1372010	1372378	4.5	-	0	ID=1_1291	partial=00	start_type=GTG	rbs_motif=AGGAG	rbs_spacer=5-10bp	gc_cont=0.591	conf=73.86	score=4.52	cscore=-4.66	sscore=9.18	rscore=13.13	uscore=2.32	tscore=-5.12
brucella-chr1	Prodigal_v2.60	CDS	1372435	1373679	175.4	+	0	ID=1_1292	partial=00	start_type=ATG	rbs_motif=GGA/GAG/AGG	rbs_spacer=5-10bp	gc_cont=0.589	conf=100.00	score=175.40	cscore=166.82	sscore=8.58	rscore=2.88	uscore=2.46	tscore=3.23
brucella-chr1	Prodigal_v2.60	CDS	1373679	1375163	201.6	+	0	ID=1_1293	partial=00	start_type=ATG	rbs_motif=None	rbs_spacer=None	gc_cont=0.586	conf=99.99	score=201.64	cscore=197.12	sscore=4.52	rscore=-5.14	uscore=-2.04	tscore=3.23
brucella-chr1	Prodigal_v2.60	CDS	1375200	1375634	45.8	+	0	ID=1_1294	partial=00	start_type=ATG	rbs_motif=AGxAG	rbs_spacer=5-10bp	gc_cont=0.609	conf=100.00	score=45.80	cscore=42.42	sscore=3.38	rscore=-0.98	uscore=0.24	tscore=3.23
brucella-chr1	Prodigal_v2.60	CDS	1375653	1376423	57.8	+	0	ID=1_1295	partial=00	start_type=ATG	rbs_motif=GGA/GAG/AGG	rbs_spacer=5-10bp	gc_cont=0.560	conf=100.00	score=57.75	cscore=49.15	sscore=8.60	rscore=2.88	uscore=1.41	tscore=3.23
brucella-chr1	Prodigal_v2.60	CDS	1376466	1377392	87.8	-	0	ID=1_1296	partial=00	start_type=ATG	rbs_motif=GGAG/GAGG	rbs_spacer=5-10bp	gc_cont=0.609	conf=100.00	score=87.82	cscore=74.04	sscore=13.77	rscore=9.25	uscore=-0.83	tscore=3.23
brucella-chr1	Prodigal_v2.60	CDS	1377389	1377883	72.5	-	0	ID=1_1297	partial=00	start_type=ATG	rbs_motif=GGAG/GAGG	rbs_spacer=5-10bp	gc_cont=0.604	conf=100.00	score=72.46	cscore=60.45	sscore=12.01	rscore=9.25	uscore=-1.69	tscore=3.23
brucella-chr1	Prodigal_v2.60	CDS	1377889	1378848	102.4	-	0	ID=1_1298	partial=00	start_type=ATG	rbs_motif=GGA/GAG/AGG	rbs_spacer=5-10bp	gc_cont=0.633	conf=100.00	score=102.36	cscore=95.25	sscore=7.11	rscore=2.88	uscore=1.64	tscore=3.23
brucella-chr1	Prodigal_v2.60	CDS	1379263	1379421	17	+	0	ID=1_1299	partial=00	start_type=ATG	rbs_motif=GGAGG	rbs_spacer=5-10bp	gc_cont=0.579	conf=98.04	score=17.01	cscore=9.46	sscore=7.56	rscore=7.26	uscore=-1.72	tscore=2.02
brucella-chr1	Prodigal_v2.60	CDS	1379594	1380436	130.5	+	0	ID=1_1300	partial=00	start_type=ATG	rbs_motif=AGGAG	rbs_spacer=5-10bp	gc_cont=0.572	conf=100.00	score=130.48	cscore=113.54	sscore=16.94	rscore=13.13	uscore=0.57	tscore=3.23
brucella-chr1	Prodigal_v2.60	CDS	1380601	1380954	59.9	+	0	ID=1_1301	partial=00	start_type=ATG	rbs_motif=AGGAG	rbs_spacer=5-10bp	gc_cont=0.579	conf=100.00	score=59.91	cscore=41.66	sscore=18.25	rscore=13.13	uscore=1.88	tscore=3.23
brucella-chr1	Prodigal_v2.60	CDS	1380963	1381394	55.1	+	0	ID=1_1302	partial=00	start_type=ATG	rbs_motif=GGA/GAG/AGG	rbs_spacer=5-10bp	gc_cont=0.581	conf=100.00	score=55.09	cscore=48.42	sscore=6.66	rscore=2.88	uscore=-0.64	tscore=3.23
brucella-chr1	Prodigal_v2.60	CDS	1381455	1382885	164.5	-	0	ID=1_1303	partial=00	start_type=TTG	rbs_motif=GGAGG	rbs_spacer=5-10bp	gc_cont=0.570	conf=100.00	score=164.47	cscore=161.70	sscore=2.77	rscore=11.64	uscore=-1.93	tscore=-6.94
brucella-chr1	Prodigal_v2.60	CDS	1382959	1383135	2.2	-	0	ID=1_1304	partial=00	start_type=ATG	rbs_motif=GGAG/GAGG	rbs_spacer=5-10bp	gc_cont=0.565	conf=62.60	score=2.24	cscore=-4.53	sscore=6.77	rscore=6.44	uscore=-1.42	tscore=2.25
brucella-chr1	Prodigal_v2.60	CDS	1383086	1383658	77.4	-	0	ID=1_1305	partial=00	start_type=GTG	rbs_motif=AGGAG	rbs_spacer=5-10bp	gc_cont=0.606	conf=100.00	score=77.37	cscore=69.63	sscore=7.74	rscore=13.13	uscore=-0.28	tscore=-5.12
brucella-chr1	Prodigal_v2.60	CDS	1384105	1384899	110.7	+	0	ID=1_1306	partial=00	start_type=ATG	rbs_motif=AGGAG	rbs_spacer=5-10bp	gc_cont=0.562	conf=100.00	score=110.66	cscore=91.59	sscore=19.07	rscore=13.13	uscore=2.70	tscore=3.23
brucella-chr1	Prodigal_v2.60	CDS	1385049	1385213	14.2	+	0	ID=1_1307	partial=00	start_type=ATG	rbs_motif=AGGAG	rbs_spacer=5-10bp	gc_cont=0.485	conf=96.31	score=14.19	cscore=4.03	sscore=10.16	rscore=8.51	uscore=-0.45	tscore=2.09
brucella-chr1	Prodigal_v2.60	CDS	1385409	1386416	129.7	+	0	ID=1_1308	partial=00	start_type=ATG	rbs_motif=GGAG/GAGG	rbs_spacer=5-10bp	gc_cont=0.565	conf=100.00	score=129.66	cscore=116.61	sscore=13.05	rscore=9.25	uscore=1.22	tscore=3.23
brucella-chr1	Prodigal_v2.60	CDS	1386652	1387077	30.7	-	0	ID=1_1309	partial=00	start_type=ATG	rbs_motif=None	rbs_spacer=None	gc_cont=0.528	conf=99.91	score=30.66	cscore=32.12	sscore=-1.46	rscore=-5.14	uscore=1.10	tscore=3.23
brucella-chr1	Prodigal_v2.60	CDS	1387456	1387932	73.3	-	0	ID=1_1310	partial=00	start_type=ATG	rbs_motif=GGAG/GAGG	rbs_spacer=5-10bp	gc_cont=0.583	conf=100.00	score=73.30	cscore=62.49	sscore=10.81	rscore=9.25	uscore=-1.01	tscore=3.23
brucella-chr1	Prodigal_v2.60	CDS	1387949	1388992	116	+	0	ID=1_1311	partial=00	start_type=ATG	rbs_motif=None	rbs_spacer=None	gc_cont=0.598	conf=100.00	score=115.98	cscore=116.35	sscore=-0.37	rscore=-5.14	uscore=1.54	tscore=3.23
brucella-chr1	Prodigal_v2.60	CDS	1389423	1390334	160.2	+	0	ID=1_1312	partial=00	start_type=ATG	rbs_motif=AGGAG	rbs_spacer=5-10bp	gc_cont=0.583	conf=100.00	score=160.23	cscore=143.02	sscore=17.20	rscore=13.13	uscore=1.49	tscore=3.23
brucella-chr1	Prodigal_v2.60	CDS	1390393	1390887	65.4	-	0	ID=1_1313	partial=00	start_type=ATG	rbs_motif=GGA/GAG/AGG	rbs_spacer=5-10bp	gc_cont=0.578	conf=100.00	score=65.44	cscore=60.19	sscore=5.25	rscore=2.88	uscore=-0.21	tscore=3.23
brucella-chr1	Prodigal_v2.60	CDS	1391192	1393378	369.5	-	0	ID=1_1314	partial=00	start_type=ATG	rbs_motif=GGAGG	rbs_spacer=5-10bp	gc_cont=0.584	conf=99.99	score=369.52	cscore=351.34	sscore=18.18	rscore=11.64	uscore=3.31	tscore=3.23
brucella-chr1	Prodigal_v2.60	CDS	1393521	1394396	77.9	-	0	ID=1_1315	partial=00	start_type=ATG	rbs_motif=None	rbs_spacer=None	gc_cont=0.587	conf=100.00	score=77.87	cscore=78.52	sscore=-0.65	rscore=-5.14	uscore=1.91	tscore=3.23
brucella-chr1	Prodigal_v2.60	CDS	1394472	1395116	60.3	+	0	ID=1_1316	partial=00	start_type=ATG	rbs_motif=GGA/GAG/AGG	rbs_spacer=5-10bp	gc_cont=0.648	conf=100.00	score=60.34	cscore=54.77	sscore=5.57	rscore=2.88	uscore=-0.54	tscore=3.23
brucella-chr1	Prodigal_v2.60	CDS	1395390	1395962	45.2	+	0	ID=1_1317	partial=00	start_type=TTG	rbs_motif=AGGAG	rbs_spacer=5-10bp	gc_cont=0.565	conf=100.00	score=45.18	cscore=38.67	sscore=6.51	rscore=13.13	uscore=0.97	tscore=-6.94
brucella-chr1	Prodigal_v2.60	CDS	1395979	1396497	63.5	-	0	ID=1_1318	partial=00	start_type=ATG	rbs_motif=AGGA	rbs_spacer=5-10bp	gc_cont=0.576	conf=100.00	score=63.47	cscore=51.43	sscore=12.04	rscore=8.09	uscore=0.71	tscore=3.23
brucella-chr1	Prodigal_v2.60	CDS	1396610	1397200	77.9	-	0	ID=1_1319	partial=00	start_type=ATG	rbs_motif=GGA/GAG/AGG	rbs_spacer=5-10bp	gc_cont=0.582	conf=100.00	score=77.94	cscore=71.21	sscore=6.73	rscore=2.88	uscore=0.61	tscore=3.23
brucella-chr1	Prodigal_v2.60	CDS	1397317	1398768	227.1	-	0	ID=1_1320	partial=00	start_type=ATG	rbs_motif=GGA/GAG/AGG	rbs_spacer=5-10bp	gc_cont=0.587	conf=99.99	score=227.15	cscore=221.51	sscore=5.64	rscore=2.88	uscore=0.17	tscore=3.23
brucella-chr1	Prodigal_v2.60	CDS	1398886	1399707	70.9	+	0	ID=1_1321	partial=00	start_type=ATG	rbs_motif=AGxAGG/AGGxGG	rbs_spacer=5-10bp	gc_cont=0.588	conf=100.00	score=70.95	cscore=61.33	sscore=9.62	rscore=4.87	uscore=1.52	tscore=3.23
brucella-chr1	Prodigal_v2.60	CDS	1406406	1407797	106.8	-	0	ID=1_1322	partial=00	start_type=ATG	rbs_motif=GGA/GAG/AGG	rbs_spacer=5-10bp	gc_cont=0.571	conf=100.00	score=106.78	cscore=102.16	sscore=4.62	rscore=2.88	uscore=-1.49	tscore=3.23
brucella-chr1	Prodigal_v2.60	CDS	1407778	1408020	7.2	-	0	ID=1_1323	partial=00	start_type=ATG	rbs_motif=GGAGG	rbs_spacer=5-10bp	gc_cont=0.523	conf=83.84	score=7.16	cscore=-4.99	sscore=12.16	rscore=11.17	uscore=-0.97	tscore=3.10
brucella-chr1	Prodigal_v2.60	CDS	1408422	1408739	49.1	-	0	ID=1_1324	partial=00	start_type=ATG	rbs_motif=AGGAG	rbs_spacer=5-10bp	gc_cont=0.531	conf=100.00	score=49.13	cscore=30.51	sscore=18.62	rscore=13.13	uscore=2.91	tscore=3.23
brucella-chr1	Prodigal_v2.60	CDS	1409035	1410513	157.5	+	0	ID=1_1325	partial=00	start_type=TTG	rbs_motif=GGAGG	rbs_spacer=5-10bp	gc_cont=0.558	conf=100.00	score=157.54	cscore=154.44	sscore=3.10	rscore=11.64	uscore=-1.60	tscore=-6.94
brucella-chr1	Prodigal_v2.60	CDS	1410609	1411613	114.4	+	0	ID=1_1326	partial=00	start_type=GTG	rbs_motif=GGAG/GAGG	rbs_spacer=5-10bp	gc_cont=0.573	conf=100.00	score=114.40	cscore=110.61	sscore=3.79	rscore=9.25	uscore=-0.34	tscore=-5.12
brucella-chr1	Prodigal_v2.60	CDS	1411789	1412778	143.1	+	0	ID=1_1327	partial=00	start_type=ATG	rbs_motif=GGAGG	rbs_spacer=5-10bp	gc_cont=0.554	conf=100.00	score=143.07	cscore=127.99	sscore=15.08	rscore=11.64	uscore=0.21	tscore=3.23
brucella-chr1	Prodigal_v2.60	CDS	1412867	1413640	106.2	+	0	ID=1_1328	partial=00	start_type=ATG	rbs_motif=GGAG/GAGG	rbs_spacer=5-10bp	gc_cont=0.557	conf=100.00	score=106.16	cscore=93.80	sscore=12.36	rscore=9.25	uscore=-0.12	tscore=3.23
brucella-chr1	Prodigal_v2.60	CDS	1413876	1414664	89.7	+	0	ID=1_1329	partial=00	start_type=ATG	rbs_motif=None	rbs_spacer=None	gc_cont=0.575	conf=100.00	score=89.69	cscore=92.76	sscore=-3.07	rscore=-5.14	uscore=-0.51	tscore=3.23
brucella-chr1	Prodigal_v2.60	CDS	1414676	1415317	73.9	+	0	ID=1_1330	partial=00	start_type=GTG	rbs_motif=GGAG/GAGG	rbs_spacer=5-10bp	gc_cont=0.573	conf=100.00	score=73.91	cscore=66.76	sscore=7.15	rscore=9.25	uscore=1.87	tscore=-5.12
brucella-chr1	Prodigal_v2.60	CDS	1415476	1417560	166.6	+	0	ID=1_1331	partial=00	start_type=ATG	rbs_motif=3Base/5BMM	rbs_spacer=13-15bp	gc_cont=0.562	conf=100.00	score=166.61	cscore=168.83	sscore=-2.21	rscore=-4.45	uscore=-0.99	tscore=3.23
brucella-chr1	Prodigal_v2.60	CDS	1417626	1418273	46.1	+	0	ID=1_1332	partial=00	start_type=ATG	rbs_motif=GGAGG	rbs_spacer=5-10bp	gc_cont=0.566	conf=100.00	score=46.08	cscore=29.36	sscore=16.71	rscore=11.64	uscore=1.84	tscore=3.23
brucella-chr1	Prodigal_v2.60	CDS	1418550	1418831	18.6	-	0	ID=1_1333	partial=00	start_type=ATG	rbs_motif=GGAG/GAGG	rbs_spacer=5-10bp	gc_cont=0.496	conf=98.63	score=18.61	cscore=6.13	sscore=12.47	rscore=9.25	uscore=0.65	tscore=3.23
brucella-chr1	Prodigal_v2.60	CDS	1419504	1420934	121.5	+	0	ID=1_1334	partial=00	start_type=ATG	rbs_motif=None	rbs_spacer=None	gc_cont=0.542	conf=100.00	score=121.45	cscore=120.48	sscore=0.97	rscore=-5.14	uscore=2.88	tscore=3.23
brucella-chr1	Prodigal_v2.60	CDS	1421071	1421856	105.8	-	0	ID=1_1335	partial=00	start_type=ATG	rbs_motif=AGGA	rbs_spacer=5-10bp	gc_cont=0.543	conf=100.00	score=105.84	cscore=94.73	sscore=11.12	rscore=8.09	uscore=0.44	tscore=3.23
brucella-chr1	Prodigal_v2.60	CDS	1422135	1422749	61.3	-	0	ID=1_1336	partial=00	start_type=ATG	rbs_motif=GGA/GAG/AGG	rbs_spacer=5-10bp	gc_cont=0.577	conf=100.00	score=61.31	cscore=53.34	sscore=7.97	rscore=2.88	uscore=0.75	tscore=3.23
brucella-chr1	Prodigal_v2.60	CDS	1422765	1424525	164.3	-	0	ID=1_1337	partial=00	start_type=TTG	rbs_motif=GGA/GAG/AGG	rbs_spacer=5-10bp	gc_cont=0.562	conf=100.00	score=164.31	cscore=167.66	sscore=-3.35	rscore=2.88	uscore=-0.50	tscore=-6.94
brucella-chr1	Prodigal_v2.60	CDS	1424532	1425326	107.3	-	0	ID=1_1338	partial=00	start_type=ATG	rbs_motif=AGGAG	rbs_spacer=5-10bp	gc_cont=0.571	conf=100.00	score=107.28	cscore=89.00	sscore=18.28	rscore=13.13	uscore=1.92	tscore=3.23
brucella-chr1	Prodigal_v2.60	CDS	1425392	1426306	93	-	0	ID=1_1339	partial=00	start_type=ATG	rbs_motif=None	rbs_spacer=None	gc_cont=0.591	conf=100.00	score=92.98	cscore=95.48	sscore=-2.50	rscore=-5.14	uscore=0.06	tscore=3.23
brucella-chr1	Prodigal_v2.60	CDS	1426996	1427124	5.4	-	0	ID=1_1340	partial=00	start_type=ATG	rbs_motif=None	rbs_spacer=None	gc_cont=0.550	conf=77.50	score=5.38	cscore=2.16	sscore=3.21	rscore=-10.20	uscore=0.29	tscore=1.63
brucella-chr1	Prodigal_v2.60	CDS	1427121	1427357	34.3	-	0	ID=1_1341	partial=00	start_type=ATG	rbs_motif=AGGAG	rbs_spacer=5-10bp	gc_cont=0.565	conf=99.96	score=34.31	cscore=17.53	sscore=16.78	rscore=12.29	uscore=0.56	tscore=3.03
brucella-chr1	Prodigal_v2.60	CDS	1427392	1428681	207.8	-	0	ID=1_1342	partial=00	start_type=ATG	rbs_motif=AGGAG	rbs_spacer=5-10bp	gc_cont=0.602	conf=99.99	score=207.77	cscore=191.82	sscore=15.95	rscore=13.13	uscore=0.24	tscore=3.23
brucella-chr1	Prodigal_v2.60	CDS	1428930	1430342	179.4	+	0	ID=1_1343	partial=00	start_type=TTG	rbs_motif=GGAGG	rbs_spacer=5-10bp	gc_cont=0.626	conf=99.99	score=179.37	cscore=173.45	sscore=5.92	rscore=11.64	uscore=1.22	tscore=-6.94
brucella-chr1	Prodigal_v2.60	CDS	1430564	1431667	207.7	+	0	ID=1_1344	partial=00	start_type=ATG	rbs_motif=GGAG/GAGG	rbs_spacer=5-10bp	gc_cont=0.555	conf=99.99	score=207.65	cscore=195.41	sscore=12.24	rscore=9.25	uscore=0.42	tscore=3.23
brucella-chr1	Prodigal_v2.60	CDS	1431909	1433054	193	+	0	ID=1_1345	partial=00	start_type=ATG	rbs_motif=GGA/GAG/AGG	rbs_spacer=5-10bp	gc_cont=0.574	conf=99.99	score=193.00	cscore=186.79	sscore=6.22	rscore=2.88	uscore=0.75	tscore=3.23
brucella-chr1	Prodigal_v2.60	CDS	1433070	1433981	148.8	+	0	ID=1_1346	partial=00	start_type=ATG	rbs_motif=GGA/GAG/AGG	rbs_spacer=5-10bp	gc_cont=0.562	conf=100.00	score=148.77	cscore=142.23	sscore=6.54	rscore=2.88	uscore=-0.69	tscore=3.23
brucella-chr1	Prodigal_v2.60	CDS	1433983	1434804	131.8	+	0	ID=1_1347	partial=00	start_type=ATG	rbs_motif=GGA/GAG/AGG	rbs_spacer=5-10bp	gc_cont=0.590	conf=100.00	score=131.77	cscore=125.83	sscore=5.94	rscore=2.88	uscore=-1.44	tscore=3.23
brucella-chr1	Prodigal_v2.60	CDS	1434812	1436749	238	-	0	ID=1_1348	partial=00	start_type=ATG	rbs_motif=GGA/GAG/AGG	rbs_spacer=5-10bp	gc_cont=0.599	conf=99.99	score=237.96	cscore=232.49	sscore=5.48	rscore=2.88	uscore=0.01	tscore=3.23
brucella-chr1	Prodigal_v2.60	CDS	1437490	1440597	420.4	-	0	ID=1_1349	partial=00	start_type=ATG	rbs_motif=GGA/GAG/AGG	rbs_spacer=5-10bp	gc_cont=0.606	conf=99.99	score=420.37	cscore=414.87	sscore=5.50	rscore=2.88	uscore=0.04	tscore=3.23
brucella-chr1	Prodigal_v2.60	CDS	1441342	1442124	20.6	+	0	ID=1_1350	partial=00	start_type=ATG	rbs_motif=AGxAGG/AGGxGG	rbs_spacer=5-10bp	gc_cont=0.504	conf=99.12	score=20.56	cscore=12.49	sscore=8.07	rscore=4.87	uscore=-0.03	tscore=3.23
brucella-chr1	Prodigal_v2.60	CDS	1442956	1443912	114	+	0	ID=1_1351	partial=00	start_type=ATG	rbs_motif=GGA/GAG/AGG	rbs_spacer=5-10bp	gc_cont=0.565	conf=100.00	score=114.02	cscore=107.16	sscore=6.86	rscore=2.88	uscore=1.40	tscore=3.23
brucella-chr1	Prodigal_v2.60	CDS	1444072	1445196	166.4	+	0	ID=1_1352	partial=00	start_type=ATG	rbs_motif=GGAG/GAGG	rbs_spacer=5-10bp	gc_cont=0.566	conf=100.00	score=166.35	cscore=153.35	sscore=13.00	rscore=9.25	uscore=0.53	tscore=3.23
brucella-chr1	Prodigal_v2.60	CDS	1445280	1445672	60.2	-	0	ID=1_1353	partial=00	start_type=ATG	rbs_motif=AGGAG	rbs_spacer=5-10bp	gc_cont=0.565	conf=100.00	score=60.18	cscore=46.93	sscore=13.25	rscore=13.13	uscore=-2.46	tscore=3.23
brucella-chr1	Prodigal_v2.60	CDS	1446203	1446901	132.4	+	0	ID=1_1354	partial=00	start_type=ATG	rbs_motif=GGA/GAG/AGG	rbs_spacer=5-10bp	gc_cont=0.549	conf=100.00	score=132.37	cscore=128.94	sscore=3.43	rscore=2.88	uscore=-2.69	tscore=3.23
brucella-chr1	Prodigal_v2.60	CDS	1447014	1447643	82	-	0	ID=1_1355	partial=00	start_type=ATG	rbs_motif=GGAG/GAGG	rbs_spacer=5-10bp	gc_cont=0.586	conf=100.00	score=82.01	cscore=71.15	sscore=10.87	rscore=9.25	uscore=-0.96	tscore=3.23
brucella-chr1	Prodigal_v2.60	CDS	1448055	1448651	76	+	0	ID=1_1356	partial=00	start_type=ATG	rbs_motif=AGGA	rbs_spacer=5-10bp	gc_cont=0.559	conf=100.00	score=76.00	cscore=65.53	sscore=10.47	rscore=8.09	uscore=-0.86	tscore=3.23
brucella-chr1	Prodigal_v2.60	CDS	1448905	1449816	93.9	+	0	ID=1_1357	partial=00	start_type=ATG	rbs_motif=None	rbs_spacer=None	gc_cont=0.567	conf=100.00	score=93.86	cscore=95.76	sscore=-1.90	rscore=-5.14	uscore=0.65	tscore=3.23
brucella-chr1	Prodigal_v2.60	CDS	1449864	1450157	44.2	-	0	ID=1_1358	partial=00	start_type=ATG	rbs_motif=AGGAG	rbs_spacer=5-10bp	gc_cont=0.561	conf=100.00	score=44.23	cscore=26.30	sscore=17.94	rscore=13.13	uscore=2.22	tscore=3.23
brucella-chr1	Prodigal_v2.60	CDS	1450360	1450635	20.5	-	0	ID=1_1359	partial=00	start_type=ATG	rbs_motif=GGA/GAG/AGG	rbs_spacer=5-10bp	gc_cont=0.580	conf=99.11	score=20.51	cscore=13.67	sscore=6.84	rscore=2.88	uscore=1.37	tscore=3.23
brucella-chr1	Prodigal_v2.60	CDS	1450765	1450902	3.2	+	0	ID=1_1360	partial=00	start_type=ATG	rbs_motif=GGA/GAG/AGG	rbs_spacer=5-10bp	gc_cont=0.478	conf=67.58	score=3.20	cscore=-0.30	sscore=3.50	rscore=1.56	uscore=0.70	tscore=1.75
brucella-chr1	Prodigal_v2.60	CDS	1450940	1452136	158.7	+	0	ID=1_1361	partial=00	start_type=ATG	rbs_motif=GGA/GAG/AGG	rbs_spacer=5-10bp	gc_cont=0.597	conf=100.00	score=158.71	cscore=151.20	sscore=7.51	rscore=2.88	uscore=0.52	tscore=3.23
brucella-chr1	Prodigal_v2.60	CDS	1452358	1453188	50.7	-	0	ID=1_1362	partial=00	start_type=ATG	rbs_motif=4Base/6BMM	rbs_spacer=13-15bp	gc_cont=0.546	conf=100.00	score=50.66	cscore=48.70	sscore=1.96	rscore=-2.66	uscore=0.43	tscore=3.23
brucella-chr1	Prodigal_v2.60	CDS	1453218	1453565	11.3	-	0	ID=1_1363	partial=00	start_type=ATG	rbs_motif=None	rbs_spacer=None	gc_cont=0.486	conf=93.06	score=11.29	cscore=12.27	sscore=-0.98	rscore=-5.14	uscore=1.58	tscore=3.23
brucella-chr1	Prodigal_v2.60	CDS	1454548	1455150	88.8	+	0	ID=1_1364	partial=00	start_type=ATG	rbs_motif=GGAGG	rbs_spacer=5-10bp	gc_cont=0.524	conf=100.00	score=88.75	cscore=74.80	sscore=13.95	rscore=11.64	uscore=-0.92	tscore=3.23
brucella-chr1	Prodigal_v2.60	CDS	1455328	1455564	28.9	+	0	ID=1_1365	partial=00	start_type=ATG	rbs_motif=None	rbs_spacer=None	gc_cont=0.570	conf=99.87	score=28.88	cscore=32.51	sscore=-3.63	rscore=-5.49	uscore=-1.16	tscore=3.03
brucella-chr1	Prodigal_v2.60	CDS	1455583	1456143	59	+	0	ID=1_1366	partial=00	start_type=GTG	rbs_motif=None	rbs_spacer=None	gc_cont=0.561	conf=100.00	score=59.02	cscore=68.85	sscore=-9.83	rscore=-5.14	uscore=-0.64	tscore=-5.12
brucella-chr1	Prodigal_v2.60	CDS	1456366	1457373	130.9	+	0	ID=1_1367	partial=00	start_type=ATG	rbs_motif=GGAG/GAGG	rbs_spacer=5-10bp	gc_cont=0.555	conf=100.00	score=130.92	cscore=121.94	sscore=8.98	rscore=9.25	uscore=-2.85	tscore=3.23
brucella-chr1	Prodigal_v2.60	CDS	1457381	1458262	132.6	+	0	ID=1_1368	partial=00	start_type=ATG	rbs_motif=GGAG/GAGG	rbs_spacer=5-10bp	gc_cont=0.586	conf=100.00	score=132.61	cscore=119.92	sscore=12.69	rscore=9.25	uscore=-0.98	tscore=3.23
brucella-chr1	Prodigal_v2.60	CDS	1458268	1459116	117.1	+	0	ID=1_1369	partial=00	start_type=GTG	rbs_motif=GGAG/GAGG	rbs_spacer=5-10bp	gc_cont=0.562	conf=100.00	score=117.15	cscore=110.29	sscore=6.86	rscore=9.25	uscore=1.51	tscore=-5.12
brucella-chr1	Prodigal_v2.60	CDS	1459113	1459961	152	+	0	ID=1_1370	partial=00	start_type=ATG	rbs_motif=AGGAG	rbs_spacer=5-10bp	gc_cont=0.565	conf=100.00	score=152.04	cscore=132.08	sscore=19.95	rscore=13.13	uscore=2.29	tscore=3.23
brucella-chr1	Prodigal_v2.60	CDS	1460235	1461281	138.2	-	0	ID=1_1371	partial=00	start_type=ATG	rbs_motif=AGGAG	rbs_spacer=5-10bp	gc_cont=0.588	conf=100.00	score=138.23	cscore=123.02	sscore=15.21	rscore=13.13	uscore=-1.16	tscore=3.23
brucella-chr1	Prodigal_v2.60	CDS	1461451	1462287	112.2	-	0	ID=1_1372	partial=00	start_type=TTG	rbs_motif=AGGAG	rbs_spacer=5-10bp	gc_cont=0.569	conf=100.00	score=112.16	cscore=107.87	sscore=4.29	rscore=13.13	uscore=-1.90	tscore=-6.94
brucella-chr1	Prodigal_v2.60	CDS	1462376	1463344	166.6	-	0	ID=1_1373	partial=00	start_type=ATG	rbs_motif=GGAG/GAGG	rbs_spacer=5-10bp	gc_cont=0.561	conf=100.00	score=166.56	cscore=153.92	sscore=12.64	rscore=9.25	uscore=0.81	tscore=3.23
brucella-chr1	Prodigal_v2.60	CDS	1463786	1464976	149.6	+	0	ID=1_1374	partial=00	start_type=GTG	rbs_motif=AGGA	rbs_spacer=5-10bp	gc_cont=0.581	conf=100.00	score=149.58	cscore=147.12	sscore=2.46	rscore=8.09	uscore=-0.52	tscore=-5.12
brucella-chr1	Prodigal_v2.60	CDS	1464982	1465947	83.7	+	0	ID=1_1375	partial=00	start_type=ATG	rbs_motif=AGGA/GGAG/GAGG	rbs_spacer=11-12bp	gc_cont=0.628	conf=100.00	score=83.68	cscore=75.85	sscore=7.83	rscore=2.89	uscore=0.49	tscore=3.23
brucella-chr1	Prodigal_v2.60	CDS	1465942	1467234	172.9	-	0	ID=1_1376	partial=00	start_type=ATG	rbs_motif=None	rbs_spacer=None	gc_cont=0.613	conf=100.00	score=172.86	cscore=176.55	sscore=-3.69	rscore=-5.14	uscore=-1.78	tscore=3.23
brucella-chr1	Prodigal_v2.60	CDS	1467329	1467739	30.9	-	0	ID=1_1377	partial=00	start_type=ATG	rbs_motif=None	rbs_spacer=None	gc_cont=0.591	conf=99.92	score=30.88	cscore=30.44	sscore=0.44	rscore=-5.14	uscore=2.35	tscore=3.23
brucella-chr1	Prodigal_v2.60	CDS	1467880	1468341	64.5	-	0	ID=1_1378	partial=00	start_type=ATG	rbs_motif=GGA/GAG/AGG	rbs_spacer=5-10bp	gc_cont=0.554	conf=100.00	score=64.47	cscore=58.51	sscore=5.96	rscore=2.88	uscore=0.49	tscore=3.23
brucella-chr1	Prodigal_v2.60	CDS	1469020	1471215	316.8	+	0	ID=1_1379	partial=00	start_type=ATG	rbs_motif=GGA/GAG/AGG	rbs_spacer=5-10bp	gc_cont=0.584	conf=99.99	score=316.84	cscore=306.87	sscore=9.97	rscore=2.88	uscore=3.85	tscore=3.23
brucella-chr1	Prodigal_v2.60	CDS	1471685	1472593	119.8	+	0	ID=1_1380	partial=00	start_type=ATG	rbs_motif=GGA/GAG/AGG	rbs_spacer=5-10bp	gc_cont=0.585	conf=100.00	score=119.81	cscore=111.77	sscore=8.05	rscore=2.88	uscore=2.58	tscore=3.23
brucella-chr1	Prodigal_v2.60	CDS	1472898	1474625	284.8	+	0	ID=1_1381	partial=00	start_type=ATG	rbs_motif=GGAGG	rbs_spacer=5-10bp	gc_cont=0.575	conf=99.99	score=284.83	cscore=271.36	sscore=13.48	rscore=11.64	uscore=-0.74	tscore=3.23
brucella-chr1	Prodigal_v2.60	CDS	1474826	1475728	87.2	-	0	ID=1_1382	partial=00	start_type=ATG	rbs_motif=GGA/GAG/AGG	rbs_spacer=3-4bp	gc_cont=0.600	conf=100.00	score=87.22	cscore=85.34	sscore=1.88	rscore=-2.59	uscore=1.89	tscore=3.23
brucella-chr1	Prodigal_v2.60	CDS	1475837	1476292	36.6	+	0	ID=1_1383	partial=00	start_type=ATG	rbs_motif=GGAG/GAGG	rbs_spacer=5-10bp	gc_cont=0.535	conf=99.98	score=36.60	cscore=25.63	sscore=10.97	rscore=9.25	uscore=-1.51	tscore=3.23
brucella-chr1	Prodigal_v2.60	CDS	1476326	1477009	126.5	-	0	ID=1_1384	partial=00	start_type=ATG	rbs_motif=AGGAG	rbs_spacer=5-10bp	gc_cont=0.563	conf=100.00	score=126.47	cscore=109.70	sscore=16.77	rscore=13.13	uscore=0.40	tscore=3.23
brucella-chr1	Prodigal_v2.60	CDS	1477157	1478140	152.2	-	0	ID=1_1385	partial=00	start_type=ATG	rbs_motif=AGGAG	rbs_spacer=5-10bp	gc_cont=0.567	conf=100.00	score=152.19	cscore=136.37	sscore=15.82	rscore=13.13	uscore=0.11	tscore=3.23
brucella-chr1	Prodigal_v2.60	CDS	1478444	1478950	40.8	+	0	ID=1_1386	partial=00	start_type=ATG	rbs_motif=None	rbs_spacer=None	gc_cont=0.629	conf=99.99	score=40.84	cscore=41.99	sscore=-1.16	rscore=-5.14	uscore=0.75	tscore=3.23
brucella-chr1	Prodigal_v2.60	CDS	1479018	1481093	290.6	-	0	ID=1_1387	partial=00	start_type=ATG	rbs_motif=AGGAG	rbs_spacer=5-10bp	gc_cont=0.605	conf=99.99	score=290.61	cscore=274.61	sscore=16.01	rscore=13.13	uscore=-0.36	tscore=3.23
brucella-chr1	Prodigal_v2.60	CDS	1481157	1484006	360.4	-	0	ID=1_1388	partial=00	start_type=ATG	rbs_motif=GGAGG	rbs_spacer=5-10bp	gc_cont=0.618	conf=99.99	score=360.36	cscore=344.19	sscore=16.16	rscore=11.64	uscore=-0.04	tscore=3.23
brucella-chr1	Prodigal_v2.60	CDS	1484003	1484935	105.2	-	0	ID=1_1389	partial=00	start_type=ATG	rbs_motif=GGA/GAG/AGG	rbs_spacer=5-10bp	gc_cont=0.633	conf=100.00	score=105.17	cscore=96.64	sscore=8.53	rscore=2.88	uscore=1.13	tscore=3.23
brucella-chr1	Prodigal_v2.60	CDS	1484935	1485942	162.6	-	0	ID=1_1390	partial=00	start_type=ATG	rbs_motif=GGAG/GAGG	rbs_spacer=5-10bp	gc_cont=0.617	conf=100.00	score=162.59	cscore=151.15	sscore=11.44	rscore=9.25	uscore=-0.38	tscore=3.23
brucella-chr1	Prodigal_v2.60	CDS	1486062	1486727	76.1	+	0	ID=1_1391	partial=00	start_type=ATG	rbs_motif=4Base/6BMM	rbs_spacer=13-15bp	gc_cont=0.602	conf=100.00	score=76.12	cscore=76.38	sscore=-0.26	rscore=-2.66	uscore=-0.84	tscore=3.23
brucella-chr1	Prodigal_v2.60	CDS	1486724	1487347	87.9	+	0	ID=1_1392	partial=00	start_type=ATG	rbs_motif=GGAGG	rbs_spacer=5-10bp	gc_cont=0.612	conf=100.00	score=87.93	cscore=70.65	sscore=17.28	rscore=11.64	uscore=1.12	tscore=3.23
brucella-chr1	Prodigal_v2.60	CDS	1487344	1488615	135	+	0	ID=1_1393	partial=00	start_type=TTG	rbs_motif=GGA/GAG/AGG	rbs_spacer=5-10bp	gc_cont=0.592	conf=100.00	score=135.02	cscore=137.79	sscore=-2.76	rscore=2.88	uscore=-0.15	tscore=-6.94
brucella-chr1	Prodigal_v2.60	CDS	1488725	1489327	69.3	+	0	ID=1_1394	partial=00	start_type=ATG	rbs_motif=GGA/GAG/AGG	rbs_spacer=5-10bp	gc_cont=0.580	conf=100.00	score=69.27	cscore=63.23	sscore=6.04	rscore=2.88	uscore=-0.07	tscore=3.23
brucella-chr1	Prodigal_v2.60	CDS	1489273	1489560	34.7	+	0	ID=1_1395	partial=00	start_type=TTG	rbs_motif=AGGA/GGAG/GAGG	rbs_spacer=11-12bp	gc_cont=0.552	conf=99.97	score=34.70	cscore=40.07	sscore=-5.37	rscore=2.89	uscore=-1.33	tscore=-6.94
brucella-chr1	Prodigal_v2.60	CDS	1489648	1490142	60.8	+	0	ID=1_1396	partial=00	start_type=ATG	rbs_motif=GGAGG	rbs_spacer=3-4bp	gc_cont=0.608	conf=100.00	score=60.85	cscore=43.65	sscore=17.19	rscore=12.56	uscore=1.40	tscore=3.23
brucella-chr1	Prodigal_v2.60	CDS	1490176	1491087	122.7	-	0	ID=1_1397	partial=00	start_type=ATG	rbs_motif=AGGA	rbs_spacer=5-10bp	gc_cont=0.577	conf=100.00	score=122.69	cscore=113.13	sscore=9.57	rscore=8.09	uscore=-1.11	tscore=3.23
brucella-chr1	Prodigal_v2.60	CDS	1491381	1491641	23.2	+	0	ID=1_1398	partial=00	start_type=ATG	rbs_motif=GGAG/GAGG	rbs_spacer=5-10bp	gc_cont=0.621	conf=99.52	score=23.19	cscore=10.91	sscore=12.28	rscore=9.25	uscore=-0.20	tscore=3.23
brucella-chr1	Prodigal_v2.60	CDS	1491753	1492553	84.5	-	0	ID=1_1399	partial=00	start_type=ATG	rbs_motif=GGA/GAG/AGG	rbs_spacer=5-10bp	gc_cont=0.581	conf=100.00	score=84.51	cscore=78.29	sscore=6.23	rscore=2.88	uscore=-0.77	tscore=3.23
brucella-chr1	Prodigal_v2.60	CDS	1492590	1492790	16.7	-	0	ID=1_1400	partial=00	start_type=ATG	rbs_motif=GGA/GAG/AGG	rbs_spacer=11-12bp	gc_cont=0.557	conf=97.89	score=16.70	cscore=11.91	sscore=4.79	rscore=-0.30	uscore=2.52	tscore=2.56
brucella-chr1	Prodigal_v2.60	CDS	1492900	1493379	40.5	-	0	ID=1_1401	partial=00	start_type=ATG	rbs_motif=None	rbs_spacer=None	gc_cont=0.590	conf=99.99	score=40.55	cscore=42.37	sscore=-1.83	rscore=-5.14	uscore=0.73	tscore=3.23
brucella-chr1	Prodigal_v2.60	CDS	1493513	1494817	183.3	+	0	ID=1_1402	partial=00	start_type=ATG	rbs_motif=None	rbs_spacer=None	gc_cont=0.562	conf=99.99	score=183.31	cscore=183.25	sscore=0.06	rscore=-5.14	uscore=1.97	tscore=3.23
brucella-chr1	Prodigal_v2.60	CDS	1494851	1495393	79.5	+	0	ID=1_1403	partial=00	start_type=ATG	rbs_motif=GGA/GAG/AGG	rbs_spacer=11-12bp	gc_cont=0.608	conf=100.00	score=79.55	cscore=74.10	sscore=5.45	rscore=-0.24	uscore=1.54	tscore=3.23
brucella-chr1	Prodigal_v2.60	CDS	1495550	1497508	241.3	+	0	ID=1_1404	partial=00	start_type=ATG	rbs_motif=AGGA/GGAG/GAGG	rbs_spacer=11-12bp	gc_cont=0.583	conf=99.99	score=241.29	cscore=233.84	sscore=7.45	rscore=2.89	uscore=1.33	tscore=3.23
brucella-chr1	Prodigal_v2.60	CDS	1497668	1498231	37.1	+	0	ID=1_1405	partial=00	start_type=GTG	rbs_motif=AGGA	rbs_spacer=5-10bp	gc_cont=0.582	conf=99.98	score=37.12	cscore=33.35	sscore=3.77	rscore=8.09	uscore=0.79	tscore=-5.12
brucella-chr1	Prodigal_v2.60	CDS	1498253	1499551	231.6	+	0	ID=1_1406	partial=00	start_type=ATG	rbs_motif=GGAG/GAGG	rbs_spacer=5-10bp	gc_cont=0.570	conf=99.99	score=231.65	cscore=217.47	sscore=14.18	rscore=9.25	uscore=0.65	tscore=3.23
brucella-chr1	Prodigal_v2.60	CDS	1499580	1500452	112.2	+	0	ID=1_1407	partial=00	start_type=ATG	rbs_motif=AGGA	rbs_spacer=5-10bp	gc_cont=0.576	conf=100.00	score=112.21	cscore=99.94	sscore=12.27	rscore=8.09	uscore=-0.02	tscore=3.23
brucella-chr1	Prodigal_v2.60	CDS	1500599	1500715	0.5	-	0	ID=1_1408	partial=00	start_type=ATG	rbs_motif=GGA/GAG/AGG	rbs_spacer=5-10bp	gc_cont=0.470	conf=52.62	score=0.46	cscore=1.03	sscore=-0.58	rscore=1.32	uscore=-2.71	tscore=1.47
brucella-chr1	Prodigal_v2.60	CDS	1500775	1501320	77.9	+	0	ID=1_1409	partial=00	start_type=ATG	rbs_motif=AGGA	rbs_spacer=5-10bp	gc_cont=0.570	conf=100.00	score=77.92	cscore=66.78	sscore=11.14	rscore=8.09	uscore=-0.18	tscore=3.23
brucella-chr1	Prodigal_v2.60	CDS	1501362	1501844	62.6	-	0	ID=1_1410	partial=00	start_type=ATG	rbs_motif=GGAG/GAGG	rbs_spacer=5-10bp	gc_cont=0.578	conf=100.00	score=62.64	cscore=48.52	sscore=14.12	rscore=9.25	uscore=0.34	tscore=3.23
brucella-chr1	Prodigal_v2.60	CDS	1501841	1502341	43.8	-	0	ID=1_1411	partial=00	start_type=GTG	rbs_motif=GGAGG	rbs_spacer=5-10bp	gc_cont=0.577	conf=100.00	score=43.78	cscore=37.10	sscore=6.68	rscore=11.64	uscore=0.16	tscore=-5.12
brucella-chr1	Prodigal_v2.60	CDS	1502403	1503506	200.4	-	0	ID=1_1412	partial=00	start_type=ATG	rbs_motif=GGA/GAG/AGG	rbs_spacer=5-10bp	gc_cont=0.592	conf=99.99	score=200.37	cscore=192.24	sscore=8.13	rscore=2.88	uscore=2.01	tscore=3.23
brucella-chr1	Prodigal_v2.60	CDS	1503594	1504346	110.6	-	0	ID=1_1413	partial=00	start_type=ATG	rbs_motif=AGxAGG/AGGxGG	rbs_spacer=5-10bp	gc_cont=0.572	conf=100.00	score=110.59	cscore=101.19	sscore=9.40	rscore=4.87	uscore=0.33	tscore=3.23
brucella-chr1	Prodigal_v2.60	CDS	1504375	1504998	104.8	-	0	ID=1_1414	partial=00	start_type=ATG	rbs_motif=AGGA	rbs_spacer=5-10bp	gc_cont=0.587	conf=100.00	score=104.76	cscore=91.75	sscore=13.01	rscore=8.09	uscore=2.33	tscore=3.23
brucella-chr1	Prodigal_v2.60	CDS	1505690	1507231	203.4	+	0	ID=1_1415	partial=00	start_type=ATG	rbs_motif=AGGAGG	rbs_spacer=3-4bp	gc_cont=0.630	conf=99.99	score=203.39	cscore=187.06	sscore=16.33	rscore=13.58	uscore=-0.48	tscore=3.23
brucella-chr1	Prodigal_v2.60	CDS	1507379	1508311	153.1	-	0	ID=1_1416	partial=00	start_type=ATG	rbs_motif=GGAG/GAGG	rbs_spacer=5-10bp	gc_cont=0.595	conf=100.00	score=153.14	cscore=141.47	sscore=11.68	rscore=9.25	uscore=-0.15	tscore=3.23
brucella-chr1	Prodigal_v2.60	CDS	1508650	1509192	45.4	-	0	ID=1_1417	partial=00	start_type=ATG	rbs_motif=AGGAG(G)/GGAGG	rbs_spacer=13-15bp	gc_cont=0.591	conf=100.00	score=45.42	cscore=39.95	sscore=5.47	rscore=1.65	uscore=0.58	tscore=3.23
brucella-chr1	Prodigal_v2.60	CDS	1509258	1510409	147.7	-	0	ID=1_1418	partial=00	start_type=ATG	rbs_motif=GGAG/GAGG	rbs_spacer=5-10bp	gc_cont=0.578	conf=100.00	score=147.74	cscore=134.91	sscore=12.83	rscore=9.25	uscore=0.35	tscore=3.23
brucella-chr1	Prodigal_v2.60	CDS	1510522	1511373	90.4	-	0	ID=1_1419	partial=00	start_type=TTG	rbs_motif=AGxAGG/AGGxGG	rbs_spacer=5-10bp	gc_cont=0.586	conf=100.00	score=90.35	cscore=92.59	sscore=-2.24	rscore=4.87	uscore=-0.16	tscore=-6.94
brucella-chr1	Prodigal_v2.60	CDS	1511553	1512650	129.8	-	0	ID=1_1420	partial=00	start_type=ATG	rbs_motif=None	rbs_spacer=None	gc_cont=0.595	conf=100.00	score=129.83	cscore=131.72	sscore=-1.90	rscore=-5.14	uscore=-1.24	tscore=3.23
brucella-chr1	Prodigal_v2.60	CDS	1512643	1513488	137.6	-	0	ID=1_1421	partial=00	start_type=ATG	rbs_motif=GGAG/GAGG	rbs_spacer=5-10bp	gc_cont=0.616	conf=100.00	score=137.59	cscore=124.74	sscore=12.85	rscore=9.25	uscore=1.02	tscore=3.23
brucella-chr1	Prodigal_v2.60	CDS	1513673	1513993	35	+	0	ID=1_1422	partial=00	start_type=ATG	rbs_motif=AGGA	rbs_spacer=5-10bp	gc_cont=0.564	conf=99.97	score=34.99	cscore=21.61	sscore=13.37	rscore=8.09	uscore=2.05	tscore=3.23
brucella-chr1	Prodigal_v2.60	CDS	1514422	1514922	66.3	+	0	ID=1_1423	partial=00	start_type=ATG	rbs_motif=AGGA	rbs_spacer=5-10bp	gc_cont=0.569	conf=100.00	score=66.26	cscore=55.52	sscore=10.74	rscore=8.09	uscore=0.07	tscore=3.23
brucella-chr1	Prodigal_v2.60	CDS	1515061	1515408	45.9	+	0	ID=1_1424	partial=00	start_type=ATG	rbs_motif=GGA/GAG/AGG	rbs_spacer=5-10bp	gc_cont=0.549	conf=100.00	score=45.86	cscore=38.30	sscore=7.56	rscore=2.88	uscore=1.44	tscore=3.23
brucella-chr1	Prodigal_v2.60	CDS	1515840	1517183	183	-	0	ID=1_1425	partial=00	start_type=ATG	rbs_motif=GGA/GAG/AGG	rbs_spacer=11-12bp	gc_cont=0.596	conf=99.99	score=182.98	cscore=181.73	sscore=1.25	rscore=-0.24	uscore=-1.75	tscore=3.23
brucella-chr1	Prodigal_v2.60	CDS	1517327	1518034	106	-	0	ID=1_1426	partial=00	start_type=ATG	rbs_motif=GGA/GAG/AGG	rbs_spacer=11-12bp	gc_cont=0.596	conf=100.00	score=105.96	cscore=101.83	sscore=4.12	rscore=-0.24	uscore=1.13	tscore=3.23
brucella-chr1	Prodigal_v2.60	CDS	1518134	1518673	52.1	-	0	ID=1_1427	partial=00	start_type=GTG	rbs_motif=GGAG/GAGG	rbs_spacer=5-10bp	gc_cont=0.548	conf=100.00	score=52.07	cscore=47.40	sscore=4.67	rscore=9.25	uscore=1.20	tscore=-5.12
brucella-chr1	Prodigal_v2.60	CDS	1519195	1519476	21.6	+	0	ID=1_1428	partial=00	start_type=ATG	rbs_motif=None	rbs_spacer=None	gc_cont=0.585	conf=99.31	score=21.64	cscore=22.88	sscore=-1.25	rscore=-5.14	uscore=0.66	tscore=3.23
brucella-chr1	Prodigal_v2.60	CDS	1519690	1520346	91.4	+	0	ID=1_1429	partial=00	start_type=ATG	rbs_motif=GGAG/GAGG	rbs_spacer=5-10bp	gc_cont=0.581	conf=100.00	score=91.38	cscore=77.52	sscore=13.86	rscore=9.25	uscore=2.03	tscore=3.23
brucella-chr1	Prodigal_v2.60	CDS	1520405	1520914	31.1	-	0	ID=1_1430	partial=00	start_type=ATG	rbs_motif=AGGAG	rbs_spacer=5-10bp	gc_cont=0.614	conf=99.92	score=31.06	cscore=14.99	sscore=16.07	rscore=13.13	uscore=0.35	tscore=3.23
brucella-chr1	Prodigal_v2.60	CDS	1521130	1521711	31.5	+	0	ID=1_1431	partial=00	start_type=ATG	rbs_motif=GGAGG	rbs_spacer=5-10bp	gc_cont=0.531	conf=99.93	score=31.50	cscore=15.87	sscore=15.64	rscore=11.64	uscore=0.77	tscore=3.23
brucella-chr1	Prodigal_v2.60	CDS	1522041	1522844	45.3	-	0	ID=1_1432	partial=00	start_type=ATG	rbs_motif=GGA/GAG/AGG	rbs_spacer=5-10bp	gc_cont=0.604	conf=100.00	score=45.31	cscore=38.98	sscore=6.33	rscore=2.88	uscore=0.21	tscore=3.23
brucella-chr1	Prodigal_v2.60	CDS	1522976	1525798	418.1	-	0	ID=1_1433	partial=00	start_type=ATG	rbs_motif=None	rbs_spacer=None	gc_cont=0.602	conf=99.99	score=418.10	cscore=417.93	sscore=0.17	rscore=-5.14	uscore=2.08	tscore=3.23
brucella-chr1	Prodigal_v2.60	CDS	1525924	1526505	43.1	-	0	ID=1_1434	partial=00	start_type=ATG	rbs_motif=AGGA	rbs_spacer=5-10bp	gc_cont=0.601	conf=100.00	score=43.10	cscore=30.06	sscore=13.05	rscore=8.09	uscore=2.37	tscore=3.23
brucella-chr1	Prodigal_v2.60	CDS	1526727	1527116	44	+	0	ID=1_1435	partial=00	start_type=ATG	rbs_motif=AGGA	rbs_spacer=5-10bp	gc_cont=0.579	conf=100.00	score=44.00	cscore=32.81	sscore=11.19	rscore=8.09	uscore=-0.14	tscore=3.23
brucella-chr1	Prodigal_v2.60	CDS	1527249	1528160	95.4	-	0	ID=1_1436	partial=00	start_type=ATG	rbs_motif=GGA/GAG/AGG	rbs_spacer=5-10bp	gc_cont=0.600	conf=100.00	score=95.37	cscore=88.40	sscore=6.97	rscore=2.88	uscore=1.51	tscore=3.23
brucella-chr1	Prodigal_v2.60	CDS	1528438	1528788	41	+	0	ID=1_1437	partial=00	start_type=ATG	rbs_motif=None	rbs_spacer=None	gc_cont=0.530	conf=99.99	score=40.98	cscore=44.35	sscore=-3.37	rscore=-5.14	uscore=-1.46	tscore=3.23
brucella-chr1	Prodigal_v2.60	CDS	1528793	1529704	120.2	-	0	ID=1_1438	partial=00	start_type=ATG	rbs_motif=GGAG/GAGG	rbs_spacer=5-10bp	gc_cont=0.607	conf=100.00	score=120.22	cscore=109.12	sscore=11.10	rscore=9.25	uscore=-0.73	tscore=3.23
brucella-chr1	Prodigal_v2.60	CDS	1529860	1530915	91.5	+	0	ID=1_1439	partial=00	start_type=ATG	rbs_motif=GGA/GAG/AGG	rbs_spacer=5-10bp	gc_cont=0.549	conf=100.00	score=91.49	cscore=84.64	sscore=6.84	rscore=2.88	uscore=0.72	tscore=3.23
brucella-chr1	Prodigal_v2.60	CDS	1531184	1531657	65.3	+	0	ID=1_1440	partial=00	start_type=ATG	rbs_motif=AGGA	rbs_spacer=5-10bp	gc_cont=0.551	conf=100.00	score=65.34	cscore=56.90	sscore=8.43	rscore=8.09	uscore=-2.24	tscore=3.23
brucella-chr1	Prodigal_v2.60	CDS	1531664	1532728	64	+	0	ID=1_1441	partial=00	start_type=GTG	rbs_motif=None	rbs_spacer=None	gc_cont=0.577	conf=100.00	score=64.05	cscore=71.24	sscore=-7.19	rscore=-5.14	uscore=1.86	tscore=-5.12
brucella-chr1	Prodigal_v2.60	CDS	1532735	1533205	70.1	-	0	ID=1_1442	partial=00	start_type=ATG	rbs_motif=GGAG/GAGG	rbs_spacer=5-10bp	gc_cont=0.590	conf=100.00	score=70.05	cscore=56.40	sscore=13.66	rscore=9.25	uscore=1.83	tscore=3.23
brucella-chr1	Prodigal_v2.60	CDS	1533463	1534863	170.5	-	0	ID=1_1443	partial=00	start_type=ATG	rbs_motif=None	rbs_spacer=None	gc_cont=0.575	conf=100.00	score=170.47	cscore=173.82	sscore=-3.35	rscore=-5.14	uscore=-0.79	tscore=3.23
brucella-chr1	Prodigal_v2.60	CDS	1535185	1536159	132.4	+	0	ID=1_1444	partial=00	start_type=ATG	rbs_motif=GGAG/GAGG	rbs_spacer=5-10bp	gc_cont=0.598	conf=100.00	score=132.36	cscore=120.09	sscore=12.27	rscore=9.25	uscore=-0.21	tscore=3.23
brucella-chr1	Prodigal_v2.60	CDS	1536230	1537135	112.8	+	0	ID=1_1445	partial=00	start_type=GTG	rbs_motif=GGAG/GAGG	rbs_spacer=5-10bp	gc_cont=0.572	conf=100.00	score=112.79	cscore=105.97	sscore=6.82	rscore=9.25	uscore=2.69	tscore=-5.12
brucella-chr1	Prodigal_v2.60	CDS	1537605	1538807	203.9	-	0	ID=1_1446	partial=00	start_type=ATG	rbs_motif=GGAG/GAGG	rbs_spacer=5-10bp	gc_cont=0.583	conf=99.99	score=203.94	cscore=192.79	sscore=11.15	rscore=9.25	uscore=-0.67	tscore=3.23
brucella-chr1	Prodigal_v2.60	CDS	1539057	1539668	74.1	+	0	ID=1_1447	partial=00	start_type=ATG	rbs_motif=AGGAG	rbs_spacer=5-10bp	gc_cont=0.570	conf=100.00	score=74.06	cscore=57.53	sscore=16.53	rscore=13.13	uscore=0.16	tscore=3.23
brucella-chr1	Prodigal_v2.60	CDS	1539798	1540007	24.4	-	0	ID=1_1448	partial=00	start_type=ATG	rbs_motif=AGGA	rbs_spacer=5-10bp	gc_cont=0.581	conf=99.64	score=24.41	cscore=13.57	sscore=10.85	rscore=6.70	uscore=2.12	tscore=2.68
brucella-chr1	Prodigal_v2.60	CDS	1540200	1540640	27.5	-	0	ID=1_1449	partial=00	start_type=ATG	rbs_motif=GGA/GAG/AGG	rbs_spacer=5-10bp	gc_cont=0.560	conf=99.82	score=27.55	cscore=24.22	sscore=3.33	rscore=2.88	uscore=-2.13	tscore=3.23
brucella-chr1	Prodigal_v2.60	CDS	1540851	1542716	230.5	+	0	ID=1_1450	partial=00	start_type=ATG	rbs_motif=GGAG/GAGG	rbs_spacer=5-10bp	gc_cont=0.585	conf=99.99	score=230.52	cscore=217.96	sscore=12.56	rscore=9.25	uscore=0.08	tscore=3.23
brucella-chr1	Prodigal_v2.60	CDS	1543433	1546921	628.2	-	0	ID=1_1451	partial=00	start_type=ATG	rbs_motif=AGGA	rbs_spacer=5-10bp	gc_cont=0.605	conf=99.99	score=628.23	cscore=616.86	sscore=11.37	rscore=8.09	uscore=0.69	tscore=3.23
brucella-chr1	Prodigal_v2.60	CDS	1547156	1547956	48.8	-	0	ID=1_1452	partial=00	start_type=GTG	rbs_motif=AGGA	rbs_spacer=5-10bp	gc_cont=0.568	conf=100.00	score=48.78	cscore=44.12	sscore=4.66	rscore=8.09	uscore=1.69	tscore=-5.12
brucella-chr1	Prodigal_v2.60	CDS	1548042	1548560	40.7	+	0	ID=1_1453	partial=00	start_type=ATG	rbs_motif=AGGA	rbs_spacer=5-10bp	gc_cont=0.543	conf=99.99	score=40.65	cscore=27.30	sscore=13.35	rscore=8.09	uscore=2.02	tscore=3.23
brucella-chr1	Prodigal_v2.60	CDS	1548677	1549603	121.4	+	0	ID=1_1454	partial=00	start_type=ATG	rbs_motif=GGAG/GAGG	rbs_spacer=5-10bp	gc_cont=0.613	conf=100.00	score=121.44	cscore=110.53	sscore=10.91	rscore=9.25	uscore=-1.57	tscore=3.23
brucella-chr1	Prodigal_v2.60	CDS	1549775	1550998	190.2	-	0	ID=1_1455	partial=00	start_type=ATG	rbs_motif=AGGAG	rbs_spacer=5-10bp	gc_cont=0.606	conf=99.99	score=190.18	cscore=173.75	sscore=16.43	rscore=13.13	uscore=0.72	tscore=3.23
brucella-chr1	Prodigal_v2.60	CDS	1551378	1551830	82.3	+	0	ID=1_1456	partial=00	start_type=ATG	rbs_motif=AGGAG	rbs_spacer=5-10bp	gc_cont=0.581	conf=100.00	score=82.33	cscore=65.19	sscore=17.14	rscore=13.13	uscore=0.77	tscore=3.23
brucella-chr1	Prodigal_v2.60	CDS	1551897	1553573	250.1	-	0	ID=1_1457	partial=00	start_type=GTG	rbs_motif=GGA/GAG/AGG	rbs_spacer=5-10bp	gc_cont=0.594	conf=99.99	score=250.15	cscore=253.05	sscore=-2.90	rscore=2.88	uscore=-0.01	tscore=-5.12
brucella-chr1	Prodigal_v2.60	CDS	1553865	1555910	210	+	0	ID=1_1458	partial=00	start_type=ATG	rbs_motif=AGGAG(G)/GGAGG	rbs_spacer=13-15bp	gc_cont=0.610	conf=99.99	score=210.00	cscore=205.79	sscore=4.21	rscore=1.65	uscore=-0.68	tscore=3.23
brucella-chr1	Prodigal_v2.60	CDS	1556378	1558396	356.8	+	0	ID=1_1459	partial=00	start_type=ATG	rbs_motif=GGAG/GAGG	rbs_spacer=5-10bp	gc_cont=0.568	conf=99.99	score=356.78	cscore=346.17	sscore=10.61	rscore=9.25	uscore=-1.21	tscore=3.23
brucella-chr1	Prodigal_v2.60	CDS	1558420	1558710	43.6	+	0	ID=1_1460	partial=00	start_type=ATG	rbs_motif=GGAGG	rbs_spacer=3-4bp	gc_cont=0.550	conf=100.00	score=43.55	cscore=26.97	sscore=16.58	rscore=12.56	uscore=-0.24	tscore=3.23
brucella-chr1	Prodigal_v2.60	CDS	1558902	1559360	36.5	+	0	ID=1_1461	partial=00	start_type=ATG	rbs_motif=None	rbs_spacer=None	gc_cont=0.547	conf=99.98	score=36.53	cscore=37.92	sscore=-1.39	rscore=-5.14	uscore=1.17	tscore=3.23
brucella-chr1	Prodigal_v2.60	CDS	1559604	1559948	26	+	0	ID=1_1462	partial=00	start_type=ATG	rbs_motif=GGAG/GAGG	rbs_spacer=5-10bp	gc_cont=0.588	conf=99.75	score=26.04	cscore=13.52	sscore=12.53	rscore=9.25	uscore=0.70	tscore=3.23
brucella-chr1	Prodigal_v2.60	CDS	1560123	1560875	107.1	-	0	ID=1_1463	partial=00	start_type=ATG	rbs_motif=AGGAG	rbs_spacer=5-10bp	gc_cont=0.554	conf=100.00	score=107.12	cscore=90.95	sscore=16.17	rscore=13.13	uscore=0.46	tscore=3.23
brucella-chr1	Prodigal_v2.60	CDS	1561293	1561787	10.4	-	0	ID=1_1464	partial=00	start_type=ATG	rbs_motif=None	rbs_spacer=None	gc_cont=0.552	conf=91.70	score=10.45	cscore=11.39	sscore=-0.94	rscore=-5.14	uscore=1.62	tscore=3.23
brucella-chr1	Prodigal_v2.60	CDS	1562023	1562595	48.3	+	0	ID=1_1465	partial=00	start_type=ATG	rbs_motif=GGAG/GAGG	rbs_spacer=5-10bp	gc_cont=0.567	conf=100.00	score=48.34	cscore=33.75	sscore=14.59	rscore=9.25	uscore=2.11	tscore=3.23
brucella-chr1	Prodigal_v2.60	CDS	1562756	1563109	14.5	-	0	ID=1_1466	partial=00	start_type=ATG	rbs_motif=GGA/GAG/AGG	rbs_spacer=5-10bp	gc_cont=0.605	conf=96.55	score=14.49	cscore=9.10	sscore=5.39	rscore=2.88	uscore=-0.07	tscore=3.23
brucella-chr1	Prodigal_v2.60	CDS	1563328	1563891	7.1	+	0	ID=1_1467	partial=00	start_type=ATG	rbs_motif=3Base/5BMM	rbs_spacer=13-15bp	gc_cont=0.523	conf=83.66	score=7.10	cscore=6.00	sscore=1.10	rscore=-4.45	uscore=2.32	tscore=3.23
brucella-chr1	Prodigal_v2.60	CDS	1563974	1564093	2.8	+	0	ID=1_1468	partial=00	start_type=ATG	rbs_motif=AGGA/GGAG/GAGG	rbs_spacer=11-12bp	gc_cont=0.608	conf=65.34	score=2.76	cscore=-0.06	sscore=2.82	rscore=1.35	uscore=0.46	tscore=1.51
brucella-chr1	Prodigal_v2.60	CDS	1564297	1565151	121.1	-	0	ID=1_1469	partial=00	start_type=GTG	rbs_motif=GGAG/GAGG	rbs_spacer=5-10bp	gc_cont=0.537	conf=100.00	score=121.05	cscore=115.19	sscore=5.86	rscore=9.25	uscore=2.39	tscore=-5.12
brucella-chr1	Prodigal_v2.60	CDS	1565376	1566479	150.2	+	0	ID=1_1470	partial=00	start_type=ATG	rbs_motif=GGAG/GAGG	rbs_spacer=5-10bp	gc_cont=0.543	conf=100.00	score=150.17	cscore=137.63	sscore=12.54	rscore=9.25	uscore=0.06	tscore=3.23
brucella-chr1	Prodigal_v2.60	CDS	1566677	1566943	28.4	-	0	ID=1_1471	partial=00	start_type=ATG	rbs_motif=AGGA	rbs_spacer=5-10bp	gc_cont=0.539	conf=99.85	score=28.41	cscore=15.93	sscore=12.49	rscore=8.09	uscore=1.81	tscore=3.23
brucella-chr1	Prodigal_v2.60	CDS	1567290	1568351	163.1	+	0	ID=1_1472	partial=00	start_type=ATG	rbs_motif=None	rbs_spacer=None	gc_cont=0.545	conf=100.00	score=163.09	cscore=161.47	sscore=1.62	rscore=-5.14	uscore=3.53	tscore=3.23
brucella-chr1	Prodigal_v2.60	CDS	1568348	1568977	61.2	-	0	ID=1_1473	partial=00	start_type=ATG	rbs_motif=GGAG/GAGG	rbs_spacer=5-10bp	gc_cont=0.563	conf=100.00	score=61.20	cscore=46.51	sscore=14.69	rscore=9.25	uscore=2.86	tscore=3.23
brucella-chr1	Prodigal_v2.60	CDS	1569115	1569324	38.1	+	0	ID=1_1474	partial=00	start_type=ATG	rbs_motif=AGGAG	rbs_spacer=5-10bp	gc_cont=0.567	conf=99.98	score=38.13	cscore=23.75	sscore=14.38	rscore=10.87	uscore=0.83	tscore=2.68
brucella-chr1	Prodigal_v2.60	CDS	1569338	1570456	121	-	0	ID=1_1475	partial=00	start_type=ATG	rbs_motif=GGA/GAG/AGG	rbs_spacer=5-10bp	gc_cont=0.592	conf=100.00	score=121.02	cscore=111.06	sscore=9.96	rscore=2.88	uscore=2.93	tscore=3.23
brucella-chr1	Prodigal_v2.60	CDS	1570490	1571737	181.1	-	0	ID=1_1476	partial=00	start_type=ATG	rbs_motif=GGA/GAG/AGG	rbs_spacer=5-10bp	gc_cont=0.572	conf=99.99	score=181.07	cscore=175.58	sscore=5.49	rscore=2.88	uscore=0.02	tscore=3.23
brucella-chr1	Prodigal_v2.60	CDS	1572088	1572774	112.5	+	0	ID=1_1477	partial=00	start_type=ATG	rbs_motif=GGAGG	rbs_spacer=5-10bp	gc_cont=0.562	conf=100.00	score=112.46	cscore=96.15	sscore=16.30	rscore=11.64	uscore=1.43	tscore=3.23
brucella-chr1	Prodigal_v2.60	CDS	1572868	1573533	62.5	-	0	ID=1_1478	partial=00	start_type=ATG	rbs_motif=GGA/GAG/AGG	rbs_spacer=5-10bp	gc_cont=0.517	conf=100.00	score=62.49	cscore=55.33	sscore=7.16	rscore=2.88	uscore=0.19	tscore=3.23
brucella-chr1	Prodigal_v2.60	CDS	1573572	1574516	66.9	-	0	ID=1_1479	partial=00	start_type=ATG	rbs_motif=None	rbs_spacer=None	gc_cont=0.571	conf=100.00	score=66.94	cscore=68.21	sscore=-1.27	rscore=-5.14	uscore=1.29	tscore=3.23
brucella-chr1	Prodigal_v2.60	CDS	1575012	1576661	268.7	+	0	ID=1_1480	partial=00	start_type=ATG	rbs_motif=AGGA/GGAG/GAGG	rbs_spacer=11-12bp	gc_cont=0.562	conf=99.99	score=268.74	cscore=263.37	sscore=5.37	rscore=2.89	uscore=-0.76	tscore=3.23
brucella-chr1	Prodigal_v2.60	CDS	1576734	1577501	82	+	0	ID=1_1481	partial=00	start_type=ATG	rbs_motif=AGGA	rbs_spacer=5-10bp	gc_cont=0.562	conf=100.00	score=82.00	cscore=70.11	sscore=11.89	rscore=8.09	uscore=0.56	tscore=3.23
brucella-chr1	Prodigal_v2.60	CDS	1577922	1579262	204.3	+	0	ID=1_1482	partial=00	start_type=ATG	rbs_motif=GGAG/GAGG	rbs_spacer=5-10bp	gc_cont=0.569	conf=99.99	score=204.27	cscore=192.71	sscore=11.56	rscore=9.25	uscore=-0.27	tscore=3.23
brucella-chr1	Prodigal_v2.60	CDS	1579317	1579640	34.6	-	0	ID=1_1483	partial=00	start_type=ATG	rbs_motif=AGGA	rbs_spacer=5-10bp	gc_cont=0.586	conf=99.96	score=34.61	cscore=24.50	sscore=10.11	rscore=8.09	uscore=-0.56	tscore=3.23
brucella-chr1	Prodigal_v2.60	CDS	1579760	1580785	136.5	+	0	ID=1_1484	partial=00	start_type=ATG	rbs_motif=GGAG/GAGG	rbs_spacer=5-10bp	gc_cont=0.599	conf=100.00	score=136.51	cscore=122.00	sscore=14.50	rscore=9.25	uscore=2.02	tscore=3.23
brucella-chr1	Prodigal_v2.60	CDS	1580831	1581742	121.1	+	0	ID=1_1485	partial=00	start_type=ATG	rbs_motif=GGAG/GAGG	rbs_spacer=5-10bp	gc_cont=0.576	conf=100.00	score=121.05	cscore=106.48	sscore=14.58	rscore=9.25	uscore=1.32	tscore=3.23
brucella-chr1	Prodigal_v2.60	CDS	1582185	1583111	84.4	-	0	ID=1_1486	partial=00	start_type=ATG	rbs_motif=None	rbs_spacer=None	gc_cont=0.586	conf=100.00	score=84.38	cscore=85.02	sscore=-0.64	rscore=-5.14	uscore=1.26	tscore=3.23
brucella-chr1	Prodigal_v2.60	CDS	1583173	1583709	61.2	-	0	ID=1_1487	partial=00	start_type=ATG	rbs_motif=None	rbs_spacer=None	gc_cont=0.605	conf=100.00	score=61.20	cscore=60.33	sscore=0.87	rscore=-5.14	uscore=1.72	tscore=3.23
brucella-chr1	Prodigal_v2.60	CDS	1583730	1584404	85.5	-	0	ID=1_1488	partial=00	start_type=ATG	rbs_motif=GGA/GAG/AGG	rbs_spacer=5-10bp	gc_cont=0.576	conf=100.00	score=85.46	cscore=78.61	sscore=6.85	rscore=2.88	uscore=0.73	tscore=3.23
brucella-chr1	Prodigal_v2.60	CDS	1584525	1585358	80.7	-	0	ID=1_1489	partial=00	start_type=ATG	rbs_motif=GGA/GAG/AGG	rbs_spacer=5-10bp	gc_cont=0.594	conf=100.00	score=80.69	cscore=73.47	sscore=7.22	rscore=2.88	uscore=1.75	tscore=3.23
brucella-chr1	Prodigal_v2.60	CDS	1585662	1586066	23.4	+	0	ID=1_1490	partial=00	start_type=GTG	rbs_motif=GGA/GAG/AGG	rbs_spacer=5-10bp	gc_cont=0.588	conf=99.54	score=23.36	cscore=24.18	sscore=-0.82	rscore=2.88	uscore=1.41	tscore=-5.12
brucella-chr1	Prodigal_v2.60	CDS	1586186	1586896	72.1	+	0	ID=1_1491	partial=00	start_type=ATG	rbs_motif=None	rbs_spacer=None	gc_cont=0.544	conf=100.00	score=72.06	cscore=74.31	sscore=-2.25	rscore=-5.14	uscore=-0.35	tscore=3.23
brucella-chr1	Prodigal_v2.60	CDS	1586893	1587699	92.4	+	0	ID=1_1492	partial=00	start_type=ATG	rbs_motif=GGAG/GAGG	rbs_spacer=5-10bp	gc_cont=0.555	conf=100.00	score=92.41	cscore=75.52	sscore=16.89	rscore=9.25	uscore=3.11	tscore=3.23
brucella-chr1	Prodigal_v2.60	CDS	1588040	1588684	66.5	+	0	ID=1_1493	partial=00	start_type=ATG	rbs_motif=None	rbs_spacer=None	gc_cont=0.552	conf=100.00	score=66.52	cscore=67.91	sscore=-1.39	rscore=-5.14	uscore=1.17	tscore=3.23
brucella-chr1	Prodigal_v2.60	CDS	1589386	1590675	199.1	-	0	ID=1_1494	partial=00	start_type=ATG	rbs_motif=GGAG/GAGG	rbs_spacer=5-10bp	gc_cont=0.589	conf=99.99	score=199.14	cscore=187.13	sscore=12.00	rscore=9.25	uscore=0.18	tscore=3.23
brucella-chr1	Prodigal_v2.60	CDS	1591235	1592278	109.2	+	0	ID=1_1495	partial=00	start_type=ATG	rbs_motif=AGGA	rbs_spacer=5-10bp	gc_cont=0.614	conf=100.00	score=109.21	cscore=99.71	sscore=9.50	rscore=8.09	uscore=-1.83	tscore=3.23
brucella-chr1	Prodigal_v2.60	CDS	1592283	1592684	59.1	+	0	ID=1_1496	partial=00	start_type=GTG	rbs_motif=GGAG/GAGG	rbs_spacer=5-10bp	gc_cont=0.557	conf=100.00	score=59.06	cscore=54.93	sscore=4.13	rscore=9.25	uscore=-1.22	tscore=-5.12
brucella-chr1	Prodigal_v2.60	CDS	1592687	1594510	255.8	+	0	ID=1_1497	partial=00	start_type=ATG	rbs_motif=GGAG/GAGG	rbs_spacer=5-10bp	gc_cont=0.594	conf=99.99	score=255.81	cscore=241.65	sscore=14.16	rscore=9.25	uscore=0.43	tscore=3.23
brucella-chr1	Prodigal_v2.60	CDS	1594565	1596037	186.3	+	0	ID=1_1498	partial=00	start_type=ATG	rbs_motif=GGA/GAG/AGG	rbs_spacer=5-10bp	gc_cont=0.598	conf=99.99	score=186.34	cscore=179.54	sscore=6.80	rscore=2.88	uscore=-0.00	tscore=3.23
brucella-chr1	Prodigal_v2.60	CDS	1596034	1597479	192.7	+	0	ID=1_1499	partial=00	start_type=ATG	rbs_motif=AGGAG	rbs_spacer=5-10bp	gc_cont=0.591	conf=99.99	score=192.69	cscore=175.03	sscore=17.66	rscore=13.13	uscore=-0.73	tscore=3.23
brucella-chr1	Prodigal_v2.60	CDS	1597506	1598588	171.7	+	0	ID=1_1500	partial=00	start_type=ATG	rbs_motif=GGA/GAG/AGG	rbs_spacer=11-12bp	gc_cont=0.572	conf=100.00	score=171.71	cscore=165.49	sscore=6.23	rscore=-0.24	uscore=2.24	tscore=3.23
brucella-chr1	Prodigal_v2.60	CDS	1598601	1600004	167.8	+	0	ID=1_1501	partial=00	start_type=ATG	rbs_motif=GGA/GAG/AGG	rbs_spacer=5-10bp	gc_cont=0.605	conf=100.00	score=167.77	cscore=158.17	sscore=9.60	rscore=2.88	uscore=2.35	tscore=3.23
brucella-chr1	Prodigal_v2.60	CDS	1600004	1601161	174.7	+	0	ID=1_1502	partial=00	start_type=ATG	rbs_motif=AGGAG	rbs_spacer=5-10bp	gc_cont=0.592	conf=100.00	score=174.67	cscore=156.25	sscore=18.42	rscore=13.13	uscore=0.77	tscore=3.23
brucella-chr1	Prodigal_v2.60	CDS	1601388	1602527	121.6	+	0	ID=1_1503	partial=00	start_type=ATG	rbs_motif=GGA/GAG/AGG	rbs_spacer=5-10bp	gc_cont=0.619	conf=100.00	score=121.60	cscore=114.92	sscore=6.68	rscore=2.88	uscore=1.21	tscore=3.23
brucella-chr1	Prodigal_v2.60	CDS	1602524	1603939	245.8	+	0	ID=1_1504	partial=00	start_type=ATG	rbs_motif=AGGA	rbs_spacer=5-10bp	gc_cont=0.611	conf=99.99	score=245.76	cscore=230.44	sscore=15.32	rscore=8.09	uscore=2.70	tscore=3.23
brucella-chr1	Prodigal_v2.60	CDS	1603939	1604907	129.8	+	0	ID=1_1505	partial=00	start_type=ATG	rbs_motif=GGA/GAG/AGG	rbs_spacer=5-10bp	gc_cont=0.613	conf=100.00	score=129.80	cscore=121.51	sscore=8.29	rscore=2.88	uscore=0.89	tscore=3.23
brucella-chr1	Prodigal_v2.60	CDS	1605150	1606076	92.7	+	0	ID=1_1506	partial=00	start_type=ATG	rbs_motif=GGAG/GAGG	rbs_spacer=5-10bp	gc_cont=0.554	conf=100.00	score=92.69	cscore=80.28	sscore=12.41	rscore=9.25	uscore=0.59	tscore=3.23
brucella-chr1	Prodigal_v2.60	CDS	1606064	1606999	130.5	+	0	ID=1_1507	partial=00	start_type=TTG	rbs_motif=GGAGG	rbs_spacer=5-10bp	gc_cont=0.585	conf=100.00	score=130.46	cscore=122.20	sscore=8.26	rscore=11.64	uscore=2.37	tscore=-6.94
brucella-chr1	Prodigal_v2.60	CDS	1606996	1608318	144.2	+	0	ID=1_1508	partial=00	start_type=ATG	rbs_motif=GGA/GAG/AGG	rbs_spacer=5-10bp	gc_cont=0.606	conf=100.00	score=144.19	cscore=136.78	sscore=7.41	rscore=2.88	uscore=-1.31	tscore=3.23
brucella-chr1	Prodigal_v2.60	CDS	1608415	1610115	225.9	+	0	ID=1_1509	partial=00	start_type=ATG	rbs_motif=AGGA	rbs_spacer=5-10bp	gc_cont=0.639	conf=99.99	score=225.91	cscore=214.18	sscore=11.74	rscore=8.09	uscore=0.41	tscore=3.23
brucella-chr1	Prodigal_v2.60	CDS	1610655	1611515	84.8	+	0	ID=1_1510	partial=00	start_type=TTG	rbs_motif=GGA/GAG/AGG	rbs_spacer=5-10bp	gc_cont=0.563	conf=100.00	score=84.76	cscore=86.62	sscore=-1.86	rscore=2.88	uscore=2.85	tscore=-6.94
brucella-chr1	Prodigal_v2.60	CDS	1611922	1612785	145.4	+	0	ID=1_1511	partial=00	start_type=ATG	rbs_motif=GGAG/GAGG	rbs_spacer=5-10bp	gc_cont=0.566	conf=100.00	score=145.43	cscore=133.44	sscore=11.99	rscore=9.25	uscore=0.16	tscore=3.23
brucella-chr1	Prodigal_v2.60	CDS	1612798	1614477	212.9	+	0	ID=1_1512	partial=00	start_type=ATG	rbs_motif=None	rbs_spacer=None	gc_cont=0.623	conf=99.99	score=212.89	cscore=213.94	sscore=-1.05	rscore=-5.14	uscore=-0.28	tscore=3.23
brucella-chr1	Prodigal_v2.60	CDS	1614663	1616822	298.6	+	0	ID=1_1513	partial=00	start_type=ATG	rbs_motif=GGA/GAG/AGG	rbs_spacer=5-10bp	gc_cont=0.600	conf=99.99	score=298.56	cscore=293.17	sscore=5.38	rscore=2.88	uscore=-0.08	tscore=3.23
brucella-chr1	Prodigal_v2.60	CDS	1616822	1617526	85.9	+	0	ID=1_1514	partial=00	start_type=ATG	rbs_motif=GGAGG	rbs_spacer=3-4bp	gc_cont=0.569	conf=100.00	score=85.91	cscore=67.76	sscore=18.16	rscore=12.56	uscore=1.08	tscore=3.23
brucella-chr1	Prodigal_v2.60	CDS	1617527	1619353	255.1	-	0	ID=1_1515	partial=00	start_type=ATG	rbs_motif=GGA/GAG/AGG	rbs_spacer=5-10bp	gc_cont=0.596	conf=99.99	score=255.14	cscore=250.35	sscore=4.79	rscore=2.88	uscore=-1.33	tscore=3.23
brucella-chr1	Prodigal_v2.60	CDS	1619419	1620276	127.2	-	0	ID=1_1516	partial=00	start_type=ATG	rbs_motif=GGA/GAG/AGG	rbs_spacer=11-12bp	gc_cont=0.582	conf=100.00	score=127.24	cscore=121.37	sscore=5.87	rscore=-0.24	uscore=2.00	tscore=3.23
brucella-chr1	Prodigal_v2.60	CDS	1620314	1620904	101.2	-	0	ID=1_1517	partial=00	start_type=ATG	rbs_motif=GGA/GAG/AGG	rbs_spacer=5-10bp	gc_cont=0.552	conf=100.00	score=101.19	cscore=92.56	sscore=8.63	rscore=2.88	uscore=3.16	tscore=3.23
brucella-chr1	Prodigal_v2.60	CDS	1621013	1621702	84	+	0	ID=1_1518	partial=00	start_type=ATG	rbs_motif=GGA/GAG/AGG	rbs_spacer=11-12bp	gc_cont=0.570	conf=100.00	score=84.05	cscore=80.75	sscore=3.29	rscore=-0.24	uscore=0.30	tscore=3.23
brucella-chr1	Prodigal_v2.60	CDS	1621767	1622264	74.6	+	0	ID=1_1519	partial=00	start_type=ATG	rbs_motif=GGAG/GAGG	rbs_spacer=5-10bp	gc_cont=0.542	conf=100.00	score=74.64	cscore=61.00	sscore=13.64	rscore=9.25	uscore=1.16	tscore=3.23
brucella-chr1	Prodigal_v2.60	CDS	1622338	1624914	351.8	-	0	ID=1_1520	partial=00	start_type=ATG	rbs_motif=None	rbs_spacer=None	gc_cont=0.594	conf=99.99	score=351.83	cscore=352.24	sscore=-0.40	rscore=-5.14	uscore=1.50	tscore=3.23
brucella-chr1	Prodigal_v2.60	CDS	1624973	1626049	137.3	-	0	ID=1_1521	partial=00	start_type=ATG	rbs_motif=GGA/GAG/AGG	rbs_spacer=5-10bp	gc_cont=0.603	conf=100.00	score=137.31	cscore=130.61	sscore=6.70	rscore=2.88	uscore=1.23	tscore=3.23
brucella-chr1	Prodigal_v2.60	CDS	1626169	1626678	65.1	+	0	ID=1_1522	partial=00	start_type=GTG	rbs_motif=GGAG/GAGG	rbs_spacer=5-10bp	gc_cont=0.606	conf=100.00	score=65.07	cscore=59.68	sscore=5.39	rscore=9.25	uscore=1.26	tscore=-5.12
brucella-chr1	Prodigal_v2.60	CDS	1626703	1628109	199.5	+	0	ID=1_1523	partial=00	start_type=ATG	rbs_motif=GGAG/GAGG	rbs_spacer=5-10bp	gc_cont=0.596	conf=99.99	score=199.51	cscore=184.94	sscore=14.57	rscore=9.25	uscore=1.08	tscore=3.23
brucella-chr1	Prodigal_v2.60	CDS	1628109	1628246	4.8	+	0	ID=1_1524	partial=00	start_type=ATG	rbs_motif=None	rbs_spacer=None	gc_cont=0.486	conf=74.97	score=4.77	cscore=1.74	sscore=3.03	rscore=-9.52	uscore=-1.25	tscore=1.75
brucella-chr1	Prodigal_v2.60	CDS	1628301	1632044	445.1	+	0	ID=1_1525	partial=00	start_type=TTG	rbs_motif=GGAG/GAGG	rbs_spacer=5-10bp	gc_cont=0.602	conf=99.99	score=445.13	cscore=440.55	sscore=4.58	rscore=9.25	uscore=1.59	tscore=-6.94
brucella-chr1	Prodigal_v2.60	CDS	1632072	1632323	11	-	0	ID=1_1526	partial=00	start_type=GTG	rbs_motif=GGA/GAG/AGG	rbs_spacer=5-10bp	gc_cont=0.567	conf=92.58	score=10.98	cscore=11.09	sscore=-0.11	rscore=2.87	uscore=0.86	tscore=-5.14
brucella-chr1	Prodigal_v2.60	CDS	1632320	1632580	10.8	-	0	ID=1_1527	partial=00	start_type=TTG	rbs_motif=None	rbs_spacer=None	gc_cont=0.525	conf=92.29	score=10.80	cscore=21.70	sscore=-10.90	rscore=-5.14	uscore=0.24	tscore=-6.94
brucella-chr1	Prodigal_v2.60	CDS	1632612	1632788	13.7	-	0	ID=1_1528	partial=00	start_type=ATG	rbs_motif=GGA/GAG/AGG	rbs_spacer=5-10bp	gc_cont=0.548	conf=95.89	score=13.71	cscore=8.14	sscore=5.56	rscore=2.01	uscore=1.31	tscore=2.25
brucella-chr1	Prodigal_v2.60	CDS	1632901	1633470	70.8	-	0	ID=1_1529	partial=00	start_type=ATG	rbs_motif=GGA/GAG/AGG	rbs_spacer=5-10bp	gc_cont=0.542	conf=100.00	score=70.84	cscore=63.25	sscore=7.59	rscore=2.88	uscore=1.47	tscore=3.23
brucella-chr1	Prodigal_v2.60	CDS	1633551	1634375	63.5	-	0	ID=1_1530	partial=00	start_type=GTG	rbs_motif=GGA/GAG/AGG	rbs_spacer=5-10bp	gc_cont=0.559	conf=100.00	score=63.46	cscore=64.65	sscore=-1.19	rscore=2.88	uscore=1.70	tscore=-5.12
brucella-chr1	Prodigal_v2.60	CDS	1634571	1635782	141.2	+	0	ID=1_1531	partial=00	start_type=ATG	rbs_motif=None	rbs_spacer=None	gc_cont=0.604	conf=100.00	score=141.15	cscore=141.88	sscore=-0.73	rscore=-5.14	uscore=1.18	tscore=3.23
brucella-chr1	Prodigal_v2.60	CDS	1636355	1636666	64.9	+	0	ID=1_1532	partial=00	start_type=ATG	rbs_motif=AGGAG	rbs_spacer=5-10bp	gc_cont=0.577	conf=100.00	score=64.93	cscore=48.93	sscore=16.00	rscore=13.13	uscore=0.29	tscore=3.23
brucella-chr1	Prodigal_v2.60	CDS	1636767	1637561	100.3	+	0	ID=1_1533	partial=00	start_type=ATG	rbs_motif=GGA/GAG/AGG	rbs_spacer=5-10bp	gc_cont=0.555	conf=100.00	score=100.26	cscore=93.93	sscore=6.33	rscore=2.88	uscore=0.21	tscore=3.23
brucella-chr1	Prodigal_v2.60	CDS	1637564	1638082	57.9	+	0	ID=1_1534	partial=00	start_type=ATG	rbs_motif=None	rbs_spacer=None	gc_cont=0.578	conf=100.00	score=57.91	cscore=57.16	sscore=0.75	rscore=-5.14	uscore=1.41	tscore=3.23
brucella-chr1	Prodigal_v2.60	CDS	1638207	1639355	168.5	+	0	ID=1_1535	partial=00	start_type=ATG	rbs_motif=GGAG/GAGG	rbs_spacer=5-10bp	gc_cont=0.589	conf=100.00	score=168.51	cscore=157.99	sscore=10.52	rscore=9.25	uscore=-1.96	tscore=3.23
brucella-chr1	Prodigal_v2.60	CDS	1639355	1640257	154.3	+	0	ID=1_1536	partial=00	start_type=ATG	rbs_motif=GGAGG	rbs_spacer=5-10bp	gc_cont=0.601	conf=100.00	score=154.31	cscore=137.29	sscore=17.02	rscore=11.64	uscore=0.87	tscore=3.23
brucella-chr1	Prodigal_v2.60	CDS	1640277	1640462	18.9	+	0	ID=1_1537	partial=00	start_type=ATG	rbs_motif=AGGA	rbs_spacer=5-10bp	gc_cont=0.602	conf=98.72	score=18.90	cscore=8.31	sscore=10.59	rscore=5.92	uscore=1.23	tscore=2.37
brucella-chr1	Prodigal_v2.60	CDS	1640686	1642260	254.4	+	0	ID=1_1538	partial=00	start_type=ATG	rbs_motif=GGAG/GAGG	rbs_spacer=5-10bp	gc_cont=0.587	conf=99.99	score=254.36	cscore=240.02	sscore=14.34	rscore=9.25	uscore=2.51	tscore=3.23
brucella-chr1	Prodigal_v2.60	CDS	1642390	1643571	124.4	+	0	ID=1_1539	partial=00	start_type=TTG	rbs_motif=GGAG/GAGG	rbs_spacer=5-10bp	gc_cont=0.591	conf=100.00	score=124.45	cscore=122.86	sscore=1.59	rscore=9.25	uscore=-0.72	tscore=-6.94
brucella-chr1	Prodigal_v2.60	CDS	1643612	1644511	120.1	-	0	ID=1_1540	partial=00	start_type=ATG	rbs_motif=GGA/GAG/AGG	rbs_spacer=5-10bp	gc_cont=0.603	conf=100.00	score=120.12	cscore=114.04	sscore=6.08	rscore=2.88	uscore=0.61	tscore=3.23
brucella-chr1	Prodigal_v2.60	CDS	1644529	1645461	82.6	+	0	ID=1_1541	partial=00	start_type=ATG	rbs_motif=GGA/GAG/AGG	rbs_spacer=11-12bp	gc_cont=0.595	conf=100.00	score=82.57	cscore=79.90	sscore=2.67	rscore=-0.24	uscore=-0.33	tscore=3.23
brucella-chr1	Prodigal_v2.60	CDS	1645709	1647532	255.9	+	0	ID=1_1542	partial=00	start_type=ATG	rbs_motif=GGA/GAG/AGG	rbs_spacer=5-10bp	gc_cont=0.584	conf=99.99	score=255.88	cscore=248.97	sscore=6.91	rscore=2.88	uscore=1.45	tscore=3.23
brucella-chr1	Prodigal_v2.60	CDS	1647551	1648123	78.4	+	0	ID=1_1543	partial=00	start_type=ATG	rbs_motif=AGGA	rbs_spacer=5-10bp	gc_cont=0.585	conf=100.00	score=78.37	cscore=66.33	sscore=12.05	rscore=8.09	uscore=-0.36	tscore=3.23
brucella-chr1	Prodigal_v2.60	CDS	1648307	1649428	160.9	+	0	ID=1_1544	partial=00	start_type=ATG	rbs_motif=None	rbs_spacer=None	gc_cont=0.586	conf=100.00	score=160.94	cscore=161.23	sscore=-0.29	rscore=-5.14	uscore=2.27	tscore=3.23
brucella-chr1	Prodigal_v2.60	CDS	1649429	1649827	51	-	0	ID=1_1545	partial=00	start_type=ATG	rbs_motif=GGAGG	rbs_spacer=5-10bp	gc_cont=0.539	conf=100.00	score=51.00	cscore=37.40	sscore=13.59	rscore=11.64	uscore=-0.62	tscore=3.23
brucella-chr1	Prodigal_v2.60	CDS	1650127	1650867	84.4	+	0	ID=1_1546	partial=00	start_type=ATG	rbs_motif=GGAG/GAGG	rbs_spacer=5-10bp	gc_cont=0.595	conf=100.00	score=84.39	cscore=70.78	sscore=13.61	rscore=9.25	uscore=1.13	tscore=3.23
brucella-chr1	Prodigal_v2.60	CDS	1651237	1653192	269.8	+	0	ID=1_1547	partial=00	start_type=ATG	rbs_motif=GGAG/GAGG	rbs_spacer=5-10bp	gc_cont=0.581	conf=99.99	score=269.79	cscore=256.73	sscore=13.06	rscore=9.25	uscore=1.24	tscore=3.23
brucella-chr1	Prodigal_v2.60	CDS	1653402	1654043	70.7	+	0	ID=1_1548	partial=00	start_type=GTG	rbs_motif=GGAGG	rbs_spacer=5-10bp	gc_cont=0.600	conf=100.00	score=70.74	cscore=64.03	sscore=6.71	rscore=11.64	uscore=0.84	tscore=-5.12
brucella-chr1	Prodigal_v2.60	CDS	1654099	1655118	173.8	+	0	ID=1_1549	partial=00	start_type=ATG	rbs_motif=GGA/GAG/AGG	rbs_spacer=5-10bp	gc_cont=0.580	conf=100.00	score=173.85	cscore=164.48	sscore=9.37	rscore=2.88	uscore=2.58	tscore=3.23
brucella-chr1	Prodigal_v2.60	CDS	1655239	1655421	0.7	+	0	ID=1_1550	partial=00	start_type=ATG	rbs_motif=AGGA	rbs_spacer=5-10bp	gc_cont=0.448	conf=53.79	score=0.66	cscore=-7.38	sscore=8.04	rscore=5.83	uscore=0.39	tscore=2.33
brucella-chr1	Prodigal_v2.60	CDS	1655503	1656735	176	+	0	ID=1_1551	partial=00	start_type=GTG	rbs_motif=AGGAG	rbs_spacer=5-10bp	gc_cont=0.573	conf=100.00	score=175.97	cscore=166.92	sscore=9.04	rscore=13.13	uscore=1.03	tscore=-5.12
brucella-chr1	Prodigal_v2.60	CDS	1656781	1657203	18.9	-	0	ID=1_1552	partial=00	start_type=ATG	rbs_motif=AGGA/GGAG/GAGG	rbs_spacer=11-12bp	gc_cont=0.563	conf=98.72	score=18.90	cscore=11.97	sscore=6.93	rscore=2.89	uscore=0.80	tscore=3.23
brucella-chr1	Prodigal_v2.60	CDS	1657373	1657549	11.6	+	0	ID=1_1553	partial=00	start_type=ATG	rbs_motif=GGA/GAG/AGG	rbs_spacer=11-12bp	gc_cont=0.531	conf=93.46	score=11.57	cscore=10.00	sscore=1.56	rscore=-0.34	uscore=-0.35	tscore=2.25
brucella-chr1	Prodigal_v2.60	CDS	1657550	1658188	64.6	+	0	ID=1_1554	partial=00	start_type=ATG	rbs_motif=None	rbs_spacer=None	gc_cont=0.541	conf=100.00	score=64.60	cscore=67.07	sscore=-2.48	rscore=-5.14	uscore=-1.84	tscore=3.23
brucella-chr1	Prodigal_v2.60	CDS	1658175	1658543	6.4	+	0	ID=1_1555	partial=00	start_type=GTG	rbs_motif=3Base/5BMM	rbs_spacer=13-15bp	gc_cont=0.607	conf=81.15	score=6.35	cscore=14.15	sscore=-7.80	rscore=-4.45	uscore=0.59	tscore=-5.12
brucella-chr1	Prodigal_v2.60	CDS	1658497	1659228	63.4	+	0	ID=1_1556	partial=00	start_type=ATG	rbs_motif=GGA/GAG/AGG	rbs_spacer=5-10bp	gc_cont=0.589	conf=100.00	score=63.42	cscore=59.07	sscore=4.35	rscore=2.88	uscore=-1.76	tscore=3.23
brucella-chr1	Prodigal_v2.60	CDS	1659333	1660259	111.6	+	0	ID=1_1557	partial=00	start_type=ATG	rbs_motif=AGGAG	rbs_spacer=5-10bp	gc_cont=0.579	conf=100.00	score=111.65	cscore=94.96	sscore=16.69	rscore=13.13	uscore=0.32	tscore=3.23
brucella-chr1	Prodigal_v2.60	CDS	1660411	1660845	44.2	+	0	ID=1_1558	partial=00	start_type=ATG	rbs_motif=AGGA	rbs_spacer=5-10bp	gc_cont=0.520	conf=100.00	score=44.17	cscore=33.71	sscore=10.46	rscore=8.09	uscore=-0.87	tscore=3.23
brucella-chr1	Prodigal_v2.60	CDS	1660978	1662003	119.3	-	0	ID=1_1559	partial=00	start_type=TTG	rbs_motif=AGGAG	rbs_spacer=5-10bp	gc_cont=0.566	conf=100.00	score=119.33	cscore=113.54	sscore=5.80	rscore=13.13	uscore=0.25	tscore=-6.94
brucella-chr1	Prodigal_v2.60	CDS	1662272	1662661	44.1	+	0	ID=1_1560	partial=00	start_type=ATG	rbs_motif=AGGA	rbs_spacer=5-10bp	gc_cont=0.564	conf=100.00	score=44.14	cscore=34.21	sscore=9.92	rscore=8.09	uscore=-1.40	tscore=3.23
brucella-chr1	Prodigal_v2.60	CDS	1662674	1663486	102.4	+	0	ID=1_1561	partial=00	start_type=GTG	rbs_motif=AGGAG	rbs_spacer=5-10bp	gc_cont=0.576	conf=100.00	score=102.45	cscore=93.61	sscore=8.84	rscore=13.13	uscore=-0.32	tscore=-5.12
brucella-chr1	Prodigal_v2.60	CDS	1663507	1664226	79.3	-	0	ID=1_1562	partial=00	start_type=ATG	rbs_motif=GGAG/GAGG	rbs_spacer=5-10bp	gc_cont=0.574	conf=100.00	score=79.31	cscore=65.19	sscore=14.12	rscore=9.25	uscore=0.34	tscore=3.23
brucella-chr1	Prodigal_v2.60	CDS	1664223	1664987	85.6	-	0	ID=1_1563	partial=00	start_type=ATG	rbs_motif=None	rbs_spacer=None	gc_cont=0.601	conf=100.00	score=85.63	cscore=80.81	sscore=4.82	rscore=-5.14	uscore=0.29	tscore=3.23
brucella-chr1	Prodigal_v2.60	CDS	1664984	1665610	66.4	-	0	ID=1_1564	partial=00	start_type=ATG	rbs_motif=AGGA	rbs_spacer=5-10bp	gc_cont=0.624	conf=100.00	score=66.37	cscore=53.75	sscore=12.62	rscore=8.09	uscore=-0.37	tscore=3.23
brucella-chr1	Prodigal_v2.60	CDS	1665607	1666242	80.2	-	0	ID=1_1565	partial=00	start_type=ATG	rbs_motif=GGA/GAG/AGG	rbs_spacer=5-10bp	gc_cont=0.618	conf=100.00	score=80.22	cscore=72.90	sscore=7.32	rscore=2.88	uscore=0.14	tscore=3.23
brucella-chr1	Prodigal_v2.60	CDS	1666262	1667020	98.6	-	0	ID=1_1566	partial=00	start_type=ATG	rbs_motif=AGGA/GGAG/GAGG	rbs_spacer=11-12bp	gc_cont=0.576	conf=100.00	score=98.64	cscore=90.78	sscore=7.86	rscore=2.89	uscore=0.74	tscore=3.23
brucella-chr1	Prodigal_v2.60	CDS	1667047	1668099	124.4	-	0	ID=1_1567	partial=00	start_type=ATG	rbs_motif=AGGAG	rbs_spacer=5-10bp	gc_cont=0.603	conf=100.00	score=124.39	cscore=107.08	sscore=17.32	rscore=13.13	uscore=-0.22	tscore=3.23
brucella-chr1	Prodigal_v2.60	CDS	1668109	1669017	134.2	-	0	ID=1_1568	partial=00	start_type=ATG	rbs_motif=AGGAG	rbs_spacer=5-10bp	gc_cont=0.579	conf=100.00	score=134.20	cscore=115.29	sscore=18.90	rscore=13.13	uscore=1.25	tscore=3.23
brucella-chr1	Prodigal_v2.60	CDS	1669017	1669655	122.1	-	0	ID=1_1569	partial=00	start_type=ATG	rbs_motif=GGAG/GAGG	rbs_spacer=5-10bp	gc_cont=0.560	conf=100.00	score=122.07	cscore=107.13	sscore=14.93	rscore=9.25	uscore=1.35	tscore=3.23
brucella-chr1	Prodigal_v2.60	CDS	1669671	1670402	93.9	-	0	ID=1_1570	partial=00	start_type=ATG	rbs_motif=AGGAG	rbs_spacer=5-10bp	gc_cont=0.592	conf=100.00	score=93.94	cscore=77.51	sscore=16.44	rscore=13.13	uscore=0.07	tscore=3.23
brucella-chr1	Prodigal_v2.60	CDS	1670374	1670979	91.6	-	0	ID=1_1571	partial=00	start_type=ATG	rbs_motif=AGGAG	rbs_spacer=5-10bp	gc_cont=0.586	conf=100.00	score=91.56	cscore=73.17	sscore=18.39	rscore=13.13	uscore=1.26	tscore=3.23
brucella-chr1	Prodigal_v2.60	CDS	1671027	1672748	252.5	-	0	ID=1_1572	partial=00	start_type=ATG	rbs_motif=GGAG/GAGG	rbs_spacer=5-10bp	gc_cont=0.591	conf=99.99	score=252.46	cscore=236.84	sscore=15.62	rscore=9.25	uscore=2.29	tscore=3.23
brucella-chr1	Prodigal_v2.60	CDS	1672788	1673267	75	-	0	ID=1_1573	partial=00	start_type=ATG	rbs_motif=AGGAG	rbs_spacer=5-10bp	gc_cont=0.583	conf=100.00	score=75.02	cscore=58.64	sscore=16.37	rscore=13.13	uscore=-0.74	tscore=3.23
brucella-chr1	Prodigal_v2.60	CDS	1673316	1673618	49.8	-	0	ID=1_1574	partial=00	start_type=ATG	rbs_motif=GGAGG	rbs_spacer=5-10bp	gc_cont=0.564	conf=100.00	score=49.79	cscore=35.52	sscore=14.28	rscore=11.64	uscore=0.06	tscore=3.23
brucella-chr1	Prodigal_v2.60	CDS	1674433	1675728	129.5	+	0	ID=1_1575	partial=00	start_type=ATG	rbs_motif=None	rbs_spacer=None	gc_cont=0.546	conf=100.00	score=129.47	cscore=131.64	sscore=-2.17	rscore=-5.14	uscore=-0.26	tscore=3.23
brucella-chr1	Prodigal_v2.60	CDS	1676274	1677341	128.6	+	0	ID=1_1576	partial=00	start_type=ATG	rbs_motif=AGGA	rbs_spacer=5-10bp	gc_cont=0.610	conf=100.00	score=128.64	cscore=117.71	sscore=10.93	rscore=8.09	uscore=0.26	tscore=3.23
brucella-chr1	Prodigal_v2.60	CDS	1677338	1680106	369.8	+	0	ID=1_1577	partial=00	start_type=ATG	rbs_motif=GGA/GAG/AGG	rbs_spacer=5-10bp	gc_cont=0.581	conf=99.99	score=369.77	cscore=362.36	sscore=7.41	rscore=2.88	uscore=-0.17	tscore=3.23
brucella-chr1	Prodigal_v2.60	CDS	1680108	1681220	156.2	+	0	ID=1_1578	partial=00	start_type=ATG	rbs_motif=GGA/GAG/AGG	rbs_spacer=5-10bp	gc_cont=0.576	conf=100.00	score=156.16	cscore=147.35	sscore=8.81	rscore=2.88	uscore=1.43	tscore=3.23
brucella-chr1	Prodigal_v2.60	CDS	1681714	1683576	225.7	+	0	ID=1_1579	partial=00	start_type=ATG	rbs_motif=GGAG/GAGG	rbs_spacer=5-10bp	gc_cont=0.565	conf=99.99	score=225.71	cscore=214.60	sscore=11.11	rscore=9.25	uscore=-0.72	tscore=3.23
brucella-chr1	Prodigal_v2.60	CDS	1683590	1684429	82.2	+	0	ID=1_1580	partial=00	start_type=GTG	rbs_motif=GGA/GAG/AGG	rbs_spacer=5-10bp	gc_cont=0.606	conf=100.00	score=82.18	cscore=83.21	sscore=-1.03	rscore=2.88	uscore=0.07	tscore=-5.12
brucella-chr1	Prodigal_v2.60	CDS	1684813	1685424	63.5	+	0	ID=1_1581	partial=00	start_type=GTG	rbs_motif=None	rbs_spacer=None	gc_cont=0.631	conf=100.00	score=63.49	cscore=77.01	sscore=-13.52	rscore=-5.14	uscore=-2.61	tscore=-5.12
brucella-chr1	Prodigal_v2.60	CDS	1685421	1686197	91.8	+	0	ID=1_1582	partial=00	start_type=ATG	rbs_motif=GGAGG	rbs_spacer=5-10bp	gc_cont=0.619	conf=100.00	score=91.81	cscore=74.65	sscore=17.17	rscore=11.64	uscore=1.00	tscore=3.23
brucella-chr1	Prodigal_v2.60	CDS	1686194	1687309	160	-	0	ID=1_1583	partial=00	start_type=ATG	rbs_motif=GGAGG	rbs_spacer=5-10bp	gc_cont=0.574	conf=100.00	score=159.95	cscore=145.05	sscore=14.91	rscore=11.64	uscore=0.69	tscore=3.23
brucella-chr1	Prodigal_v2.60	CDS	1687688	1688617	134.3	+	0	ID=1_1584	partial=00	start_type=ATG	rbs_motif=GGAGG	rbs_spacer=5-10bp	gc_cont=0.598	conf=100.00	score=134.32	cscore=118.66	sscore=15.66	rscore=11.64	uscore=0.79	tscore=3.23
brucella-chr1	Prodigal_v2.60	CDS	1688901	1690031	166.5	+	0	ID=1_1585	partial=00	start_type=ATG	rbs_motif=GGAG/GAGG	rbs_spacer=5-10bp	gc_cont=0.598	conf=100.00	score=166.45	cscore=155.17	sscore=11.28	rscore=9.25	uscore=-0.54	tscore=3.23
brucella-chr1	Prodigal_v2.60	CDS	1690045	1690824	122.3	+	0	ID=1_1586	partial=00	start_type=ATG	rbs_motif=GGAGG	rbs_spacer=5-10bp	gc_cont=0.585	conf=100.00	score=122.32	cscore=107.73	sscore=14.59	rscore=11.64	uscore=-1.41	tscore=3.23
brucella-chr1	Prodigal_v2.60	CDS	1690839	1691648	95.1	+	0	ID=1_1587	partial=00	start_type=ATG	rbs_motif=GGAG/GAGG	rbs_spacer=5-10bp	gc_cont=0.594	conf=100.00	score=95.06	cscore=80.77	sscore=14.29	rscore=9.25	uscore=0.69	tscore=3.23
brucella-chr1	Prodigal_v2.60	CDS	1691742	1692164	44.4	+	0	ID=1_1588	partial=00	start_type=ATG	rbs_motif=GGA/GAG/AGG	rbs_spacer=5-10bp	gc_cont=0.544	conf=100.00	score=44.42	cscore=37.62	sscore=6.81	rscore=2.88	uscore=0.69	tscore=3.23
brucella-chr1	Prodigal_v2.60	CDS	1692298	1692837	56.8	-	0	ID=1_1589	partial=00	start_type=ATG	rbs_motif=GGAG/GAGG	rbs_spacer=5-10bp	gc_cont=0.541	conf=100.00	score=56.77	cscore=42.72	sscore=14.04	rscore=9.25	uscore=2.22	tscore=3.23
brucella-chr1	Prodigal_v2.60	CDS	1693735	1694397	68.2	+	0	ID=1_1590	partial=00	start_type=ATG	rbs_motif=GGAG/GAGG	rbs_spacer=5-10bp	gc_cont=0.594	conf=100.00	score=68.24	cscore=55.67	sscore=12.57	rscore=9.25	uscore=0.09	tscore=3.23
brucella-chr1	Prodigal_v2.60	CDS	1694815	1696383	269.6	+	0	ID=1_1591	partial=00	start_type=ATG	rbs_motif=AGGAG	rbs_spacer=5-10bp	gc_cont=0.589	conf=99.99	score=269.64	cscore=250.56	sscore=19.07	rscore=13.13	uscore=3.36	tscore=3.23
brucella-chr1	Prodigal_v2.60	CDS	1696563	1696748	4.2	+	0	ID=1_1592	partial=00	start_type=ATG	rbs_motif=AGGAG	rbs_spacer=5-10bp	gc_cont=0.527	conf=72.56	score=4.23	cscore=-4.80	sscore=9.03	rscore=9.61	uscore=-1.79	tscore=2.37
brucella-chr1	Prodigal_v2.60	CDS	1697014	1698018	157.7	+	0	ID=1_1593	partial=00	start_type=ATG	rbs_motif=GGA/GAG/AGG	rbs_spacer=5-10bp	gc_cont=0.555	conf=100.00	score=157.72	cscore=152.03	sscore=5.69	rscore=2.88	uscore=0.22	tscore=3.23
brucella-chr1	Prodigal_v2.60	CDS	1698145	1699011	123.1	+	0	ID=1_1594	partial=00	start_type=ATG	rbs_motif=AGxAGG/AGGxGG	rbs_spacer=5-10bp	gc_cont=0.587	conf=100.00	score=123.06	cscore=113.64	sscore=9.42	rscore=4.87	uscore=1.32	tscore=3.23
brucella-chr1	Prodigal_v2.60	CDS	1698998	1699828	111.6	+	0	ID=1_1595	partial=00	start_type=ATG	rbs_motif=AGxAGG/AGGxGG	rbs_spacer=5-10bp	gc_cont=0.564	conf=100.00	score=111.63	cscore=103.82	sscore=7.80	rscore=4.87	uscore=-1.48	tscore=3.23
brucella-chr1	Prodigal_v2.60	CDS	1699874	1700479	42.3	-	0	ID=1_1596	partial=00	start_type=ATG	rbs_motif=GGAG/GAGG	rbs_spacer=5-10bp	gc_cont=0.609	conf=99.99	score=42.30	cscore=30.10	sscore=12.20	rscore=9.25	uscore=0.37	tscore=3.23
brucella-chr1	Prodigal_v2.60	CDS	1700706	1701677	118.1	-	0	ID=1_1597	partial=00	start_type=ATG	rbs_motif=3Base/5BMM	rbs_spacer=13-15bp	gc_cont=0.553	conf=100.00	score=118.08	cscore=113.42	sscore=4.65	rscore=-4.45	uscore=0.14	tscore=3.23
brucella-chr1	Prodigal_v2.60	CDS	1701677	1703536	249.1	-	0	ID=1_1598	partial=00	start_type=ATG	rbs_motif=GGA/GAG/AGG	rbs_spacer=5-10bp	gc_cont=0.594	conf=99.99	score=249.08	cscore=241.70	sscore=7.39	rscore=2.88	uscore=1.27	tscore=3.23
brucella-chr1	Prodigal_v2.60	CDS	1703614	1706151	425.6	-	0	ID=1_1599	partial=00	start_type=ATG	rbs_motif=GGA/GAG/AGG	rbs_spacer=5-10bp	gc_cont=0.594	conf=99.99	score=425.60	cscore=418.39	sscore=7.21	rscore=2.88	uscore=1.10	tscore=3.23
brucella-chr1	Prodigal_v2.60	CDS	1706260	1706727	20.1	-	0	ID=1_1600	partial=00	start_type=GTG	rbs_motif=AGGA/GGAG/GAGG	rbs_spacer=11-12bp	gc_cont=0.598	conf=99.03	score=20.11	cscore=20.00	sscore=0.11	rscore=2.89	uscore=2.99	tscore=-5.12
brucella-chr1	Prodigal_v2.60	CDS	1706917	1707762	67.5	+	0	ID=1_1601	partial=00	start_type=TTG	rbs_motif=None	rbs_spacer=None	gc_cont=0.603	conf=100.00	score=67.53	cscore=77.01	sscore=-9.48	rscore=-5.14	uscore=2.60	tscore=-6.94
brucella-chr1	Prodigal_v2.60	CDS	1707858	1709492	207.7	+	0	ID=1_1602	partial=00	start_type=GTG	rbs_motif=None	rbs_spacer=None	gc_cont=0.562	conf=99.99	score=207.66	cscore=218.28	sscore=-10.62	rscore=-5.14	uscore=-0.36	tscore=-5.12
brucella-chr1	Prodigal_v2.60	CDS	1709599	1709889	29.3	+	0	ID=1_1603	partial=00	start_type=ATG	rbs_motif=GGA/GAG/AGG	rbs_spacer=5-10bp	gc_cont=0.557	conf=99.88	score=29.27	cscore=24.00	sscore=5.26	rscore=2.88	uscore=-0.85	tscore=3.23
brucella-chr1	Prodigal_v2.60	CDS	1709975	1710988	163.4	-	0	ID=1_1604	partial=00	start_type=ATG	rbs_motif=None	rbs_spacer=None	gc_cont=0.580	conf=100.00	score=163.44	cscore=164.39	sscore=-0.95	rscore=-5.14	uscore=0.96	tscore=3.23
brucella-chr1	Prodigal_v2.60	CDS	1711076	1712536	229.3	-	0	ID=1_1605	partial=00	start_type=ATG	rbs_motif=AGGA	rbs_spacer=5-10bp	gc_cont=0.593	conf=99.99	score=229.35	cscore=215.41	sscore=13.94	rscore=8.09	uscore=3.26	tscore=3.23
brucella-chr1	Prodigal_v2.60	CDS	1712802	1713800	107.3	-	0	ID=1_1606	partial=00	start_type=ATG	rbs_motif=GGA/GAG/AGG	rbs_spacer=11-12bp	gc_cont=0.575	conf=100.00	score=107.30	cscore=105.00	sscore=2.30	rscore=-0.24	uscore=-0.04	tscore=3.23
brucella-chr1	Prodigal_v2.60	CDS	1714246	1714833	66.7	+	0	ID=1_1607	partial=00	start_type=ATG	rbs_motif=GGA/GAG/AGG	rbs_spacer=5-10bp	gc_cont=0.583	conf=100.00	score=66.67	cscore=59.11	sscore=7.56	rscore=2.88	uscore=1.44	tscore=3.23
brucella-chr1	Prodigal_v2.60	CDS	1714909	1715166	15.1	+	0	ID=1_1608	partial=00	start_type=ATG	rbs_motif=None	rbs_spacer=None	gc_cont=0.585	conf=96.95	score=15.05	cscore=18.82	sscore=-3.77	rscore=-5.14	uscore=-1.86	tscore=3.23
brucella-chr1	Prodigal_v2.60	CDS	1715877	1716767	117.6	-	0	ID=1_1609	partial=00	start_type=ATG	rbs_motif=GGAGG	rbs_spacer=5-10bp	gc_cont=0.604	conf=100.00	score=117.60	cscore=99.56	sscore=18.03	rscore=11.64	uscore=2.23	tscore=3.23
brucella-chr1	Prodigal_v2.60	CDS	1716799	1717791	126.8	-	0	ID=1_1610	partial=00	start_type=ATG	rbs_motif=GGA/GAG/AGG	rbs_spacer=5-10bp	gc_cont=0.574	conf=100.00	score=126.80	cscore=118.69	sscore=8.11	rscore=2.88	uscore=1.30	tscore=3.23
brucella-chr1	Prodigal_v2.60	CDS	1717846	1717956	9.6	-	0	ID=1_1611	partial=00	start_type=ATG	rbs_motif=GGAGG	rbs_spacer=5-10bp	gc_cont=0.586	conf=90.08	score=9.60	cscore=5.34	sscore=4.26	rscore=5.03	uscore=-1.51	tscore=1.40
brucella-chr1	Prodigal_v2.60	CDS	1718232	1719683	181.4	+	0	ID=1_1612	partial=00	start_type=ATG	rbs_motif=GGA/GAG/AGG	rbs_spacer=5-10bp	gc_cont=0.606	conf=99.99	score=181.40	cscore=174.15	sscore=7.25	rscore=2.88	uscore=1.14	tscore=3.23
brucella-chr1	Prodigal_v2.60	CDS	1719997	1720185	16.3	+	0	ID=1_1613	partial=00	start_type=ATG	rbs_motif=GGAGG	rbs_spacer=5-10bp	gc_cont=0.566	conf=97.69	score=16.29	cscore=6.17	sscore=10.13	rscore=8.66	uscore=-0.29	tscore=2.41
brucella-chr1	Prodigal_v2.60	CDS	1720274	1720990	97.6	+	0	ID=1_1614	partial=00	start_type=ATG	rbs_motif=GGAG/GAGG	rbs_spacer=5-10bp	gc_cont=0.611	conf=100.00	score=97.62	cscore=85.53	sscore=12.09	rscore=9.25	uscore=-0.39	tscore=3.23
brucella-chr1	Prodigal_v2.60	CDS	1720996	1721517	53.7	+	0	ID=1_1615	partial=00	start_type=ATG	rbs_motif=GGA/GAG/AGG	rbs_spacer=5-10bp	gc_cont=0.602	conf=100.00	score=53.72	cscore=44.42	sscore=9.31	rscore=2.88	uscore=1.97	tscore=3.23
brucella-chr1	Prodigal_v2.60	CDS	1721521	1722570	148	+	0	ID=1_1616	partial=00	start_type=ATG	rbs_motif=GGA/GAG/AGG	rbs_spacer=5-10bp	gc_cont=0.576	conf=100.00	score=148.04	cscore=140.07	sscore=7.97	rscore=2.88	uscore=0.61	tscore=3.23
brucella-chr1	Prodigal_v2.60	CDS	1722570	1726361	460	+	0	ID=1_1617	partial=00	start_type=ATG	rbs_motif=None	rbs_spacer=None	gc_cont=0.624	conf=99.99	score=459.98	cscore=455.47	sscore=4.52	rscore=-5.14	uscore=-0.70	tscore=3.23
brucella-chr1	Prodigal_v2.60	CDS	1726354	1726992	106.3	+	0	ID=1_1618	partial=00	start_type=ATG	rbs_motif=GGA/GAG/AGG	rbs_spacer=5-10bp	gc_cont=0.559	conf=100.00	score=106.31	cscore=96.01	sscore=10.31	rscore=2.88	uscore=2.94	tscore=3.23
brucella-chr1	Prodigal_v2.60	CDS	1726992	1727420	55.4	+	0	ID=1_1619	partial=00	start_type=ATG	rbs_motif=GGA/GAG/AGG	rbs_spacer=5-10bp	gc_cont=0.601	conf=100.00	score=55.37	cscore=47.47	sscore=7.90	rscore=2.88	uscore=0.50	tscore=3.23
brucella-chr1	Prodigal_v2.60	CDS	1727417	1728202	101	-	0	ID=1_1620	partial=00	start_type=ATG	rbs_motif=None	rbs_spacer=None	gc_cont=0.594	conf=100.00	score=100.96	cscore=103.50	sscore=-2.55	rscore=-5.14	uscore=0.01	tscore=3.23
brucella-chr1	Prodigal_v2.60	CDS	1728362	1728808	51.6	+	0	ID=1_1621	partial=00	start_type=ATG	rbs_motif=GGA/GAG/AGG	rbs_spacer=5-10bp	gc_cont=0.546	conf=100.00	score=51.65	cscore=43.41	sscore=8.24	rscore=2.88	uscore=2.12	tscore=3.23
brucella-chr1	Prodigal_v2.60	CDS	1728801	1729196	8.3	+	0	ID=1_1622	partial=00	start_type=GTG	rbs_motif=GGA/GAG/AGG	rbs_spacer=5-10bp	gc_cont=0.583	conf=87.04	score=8.28	cscore=9.77	sscore=-1.48	rscore=2.88	uscore=-0.50	tscore=-5.12
brucella-chr1	Prodigal_v2.60	CDS	1729256	1730014	76.4	+	0	ID=1_1623	partial=00	start_type=GTG	rbs_motif=AGGA	rbs_spacer=5-10bp	gc_cont=0.585	conf=100.00	score=76.38	cscore=75.15	sscore=1.23	rscore=8.09	uscore=-1.75	tscore=-5.12
brucella-chr1	Prodigal_v2.60	CDS	1730003	1730749	59.6	-	0	ID=1_1624	partial=00	start_type=TTG	rbs_motif=GGA/GAG/AGG	rbs_spacer=5-10bp	gc_cont=0.616	conf=100.00	score=59.58	cscore=63.55	sscore=-3.98	rscore=2.88	uscore=-1.11	tscore=-6.94
brucella-chr1	Prodigal_v2.60	CDS	1730736	1731842	125.2	-	0	ID=1_1625	partial=00	start_type=ATG	rbs_motif=None	rbs_spacer=None	gc_cont=0.602	conf=100.00	score=125.20	cscore=126.09	sscore=-0.90	rscore=-5.14	uscore=1.66	tscore=3.23
brucella-chr1	Prodigal_v2.60	CDS	1731903	1732781	80.7	+	0	ID=1_1626	partial=00	start_type=ATG	rbs_motif=None	rbs_spacer=None	gc_cont=0.620	conf=100.00	score=80.68	cscore=81.14	sscore=-0.46	rscore=-5.14	uscore=1.45	tscore=3.23
brucella-chr1	Prodigal_v2.60	CDS	1732778	1734088	128.6	+	0	ID=1_1627	partial=00	start_type=ATG	rbs_motif=GGAG/GAGG	rbs_spacer=5-10bp	gc_cont=0.605	conf=100.00	score=128.55	cscore=114.48	sscore=14.07	rscore=9.25	uscore=0.30	tscore=3.23
brucella-chr1	Prodigal_v2.60	CDS	1734085	1735083	100.1	+	0	ID=1_1628	partial=00	start_type=GTG	rbs_motif=GGAG/GAGG	rbs_spacer=5-10bp	gc_cont=0.608	conf=100.00	score=100.07	cscore=92.73	sscore=7.34	rscore=9.25	uscore=1.92	tscore=-5.12
brucella-chr1	Prodigal_v2.60	CDS	1735120	1736103	77.7	+	0	ID=1_1629	partial=00	start_type=ATG	rbs_motif=None	rbs_spacer=None	gc_cont=0.590	conf=100.00	score=77.68	cscore=76.63	sscore=1.05	rscore=-5.14	uscore=2.08	tscore=3.23
brucella-chr1	Prodigal_v2.60	CDS	1736089	1737180	101.4	-	0	ID=1_1630	partial=00	start_type=GTG	rbs_motif=AGxAG	rbs_spacer=5-10bp	gc_cont=0.601	conf=100.00	score=101.43	cscore=104.23	sscore=-2.80	rscore=-0.98	uscore=3.95	tscore=-5.12
brucella-chr1	Prodigal_v2.60	CDS	1737277	1737846	42.1	+	0	ID=1_1631	partial=00	start_type=TTG	rbs_motif=GGA/GAG/AGG	rbs_spacer=5-10bp	gc_cont=0.563	conf=99.99	score=42.15	cscore=45.81	sscore=-3.66	rscore=2.88	uscore=0.39	tscore=-6.94
brucella-chr1	Prodigal_v2.60	CDS	1737850	1738746	96.7	+	0	ID=1_1632	partial=00	start_type=ATG	rbs_motif=GGA/GAG/AGG	rbs_spacer=5-10bp	gc_cont=0.559	conf=100.00	score=96.69	cscore=86.83	sscore=9.86	rscore=2.88	uscore=2.50	tscore=3.23
brucella-chr1	Prodigal_v2.60	CDS	1738871	1739338	47.1	+	0	ID=1_1633	partial=00	start_type=ATG	rbs_motif=GGAG/GAGG	rbs_spacer=5-10bp	gc_cont=0.618	conf=100.00	score=47.05	cscore=31.38	sscore=15.67	rscore=9.25	uscore=3.19	tscore=3.23
brucella-chr1	Prodigal_v2.60	CDS	1739394	1741088	180	-	0	ID=1_1634	partial=00	start_type=ATG	rbs_motif=GGA/GAG/AGG	rbs_spacer=5-10bp	gc_cont=0.608	conf=99.99	score=179.96	cscore=171.88	sscore=8.07	rscore=2.88	uscore=0.66	tscore=3.23
brucella-chr1	Prodigal_v2.60	CDS	1741085	1741819	126.4	-	0	ID=1_1635	partial=00	start_type=ATG	rbs_motif=GGAG/GAGG	rbs_spacer=5-10bp	gc_cont=0.589	conf=100.00	score=126.44	cscore=112.24	sscore=14.20	rscore=9.25	uscore=0.44	tscore=3.23
brucella-chr1	Prodigal_v2.60	CDS	1741819	1742445	77.6	-	0	ID=1_1636	partial=00	start_type=ATG	rbs_motif=GGA/GAG/AGG	rbs_spacer=5-10bp	gc_cont=0.627	conf=100.00	score=77.56	cscore=69.70	sscore=7.85	rscore=2.88	uscore=0.56	tscore=3.23
brucella-chr1	Prodigal_v2.60	CDS	1742455	1743750	64.8	-	0	ID=1_1637	partial=00	start_type=ATG	rbs_motif=3Base/5BMM	rbs_spacer=13-15bp	gc_cont=0.592	conf=100.00	score=64.76	cscore=67.68	sscore=-2.92	rscore=-4.45	uscore=-1.05	tscore=3.23
brucella-chr1	Prodigal_v2.60	CDS	1743824	1745029	109.4	+	0	ID=1_1638	partial=00	start_type=ATG	rbs_motif=AGGAG	rbs_spacer=5-10bp	gc_cont=0.611	conf=100.00	score=109.38	cscore=92.61	sscore=16.77	rscore=13.13	uscore=0.40	tscore=3.23
brucella-chr1	Prodigal_v2.60	CDS	1745318	1745956	95.9	-	0	ID=1_1639	partial=00	start_type=ATG	rbs_motif=GGAG/GAGG	rbs_spacer=5-10bp	gc_cont=0.584	conf=100.00	score=95.86	cscore=84.80	sscore=11.06	rscore=9.25	uscore=-0.77	tscore=3.23
brucella-chr1	Prodigal_v2.60	CDS	1746158	1746907	102.8	-	0	ID=1_1640	partial=00	start_type=ATG	rbs_motif=GGxGG	rbs_spacer=5-10bp	gc_cont=0.604	conf=100.00	score=102.83	cscore=102.96	sscore=-0.13	rscore=-4.36	uscore=0.33	tscore=3.23
brucella-chr1	Prodigal_v2.60	CDS	1746963	1747790	112.7	-	0	ID=1_1641	partial=00	start_type=ATG	rbs_motif=GGA/GAG/AGG	rbs_spacer=5-10bp	gc_cont=0.572	conf=100.00	score=112.68	cscore=105.01	sscore=7.68	rscore=2.88	uscore=0.28	tscore=3.23
brucella-chr1	Prodigal_v2.60	CDS	1747790	1748506	66.3	-	0	ID=1_1642	partial=00	start_type=ATG	rbs_motif=None	rbs_spacer=None	gc_cont=0.582	conf=100.00	score=66.28	cscore=67.51	sscore=-1.23	rscore=-5.14	uscore=1.33	tscore=3.23
brucella-chr1	Prodigal_v2.60	CDS	1748830	1749114	34.4	-	0	ID=1_1643	partial=00	start_type=ATG	rbs_motif=AGGA	rbs_spacer=5-10bp	gc_cont=0.558	conf=99.96	score=34.35	cscore=22.93	sscore=11.43	rscore=8.09	uscore=0.75	tscore=3.23
brucella-chr1	Prodigal_v2.60	CDS	1749725	1750957	72.4	-	0	ID=1_1644	partial=00	start_type=TTG	rbs_motif=GGAG/GAGG	rbs_spacer=5-10bp	gc_cont=0.577	conf=100.00	score=72.42	cscore=70.91	sscore=1.50	rscore=9.25	uscore=-0.15	tscore=-6.94
brucella-chr1	Prodigal_v2.60	CDS	1751494	1751841	36.2	+	0	ID=1_1645	partial=00	start_type=ATG	rbs_motif=GGA/GAG/AGG	rbs_spacer=5-10bp	gc_cont=0.624	conf=99.98	score=36.21	cscore=29.32	sscore=6.89	rscore=2.88	uscore=0.77	tscore=3.23
brucella-chr1	Prodigal_v2.60	CDS	1751972	1753192	186.3	+	0	ID=1_1646	partial=00	start_type=ATG	rbs_motif=GGA/GAG/AGG	rbs_spacer=5-10bp	gc_cont=0.586	conf=99.99	score=186.34	cscore=180.71	sscore=5.63	rscore=2.88	uscore=-0.48	tscore=3.23
brucella-chr1	Prodigal_v2.60	CDS	1753328	1754647	182.2	+	0	ID=1_1647	partial=00	start_type=ATG	rbs_motif=AGxAGG/AGGxGG	rbs_spacer=5-10bp	gc_cont=0.588	conf=99.99	score=182.18	cscore=173.64	sscore=8.54	rscore=4.87	uscore=0.44	tscore=3.23
brucella-chr1	Prodigal_v2.60	CDS	1755040	1756026	162.3	+	0	ID=1_1648	partial=00	start_type=ATG	rbs_motif=AGGA	rbs_spacer=5-10bp	gc_cont=0.610	conf=100.00	score=162.30	cscore=149.93	sscore=12.36	rscore=8.09	uscore=1.69	tscore=3.23
brucella-chr1	Prodigal_v2.60	CDS	1756374	1757435	84.6	+	0	ID=1_1649	partial=00	start_type=ATG	rbs_motif=GGAG/GAGG	rbs_spacer=5-10bp	gc_cont=0.537	conf=100.00	score=84.59	cscore=70.00	sscore=14.59	rscore=9.25	uscore=2.77	tscore=3.23
brucella-chr1	Prodigal_v2.60	CDS	1757485	1759269	212.6	+	0	ID=1_1650	partial=00	start_type=ATG	rbs_motif=GGA/GAG/AGG	rbs_spacer=3-4bp	gc_cont=0.616	conf=99.99	score=212.58	cscore=209.93	sscore=2.65	rscore=-2.59	uscore=1.27	tscore=3.23
brucella-chr1	Prodigal_v2.60	CDS	1759431	1760459	137.4	+	0	ID=1_1651	partial=00	start_type=ATG	rbs_motif=GGAG/GAGG	rbs_spacer=5-10bp	gc_cont=0.619	conf=100.00	score=137.38	cscore=123.12	sscore=14.26	rscore=9.25	uscore=1.78	tscore=3.23
brucella-chr1	Prodigal_v2.60	CDS	1760511	1760951	70.9	-	0	ID=1_1652	partial=00	start_type=ATG	rbs_motif=AGGA	rbs_spacer=5-10bp	gc_cont=0.580	conf=100.00	score=70.94	cscore=60.91	sscore=10.04	rscore=8.09	uscore=-0.64	tscore=3.23
brucella-chr1	Prodigal_v2.60	CDS	1761314	1761895	90.6	+	0	ID=1_1653	partial=00	start_type=ATG	rbs_motif=AGGAG	rbs_spacer=5-10bp	gc_cont=0.598	conf=100.00	score=90.58	cscore=72.10	sscore=18.48	rscore=13.13	uscore=2.11	tscore=3.23
brucella-chr1	Prodigal_v2.60	CDS	1762269	1762748	48.4	+	0	ID=1_1654	partial=00	start_type=ATG	rbs_motif=GGA/GAG/AGG	rbs_spacer=5-10bp	gc_cont=0.544	conf=100.00	score=48.37	cscore=40.93	sscore=7.43	rscore=2.88	uscore=1.97	tscore=3.23
brucella-chr1	Prodigal_v2.60	CDS	1762782	1763552	94.5	+	0	ID=1_1655	partial=00	start_type=GTG	rbs_motif=GGAG/GAGG	rbs_spacer=5-10bp	gc_cont=0.584	conf=100.00	score=94.48	cscore=87.96	sscore=6.52	rscore=9.25	uscore=1.48	tscore=-5.12
brucella-chr1	Prodigal_v2.60	CDS	1763727	1764551	102.1	+	0	ID=1_1656	partial=00	start_type=ATG	rbs_motif=GGAG/GAGG	rbs_spacer=5-10bp	gc_cont=0.581	conf=100.00	score=102.11	cscore=88.87	sscore=13.25	rscore=9.25	uscore=0.77	tscore=3.23
brucella-chr1	Prodigal_v2.60	CDS	1764847	1765053	28.3	+	0	ID=1_1657	partial=00	start_type=TTG	rbs_motif=AGGAG	rbs_spacer=5-10bp	gc_cont=0.483	conf=99.85	score=28.33	cscore=26.10	sscore=2.23	rscore=10.72	uscore=0.67	tscore=-8.50
brucella-chr1	Prodigal_v2.60	CDS	1765324	1765851	67.3	+	0	ID=1_1658	partial=00	start_type=ATG	rbs_motif=GGAG/GAGG	rbs_spacer=5-10bp	gc_cont=0.576	conf=100.00	score=67.34	cscore=55.45	sscore=11.89	rscore=9.25	uscore=0.06	tscore=3.23
brucella-chr1	Prodigal_v2.60	CDS	1765885	1765974	2.3	+	0	ID=1_1659	partial=00	start_type=ATG	rbs_motif=GGA/GAG/AGG	rbs_spacer=5-10bp	gc_cont=0.556	conf=62.75	score=2.27	cscore=-0.43	sscore=2.70	rscore=1.00	uscore=0.15	tscore=1.13
brucella-chr1	Prodigal_v2.60	CDS	1765930	1766535	85.1	-	0	ID=1_1660	partial=00	start_type=ATG	rbs_motif=GGAG/GAGG	rbs_spacer=5-10bp	gc_cont=0.597	conf=100.00	score=85.06	cscore=72.34	sscore=12.72	rscore=9.25	uscore=0.90	tscore=3.23
brucella-chr1	Prodigal_v2.60	CDS	1766779	1767420	40.6	-	0	ID=1_1661	partial=00	start_type=ATG	rbs_motif=3Base/5BMM	rbs_spacer=13-15bp	gc_cont=0.584	conf=99.99	score=40.56	cscore=42.55	sscore=-1.99	rscore=-4.45	uscore=-0.12	tscore=3.23
brucella-chr1	Prodigal_v2.60	CDS	1767812	1768540	84.2	+	0	ID=1_1662	partial=00	start_type=ATG	rbs_motif=GGA/GAG/AGG	rbs_spacer=5-10bp	gc_cont=0.580	conf=100.00	score=84.19	cscore=76.71	sscore=7.47	rscore=2.88	uscore=1.36	tscore=3.23
brucella-chr1	Prodigal_v2.60	CDS	1768711	1769076	34.9	+	0	ID=1_1663	partial=00	start_type=ATG	rbs_motif=GGAGG	rbs_spacer=5-10bp	gc_cont=0.538	conf=99.97	score=34.93	cscore=19.41	sscore=15.52	rscore=11.64	uscore=0.65	tscore=3.23
brucella-chr1	Prodigal_v2.60	CDS	1769202	1770062	95.8	-	0	ID=1_1664	partial=00	start_type=ATG	rbs_motif=3Base/5BMM	rbs_spacer=13-15bp	gc_cont=0.612	conf=100.00	score=95.79	cscore=94.51	sscore=1.28	rscore=-4.45	uscore=1.31	tscore=3.23
brucella-chr1	Prodigal_v2.60	CDS	1770693	1771868	186.2	+	0	ID=1_1665	partial=00	start_type=ATG	rbs_motif=GGA/GAG/AGG	rbs_spacer=5-10bp	gc_cont=0.589	conf=99.99	score=186.19	cscore=179.83	sscore=6.36	rscore=2.88	uscore=0.24	tscore=3.23
brucella-chr1	Prodigal_v2.60	CDS	1772541	1772741	20.4	+	0	ID=1_1666	partial=00	start_type=ATG	rbs_motif=GGA/GAG/AGG	rbs_spacer=5-10bp	gc_cont=0.537	conf=99.08	score=20.37	cscore=17.31	sscore=3.05	rscore=2.28	uscore=-1.14	tscore=2.56
brucella-chr1	Prodigal_v2.60	CDS	1772765	1773292	80.5	+	0	ID=1_1667	partial=00	start_type=ATG	rbs_motif=GGAG/GAGG	rbs_spacer=5-10bp	gc_cont=0.521	conf=100.00	score=80.51	cscore=66.65	sscore=13.87	rscore=9.25	uscore=0.36	tscore=3.23
brucella-chr1	Prodigal_v2.60	CDS	1773495	1773923	59.9	+	0	ID=1_1668	partial=00	start_type=ATG	rbs_motif=GGA/GAG/AGG	rbs_spacer=5-10bp	gc_cont=0.583	conf=100.00	score=59.94	cscore=53.34	sscore=6.60	rscore=2.88	uscore=1.13	tscore=3.23
brucella-chr1	Prodigal_v2.60	CDS	1773928	1774629	98.1	+	0	ID=1_1669	partial=00	start_type=ATG	rbs_motif=GGxGG	rbs_spacer=5-10bp	gc_cont=0.568	conf=100.00	score=98.07	cscore=98.96	sscore=-0.89	rscore=-4.36	uscore=-0.99	tscore=3.23
brucella-chr1	Prodigal_v2.60	CDS	1775020	1775538	54.5	+	0	ID=1_1670	partial=00	start_type=GTG	rbs_motif=GGAG/GAGG	rbs_spacer=5-10bp	gc_cont=0.582	conf=100.00	score=54.48	cscore=50.58	sscore=3.90	rscore=9.25	uscore=0.43	tscore=-5.12
brucella-chr1	Prodigal_v2.60	CDS	1775590	1775964	62.9	+	0	ID=1_1671	partial=00	start_type=ATG	rbs_motif=AGGA	rbs_spacer=5-10bp	gc_cont=0.589	conf=100.00	score=62.88	cscore=48.87	sscore=14.01	rscore=8.09	uscore=1.96	tscore=3.23
brucella-chr1	Prodigal_v2.60	CDS	1776172	1780305	682.8	+	0	ID=1_1672	partial=00	start_type=ATG	rbs_motif=AGGAG	rbs_spacer=5-10bp	gc_cont=0.577	conf=99.99	score=682.77	cscore=667.44	sscore=15.33	rscore=13.13	uscore=-0.39	tscore=3.23
brucella-chr1	Prodigal_v2.60	CDS	1780454	1784656	722.2	+	0	ID=1_1673	partial=00	start_type=ATG	rbs_motif=AGGAG	rbs_spacer=5-10bp	gc_cont=0.580	conf=99.99	score=722.21	cscore=707.27	sscore=14.94	rscore=13.13	uscore=-1.42	tscore=3.23
brucella-chr1	Prodigal_v2.60	CDS	1784763	1785086	41	-	0	ID=1_1674	partial=00	start_type=ATG	rbs_motif=GGA/GAG/AGG	rbs_spacer=5-10bp	gc_cont=0.543	conf=99.99	score=41.04	cscore=32.61	sscore=8.43	rscore=2.88	uscore=2.96	tscore=3.23
brucella-chr1	Prodigal_v2.60	CDS	1785566	1785937	46.8	+	0	ID=1_1675	partial=00	start_type=ATG	rbs_motif=GGAG/GAGG	rbs_spacer=5-10bp	gc_cont=0.575	conf=100.00	score=46.76	cscore=33.06	sscore=13.70	rscore=9.25	uscore=1.22	tscore=3.23
brucella-chr1	Prodigal_v2.60	CDS	1786004	1786474	57	+	0	ID=1_1676	partial=00	start_type=ATG	rbs_motif=GGA/GAG/AGG	rbs_spacer=5-10bp	gc_cont=0.573	conf=100.00	score=57.02	cscore=49.65	sscore=7.37	rscore=2.88	uscore=1.25	tscore=3.23
brucella-chr1	Prodigal_v2.60	CDS	1786505	1788589	325	+	0	ID=1_1677	partial=00	start_type=ATG	rbs_motif=GGA/GAG/AGG	rbs_spacer=5-10bp	gc_cont=0.569	conf=99.99	score=325.03	cscore=316.03	sscore=9.00	rscore=2.88	uscore=1.93	tscore=3.23
brucella-chr1	Prodigal_v2.60	CDS	1788653	1789828	194.8	+	0	ID=1_1678	partial=00	start_type=ATG	rbs_motif=GGAG/GAGG	rbs_spacer=5-10bp	gc_cont=0.589	conf=99.99	score=194.80	cscore=180.38	sscore=14.42	rscore=9.25	uscore=1.94	tscore=3.23
brucella-chr1	Prodigal_v2.60	CDS	1789889	1790197	39.6	+	0	ID=1_1679	partial=00	start_type=ATG	rbs_motif=AGGA	rbs_spacer=5-10bp	gc_cont=0.573	conf=99.99	score=39.60	cscore=29.03	sscore=10.58	rscore=8.09	uscore=-0.75	tscore=3.23
brucella-chr1	Prodigal_v2.60	CDS	1790227	1790940	86.5	+	0	ID=1_1680	partial=00	start_type=ATG	rbs_motif=AGGA	rbs_spacer=5-10bp	gc_cont=0.587	conf=100.00	score=86.53	cscore=75.00	sscore=11.54	rscore=8.09	uscore=-0.75	tscore=3.23
brucella-chr1	Prodigal_v2.60	CDS	1790940	1791560	97.6	+	0	ID=1_1681	partial=00	start_type=ATG	rbs_motif=GGAG/GAGG	rbs_spacer=5-10bp	gc_cont=0.605	conf=100.00	score=97.64	cscore=83.87	sscore=13.76	rscore=9.25	uscore=-0.23	tscore=3.23
brucella-chr1	Prodigal_v2.60	CDS	1791557	1791850	54	+	0	ID=1_1682	partial=00	start_type=ATG	rbs_motif=AGGAG	rbs_spacer=5-10bp	gc_cont=0.575	conf=100.00	score=53.98	cscore=36.05	sscore=17.94	rscore=13.13	uscore=0.28	tscore=3.23
brucella-chr1	Prodigal_v2.60	CDS	1791872	1792705	111.7	+	0	ID=1_1683	partial=00	start_type=ATG	rbs_motif=GGAG/GAGG	rbs_spacer=5-10bp	gc_cont=0.597	conf=100.00	score=111.66	cscore=98.37	sscore=13.30	rscore=9.25	uscore=-0.23	tscore=3.23
brucella-chr1	Prodigal_v2.60	CDS	1792721	1792999	31.8	+	0	ID=1_1684	partial=00	start_type=GTG	rbs_motif=GGAG/GAGG	rbs_spacer=5-10bp	gc_cont=0.545	conf=99.93	score=31.84	cscore=24.62	sscore=7.22	rscore=9.25	uscore=1.98	tscore=-5.12
brucella-chr1	Prodigal_v2.60	CDS	1793002	1793391	64.3	+	0	ID=1_1685	partial=00	start_type=ATG	rbs_motif=GGAG/GAGG	rbs_spacer=5-10bp	gc_cont=0.592	conf=100.00	score=64.29	cscore=50.17	sscore=14.12	rscore=9.25	uscore=0.39	tscore=3.23
brucella-chr1	Prodigal_v2.60	CDS	1793391	1794101	107.8	+	0	ID=1_1686	partial=00	start_type=ATG	rbs_motif=GGAGG	rbs_spacer=5-10bp	gc_cont=0.574	conf=100.00	score=107.81	cscore=89.27	sscore=18.54	rscore=11.64	uscore=2.38	tscore=3.23
brucella-chr1	Prodigal_v2.60	CDS	1794140	1794553	46.6	+	0	ID=1_1687	partial=00	start_type=ATG	rbs_motif=GGAG/GAGG	rbs_spacer=5-10bp	gc_cont=0.582	conf=100.00	score=46.64	cscore=33.63	sscore=13.01	rscore=9.25	uscore=-0.33	tscore=3.23
brucella-chr1	Prodigal_v2.60	CDS	1794566	1794766	35.9	+	0	ID=1_1688	partial=00	start_type=ATG	rbs_motif=AGGAG	rbs_spacer=5-10bp	gc_cont=0.582	conf=99.97	score=35.90	cscore=21.09	sscore=14.81	rscore=10.40	uscore=0.71	tscore=2.56
brucella-chr1	Prodigal_v2.60	CDS	1794779	1795021	37.8	+	0	ID=1_1689	partial=00	start_type=ATG	rbs_motif=AGGA	rbs_spacer=5-10bp	gc_cont=0.535	conf=99.98	score=37.81	cscore=26.14	sscore=11.67	rscore=7.77	uscore=-0.35	tscore=3.10
brucella-chr1	Prodigal_v2.60	CDS	1795090	1795458	51.4	+	0	ID=1_1690	partial=00	start_type=ATG	rbs_motif=AGxAGG/AGGxGG	rbs_spacer=5-10bp	gc_cont=0.547	conf=100.00	score=51.42	cscore=42.06	sscore=9.36	rscore=4.87	uscore=1.26	tscore=3.23
brucella-chr1	Prodigal_v2.60	CDS	1795471	1795782	52	+	0	ID=1_1691	partial=00	start_type=ATG	rbs_motif=AGGA	rbs_spacer=5-10bp	gc_cont=0.571	conf=100.00	score=51.96	cscore=39.65	sscore=12.31	rscore=8.09	uscore=-0.16	tscore=3.23
brucella-chr1	Prodigal_v2.60	CDS	1795775	1796332	92.7	+	0	ID=1_1692	partial=00	start_type=ATG	rbs_motif=GGAG/GAGG	rbs_spacer=5-10bp	gc_cont=0.548	conf=100.00	score=92.70	cscore=79.63	sscore=13.07	rscore=9.25	uscore=-0.66	tscore=3.23
brucella-chr1	Prodigal_v2.60	CDS	1796360	1796665	41	+	0	ID=1_1693	partial=00	start_type=ATG	rbs_motif=GGAG/GAGG	rbs_spacer=5-10bp	gc_cont=0.578	conf=99.99	score=41.05	cscore=28.36	sscore=12.69	rscore=9.25	uscore=-0.77	tscore=3.23
brucella-chr1	Prodigal_v2.60	CDS	1796676	1797074	66.6	+	0	ID=1_1694	partial=00	start_type=ATG	rbs_motif=AGGAG	rbs_spacer=5-10bp	gc_cont=0.579	conf=100.00	score=66.60	cscore=49.91	sscore=16.69	rscore=13.13	uscore=-0.84	tscore=3.23
brucella-chr1	Prodigal_v2.60	CDS	1797113	1797646	85.5	+	0	ID=1_1695	partial=00	start_type=ATG	rbs_motif=GGA/GAG/AGG	rbs_spacer=5-10bp	gc_cont=0.575	conf=100.00	score=85.48	cscore=76.38	sscore=9.10	rscore=2.88	uscore=2.12	tscore=3.23
brucella-chr1	Prodigal_v2.60	CDS	1797659	1798021	44.4	+	0	ID=1_1696	partial=00	start_type=ATG	rbs_motif=GGA/GAG/AGG	rbs_spacer=5-10bp	gc_cont=0.620	conf=100.00	score=44.44	cscore=34.63	sscore=9.80	rscore=2.88	uscore=2.55	tscore=3.23
brucella-chr1	Prodigal_v2.60	CDS	1798063	1798623	82.2	+	0	ID=1_1697	partial=00	start_type=ATG	rbs_motif=AGGA	rbs_spacer=5-10bp	gc_cont=0.602	conf=100.00	score=82.20	cscore=66.93	sscore=15.26	rscore=8.09	uscore=3.11	tscore=3.23
brucella-chr1	Prodigal_v2.60	CDS	1798741	1798938	14.9	+	0	ID=1_1698	partial=00	start_type=ATG	rbs_motif=GGA/GAG/AGG	rbs_spacer=5-10bp	gc_cont=0.586	conf=96.83	score=14.88	cscore=9.16	sscore=5.72	rscore=2.25	uscore=0.95	tscore=2.52
brucella-chr1	Prodigal_v2.60	CDS	1798959	1799429	79	+	0	ID=1_1699	partial=00	start_type=ATG	rbs_motif=GGAG/GAGG	rbs_spacer=5-10bp	gc_cont=0.597	conf=100.00	score=78.96	cscore=66.36	sscore=12.60	rscore=9.25	uscore=-0.94	tscore=3.23
brucella-chr1	Prodigal_v2.60	CDS	1799590	1800930	203.2	+	0	ID=1_1700	partial=00	start_type=ATG	rbs_motif=GGAG/GAGG	rbs_spacer=5-10bp	gc_cont=0.552	conf=99.99	score=203.16	cscore=190.50	sscore=12.67	rscore=9.25	uscore=0.19	tscore=3.23
brucella-chr1	Prodigal_v2.60	CDS	1800927	1801511	77	+	0	ID=1_1701	partial=00	start_type=ATG	rbs_motif=GGA/GAG/AGG	rbs_spacer=5-10bp	gc_cont=0.590	conf=100.00	score=76.96	cscore=68.94	sscore=8.02	rscore=2.88	uscore=0.60	tscore=3.23
brucella-chr1	Prodigal_v2.60	CDS	1801821	1802189	43.5	+	0	ID=1_1702	partial=00	start_type=GTG	rbs_motif=AGGAG	rbs_spacer=5-10bp	gc_cont=0.569	conf=100.00	score=43.47	cscore=33.64	sscore=9.83	rscore=13.13	uscore=2.47	tscore=-5.12
brucella-chr1	Prodigal_v2.60	CDS	1802317	1802706	42.2	+	0	ID=1_1703	partial=00	start_type=ATG	rbs_motif=AGGA	rbs_spacer=5-10bp	gc_cont=0.618	conf=99.99	score=42.21	cscore=30.88	sscore=11.33	rscore=8.09	uscore=0.01	tscore=3.23
brucella-chr1	Prodigal_v2.60	CDS	1802822	1803835	183	+	0	ID=1_1704	partial=00	start_type=ATG	rbs_motif=AGGA	rbs_spacer=5-10bp	gc_cont=0.572	conf=99.99	score=183.00	cscore=170.77	sscore=12.22	rscore=8.09	uscore=0.90	tscore=3.23
brucella-chr1	Prodigal_v2.60	CDS	1803997	1804425	62.2	+	0	ID=1_1705	partial=00	start_type=ATG	rbs_motif=AGGAG	rbs_spacer=5-10bp	gc_cont=0.580	conf=100.00	score=62.16	cscore=43.27	sscore=18.90	rscore=13.13	uscore=2.53	tscore=3.23
brucella-chr1	Prodigal_v2.60	CDS	1804838	1806136	166.1	+	0	ID=1_1706	partial=00	start_type=ATG	rbs_motif=None	rbs_spacer=None	gc_cont=0.587	conf=100.00	score=166.11	cscore=170.11	sscore=-4.00	rscore=-5.14	uscore=-1.44	tscore=3.23
brucella-chr1	Prodigal_v2.60	CDS	1806283	1807596	158.8	+	0	ID=1_1707	partial=00	start_type=ATG	rbs_motif=GGA/GAG/AGG	rbs_spacer=5-10bp	gc_cont=0.600	conf=100.00	score=158.80	cscore=151.30	sscore=7.50	rscore=2.88	uscore=1.39	tscore=3.23
brucella-chr1	Prodigal_v2.60	CDS	1807720	1808304	44.6	+	0	ID=1_1708	partial=00	start_type=ATG	rbs_motif=GGAG/GAGG	rbs_spacer=5-10bp	gc_cont=0.559	conf=100.00	score=44.57	cscore=28.13	sscore=16.44	rscore=9.25	uscore=3.96	tscore=3.23
brucella-chr1	Prodigal_v2.60	CDS	1808391	1809053	81.9	+	0	ID=1_1709	partial=00	start_type=ATG	rbs_motif=AGGA	rbs_spacer=5-10bp	gc_cont=0.596	conf=100.00	score=81.92	cscore=69.36	sscore=12.56	rscore=8.09	uscore=1.23	tscore=3.23
brucella-chr1	Prodigal_v2.60	CDS	1809384	1810469	166.5	+	0	ID=1_1710	partial=00	start_type=ATG	rbs_motif=GGAG/GAGG	rbs_spacer=5-10bp	gc_cont=0.570	conf=100.00	score=166.52	cscore=155.17	sscore=11.36	rscore=9.25	uscore=-0.47	tscore=3.23
brucella-chr1	Prodigal_v2.60	CDS	1810862	1813519	369.3	+	0	ID=1_1711	partial=00	start_type=ATG	rbs_motif=GGA/GAG/AGG	rbs_spacer=5-10bp	gc_cont=0.588	conf=99.99	score=369.26	cscore=364.05	sscore=5.22	rscore=2.88	uscore=-0.25	tscore=3.23
brucella-chr1	Prodigal_v2.60	CDS	1813671	1815116	182.1	-	0	ID=1_1712	partial=00	start_type=ATG	rbs_motif=AGGAG	rbs_spacer=5-10bp	gc_cont=0.582	conf=99.99	score=182.11	cscore=166.48	sscore=15.63	rscore=13.13	uscore=-0.08	tscore=3.23
brucella-chr1	Prodigal_v2.60	CDS	1815338	1816552	229.8	-	0	ID=1_1713	partial=00	start_type=ATG	rbs_motif=GGAG/GAGG	rbs_spacer=5-10bp	gc_cont=0.573	conf=99.99	score=229.78	cscore=217.36	sscore=12.42	rscore=9.25	uscore=-0.05	tscore=3.23
brucella-chr1	Prodigal_v2.60	CDS	1816680	1817090	49.4	-	0	ID=1_1714	partial=00	start_type=ATG	rbs_motif=GGAG/GAGG	rbs_spacer=5-10bp	gc_cont=0.582	conf=100.00	score=49.36	cscore=35.71	sscore=13.65	rscore=9.25	uscore=1.18	tscore=3.23
brucella-chr1	Prodigal_v2.60	CDS	1817179	1817763	72	-	0	ID=1_1715	partial=00	start_type=ATG	rbs_motif=GGAGG	rbs_spacer=5-10bp	gc_cont=0.585	conf=100.00	score=71.97	cscore=57.07	sscore=14.90	rscore=11.64	uscore=0.68	tscore=3.23
brucella-chr1	Prodigal_v2.60	CDS	1817943	1818773	99	+	0	ID=1_1716	partial=00	start_type=ATG	rbs_motif=GGA/GAG/AGG	rbs_spacer=5-10bp	gc_cont=0.575	conf=100.00	score=98.97	cscore=91.66	sscore=7.31	rscore=2.88	uscore=1.19	tscore=3.23
brucella-chr1	Prodigal_v2.60	CDS	1818770	1819603	83.5	+	0	ID=1_1717	partial=00	start_type=ATG	rbs_motif=GGAG/GAGG	rbs_spacer=5-10bp	gc_cont=0.577	conf=100.00	score=83.52	cscore=69.74	sscore=13.77	rscore=9.25	uscore=-0.97	tscore=3.23
brucella-chr1	Prodigal_v2.60	CDS	1819749	1820738	146.8	+	0	ID=1_1718	partial=00	start_type=ATG	rbs_motif=GGAG/GAGG	rbs_spacer=5-10bp	gc_cont=0.576	conf=100.00	score=146.79	cscore=133.65	sscore=13.14	rscore=9.25	uscore=0.66	tscore=3.23
brucella-chr1	Prodigal_v2.60	CDS	1820975	1823023	281.2	+	0	ID=1_1719	partial=00	start_type=ATG	rbs_motif=GGAG/GAGG	rbs_spacer=5-10bp	gc_cont=0.571	conf=99.99	score=281.17	cscore=268.50	sscore=12.66	rscore=9.25	uscore=0.84	tscore=3.23
[truncated: 1,372 more rows]
