# Supplementary material for: The Complete Genome of Brucella Suis 019 Provides Insights on Cross-Species Infection
Source: Genes (Basel). 2016 Jan 26;7(2):7. doi: 10.3390/genes7020007 (PMC4773751; doi:10.3390/genes7020007)
Supplement: Supplementary file 1 [file genes-07-00007-s001.zip › suppl/supplementary_file_3.xls]

## Sheet: supplementary_file_3
Seq. Name	Seq. Description	Seq. Length	#Hits	min. eValue	mean Similarity	#GOs	Gos Enzyme Codes	InterProScan
brucella-chr1_1	peptide chain release factor 2	966	20	0	0.9815	5	F:translation release factor activity, codon specific; C:ribosome; P:'de novo' cotranslational protein folding; P:regulation of translational termination; C:translation release factor complex	-
brucella-chr1_2	1a family penicillin-binding protein	2460	20	0	0.9925	6	F:peptidase activity; F:transferase activity, transferring pentosyl groups; F:penicillin binding; P:peptidoglycan biosynthetic process; C:peptidoglycan-based cell wall; P:response to antibiotic	EC:2.4.2.0
brucella-chr1_3	n-acetylmuramoyl-l-alanine amidase	1215	20	0	0.9915	3	F:N-acetylmuramoyl-L-alanine amidase activity; P:peptidoglycan catabolic process; P:peptidoglycan biosynthetic process	EC:3.5.1.28
brucella-chr1_4	rne rng family ribonuclease	2769	20	0	0.9925	8	F:serine-ethanolaminephosphate phosphodiesterase activity; F:RNA binding; F:ribonuclease activity; P:proteolysis; F:zinc ion binding; F:metallopeptidase activity; P:RNA processing; P:regulation of RNA metabolic process	EC:3.1.4.13
brucella-chr1_5	aminotransferase class i and ii	1164	20	0	0.989	15	F:L-phenylalanine:2-oxoglutarate aminotransferase activity; F:pyridoxal phosphate binding; F:L-aspartate:2-oxoglutarate aminotransferase activity; P:tryptophan biosynthetic process; P:oxaloacetate metabolic process; P:alanine metabolic process; P:arginine metabolic process; P:aspartate metabolic process; P:cysteine metabolic process; P:glutamate metabolic process; P:proline metabolic process; P:t…	EC:2.6.1.1
brucella-chr1_6	peptidase m48 ste24p	1416	20	0	0.991	3	C:membrane; F:metalloendopeptidase activity; P:proteolysis	EC:3.4.24.0
brucella-chr1_7	dsba oxidoreductase	798	20	5.39e-175	0.9585	2	F:protein disulfide oxidoreductase activity; P:electron transport	-
brucella-chr1_8	3-dehydroquinate dehydratase	474	20	2.63e-110	0.996	7	F:oxidoreductase activity; F:3-dehydroquinate dehydratase activity; P:chorismate biosynthetic process; P:oxidation-reduction process; P:tryptophan biosynthetic process; P:tyrosine biosynthetic process; P:L-phenylalanine biosynthetic process	EC:4.2.1.10
brucella-chr1_9	acetyl- biotin carboxyl carrier protein	471	20	2.64e-80	0.944	4	P:fatty acid biosynthetic process; C:acetyl-CoA carboxylase complex; F:acetyl-CoA carboxylase activity; P:pyruvate metabolic process	EC:6.4.1.2
brucella-chr1_10	acetyl- biotin carboxylase subunit	1380	20	0	0.9905	8	F:metal ion binding; F:galactan 1,3-beta-galactosidase activity; F:ATP binding; F:biotin carboxylase activity; F:acetyl-CoA carboxylase activity; P:fatty acid biosynthetic process; C:biotin carboxylase complex; P:pyruvate metabolic process	EC:3.2.1.145; EC:6.3.4.14; EC:6.4.1.2
brucella-chr1_11	leucyl phenylalanyl-trna-protein transferase	570	20	2.95e-135	0.9835	5	C:cytoplasm; F:leucyltransferase activity; F:oxidoreductase activity; P:oxidation-reduction process; P:protein catabolic process	EC:2.3.2.6
brucella-chr1_12	retrovirus-related pol polyprotein	471	20	1.38e-111	0.9255	0	-
brucella-chr1_13	nadh dehydrogenase	411	20	5.58e-95	0.9045	8	F:electron carrier activity; F:NADH dehydrogenase (ubiquinone) activity; C:membrane; P:electron transport; P:mitochondrial electron transport, NADH to ubiquinone; P:ubiquinone biosynthetic process; P:sodium ion transport; P:proton transport	EC:1.6.5.3
brucella-chr1_14	n-acetyltransferase gcn5	504	20	1.1e-120	0.9145	2	F:N-acetyltransferase activity; P:acyl-carrier-protein biosynthetic process	-
brucella-chr1_15	aspartyl glutamyl-trna(asn gln) amidotransferase subunit b	1503	20	0	0.994	6	F:glutaminyl-tRNA synthase (glutamine-hydrolyzing) activity; F:hydrolase activity; F:ATP binding; F:transferase activity; P:translation; P:glutamate metabolic process	EC:6.3.5.7
brucella-chr1_16	trigger factor	1434	20	0	0.9915	8	C:cytoplasm; P:protein folding; P:cell cycle; F:hydrolase activity; P:protein peptidyl-prolyl isomerization; F:peptidyl-prolyl cis-trans isomerase activity; P:cell division; P:protein transport	EC:5.2.1.8
brucella-chr1_17	membrane-anchored protein	570	20	2.21e-132	0.9565	0	-
brucella-chr1_18	membrane protein	1137	20	0	0.969	0	-
brucella-chr1_19	protein	147	20	8.98e-26	0.8935	0	-
brucella-chr1_20	methylenetetrahydrofolate-trna-(uracil-5-)-methyltransferase	1401	20	0	0.989	7	C:cytoplasm; F:flavin adenine dinucleotide binding; P:methylation; F:methylenetetrahydrofolate-tRNA-(uracil-5-)-methyltransferase (FADH2-oxidizing) activity; P:tRNA processing; F:5,10-methylenetetrahydrofolate-dependent tRNA (m5U54) methyltransferase activity; P:RNA modification	EC:2.1.1.74
brucella-chr1_21	phytoene synthase	834	20	1.35e-179	0.992	3	F:geranylgeranyl-diphosphate geranylgeranyltransferase activity; P:steroid biosynthetic process; P:diterpenoid biosynthetic process	EC:2.5.1.32
brucella-chr1_22	membrane protein	390	20	4.22e-87	0.9585	0	-
brucella-chr1_23	protein-export membrane protein secd	2277	20	0	0.9915	5	F:P-P-bond-hydrolysis-driven protein transmembrane transporter activity; C:plasma membrane; P:intracellular protein transport; C:integral to membrane; C:chloroplast envelope	-
brucella-chr1_24	immunogenic membrane protein yajc	342	20	6.33e-54	0.928	2	C:plasma membrane; C:integral to membrane	-
brucella-chr1_25	atpase aaa	867	20	0	0.975	2	F:peptidase activity; P:proteolysis	-
brucella-chr1_26	peptidase m23b	1299	20	0	0.964	1	P:cell wall macromolecule catabolic process	-
brucella-chr1_27	protein-l-isoaspartate o-methyltransferase	669	20	4.83e-161	0.9865	6	C:cytoplasm; P:cellular protein modification process; P:protein repair; F:protein-L-isoaspartate (D-aspartate) O-methyltransferase activity; P:protein methylation; P:S-adenosylmethionine metabolic process	EC:2.1.1.77
brucella-chr1_28	5 -nucleotidase sure	768	20	3.59e-175	0.973	6	F:metal ion binding; C:cytoplasm; F:oxidoreductase activity; F:nucleotide binding; P:oxidation-reduction process; F:5'-nucleotidase activity	EC:3.1.3.5
brucella-chr1_29	seryl-trna synthetase	1410	20	0	0.9915	9	F:serine-tRNA ligase activity; P:selenocysteinyl-tRNA(Sec) biosynthetic process; P:selenocysteine biosynthetic process; P:seryl-tRNA aminoacylation; F:ATP binding; C:cytoplasm; P:glycine metabolic process; P:L-serine metabolic process; P:threonine metabolic process	EC:6.1.1.11
brucella-chr1_30	twin arginine-targeting protein translocase	825	20	7.27e-148	0.9705	5	F:heme binding; C:integral to membrane; P:oxygen transport; F:iron ion binding; F:oxygen binding	-
brucella-chr1_31	twin arginine-targeting protein translocase	582	20	3.18e-70	0.9555	6	C:integral to plasma membrane; P:protein transport by the Tat complex; F:protein transmembrane transporter activity; P:protein secretion; C:TAT protein transport complex; P:intracellular protein transport	-
brucella-chr1_32	e family twin arginine-targeting protein translocase	219	20	1.27e-43	0.8765	6	C:integral to plasma membrane; P:protein transport by the Tat complex; F:protein transmembrane transporter activity; P:protein secretion; C:TAT protein transport complex; P:intracellular protein transport	-
brucella-chr1_33	segregation and condensation protein b	726	20	3.93e-140	0.971	3	P:chromosome separation; C:cytoplasm; P:cell division	-
brucella-chr1_34	chromosome segregation and condensation protein	852	20	1.78e-173	0.989	0	-
brucella-chr1_35	beta-hexosaminidase a	1020	20	0	0.992	5	P:carbohydrate metabolic process; F:beta-N-acetylhexosaminidase activity; P:globoside metabolic process; P:glycosaminoglycan catabolic process; P:amino sugar metabolic process	EC:3.2.1.52
brucella-chr1_36	sporulation domain-containing protein	2937	20	0	0.983	0	-
brucella-chr1_37	arginyl-trna synthetase	1758	20	0	0.9915	8	P:arginyl-tRNA aminoacylation; P:oxidation-reduction process; F:oxidoreductase activity; F:ATP binding; F:arginine-tRNA ligase activity; C:cytoplasm; P:arginine metabolic process; P:proline metabolic process	EC:6.1.1.19
brucella-chr1_38	deoxyguanosinetriphosphate triphosphohydrolase-like protein	1209	20	0	0.9715	6	F:dGTPase activity; F:phosphoric diester hydrolase activity; F:carboxypeptidase activity; F:magnesium ion binding; P:GTP metabolic process; P:purine nucleobase metabolic process	EC:3.1.5.1; EC:3.1.4.0
brucella-chr1_39	iron-sulfur cluster assembly accessory protein	327	20	5.64e-71	0.93	3	F:structural molecule activity; P:iron-sulfur cluster assembly; F:iron-sulfur cluster binding	-
brucella-chr1_40	inner membrane protein	708	20	6.58e-117	0.9885	0	-
brucella-chr1_41	exodeoxyribonuclease iii	840	20	0	0.987	7	F:endonuclease activity; P:nucleic acid phosphodiester bond hydrolysis; F:DNA binding; C:intracellular; F:exodeoxyribonuclease III activity; P:DNA repair; P:DNA catabolic process	EC:3.1.11.2
brucella-chr1_42	exopolysaccharide production negative regulator	768	20	0	0.9955	0	-
brucella-chr1_43	nuclease	570	20	6.77e-113	0.9915	2	F:nucleic acid binding; F:hydrolase activity, acting on ester bonds	-
brucella-chr1_44	uracil-dna glycosylase	642	20	2.1e-145	0.976	0	-
brucella-chr1_45	family transcriptional regulator	480	20	1.82e-110	0.9825	5	F:sequence-specific DNA binding transcription factor activity; F:sequence-specific DNA binding; P:regulation of transcription, DNA-dependent; C:transcription factor complex; P:regulation of transcription, DNA-dependent	-
brucella-chr1_46	nicotinate-nucleotide-dimethylbenzimidazole phosphoribosyltransferase	1020	20	0	0.99	7	P:cobalamin biosynthetic process; F:cobalamin-transporting ATPase activity; F:nicotinate-nucleotide-dimethylbenzimidazole phosphoribosyltransferase activity; P:nucleoside biosynthetic process; P:cobalamin transport; P:riboflavin metabolic process; P:chlorophyll metabolic process	EC:3.6.3.33; EC:2.4.2.21
brucella-chr1_47	cobalamin synthase	783	20	3.53e-116	0.985	8	F:cobalamin 5'-phosphate synthase activity; C:integral to membrane; P:ATP catabolic process; F:cobalamin-transporting ATPase activity; F:ATP binding; P:cobalamin biosynthetic process; C:plasma membrane; P:cobalamin transport	EC:3.6.3.33
brucella-chr1_48	tigr02281 family clan aa aspartic protease	705	20	1.82e-151	0.978	2	F:aspartic-type endopeptidase activity; P:proteolysis	EC:3.4.23.0
brucella-chr1_49	trna dihydrouridine synthase a	1023	20	0	0.975	5	F:flavin adenine dinucleotide binding; P:tRNA dihydrouridine synthesis; F:transferase activity; F:tRNA dihydrouridine synthase activity; P:oxidation-reduction process	-
brucella-chr1_50	lysine-arginine-ornithine-binding periplasmic protein	738	20	5.66e-165	0.985	3	P:transport; C:outer membrane-bounded periplasmic space; F:transporter activity	-
brucella-chr1_51	had family ia	684	20	1.02e-146	0.9355	2	P:metabolic process; F:hydrolase activity	-
brucella-chr1_52	phosphonate metabolism protein	1140	20	0	0.9835	3	F:hydrolase activity, acting on carbon-nitrogen (but not peptide) bonds; P:organic phosphonate catabolic process; P:nitrogen compound metabolic process	-
brucella-chr1_53	phosphonate metabolism protein	732	20	4.37e-163	0.9755	0	-
brucella-chr1_54	2-dehydro-3-deoxygluconokinase	918	20	0	0.974	3	F:2-dehydro-3-deoxygluconokinase activity; P:phosphorylation; P:pentose-phosphate shunt	EC:2.7.1.45
brucella-chr1_55	aldose 1-epimerase	1023	20	0	0.9785	4	F:carbohydrate binding; F:aldose 1-epimerase activity; P:gluconeogenesis; P:glycolysis	EC:5.1.3.3
brucella-chr1_56	secretion activator protein	762	20	5.92e-154	0.991	0	-
brucella-chr1_57	acyl carrier protein	282	20	2.06e-58	0.9645	7	C:cytoplasm; P:fatty acid biosynthetic process; P:Kdo2-lipid A biosynthetic process; F:ACP phosphopantetheine attachment site binding involved in fatty acid biosynthetic process; P:lipid A biosynthetic process; P:transport; P:acyl-carrier-protein biosynthetic process	-
brucella-chr1_58	beta-ketoacyl synthase	1182	20	0	0.974	4	F:3-oxoacyl-[acyl-carrier-protein] synthase activity; C:fatty acid synthase complex; P:fatty acid biosynthetic process; P:acyl-carrier-protein biosynthetic process	EC:2.3.1.41
brucella-chr1_59	beta-ketoacyl synthase	1278	20	0	0.9405	4	F:3-oxoacyl-[acyl-carrier-protein] synthase activity; C:fatty acid synthase complex; P:fatty acid biosynthetic process; P:acyl-carrier-protein biosynthetic process	EC:2.3.1.41
brucella-chr1_60	alcohol dehydrogenase	1029	20	0	0.9675	4	F:nucleotide binding; P:oxidation-reduction process; F:zinc ion binding; F:alcohol dehydrogenase (NAD) activity	EC:1.1.1.1
brucella-chr1_61	lipid a biosynthesis lauroyl acyltransferase	927	20	0	0.9835	3	F:transferase activity, transferring acyl groups; P:lipopolysaccharide core region biosynthetic process; C:integral to membrane	-
brucella-chr1_62	ribulose-phosphate 3-epimerase	678	20	8.9e-148	0.992	4	F:ribulose-phosphate 3-epimerase activity; F:metal ion binding; P:pentose-phosphate shunt; P:carbon utilization	EC:5.1.3.1
brucella-chr1_63	adenylosuccinate lyase	1302	20	0	0.9905	9	P:purine ribonucleotide biosynthetic process; F:N-acylmannosamine 1-dehydrogenase activity; F:N6-(1,2-dicarboxyethyl)AMP AMP-lyase (fumarate-forming) activity; F:(S)-2-(5-amino-1-(5-phospho-D-ribosyl)imidazole-4-carboxamido)succinate AMP-lyase (fumarate-forming) activity; P:oxidation-reduction process; P:amino sugar metabolic process; P:purine nucleobase metabolic process; P:alanine metabolic pro…	EC:1.1.1.233; EC:4.3.2.2
brucella-chr1_64	glyoxalase bleomycin resistance protein dioxygenase	876	20	0	0.992	3	F:biphenyl-2,3-diol 1,2-dioxygenase activity; P:oxidation-reduction process; P:biphenyl metabolic process	EC:1.13.11.39
brucella-chr1_65	alpha beta hydrolase	576	20	1.17e-136	0.978	1	F:hydrolase activity	-
brucella-chr1_66	aldolase	768	20	7.6e-169	0.99	3	F:metal ion binding; P:phenylacetate catabolic process; F:2,4-dihydroxyhept-2-ene-1,7-dioate aldolase activity	-
brucella-chr1_67	cytoplasmic protein	324	20	4.34e-55	0.886	5	F:metal ion binding; P:cellular aromatic compound metabolic process; F:catalytic activity; F:carbon-carbon lyase activity; F:lyase activity
brucella-chr1_68	phosphoribosylaminoimidazole-succinocarboxamide synthase	765	20	0	0.968	5	F:phosphoribosylaminoimidazolesuccinocarboxamide synthase activity; F:transferase activity, transferring acyl groups; F:ATP binding; P:'de novo' IMP biosynthetic process; P:purine nucleobase metabolic process	EC:6.3.2.6
brucella-chr1_69	phosphoribosylformylglycinamidine purs protein	243	20	1.65e-47	0.9685	2	F:phosphoribosylformylglycinamidine synthase activity; P:purine nucleobase metabolic process	EC:6.3.5.3
brucella-chr1_70	phosphoribosylformylglycinamidine synthase 1	672	20	1.39e-161	0.9865	8	P:oxidation-reduction process; P:glutamine metabolic process; F:oxidoreductase activity; F:ATP binding; C:cytoplasm; P:'de novo' IMP biosynthetic process; F:phosphoribosylformylglycinamidine synthase activity; P:purine nucleobase metabolic process	EC:6.3.5.3
brucella-chr1_71	glutathione s-transferase	648	20	8.25e-152	0.9805	3	F:maleylpyruvate isomerase activity; F:transferase activity; P:tyrosine metabolic process	EC:5.2.1.4
brucella-chr1_72	lipoprotein	402	20	4.85e-81	0.907	0	-
brucella-chr1_73	phosphoribosylformylglycinamidine synthase 2	2256	20	0	0.9915	7	P:oxidation-reduction process; F:oxidoreductase activity; F:ATP binding; C:cytoplasm; P:'de novo' IMP biosynthetic process; F:phosphoribosylformylglycinamidine synthase activity; P:purine nucleobase metabolic process	EC:6.3.5.3
brucella-chr1_74	atp-binding protein	234	20	4.44e-48	0.996	0	-
brucella-chr1_75	grx4 family monothiol glutaredoxin	333	20	4.64e-74	0.9625	4	P:cell redox homeostasis; F:electron carrier activity; F:protein disulfide oxidoreductase activity; P:electron transport	-
brucella-chr1_76	drug resistance bcr subfamily	1266	20	0	0.99	3	P:transmembrane transport; C:integral to membrane; F:transporter activity	-
brucella-chr1_77	folylpolyglutamate synthase	174	9	4.43e-33	0.9367	7	P:biosynthetic process; F:ATP binding; F:ligase activity; P:tetrahydrofolylpolyglutamate biosynthetic process; F:nucleotide binding; P:folic acid-containing compound biosynthetic process; F:tetrahydrofolylpolyglutamate synthase activity
brucella-chr1_78	inositol monophosphatase	828	20	8.85e-180	0.9415	1	P:phosphatidylinositol phosphorylation	-
brucella-chr1_79	trna 2-thiocytidine biosynthesis protein	882	20	0	0.9725	3	C:cytoplasm; F:ATP binding; P:tRNA processing	-
brucella-chr1_80	30s ribosomal protein s4	618	20	2.33e-146	0.9835	5	F:structural constituent of ribosome; C:small ribosomal subunit; P:translation; F:rRNA binding; P:ribosome biogenesis	-
brucella-chr1_81	extensin family protein	972	20	0	0.9865	0	-
brucella-chr1_82	hypothetical exported protein	414	14	2.43e-57	0.885	0	-
brucella-chr1_83	protein	198	6	1.06e-13	0.9417	0	-
brucella-chr1_84	dna polymerase alpha subunit	3492	20	0	0.9925	9	C:cytoplasm; F:DNA-directed DNA polymerase activity; F:carbon-monoxide dehydrogenase (ferredoxin) activity; P:DNA replication; F:DNA binding; F:3'-5' exonuclease activity; P:oxidation-reduction process; P:DNA repair; C:DNA polymerase complex	EC:2.7.7.7; EC:1.2.7.4
brucella-chr1_85	lipoprotein-releasing system atp-binding protein	684	20	1.44e-160	0.962	6	P:lipoprotein transport; P:ATP catabolic process; F:lipoprotein transporter activity; F:ATP binding; F:ATPase activity; C:plasma membrane	EC:3.6.1.3
brucella-chr1_86	e family lipoprotein releasing transmembrane protein	1314	20	0	0.9945	4	F:lipoprotein transporter activity; P:lipoprotein transport; C:integral to membrane; C:plasma membrane	-
brucella-chr1_87	prolyl-trna synthetase	1329	20	0	0.989	8	P:oxidation-reduction process; F:proline-tRNA ligase activity; F:oxidoreductase activity; F:ATP binding; C:cytoplasm; P:prolyl-tRNA aminoacylation; P:arginine metabolic process; P:proline metabolic process	EC:6.1.1.15
brucella-chr1_88	membrane protein	270	20	4.3e-56	0.8575	0	-
brucella-chr1_89	methylmalonyl- epimerase	405	20	2.61e-89	0.943	9	F:hydrolase activity; F:methylmalonyl-CoA epimerase activity; F:lactoylglutathione lyase activity; F:oxidoreductase activity, acting on single donors with incorporation of molecular oxygen, incorporation of two atoms of oxygen; P:isoleucine catabolic process; P:leucine catabolic process; P:valine catabolic process; P:carbohydrate metabolic process; P:pyruvate metabolic process	EC:5.1.99.1; EC:4.4.1.5; EC:1.13.11.0
brucella-chr1_90	beta-lactamase domain-containing protein	1677	20	0	0.99	5	F:metal ion binding; F:hydrolase activity, acting on ester bonds; F:RNA binding; F:beta-lactamase activity; P:penicillin biosynthetic process	EC:3.5.2.6
brucella-chr1_91	biotin-	798	20	0	0.9875	6	P:cellular protein modification process; F:creatine kinase activity; F:biotin-[acetyl-CoA-carboxylase] ligase activity; P:arginine metabolic process; P:proline metabolic process; P:biotin metabolic process	EC:2.7.3.2; EC:6.3.4.15
brucella-chr1_92	proton-translocating nadh-quinone chain n	1437	20	0	0.985	9	C:plasma membrane; F:quinone binding; F:NADH dehydrogenase (ubiquinone) activity; C:integral to membrane; P:photosynthesis, light reaction; P:mitochondrial electron transport, NADH to ubiquinone; P:ubiquinone biosynthetic process; P:sodium ion transport; P:proton transport	EC:1.6.5.3
brucella-chr1_93	proton-translocating nadh-quinone chain m	1509	20	0	0.9855	6	C:integral to membrane; P:mitochondrial electron transport, NADH to ubiquinone; F:NADH dehydrogenase (ubiquinone) activity; P:ubiquinone biosynthetic process; P:sodium ion transport; P:proton transport	EC:1.6.5.3
brucella-chr1_94	proton-translocating nadh-quinone chain l	1986	20	0	0.9905	6	C:integral to membrane; F:NADH dehydrogenase (ubiquinone) activity; P:mitochondrial electron transport, NADH to ubiquinone; P:ubiquinone biosynthetic process; P:sodium ion transport; P:proton transport	EC:1.6.5.3
brucella-chr1_95	nadh-quinone oxidoreductase subunit k	309	20	4.32e-42	0.9895	8	C:plasma membrane; F:quinone binding; P:transport; C:integral to membrane; P:ATP synthesis coupled electron transport; F:NADH dehydrogenase (quinone) activity; P:photosynthesis, light reaction; P:electron transport	EC:1.6.99.5
brucella-chr1_96	nadh dehydrogenase subunit j	618	20	5.15e-91	0.9755	5	F:NADH dehydrogenase (ubiquinone) activity; P:mitochondrial electron transport, NADH to ubiquinone; P:ubiquinone biosynthetic process; P:sodium ion transport; P:proton transport	EC:1.6.5.3
brucella-chr1_97	nadh-quinone oxidoreductase subunit i	492	20	1.36e-116	0.9745	9	P:photosynthesis, light reaction; F:iron ion binding; F:4 iron, 4 sulfur cluster binding; F:electron carrier activity; P:oxidation-reduction process; F:NADH dehydrogenase (quinone) activity; F:quinone binding; C:plasma membrane; P:electron transport	EC:1.6.99.5
brucella-chr1_98	nadh-quinone oxidoreductase subunit h	1044	20	0	0.969	6	C:integral to membrane; P:oxidation-reduction process; F:NADH dehydrogenase (quinone) activity; F:quinone binding; C:plasma membrane; P:electron transport	EC:1.6.99.5
brucella-chr1_99	nadh dehydrogenase g subunit	2085	20	0	0.991	9	C:membrane; F:electron carrier activity; F:iron-sulfur cluster binding; F:NADH dehydrogenase (ubiquinone) activity; P:electron transport; P:mitochondrial electron transport, NADH to ubiquinone; P:ubiquinone biosynthetic process; P:sodium ion transport; P:proton transport	EC:1.6.5.3
brucella-chr1_100	nadh-quinone oxidoreductase subunit f 1	1308	20	0	0.9725	9	F:NAD binding; F:metal ion binding; F:4 iron, 4 sulfur cluster binding; F:NADH dehydrogenase (ubiquinone) activity; F:FMN binding; P:mitochondrial electron transport, NADH to ubiquinone; P:ubiquinone biosynthetic process; P:sodium ion transport; P:proton transport	EC:1.6.5.3
brucella-chr1_101	nadh-quinone oxidoreductase subunit e 1	714	20	4.93e-164	0.9245	7	F:metal ion binding; F:2 iron, 2 sulfur cluster binding; F:NADH dehydrogenase (ubiquinone) activity; P:mitochondrial electron transport, NADH to ubiquinone; P:ubiquinone biosynthetic process; P:sodium ion transport; P:proton transport	EC:1.6.5.3
brucella-chr1_102	nadh-quinone oxidoreductase subunit d	1191	20	0	0.9765	8	F:NAD binding; C:plasma membrane; F:quinone binding; P:transport; F:NADH dehydrogenase (quinone) activity; P:photosynthesis, light reaction; P:oxidation-reduction process; P:electron transport	EC:1.6.99.5
brucella-chr1_103	nadh-quinone oxidoreductase subunit c	609	20	1.19e-144	0.914	8	P:photosynthesis, light reaction; F:quinone binding; C:plasma membrane; F:NADH dehydrogenase (ubiquinone) activity; P:mitochondrial electron transport, NADH to ubiquinone; P:ubiquinone biosynthetic process; P:sodium ion transport; P:proton transport	EC:1.6.5.3
brucella-chr1_104	nadh-quinone oxidoreductase subunit b	582	20	6.37e-126	0.963	10	C:plasma membrane; F:quinone binding; F:NADH dehydrogenase (ubiquinone) activity; F:iron ion binding; F:4 iron, 4 sulfur cluster binding; P:photosynthesis, light reaction; P:mitochondrial electron transport, NADH to ubiquinone; P:ubiquinone biosynthetic process; P:sodium ion transport; P:proton transport	EC:1.6.5.3
brucella-chr1_105	nadh-quinone oxidoreductase subunit a 1	366	20	5.8e-68	0.9615	9	P:photosynthesis, light reaction; C:integral to membrane; F:quinone binding; C:plasma membrane; F:NADH dehydrogenase (ubiquinone) activity; P:mitochondrial electron transport, NADH to ubiquinone; P:ubiquinone biosynthetic process; P:sodium ion transport; P:proton transport	EC:1.6.5.3
brucella-chr1_106	protein	204	6	9.02e-40	0.9917	0	-
brucella-chr1_107	protein	402	17	1.31e-91	0.76	0	-
brucella-chr1_108	protein	135	4	2.45e-22	1	0	-
brucella-chr1_109	protein	396	20	1.5e-88	0.767	0	-
brucella-chr1_110	protein	510	20	3.54e-92	0.995	0	-
brucella-chr1_111	protein	600	20	1.95e-66	0.991	1	C:integral to membrane	-
brucella-chr1_112	o-acetylhomoserine aminocarboxypropyltransferase cysteine synthase	1284	20	0	0.991	6	P:'de novo' L-methionine biosynthetic process; F:pyridoxal phosphate binding; F:cysteine synthase activity; F:O-acetylhomoserine aminocarboxypropyltransferase activity; P:cysteine biosynthetic process from serine; C:cysteine synthase complex	EC:2.5.1.47; EC:2.5.1.49
brucella-chr1_113	thioesterase superfamily protein	447	20	4.8e-88	0.9505	0	-
brucella-chr1_114	50s ribosomal protein l13	465	20	2.66e-108	0.9625	4	C:ribosome; F:structural constituent of ribosome; P:translation; P:ribosome biogenesis	-
brucella-chr1_115	30s ribosomal protein s9	477	20	1.85e-109	0.954	4	C:ribosome; F:structural constituent of ribosome; P:translation; P:ribosome biogenesis	-
brucella-chr1_116	agmatinase	951	20	0	0.992	6	F:metal ion binding; F:aminopeptidase activity; F:agmatinase activity; P:arginine metabolic process; P:proline metabolic process; P:polyamine biosynthetic process	EC:3.4.11.0; EC:3.5.3.11
brucella-chr1_117	n-acetyl-gamma-glutamyl-phosphate reductase	933	20	0	0.988	6	C:cytoplasm; P:arginine biosynthetic process; F:NAD binding; F:N-acetyl-gamma-glutamyl-phosphate reductase activity; P:oxidation-reduction process; P:urea cycle intermediate metabolic process	EC:1.2.1.38
brucella-chr1_118	heme a synthase	1077	20	0	0.995	5	P:heme a biosynthetic process; C:plasma membrane; F:oxidoreductase activity, acting on the CH-CH group of donors; C:integral to membrane; P:oxidation-reduction process	-
brucella-chr1_119	hypothetical membrane spanning protein	219	20	3.77e-28	0.9155	0	-
brucella-chr1_120	chromosome partitioning protein	573	20	4.15e-132	0.9845	0	-
brucella-chr1_121	polysaccharide export protein	588	20	8.24e-139	0.969	3	C:membrane; P:polysaccharide transport; F:polysaccharide transmembrane transporter activity	-
brucella-chr1_122	protein	216	11	1.79e-42	0.9836	1	F:transferase activity	-
brucella-chr1_123	undecaprenyl-phosphate glucose phosphotransferase	1539	20	0	0.9925	2	F:transferase activity; F:nucleotide binding	-
brucella-chr1_124	small multidrug resistance protein	318	20	2.55e-39	0.9235	3	P:transport; C:plasma membrane; C:integral to membrane	-
brucella-chr1_125	family transcriptional regulator	543	20	4.24e-116	0.9905	6	F:sequence-specific DNA binding transcription factor activity; F:DNA binding; F:nucleotide binding; P:regulation of transcription, DNA-dependent; C:transcription factor complex; P:regulation of transcription, DNA-dependent	-
brucella-chr1_126	integration host factor subunit alpha	324	20	2.12e-71	0.9735	4	F:DNA binding; P:regulation of translation; P:DNA recombination; P:regulation of transcription, DNA-dependent	-
brucella-chr1_127	3-oxoacyl-	972	20	0	0.985	6	P:fatty acid biosynthetic process; F:beta-ketoacyl-acyl-carrier-protein synthase III activity; F:3-oxoacyl-[acyl-carrier-protein] synthase activity; F:hydrolase activity; C:fatty acid synthase complex; P:acyl-carrier-protein biosynthetic process	EC:2.3.1.180; EC:2.3.1.41
brucella-chr1_128	phosphate acyltransferase	1041	20	0	0.9875	6	C:cytoplasm; F:transferase activity, transferring acyl groups other than amino-acyl groups; P:fatty acid biosynthetic process; P:phospholipid biosynthetic process; F:oxidoreductase activity, acting on the CH-OH group of donors, NAD or NADP as acceptor; P:oxidation-reduction process	EC:2.3.1.0; EC:1.1.1.0
brucella-chr1_129	metal-binding protein	558	20	1.41e-128	0.9035	0	-
brucella-chr1_130	ubiquinol-cytochrome c chaperone	555	20	5.94e-118	0.87	0	-
brucella-chr1_131	domain-containing protein	507	20	1.17e-117	0.973	1	C:outer membrane	-
brucella-chr1_132	k(+)-insensitive pyrophosphate-energized proton pump	2157	20	0	0.991	6	C:integral to plasma membrane; F:hydrogen-translocating pyrophosphatase activity; F:magnesium ion binding; P:proton transport; F:inorganic diphosphatase activity; P:oxidative phosphorylation	EC:3.6.1.1
brucella-chr1_133	transcription antitermination factor	516	20	1.5e-119	0.9185	3	P:DNA-dependent transcription, termination; F:RNA binding; P:regulation of transcription, DNA-dependent	-
brucella-chr1_134	-dimethyl-8-ribityllumazine synthase 1	462	20	7.66e-88	0.9935	9	C:cytoplasm; F:ligase activity; F:riboflavin synthase activity; P:riboflavin biosynthetic process; F:oxidoreductase activity; C:riboflavin synthase complex; F:lyase activity; F:6,7-dimethyl-8-ribityllumazine synthase activity; P:oxidation-reduction process	EC:2.5.1.9
brucella-chr1_135	riboflavin alpha subunit	609	20	5.8e-144	0.9885	8	F:riboflavin synthase activity; P:riboflavin biosynthetic process; F:oxidoreductase activity; C:riboflavin synthase complex; F:galactoside O-acetyltransferase activity; F:6,7-dimethyl-8-ribityllumazine synthase activity; P:oxidation-reduction process; P:acyl-carrier-protein biosynthetic process	EC:2.5.1.9; EC:2.3.1.18
brucella-chr1_136	riboflavin biosynthesis protein	1122	20	0	0.989	5	P:riboflavin biosynthetic process; F:5-amino-6-(5-phosphoribosylamino)uracil reductase activity; F:diaminohydroxyphosphoribosylaminopyrimidine deaminase activity; F:zinc ion binding; P:oxidation-reduction process	EC:1.1.1.193; EC:3.5.4.26
brucella-chr1_137	transcriptional repressor	477	20	1.23e-96	0.956	4	F:zinc ion binding; F:DNA binding; F:ATP binding; P:negative regulation of transcription, DNA-dependent	-
brucella-chr1_138	serine hydroxymethyltransferase	1317	20	0	0.9895	7	C:cytoplasm; F:pyridoxal phosphate binding; P:tetrahydrofolate interconversion; P:methylation; P:glycine biosynthetic process from serine; F:methyltransferase activity; F:glycine hydroxymethyltransferase activity	EC:2.1.1.0; EC:2.1.2.1
brucella-chr1_139	peptidoglycan-binding domain 1 protein	1302	20	0	0.9905	1	F:transferase activity	-
brucella-chr1_140	family transcriptional regulator	516	20	3.03e-110	0.975	5	F:sequence-specific DNA binding transcription factor activity; F:DNA binding; P:regulation of transcription, DNA-dependent; C:transcription factor complex; P:regulation of transcription, DNA-dependent	-
brucella-chr1_141	hypothetical membrane spanning protein	435	20	7.94e-82	0.917	0	-
brucella-chr1_142	3-hydroxyisobutyryl- hydrolase	1050	20	0	0.96	12	F:hydrolase activity; F:enoyl-CoA hydratase activity; F:isomerase activity; P:isoleucine catabolic process; P:leucine catabolic process; P:lysine catabolic process; P:tryptophan metabolic process; P:valine catabolic process; P:fatty acid biosynthetic process; P:benzoate metabolic process; P:beta-alanine metabolic process; P:limonene catabolic process	EC:4.2.1.17
brucella-chr1_143	delta-aminolevulinic acid dehydratase	1038	20	0	0.961	4	F:metal ion binding; P:porphyrin-containing compound biosynthetic process; F:porphobilinogen synthase activity; P:chlorophyll metabolic process	EC:4.2.1.24
brucella-chr1_144	rdd domain-containing protein	471	20	2.7e-95	0.8865	0	-
brucella-chr1_145	arginyl-trna-protein transferase	750	20	0	0.9885	3	C:cytoplasm; F:arginyltransferase activity; P:protein arginylation	EC:2.3.2.8
brucella-chr1_146	dna topoisomerase 4 subunit a	2313	20	0	0.9915	6	F:11-cis-retinyl-palmitate hydrolase activity; F:DNA topoisomerase type II (ATP-hydrolyzing) activity; F:ATP binding; C:chromosome; P:DNA topological change; P:retinol metabolic process	EC:3.1.1.63; EC:5.99.1.3
brucella-chr1_147	cytoplasmic protein	1197	20	0	0.9905	0	-
brucella-chr1_148	aspartyl-trna synthetase	1788	20	0	0.9815	8	F:nucleic acid binding; P:aspartyl-tRNA aminoacylation; F:ATP binding; F:aspartate-tRNA ligase activity; C:cytoplasm; F:hydrolase activity; P:alanine metabolic process; P:aspartate metabolic process	EC:6.1.1.12
brucella-chr1_149	ribonuclease d	1158	20	0	0.9875	7	C:cytoplasm; F:ribonuclease D activity; P:nucleic acid phosphodiester bond hydrolysis; F:nucleic acid binding; F:3'-5' exonuclease activity; P:tRNA 3'-end processing; F:nucleotide binding	EC:3.1.13.5
brucella-chr1_150	exopolyphosphatase	1539	20	0	0.9665	4	F:exopolyphosphatase activity; P:polyphosphate catabolic process; F:magnesium ion binding; P:purine nucleobase metabolic process	EC:3.6.1.11
brucella-chr1_151	polyphosphate kinase	2241	20	0	0.995	5	C:polyphosphate kinase complex; F:ATP binding; P:polyphosphate biosynthetic process; F:polyphosphate kinase activity; P:oxidative phosphorylation	EC:2.7.4.1
brucella-chr1_152	zinc-finger domain protein	255	20	5.95e-55	0.9385	0	-
brucella-chr1_153	salicylate hydroxylase	1188	20	0	0.9935	4	P:oxidation-reduction process; F:salicylate 1-monooxygenase activity; P:nitrobenzene metabolic process; P:fluorene catabolic process	EC:1.14.13.1
brucella-chr1_154	general l-amino acid transport atp-binding protein	816	20	0	0.9845	3	P:ATP catabolic process; F:ATP binding; F:ATPase activity	EC:3.6.1.3
brucella-chr1_155	his glu gln arg opine family amino abc 3-tm region	1158	20	0	0.9795	4	P:transport; C:plasma membrane; C:integral to membrane; F:transporter activity	-
brucella-chr1_156	his glu gln arg opine family amino abc 3-tm region	1194	20	0	0.9905	4	P:transport; C:plasma membrane; C:integral to membrane; F:transporter activity	-
brucella-chr1_157	general l-amino acid-binding periplasmic protein	1032	20	0	0.986	3	P:transport; C:outer membrane-bounded periplasmic space; F:transporter activity	-
brucella-chr1_158	pap2 family protein	768	20	4.57e-170	0.9735	3	F:phosphatidylglycerophosphatase activity; C:membrane; P:glycerolipid metabolic process	EC:3.1.3.27
brucella-chr1_159	cystathionine beta-lyase	1170	20	0	0.9905	6	F:pyridoxal phosphate binding; F:glycosylphosphatidylinositol diacylglycerol-lyase activity; C:cytoplasm; F:cystathionine beta-lyase activity; P:cysteine metabolic process; P:methionine metabolic process	EC:4.6.1.14; EC:4.4.1.8
brucella-chr1_160	MULTISPECIES: hypothetical protein [Brucella]	192	7	5.72e-38	0.9971	0	-
brucella-chr1_161	lipoprotein	249	20	6.48e-21	0.9345	0	-
brucella-chr1_162	sh3 type 3 domain-containing protein	513	20	1.39e-56	0.9925	0	-
brucella-chr1_163	protein containing a tir (toll-interleukin 1-resistance) domain protein	879	20	0	0.8775	1	P:signal transduction	-
brucella-chr1_164	apea	1422	20	0	0.992	0	-
brucella-chr1_165	beta and gamma crystallin	1308	20	0	0.9915	3	F:endonuclease activity; P:DNA restriction-modification system; F:DNA binding	-
brucella-chr1_166	protein	198	7	1.84e-40	0.9757	0	-
brucella-chr1_167	protein	1578	20	0	0.9955	0	-
brucella-chr1_168	transposition protein	951	20	0	0.982	0	-
brucella-chr1_169	integrase	2115	20	0	0.991	2	F:DNA binding; P:DNA integration	-
brucella-chr1_170	hypothetical protein [Brucella suis]	735	20	5.52e-176	0.991	0	-
brucella-chr1_171	helix-turn-helix domain-containing protein	795	20	0	0.908	1	F:sequence-specific DNA binding	-
brucella-chr1_172	n-acetyltransferase gcn5	1536	20	0	0.992	2	F:N-acetyltransferase activity; P:acyl-carrier-protein biosynthetic process	-
brucella-chr1_173	adenylate kinase	546	20	6.5e-122	0.6745	5	F:hydrolase activity; F:adenylate kinase activity; P:phosphorylation; P:purine nucleobase metabolic process; P:ATP metabolic process	EC:2.7.4.3
brucella-chr1_174	exonuclease	612	20	1.88e-146	0.8775	2	F:nucleic acid binding; F:exonuclease activity	-
brucella-chr1_175	protein	591	20	7.93e-123	0.9985	0	-
brucella-chr1_176	etc complex i subunit conserved region	306	20	1.18e-68	0.9195	6	C:mitochondrial inner membrane; F:NADH dehydrogenase (ubiquinone) activity; P:mitochondrial electron transport, NADH to ubiquinone; P:ubiquinone biosynthetic process; P:sodium ion transport; P:proton transport	EC:1.6.5.3
brucella-chr1_177	lactate permease family transporter	1674	20	0	0.9905	3	C:integral to plasma membrane; P:lactate transmembrane transport; F:lactate transmembrane transporter activity	-
brucella-chr1_178	proteins of the ap superfamily protein	156	9	9.93e-29	0.9589	0	-
brucella-chr1_179	short-chain dehydrogenase reductase sdr	705	20	1.2e-159	0.987	3	F:oxidoreductase activity; P:oxidation-reduction process; F:nucleotide binding	-
brucella-chr1_180	proline-rich extensin	786	20	8.08e-110	0.9895	0	-
brucella-chr1_181	udp-glucose 4-epimerase	870	20	0	0.9565	5	F:coenzyme binding; F:nucleotide binding; F:UDP-glucose 4-epimerase activity; P:galactose metabolic process; P:nucleotide-sugar metabolic process	EC:5.1.3.2
brucella-chr1_182	atp gtp-binding protein	708	20	3.65e-167	0.9925	5	F:DNA-directed DNA polymerase activity; P:DNA replication; F:DNA binding; C:DNA polymerase III complex; F:ATP binding	EC:2.7.7.7
brucella-chr1_183	permease	1242	20	0	0.9905	0	-
brucella-chr1_184	phosphoribosylformylglycinamidine cyclo-ligase	1080	20	0	0.9835	6	F:lyase activity; F:ATP binding; F:phosphoribosylformylglycinamidine cyclo-ligase activity; C:cytoplasm; P:'de novo' IMP biosynthetic process; P:purine nucleobase metabolic process	EC:6.3.3.1
brucella-chr1_185	phosphoribosylglycinamide formyltransferase	618	20	2.63e-131	0.9345	8	F:phosphoribosylglycinamide formyltransferase activity; P:'de novo' IMP biosynthetic process; F:chlorophyll(ide) b reductase activity; P:methylation; F:methyltransferase activity; P:oxidation-reduction process; P:purine nucleobase metabolic process; P:10-formyltetrahydrofolate metabolic process	EC:2.1.2.2; EC:1.1.1.294; EC:2.1.1.0
brucella-chr1_186	hypothetical membrane spanning protein	525	20	3.5e-100	0.984	0	-
brucella-chr1_187	nitrate reductase	2127	20	0	0.9905	11	F:oxidoreductase activity, acting on other nitrogenous compounds as donors; F:molybdenum ion binding; F:electron carrier activity; F:iron-sulfur cluster binding; P:oxidation-reduction process; F:formate dehydrogenase (NAD+) activity; P:electron transport; C:formate dehydrogenase complex; P:formate metabolic process; P:methane metabolic process; P:glyoxylate metabolic process	EC:1.2.1.2
brucella-chr1_188	membrane protein	846	20	0	0.9825	1	C:membrane	-
brucella-chr1_189	lactate dehydrogenase	873	20	0	0.985	3	F:nucleic acid binding; F:methyltransferase activity; P:methylation	EC:2.1.1.0
brucella-chr1_190	cytoplasmic protein	471	20	7.69e-95	0.949	0	-
brucella-chr1_191	ribonuclease t2	690	20	5.77e-143	0.973	2	F:RNA binding; F:ribonuclease T2 activity	EC:3.1.27.1
brucella-chr1_192	glutathione s-transferase	600	20	5.01e-125	0.956	5	F:aminoacyl-tRNA ligase activity; F:glutathione transferase activity; P:tRNA aminoacylation for protein translation; P:glutathione metabolic process; P:glutathione conjugation reaction	EC:2.5.1.18
brucella-chr1_193	outer-membrane immunogenic protein	642	20	4.78e-127	0.9935	3	C:plasma membrane; C:integral to membrane; C:cell outer membrane	-
brucella-chr1_194	short chain dehydrogenase	819	20	0	0.9885	6	F:3-oxoacyl-[acyl-carrier-protein] reductase (NADPH) activity; F:nucleotide binding; P:oxidation-reduction process; C:fatty acid synthase complex; P:fatty acid biosynthetic process; P:acyl-carrier-protein biosynthetic process	EC:1.1.1.100
brucella-chr1_195	system protein c	2073	20	0	0.9905	8	C:cytoplasm; F:excinuclease ABC activity; P:SOS response; C:excinuclease repair complex; P:nucleic acid phosphodiester bond hydrolysis; F:DNA binding; P:nucleotide-excision repair; P:DNA catabolic process	-
brucella-chr1_196	cdp-diacylglycerol-glycerol-3-phosphate 3-phosphatidyltransferase	585	20	5.21e-122	0.9515	4	C:integral to membrane; F:CDP-diacylglycerol-glycerol-3-phosphate 3-phosphatidyltransferase activity; P:phospholipid biosynthetic process; P:glycerolipid metabolic process	EC:2.7.8.5
brucella-chr1_197	molybdopterin converting subunit 1	258	20	1.56e-52	0.8395	1	P:Mo-molybdopterin cofactor biosynthetic process	-
brucella-chr1_198	molybdopterin synthase catalytic subunit	492	20	2.29e-103	0.9085	2	P:Mo-molybdopterin cofactor biosynthetic process; F:transferase activity	-
brucella-chr1_199	lipoprotein	804	20	1.84e-177	0.992	0	-
brucella-chr1_200	nucleoside diphosphate kinase	423	20	5.87e-96	0.961	11	P:nucleoside diphosphate phosphorylation; F:nucleoside diphosphate kinase activity; F:endonuclease activity; F:metal ion binding; P:UTP biosynthetic process; F:ATP binding; P:GTP biosynthetic process; C:cytoplasm; P:CTP biosynthetic process; P:purine nucleobase metabolic process; P:pyrimidine nucleobase metabolic process	EC:2.7.4.6
brucella-chr1_201	family protein	513	20	1.53e-122	0.9385	0	-
brucella-chr1_202	glycosyl transferase family 1	1884	20	0	0.993	3	P:ATP catabolic process; F:ATP binding; F:ATPase activity	EC:3.6.1.3
brucella-chr1_203	hypothetical membrane spanning protein	564	20	6.13e-120	0.958	0	-
brucella-chr1_204	dna polymerase iii subunit chi	450	20	8.95e-105	0.953	4	F:DNA-directed DNA polymerase activity; F:DNA binding; P:DNA replication; C:DNA polymerase complex	EC:2.7.7.7
brucella-chr1_205	leucyl aminopeptidase	1494	20	0	0.9815	5	C:cytoplasm; P:proteolysis; F:manganese ion binding; F:metalloexopeptidase activity; F:aminopeptidase activity	EC:3.4.11.0
brucella-chr1_206	permease family protein	1167	20	0	0.992	1	C:integral to membrane	-
brucella-chr1_207	permease family protein	1089	20	0	0.9805	1	C:integral to membrane	-
brucella-chr1_208	organic solvent tolerance protein	2400	20	0	0.9905	3	C:outer membrane; P:response to organic substance; P:membrane organization	-
brucella-chr1_209	domain-containing protein	957	20	0	0.9885	3	P:protein folding; P:protein peptidyl-prolyl isomerization; F:peptidyl-prolyl cis-trans isomerase activity	EC:5.2.1.8
brucella-chr1_210	4-hydroxythreonine-4-phosphate dehydrogenase	1032	20	0	0.9745	9	C:cytoplasm; F:cobalt ion binding; F:NAD binding; F:magnesium ion binding; P:pyridoxal phosphate biosynthetic process; F:4-hydroxythreonine-4-phosphate dehydrogenase activity; F:zinc ion binding; P:oxidation-reduction process; P:pyridoxine biosynthetic process	EC:1.1.1.262
brucella-chr1_211	ribosomal rna small subunit methyltransferase a	831	20	0	0.979	5	C:cytoplasm; P:rRNA methylation; F:16S rRNA (adenine(1518)-N(6)/adenine(1519)-N(6))-dimethyltransferase activity; F:RNA binding; F:rRNA (adenine-N6,N6-)-dimethyltransferase activity	-
brucella-chr1_212	peptidase m23b	1734	20	0	0.989	1	F:hydrolase activity	-
brucella-chr1_213	protein	921	20	0	0.993	3	C:integral to plasma membrane; P:transport; F:transporter activity	-
brucella-chr1_214	2-isopropylmalate synthase homocitrate synthase	1614	20	0	0.9935	6	F:2-isopropylmalate synthase activity; F:lyase activity; P:leucine biosynthetic process; P:pyruvate metabolic process; P:isoleucine biosynthetic process; P:valine biosynthetic process	EC:2.3.3.13
brucella-chr1_215	2-isopropylmalate synthase	135	16	6.88e-23	0.9594	5	F:2-isopropylmalate synthase activity; P:pyruvate metabolic process; P:isoleucine biosynthetic process; P:leucine biosynthetic process; P:valine biosynthetic process	EC:2.3.3.13
brucella-chr1_216	cysteinyl-trna synthetase	1521	20	0	0.9885	10	P:oxidation-reduction process; F:zinc ion binding; F:cysteine-tRNA ligase activity; P:cysteinyl-tRNA aminoacylation; F:peroxidase activity; F:ATP binding; C:cytoplasm; P:cysteine metabolic process; P:peroxidase reaction; P:response to oxidative stress	EC:6.1.1.16; EC:1.11.1.7
brucella-chr1_217	hydrolase	168	10	9.39e-32	0.818	2	F:transferase activity, transferring acyl groups; F:hydrolase activity	-
brucella-chr1_218	l-lysine exporter	615	20	1.07e-115	0.9335	3	C:integral to membrane; P:amino acid transport; C:plasma membrane	-
brucella-chr1_219	MULTISPECIES: hypothetical protein [Brucella]	780	20	0	0.9435	0	-
brucella-chr1_220	nudix hydrolase	444	20	3.18e-102	0.938	1	F:hydrolase activity	-
brucella-chr1_221	tigr02301 family protein	279	20	6.98e-50	0.985	0	-
brucella-chr1_222	cytoplasmic protein	258	20	1.4e-55	0.92	0	-
brucella-chr1_223	cytoplasmic protein	765	20	2.84e-171	0.962	0	-
brucella-chr1_224	multifunctional complex type	1335	20	0	0.9895	10	F:nickel cation binding; F:zinc ion binding; P:'de novo' UMP biosynthetic process; F:urease activity; P:urea metabolic process; F:dihydroorotase activity; P:urea cycle intermediate metabolic process; P:purine nucleobase metabolic process; P:atrazine catabolic process; P:pyrimidine nucleobase metabolic process	EC:3.5.1.5; EC:3.5.2.3
brucella-chr1_225	folate-binding protein	864	20	0	0.957	6	C:cytoplasm; P:glycine catabolic process; F:aminomethyltransferase activity; P:methylation; P:L-serine metabolic process; P:threonine metabolic process	EC:2.1.2.10
brucella-chr1_226	hydrolase	621	20	3.44e-138	0.966	3	F:metal ion binding; P:metabolic process; F:phosphoric diester hydrolase activity	EC:3.1.4.0
brucella-chr1_227	tyrosine protein phosphatase	510	20	8.46e-108	0.9035	3	F:protein tyrosine phosphatase activity; P:peptidyl-tyrosine dephosphorylation; P:tyrosine metabolic process	EC:3.1.3.48
brucella-chr1_228	dna repair protein reco	744	20	9.54e-164	0.9705	2	P:DNA repair; P:DNA recombination	-
brucella-chr1_229	gtpase era	936	20	0	0.983	9	F:translation elongation factor activity; F:SSU rRNA binding; P:ribosomal small subunit biogenesis; P:GTP catabolic process; F:GTPase activity; F:GTP binding; C:plasma membrane; C:ribosome; P:regulation of translational elongation	-
brucella-chr1_230	ribonuclease 3	705	20	2.53e-168	0.906	11	P:nucleic acid phosphodiester bond hydrolysis; P:rRNA catabolic process; F:ribonuclease III activity; F:metal ion binding; P:rRNA processing; F:rRNA binding; P:tRNA processing; F:double-stranded RNA binding; P:mRNA processing; C:cytoplasm; P:regulation of RNA metabolic process	EC:3.1.26.3
brucella-chr1_231	signal peptidase i	783	20	2.17e-177	0.978	3	C:integral to membrane; P:proteolysis; F:serine-type peptidase activity	-
brucella-chr1_232	holo-	405	20	3.45e-92	0.9425	8	C:cytoplasm; P:fatty acid biosynthetic process; F:holo-[acyl-carrier-protein] synthase activity; P:macromolecule biosynthetic process; F:oxidoreductase activity; F:magnesium ion binding; P:oxidation-reduction process; P:pantothenate biosynthetic process	EC:2.7.8.7
brucella-chr1_233	membrane protein	576	20	1.18e-106	0.9085	0	-
brucella-chr1_234	family transcriptional regulator	783	20	0	0.9345	5	F:sequence-specific DNA binding transcription factor activity; F:sequence-specific DNA binding; P:regulation of transcription, DNA-dependent; C:transcription factor complex; P:regulation of transcription, DNA-dependent	-
brucella-chr1_235	fosmidomycin resistance protein	1212	20	0	0.991	2	P:transmembrane transport; C:integral to membrane	-
brucella-chr1_236	oxygen-independent coproporphyrinogen iii oxidase	1335	20	0	0.982	9	C:cytoplasm; F:carboxy-cis,cis-muconate cyclase activity; P:porphyrin-containing compound biosynthetic process; F:coproporphyrinogen oxidase activity; F:iron-sulfur cluster binding; F:coproporphyrinogen dehydrogenase activity; P:oxidation-reduction process; P:benzoate metabolic process; P:chlorophyll metabolic process	EC:5.5.1.5; EC:1.3.3.3; EC:1.3.99.22
brucella-chr1_237	crp fnr family transcriptional regulator	756	20	7.96e-171	0.989	5	F:sequence-specific DNA binding transcription factor activity; F:DNA binding; P:regulation of transcription, DNA-dependent; C:transcription factor complex; P:regulation of transcription, DNA-dependent	-
brucella-chr1_238	orotate phosphoribosyltransferase	579	20	3.48e-134	0.9775	4	P:'de novo' UMP biosynthetic process; P:pyrimidine nucleobase biosynthetic process; F:magnesium ion binding; F:orotate phosphoribosyltransferase activity	EC:2.4.2.10
brucella-chr1_239	gtp pyrophosphokinase rsh	2232	20	0	0.981	7	F:GTP diphosphokinase activity; F:GTP binding; F:kinase activity; P:phosphorylation; F:ATP binding; P:guanosine tetraphosphate metabolic process; P:purine nucleobase metabolic process	EC:2.7.6.5
brucella-chr1_240	dna-directed rna polymerase subunit omega	402	20	1.98e-64	0.9175	9	F:DNA-directed RNA polymerase activity; P:transcription, DNA-dependent; C:RNA polymerase complex; F:oxidoreductase activity; F:DNA binding; P:oxidation-reduction process; C:nucleolus; P:purine nucleobase metabolic process; P:pyrimidine nucleobase metabolic process	EC:2.7.7.6
brucella-chr1_241	cytoplasmic protein	576	20	9.25e-136	0.9795	0	-
brucella-chr1_242	uracil-dna family 4	672	20	4.32e-163	0.932	0	-
brucella-chr1_243	#NAME?	477	20	6.78e-110	0.9515	2	C:cytoplasm; F:RNA binding	-
brucella-chr1_244	dihydrodipicolinate synthase	882	20	0	0.9685	5	C:cytoplasm; F:amine-lyase activity; P:lysine biosynthetic process via diaminopimelate; F:4-hydroxy-tetrahydrodipicolinate synthase; P:diaminopimelate biosynthetic process	EC:4.3.3.0; EC:4.2.1.52
brucella-chr1_245	lytic transglycosylase	2100	20	0	0.991	3	F:hydrolase activity, hydrolyzing O-glycosyl compounds; C:periplasmic space; P:carbohydrate metabolic process	EC:3.2.1.0
brucella-chr1_246	atp synthase subunit e	726	20	1.76e-130	0.984	3	C:ribosome; F:DNA binding; P:DNA repair	-
brucella-chr1_247	outer membrane porin f precursor	642	20	7.46e-139	0.8785	0	-
brucella-chr1_248	porin omp2b	1089	20	0	0.991	5	F:porin activity; C:cell outer membrane; C:pore complex; P:ion transport; C:plasma membrane	-
brucella-chr1_249	porin omp2a	1104	20	0	0.981	5	F:porin activity; C:cell outer membrane; C:pore complex; P:ion transport; C:plasma membrane	-
brucella-chr1_250	phage integrase	927	20	0	0.9945	8	C:cytoplasm; P:chromosome segregation; P:transposition, DNA-mediated; F:DNA binding; F:tyrosine-based site-specific recombinase activity; P:cell cycle; P:DNA integration; P:cell division	-
brucella-chr1_251	histidinol-phosphate transaminase	1134	20	0	0.9745	8	F:histidinol-phosphate transaminase activity; F:pyridoxal phosphate binding; P:histidine biosynthetic process; F:L-phenylalanine:2-oxoglutarate aminotransferase activity; P:tryptophan biosynthetic process; P:glutamate metabolic process; P:tyrosine biosynthetic process; P:L-phenylalanine biosynthetic process	EC:2.6.1.9
brucella-chr1_252	multispecies: oxidoreductase	375	20	1.4e-66	0.9815	0	-
brucella-chr1_253	antifreeze type i	651	20	5.47e-122	0.9775	0	-
brucella-chr1_254	membrane protein	771	20	5.63e-151	0.99	0	-
brucella-chr1_255	tpr sel1 subfamily	258	20	1.35e-55	0.908	0	-
brucella-chr1_256	protein	240	16	5.88e-38	0.97	0	-
brucella-chr1_257	sn-glycerol-3-phosphate abc transporter atp-binding protein	348	20	1.19e-63	0.8735	1	F:ATP binding	-
brucella-chr1_258	glutathione s-transferase	711	20	4.78e-173	0.9845	3	F:glutathione transferase activity; P:glutathione metabolic process; P:glutathione conjugation reaction	EC:2.5.1.18
brucella-chr1_259	protein	168	17	8.17e-33	0.9559	0	-
brucella-chr1_260	protein	168	11	1.43e-29	0.9591	0	-
brucella-chr1_261	amp nucleosidase	1503	20	0	0.991	3	F:AMP nucleosidase activity; P:AMP salvage; P:purine nucleobase metabolic process	EC:3.2.2.4
brucella-chr1_262	ap endonuclease	1077	20	0	0.987	2	F:endonuclease activity; F:exonuclease activity	-
brucella-chr1_263	electron transfer flavoprotein-ubiquinone oxidoreductase	1692	20	0	0.991	3	P:oxidation-reduction process; F:iron-sulfur cluster binding; F:electron-transferring-flavoprotein dehydrogenase activity	EC:1.5.5.1
brucella-chr1_264	uracil-dna family 4	873	20	0	0.943	5	F:[glycogen-synthase-D] phosphatase activity; F:hydrolase activity, acting on glycosyl bonds; F:DNA-directed DNA polymerase activity; P:DNA replication; C:DNA polymerase complex	EC:3.1.3.42; EC:2.7.7.7
brucella-chr1_265	major facilitator transporter	1257	20	0	0.9925	2	P:transmembrane transport; C:integral to membrane	-
brucella-chr1_266	membrane protein	960	20	0	0.975	1	C:membrane	-
brucella-chr1_267	aminopeptidase n	2652	20	0	0.993	5	F:ent-cassa-12,15-diene synthase activity; F:metallopeptidase activity; P:proteolysis; F:zinc ion binding; F:aminopeptidase activity	EC:4.2.3.28; EC:3.4.11.0
brucella-chr1_268	pas domain s-box protein	2352	20	0	0.993	7	P:phosphorelay signal transduction system; P:regulation of transcription, DNA-dependent; P:signal transduction by phosphorylation; F:ATP binding; C:membrane; F:phosphorelay sensor kinase activity; C:protein histidine kinase complex	-
brucella-chr1_269	lpsa protein	2112	20	0	0.9905	2	P:lipopolysaccharide biosynthetic process; F:transferase activity	-
brucella-chr1_270	glutamate-ammonia-ligase adenylyltransferase	2952	20	0	0.9905	3	F:[glutamate-ammonia-ligase] adenylyltransferase activity; F:ATP binding; F:ligase activity	EC:2.7.7.42
brucella-chr1_271	sensor histidine kinase	1407	20	0	0.991	6	F:phosphorelay sensor kinase activity; P:signal transduction by phosphorylation; P:phosphorelay signal transduction system; F:ATP binding; C:integral to membrane; C:protein histidine kinase complex	-
brucella-chr1_272	two component transcriptional regulator	708	20	4.85e-167	0.966	6	P:intracellular signal transduction; P:phosphorelay signal transduction system; F:DNA binding; P:regulation of transcription, DNA-dependent; F:phosphorelay response regulator activity; P:regulation of transcription, DNA-dependent	-
brucella-chr1_273	peptidase do	1542	20	0	0.96	6	F:2-alkenal reductase [NAD(P)] activity; P:response to stress; P:proteolysis; F:serine-type endopeptidase activity; P:oxidation-reduction process; C:outer membrane-bounded periplasmic space	EC:1.3.1.74; EC:3.4.21.0
brucella-chr1_274	cytochrome c-type biogenesis protein	477	20	2e-78	0.9455	0	-
brucella-chr1_275	cytochrome c-type biogenesis protein	1992	20	0	0.991	5	C:membrane; P:cytochrome complex assembly; P:heme transport; F:heme transporter activity; P:respiratory chain complex IV assembly	-
brucella-chr1_276	cytochrome c-type biogenesis protein	498	20	2.68e-92	0.9195	5	P:protein-heme linkage; F:metal ion binding; P:cytochrome complex assembly; C:plasma membrane; C:integral to membrane	-
brucella-chr1_277	cytochrome c-type biogenesis protein	1140	20	0	0.9875	0	-
brucella-chr1_278	outer membrane lipo protein	453	20	1.5e-70	0.934	0	-
brucella-chr1_279	histidine kinase	1311	20	0	0.9965	6	F:phosphorelay sensor kinase activity; P:signal transduction by phosphorylation; P:phosphorelay signal transduction system; F:ATP binding; C:integral to membrane; C:protein histidine kinase complex	-
brucella-chr1_280	transcriptional regulator	690	20	3.13e-143	0.981	7	P:phosphorelay signal transduction system; F:phosphorelay response regulator activity; P:intracellular signal transduction; P:regulation of transcription, DNA-dependent; F:DNA binding; P:carbohydrate transport; P:regulation of transcription, DNA-dependent	-
brucella-chr1_281	hypothetical exported protein	297	20	8.83e-48	0.86	0	-
brucella-chr1_282	protein	207	20	3.33e-38	0.8475	0	-
brucella-chr1_283	host specificity protein	2484	20	0	0.9905	0	-
brucella-chr1_284	host specificity protein	1320	20	0	0.9995	0	-
brucella-chr1_285	p60 family phage cell wall peptidase	435	20	1.46e-99	0.8545	0	-
brucella-chr1_286	bacteriophage protein	876	20	0	0.968	0	-
brucella-chr1_287	tigr02217 family protein	633	20	1.97e-147	0.8725	1	F:hydrolase activity	-
brucella-chr1_288	tail protein	546	20	8.93e-83	0.9305	0	-
brucella-chr1_289	transfer agent	342	20	3.06e-74	0.893	0	-
brucella-chr1_290	tp901-1 family phage major tail protein	414	20	2.36e-83	0.905	0	-
brucella-chr1_291	gene transfer agent like protein	408	20	4.72e-94	0.9965	0	-
brucella-chr1_292	protein	168	8	1.01e-31	0.9738	0	-
brucella-chr1_293	phage head-tail adaptor	339	20	1.53e-76	0.841	0	-
brucella-chr1_294	phage protein	567	20	3.29e-133	0.9035	0	-
brucella-chr1_295	hk97 family phage major capsid protein	1275	20	0	0.98	0	-
brucella-chr1_296	hk97 family phage prohead protease	669	20	3.33e-153	0.9435	2	F:serine-type endopeptidase activity; P:proteolysis	EC:3.4.21.0
brucella-chr1_297	hypothetical phage protein	378	20	3.29e-56	0.904	0	-
brucella-chr1_298	hk97 family phage portal protein	1194	20	0	0.943	0	-
brucella-chr1_299	phage dna packaging protein	1260	20	0	0.987	0	-
brucella-chr1_300	protein	513	16	8.58e-114	0.905	1	F:ATP binding	-
brucella-chr1_301	1a family penicillin-binding protein	2175	20	0	0.9925	6	F:peptidase activity; F:transferase activity, transferring pentosyl groups; F:penicillin binding; P:peptidoglycan biosynthetic process; C:peptidoglycan-based cell wall; P:response to antibiotic	EC:2.4.2.0
brucella-chr1_302	MULTISPECIES: hypothetical protein [Brucella]	612	20	2.77e-133	0.9405	0	-
brucella-chr1_303	integral membrane protein	543	20	6.42e-128	0.979	0	-
brucella-chr1_304	cytoplasmic protein	1077	20	0	0.9885	0	-
brucella-chr1_305	cytoplasmic protein	348	20	7.75e-77	0.8585	0	-
brucella-chr1_306	peptidoglycan-binding protein	969	20	0	0.9405	0	-
brucella-chr1_307	integral membrane sensor signal transduction histidine kinase	1830	20	0	0.9915	6	F:phosphorelay sensor kinase activity; P:signal transduction by phosphorylation; P:phosphorelay signal transduction system; F:ATP binding; C:membrane; C:protein histidine kinase complex	-
brucella-chr1_308	cytoplasmic protein	450	20	2.39e-104	0.9345	0	-
brucella-chr1_309	fe-s metabolism associated	426	20	2.48e-98	0.9795	0	-
brucella-chr1_310	amidase	1245	20	0	0.9315	9	F:carbon-nitrogen ligase activity, with glutamine as amido-N-donor; F:transferase activity; F:amidase activity; P:arginine metabolic process; P:L-phenylalanine metabolic process; P:proline metabolic process; P:tryptophan metabolic process; P:benzoate metabolic process; P:styrene catabolic process	EC:6.3.5.0; EC:3.5.1.4
brucella-chr1_311	hypothetical cytosolic protein	795	20	8.18e-178	0.9875	0	-
brucella-chr1_312	chromosomal replication initiator domain-containing protein	456	20	5.46e-104	0.939	4	P:DNA replication initiation; F:sequence-specific DNA binding; P:regulation of DNA replication; F:ATP binding	-
brucella-chr1_313	cytoplasmic protein	312	20	7.51e-57	0.949	0	-
brucella-chr1_314	transcriptional regulator	429	20	1.15e-80	0.9315	3	F:DNA binding; F:zinc ion binding; P:regulation of transcription, DNA-dependent	-
brucella-chr1_315	oligopeptidase b	2109	20	0	0.9895	3	F:serine-type exopeptidase activity; P:proteolysis; F:serine-type endopeptidase activity	EC:3.4.21.0; EC:3.4.21.0
brucella-chr1_316	metallo-phosphoesterase	336	20	1.57e-64	0.963	0	-
brucella-chr1_317	superoxide dismutase	600	20	1.28e-130	0.9695	4	F:metal ion binding; P:superoxide metabolic process; F:superoxide dismutase activity; P:oxidation-reduction process	EC:1.15.1.1
brucella-chr1_318	haloacid type ii	654	20	1.76e-137	0.932	3	P:oxidation-reduction process; F:(S)-2-haloacid dehalogenase activity; F:L-arabinitol 4-dehydrogenase activity	EC:3.8.1.2; EC:1.1.1.12
brucella-chr1_319	haloacid type ii	243	9	2.69e-51	0.9944	5	F:(S)-2-haloacid dehalogenase activity; F:hydrolase activity, acting on acid halide bonds, in C-halide compounds; F:hydrolase activity; P:metabolic process; F:transferase activity
brucella-chr1_320	family protein	717	20	2.4e-157	0.9585	1	F:transferase activity	-
brucella-chr1_321	atpase	1512	20	0	0.9835	0	-
brucella-chr1_322	MULTISPECIES: hypothetical protein [Brucella]	363	20	1.06e-74	0.937	0	-
brucella-chr1_323	cyanate transporter	1311	20	0	0.9905	2	P:transmembrane transport; C:integral to membrane	-
brucella-chr1_324	family transcriptional regulator	372	20	3.68e-82	0.9415	5	F:sequence-specific DNA binding transcription factor activity; F:DNA binding; P:regulation of transcription, DNA-dependent; C:transcription factor complex; P:regulation of transcription, DNA-dependent	-
brucella-chr1_325	magnesium and cobalt transporter	993	20	0	0.9525	4	P:metal ion transport; C:membrane; F:metal ion transmembrane transporter activity; P:transmembrane transport	-
brucella-chr1_326	family transcriptional regulator	231	18	1.17e-28	0.8544	0	-
brucella-chr1_327	death-on-curing family protein	390	20	5.08e-87	0.9555	0	-
brucella-chr1_328	transcription elongation factor	471	20	4.63e-108	0.929	5	F:translation elongation factor activity; F:DNA binding; P:regulation of DNA-dependent transcription, elongation; C:ribosome; P:regulation of translational elongation	-
brucella-chr1_329	l-asparaginase ii	1023	20	0	0.9945	4	F:asparaginase activity; P:alanine metabolic process; P:asparagine metabolic process; P:aspartate metabolic process	EC:3.5.1.1
brucella-chr1_330	hth-type transcriptional regulator	597	20	1.57e-125	0.9815	6	F:DNA binding; F:sequence-specific DNA binding transcription factor activity; P:negative regulation of transcription, DNA-dependent; P:glycine betaine biosynthetic process from choline; C:transcription factor complex; P:regulation of transcription, DNA-dependent	-
brucella-chr1_331	choline dehydrogenase	1650	20	0	0.992	8	F:flavin adenine dinucleotide binding; F:transferase activity, transferring glycosyl groups; P:glycine betaine biosynthetic process from choline; F:choline dehydrogenase activity; P:oxidation-reduction process; P:glycine metabolic process; P:L-serine metabolic process; P:threonine metabolic process	EC:1.1.99.1
brucella-chr1_332	betaine aldehyde dehydrogenase	1464	20	0	0.9845	7	P:glycine betaine biosynthetic process from choline; F:transaminase activity; F:betaine-aldehyde dehydrogenase activity; P:oxidation-reduction process; P:glycine metabolic process; P:L-serine metabolic process; P:threonine metabolic process	EC:2.6.1.0; EC:1.2.1.8
brucella-chr1_333	family transcriptional regulator	1071	20	0	0.971	5	F:sequence-specific DNA binding transcription factor activity; F:sequence-specific DNA binding; P:regulation of transcription, DNA-dependent; C:transcription factor complex; P:regulation of transcription, DNA-dependent	-
brucella-chr1_334	regulatory protein	1032	20	0	0.993	5	F:sequence-specific DNA binding transcription factor activity; F:DNA binding; P:regulation of transcription, DNA-dependent; C:transcription factor complex; P:regulation of transcription, DNA-dependent	-
brucella-chr1_335	xylulokinase	1452	20	0	0.964	6	F:xylulokinase activity; P:xylulose metabolic process; P:phosphorylation; F:acyl-[acyl-carrier-protein] desaturase activity; P:oxidation-reduction process; P:fatty acid metabolic process	EC:2.7.1.17; EC:1.14.19.2
brucella-chr1_336	xylose isomerase	1308	20	0	0.987	8	C:cytoplasm; P:D-xylose metabolic process; F:xylose isomerase activity; F:hydrolase activity; F:magnesium ion binding; P:pentose-phosphate shunt; P:fructose metabolic process; P:mannose metabolic process	EC:5.3.1.5
brucella-chr1_337	oxidoreductase domain-containing protein	1173	20	0	0.992	3	F:oxidoreductase activity; P:oxidation-reduction process; F:nucleotide binding	-
brucella-chr1_338	ap endonuclease	1053	20	0	0.99	3	F:xylose isomerase activity; P:fructose metabolic process; P:mannose metabolic process	EC:5.3.1.5
brucella-chr1_339	abc transporter substrate-binding protein	963	20	0	0.992	0	-
brucella-chr1_340	monosaccharide-transporting atpase	1002	20	0	0.9895	4	P:transport; C:plasma membrane; C:integral to membrane; F:transporter activity	-
brucella-chr1_341	ribose abc transporter atp-binding protein	1569	20	0	0.9905	3	P:ATP catabolic process; F:ATP binding; F:ATPase activity	EC:3.6.1.3
brucella-chr1_342	glycosyltransferase	1110	20	0	0.9835	2	F:transferase activity, transferring glycosyl groups; P:biosynthetic process	-
brucella-chr1_343	mannose-6-phosphate isomerase	1173	20	0	0.918	4	F:mannose-6-phosphate isomerase activity; F:mannose isomerase activity; P:mannose metabolic process; P:fructose metabolic process	EC:5.3.1.8; EC:5.3.1.7
brucella-chr1_344	mannose-1-phosphate guanylyltransferase mannose-6-phosphate isomerase	1362	20	0	0.993	5	P:polysaccharide biosynthetic process; F:isomerase activity; F:mannose-1-phosphate guanylyltransferase (GDP) activity; P:fructose metabolic process; P:mannose metabolic process	EC:2.7.7.22
brucella-chr1_345	phosphomannomutase	1338	20	0	0.992	4	F:phosphomannomutase activity; F:magnesium ion binding; P:fructose metabolic process; P:mannose metabolic process	EC:5.4.2.8
brucella-chr1_346	transposase partial	318	20	5.52e-68	0.998	1	F:DNA binding	-
brucella-chr1_347	transposase orfb	417	20	3.91e-81	0.9885	0	-
brucella-chr1_348	gdp-mannose -dehydratase	1089	20	0	0.948	9	F:oxidoreductase activity; C:intracellular; F:GDP-mannose 4,6-dehydratase activity; F:coenzyme binding; P:oxidation-reduction process; F:nucleotide binding; P:fructose metabolic process; P:galactose metabolic process; P:GDP-mannose biosynthetic process	EC:4.2.1.47
brucella-chr1_349	perosamine synthetase	1104	20	0	0.9525	3	P:metabolic process; F:pyridoxal phosphate binding; F:transaminase activity	EC:2.6.1.0
brucella-chr1_350	o-antigen export system permease protein rfbd	783	20	5.65e-174	0.871	4	F:ATPase activity, coupled to transmembrane movement of substances; P:transport; F:ATP binding; C:membrane	-
brucella-chr1_351	abc transporter	759	20	5.38e-180	0.9545	3	P:ATP catabolic process; F:ATP binding; F:ATPase activity	EC:3.6.1.3
brucella-chr1_352	protein	855	20	0	0.9055	0	-
brucella-chr1_353	gdp-mannose -dehydratase gdp-4-amino-4	780	20	0	0.8515	5	F:hydroxymethyl-, formyl- and related transferase activity; F:GDP-mannose 4,6-dehydratase activity; P:fructose metabolic process; P:galactose metabolic process; P:GDP-mannose biosynthetic process	EC:2.1.2.0; EC:4.2.1.47
brucella-chr1_354	transposase	666	20	1.22e-161	0.9935	2	F:nucleic acid binding; P:DNA integration	-
brucella-chr1_355	transposase	297	20	8.29e-67	0.9095	2	F:nucleic acid binding; P:DNA integration	-
brucella-chr1_356	transposase	378	20	3.86e-85	0.9965	2	F:DNA binding; P:DNA integration	-
brucella-chr1_357	transposase	819	20	0	0.9535	3	P:transposition, DNA-mediated; F:transposase activity; F:DNA binding	-
brucella-chr1_358	glycoside hydrolase	1008	20	1.72e-145	0.9885	10	P:regulation of cell shape; F:transferase activity, transferring glycosyl groups; P:peptidoglycan biosynthetic process; C:plasma membrane; P:cell cycle; C:integral to membrane; F:UDP-N-acetylmuramoyl-L-alanyl-D-glutamyl-meso-2,6-diaminopimelyl-D-alanyl-D-alanine:undecaprenyl-phosphate transferase activity; F:phospho-N-acetylmuramoyl-pentapeptide-transferase activity; P:cell division; P:lipid meta…	EC:2.7.8.13
brucella-chr1_359	polysaccharide biosynthesis protein	1869	20	0	0.991	5	F:oxidoreductase activity; P:oxidation-reduction process; F:lyase activity; F:nucleotide binding; P:biosynthetic process	-
brucella-chr1_360	ribonuclease iii	837	20	0	0.9265	3	F:ribonuclease III activity; P:RNA processing; P:regulation of RNA metabolic process	EC:3.1.26.3
brucella-chr1_361	5-hydroxyisourate hydrolase	357	20	3.56e-80	0.9605	3	F:hydroxyisourate hydrolase activity; P:purine nucleobase metabolic process; P:transport	EC:3.5.2.17
brucella-chr1_362	ureidoglycolate hydrolase	510	20	2.68e-119	0.9505	3	P:allantoin catabolic process; P:purine nucleobase catabolic process; F:ureidoglycolate hydrolase activity	EC:3.5.3.19
brucella-chr1_363	protein	600	20	2.1e-115	0.979	3	C:plasma membrane; P:biotin transport; F:biotin transporter activity	-
brucella-chr1_364	---NA---	90	0			0	-
brucella-chr1_365	beta-lactamase domain-containing protein	906	20	0	0.991	2	F:hydroxyacylglutathione hydrolase activity; P:pyruvate metabolic process	EC:3.1.2.6
brucella-chr1_366	MULTISPECIES: hypothetical protein [Brucella]	789	20	6.1e-163	0.941	0	-
brucella-chr1_367	MULTISPECIES: hypothetical protein [Brucella]	261	20	1.22e-52	0.946	0	-
brucella-chr1_368	MULTISPECIES: hypothetical protein [Brucella]	147	19	2.04e-25	0.9268	0	-
brucella-chr1_369	polysaccharide deacetylase	300	20	8.69e-66	0.9815	3	F:hydrolase activity, acting on carbon-nitrogen (but not peptide) bonds; P:carbohydrate metabolic process; P:nitrogen compound metabolic process	-
brucella-chr1_370	polysaccharide deacetylase	471	20	9.49e-98	0.9985	3	F:hydrolase activity, acting on carbon-nitrogen (but not peptide) bonds; P:carbohydrate metabolic process; P:nitrogen compound metabolic process	-
brucella-chr1_371	phosphate dikinase	2664	20	0	0.991	8	P:pyruvate metabolic process; F:pyruvate, phosphate dikinase activity; F:kinase activity; P:phosphorylation; F:ATP binding; F:L-arabinitol 2-dehydrogenase activity; P:oxidation-reduction process; P:carbon utilization	EC:2.7.9.1; EC:1.1.1.13
brucella-chr1_372	glyoxalase family protein	342	20	6.22e-76	0.944	1	F:oxidoreductase activity, acting on single donors with incorporation of molecular oxygen, incorporation of two atoms of oxygen	EC:1.13.11.0
brucella-chr1_373	cation diffusion facilitator family transporter	894	20	0	0.9885	4	C:integral to membrane; F:cation transmembrane transporter activity; P:cation transport; P:transmembrane transport	-
brucella-chr1_374	chromosome segregation protein smc	3459	20	0	0.9905	9	P:DNA recombination; P:DNA repair; P:chromosome condensation; P:DNA replication; F:DNA binding; F:ATP binding; P:sister chromatid cohesion; C:chromosome; C:cytoplasm	-
brucella-chr1_375	dsba oxidoreductase	654	20	1.25e-149	0.9905	0	-
brucella-chr1_376	cytoplasmic protein	528	20	8.46e-106	0.937	0	-
brucella-chr1_377	a g-specific adenine glycosylase	147	5	2.64e-26	0.988	8	P:base-excision repair; P:DNA repair; F:hydrolase activity; F:catalytic activity; F:4 iron, 4 sulfur cluster binding; F:DNA N-glycosylase activity; F:endonuclease activity; C:intracellular
brucella-chr1_378	a g-specific adenine glycosylase	1077	20	0	0.9725	6	P:base-excision repair; F:endonuclease activity; C:intracellular; F:DNA N-glycosylase activity; F:[glycogen-synthase-D] phosphatase activity; F:4 iron, 4 sulfur cluster binding	EC:3.1.3.42
brucella-chr1_379	had family ia	618	20	5.73e-148	0.938	1	F:(S)-2-haloacid dehalogenase activity	EC:3.8.1.2
brucella-chr1_380	modification methylase	1161	20	0	0.992	5	P:DNA methylation on adenine; P:DNA replication; F:site-specific DNA-methyltransferase (adenine-specific) activity; F:DNA binding; F:N-methyltransferase activity	EC:2.1.1.72
brucella-chr1_381	chloride channel protein	1791	20	0	0.9605	4	F:voltage-gated chloride channel activity; P:transmembrane transport; C:membrane; P:chloride transport	-
brucella-chr1_382	had family ia	687	20	2.03e-163	0.984	2	F:phosphoglycolate phosphatase activity; P:glyoxylate metabolic process	EC:3.1.3.18
brucella-chr1_383	had family ia	186	14	7.36e-36	0.9307	0	-
brucella-chr1_384	cyclic diguanylate phosphodiesterase domain-containing protein	1635	20	0	0.992	0	-
brucella-chr1_385	lipoprotein	579	20	9.82e-139	0.943	0	-
brucella-chr1_386	threonine synthase	1392	20	0	0.9845	6	P:threonine biosynthetic process; F:pyridoxal phosphate binding; F:threonine synthase activity; P:glycine metabolic process; P:L-serine metabolic process; P:vitamin B6 metabolic process	EC:4.2.3.1
brucella-chr1_387	processing protease	1293	20	0	0.989	3	F:metal ion binding; F:metalloendopeptidase activity; P:proteolysis	EC:3.4.24.0
brucella-chr1_388	gcn5-related n-acetyltransferase	621	20	4.14e-149	0.9535	3	F:ribosomal-protein-alanine N-acetyltransferase activity; C:ribosomal-protein-alanine N-acetyltransferase complex; P:acyl-carrier-protein biosynthetic process	EC:2.3.1.128
brucella-chr1_389	diguanylate cyclase domain-containing protein	2895	20	0	0.988	8	P:phosphorelay signal transduction system; P:intracellular signal transduction; P:regulation of transcription, DNA-dependent; P:cyclic nucleotide biosynthetic process; F:phosphorus-oxygen lyase activity; P:signal transduction by phosphorylation; F:phosphorelay sensor kinase activity; C:protein histidine kinase complex	-
brucella-chr1_390	upf0301 protein	603	20	1.89e-144	0.9775	0	-
brucella-chr1_391	ribosomal protein s7	801	20	0	0.87	1	C:ribosome	-
brucella-chr1_392	redoxin domain-containing protein	486	20	1.54e-93	0.9565	4	P:oxidation-reduction process; F:peroxidase activity; P:peroxidase reaction; P:response to oxidative stress	EC:1.11.1.7
brucella-chr1_393	ribonuclease h	465	20	9.49e-107	0.945	7	C:cytoplasm; P:RNA catabolic process; F:ribonuclease H activity; P:nucleic acid phosphodiester bond hydrolysis; F:nucleic acid binding; F:magnesium ion binding; P:regulation of RNA metabolic process	EC:3.1.26.4
brucella-chr1_394	homoserine kinase	981	20	0	0.9725	8	P:threonine biosynthetic process; F:homoserine kinase activity; F:oxidoreductase activity; P:phosphorylation; F:ATP binding; P:oxidation-reduction process; P:glycine metabolic process; P:L-serine metabolic process	EC:2.7.1.39
brucella-chr1_395	4-hydroxy-3-methylbut-2-enyl diphosphate reductase	1041	20	0	0.982	8	F:4-hydroxy-3-methylbut-2-en-1-yl diphosphate reductase activity; F:metal ion binding; P:dimethylallyl diphosphate biosynthetic process; P:terpenoid biosynthetic process; F:transferase activity; P:isopentenyl diphosphate biosynthetic process, methylerythritol 4-phosphate pathway; P:oxidation-reduction process; F:3 iron, 4 sulfur cluster binding	EC:1.17.1.2
brucella-chr1_396	surfeit locus 1 family protein	750	20	6.55e-180	0.953	1	C:membrane	-
brucella-chr1_397	membrane protein	384	20	1.3e-73	0.947	5	P:respiratory electron transport chain; F:heme-copper terminal oxidase activity; P:aerobic electron transport chain; F:cytochrome-c oxidase activity; C:membrane
brucella-chr1_398	cytochrome c oxidase subunit iii	945	20	0	0.9915	6	C:integral to membrane; P:aerobic electron transport chain; F:cytochrome-c oxidase activity; P:mitochondrial electron transport, cytochrome c to oxygen; P:proton transport; C:respiratory chain complex IV	EC:1.9.3.1
brucella-chr1_399	cytochrome c oxidase assembly protein	606	20	1.6e-146	0.958	4	F:copper ion binding; C:integral to membrane; C:plasma membrane; P:respiratory chain complex IV assembly	-
brucella-chr1_400	protein	186	13	1.11e-26	0.9262	5	F:copper ion binding; P:respiratory chain complex IV assembly; C:integral to membrane; C:membrane; C:plasma membrane
brucella-chr1_401	protoheme ix farnesyltransferase	948	20	0	0.971	5	P:heme O biosynthetic process; C:plasma membrane; F:protoheme IX farnesyltransferase activity; F:hydrolase activity; C:integral to membrane	-
brucella-chr1_402	cytochrome c oxidase subunit 1	1659	20	0	0.9905	13	P:aerobic respiration; F:copper ion binding; C:plasma membrane; F:electron carrier activity; F:iron ion binding; F:heme binding; F:hydrolase activity; C:integral to membrane; F:cytochrome-c oxidase activity; P:electron transport; P:mitochondrial electron transport, cytochrome c to oxygen; P:proton transport; C:respiratory chain complex IV	EC:1.9.3.1
brucella-chr1_403	cytochrome c subunit ii	855	20	0	0.987	7	F:copper ion binding; F:hydrolase activity; C:integral to membrane; F:cytochrome-c oxidase activity; P:mitochondrial electron transport, cytochrome c to oxygen; P:proton transport; C:respiratory chain complex IV	EC:1.9.3.1
brucella-chr1_404	invasion associated locus b family protein	627	20	4.59e-95	0.956	0	-
brucella-chr1_405	microcin-processing peptidase 2	1413	20	0	0.9905	0	-
brucella-chr1_406	guanylate kinase	618	20	6.12e-147	0.9645	8	C:cytoplasm; F:guanylate kinase activity; P:purine nucleotide metabolic process; P:phosphorylation; F:ATP binding; F:choline:oxygen 1-oxidoreductase activity; P:oxidation-reduction process; P:purine nucleobase metabolic process	EC:2.7.4.8; EC:1.1.3.17
brucella-chr1_407	tigr00255 family protein	900	20	0	0.9675	0	-
brucella-chr1_408	aminodeoxychorismate lyase	1239	20	0	0.967	2	F:nucleic acid binding; F:lyase activity	-
brucella-chr1_409	3-oxoacyl-	1263	20	0	0.991	5	P:fatty acid biosynthetic process; F:kinase activity; P:phosphorylation; F:beta-ketoacyl-acyl-carrier-protein synthase II activity; F:hydrolase activity	EC:2.3.1.179
brucella-chr1_410	acyl carrier protein	237	20	9.53e-50	0.9795	5	C:cytoplasm; P:fatty acid biosynthetic process; F:ACP phosphopantetheine attachment site binding involved in fatty acid biosynthetic process; P:transport; P:acyl-carrier-protein biosynthetic process	-
brucella-chr1_411	nodulation protein g	738	20	3.32e-157	0.9785	9	P:fatty acid biosynthetic process; F:3-oxoacyl-[acyl-carrier-protein] reductase (NADPH) activity; F:NAD binding; P:oxidation-reduction process; F:mannose isomerase activity; C:fatty acid synthase complex; P:acyl-carrier-protein biosynthetic process; P:fructose metabolic process; P:mannose metabolic process	EC:1.1.1.100; EC:5.3.1.7
brucella-chr1_412	malonyl -acyl carrier protein transacylase	945	20	0	0.985	5	F:[acyl-carrier-protein] S-malonyltransferase activity; F:lyase activity; C:fatty acid synthase complex; P:fatty acid biosynthetic process; P:acyl-carrier-protein biosynthetic process	EC:2.3.1.39
brucella-chr1_413	30s ribosomal protein s6	447	20	6.87e-69	0.9745	5	C:ribosome; F:structural constituent of ribosome; P:translation; F:rRNA binding; P:ribosome biogenesis	-
brucella-chr1_414	30s ribosomal protein s18	249	20	2.41e-51	0.982	5	C:ribosome; F:structural constituent of ribosome; P:translation; F:rRNA binding; P:ribosome biogenesis	-
brucella-chr1_415	membrane protein	972	20	1.47e-168	0.979	0	-
brucella-chr1_416	50s ribosomal protein l9	570	20	4.87e-122	0.958	5	C:ribosome; F:structural constituent of ribosome; P:translation; F:rRNA binding; P:ribosome biogenesis	-
brucella-chr1_417	cyclopropane-fatty-acyl-phospholipid synthase	1281	20	0	0.99	3	F:cyclopropane-fatty-acyl-phospholipid synthase activity; P:lipid biosynthetic process; P:methylation	EC:2.1.1.79
brucella-chr1_418	replicative dna helicase	1506	20	0	0.9625	8	F:chondroitin 6-sulfotransferase activity; P:DNA replication; F:DNA binding; P:DNA duplex unwinding; F:DNA helicase activity; F:ATP binding; P:chondroitin sulfate biosynthetic process; C:replication fork	EC:2.8.2.17
brucella-chr1_419	dna repair protein	1404	20	0	0.986	7	F:metal ion binding; F:DNA-dependent ATPase activity; F:ATP binding; F:damaged DNA binding; P:methylation; F:methyltransferase activity; P:DNA repair	EC:2.1.1.0
brucella-chr1_420	colicin v production protein	579	20	1.56e-88	0.9315	2	P:toxin biosynthetic process; C:membrane	-
brucella-chr1_421	amidophosphoribosyltransferase	1491	20	0	0.9915	8	P:purine nucleobase biosynthetic process; F:metal ion binding; F:hydrolase activity, acting on glycosyl bonds; P:glutamine metabolic process; P:nucleoside metabolic process; F:amidophosphoribosyltransferase activity; P:'de novo' IMP biosynthetic process; P:glutamate metabolic process	EC:2.4.2.14
brucella-chr1_422	short-chain dehydrogenase reductase sdr	768	20	0	0.991	3	F:oxidoreductase activity; P:oxidation-reduction process; F:nucleotide binding	-
brucella-chr1_423	cdp-diacylglycerol-serine o-phosphatidyltransferase	837	20	3.23e-161	0.9755	8	C:membrane; F:palmitoyl-CoA hydrolase activity; F:CDP-diacylglycerol-serine O-phosphatidyltransferase activity; P:phospholipid biosynthetic process; P:glycine metabolic process; P:L-serine metabolic process; P:threonine metabolic process; P:glycerolipid metabolic process	EC:3.1.2.2; EC:2.7.8.8
brucella-chr1_424	phosphatidylserine decarboxylase proenzyme	699	20	2.69e-166	0.9525	6	F:phosphatidylserine decarboxylase activity; F:cofactor binding; P:phosphatidylethanolamine biosynthetic process; P:glycine metabolic process; P:L-serine metabolic process; P:threonine metabolic process	EC:4.1.1.65
brucella-chr1_425	abc transporter	1887	20	0	0.991	5	P:transmembrane transport; C:integral to membrane; F:ATPase activity, coupled to transmembrane movement of substances; P:ATP catabolic process; F:ATP binding	-
brucella-chr1_426	peptidoglycan-binding	1215	20	0	0.991	1	P:cell wall macromolecule catabolic process	-
brucella-chr1_427	periplasmic protein	366	20	1.26e-61	0.914	0	-
brucella-chr1_428	tigr00730 family protein	603	20	1.31e-143	0.978	0	-
brucella-chr1_429	rna methyltransferase	1248	20	0	0.984	5	F:metal ion binding; P:RNA methylation; F:4 iron, 4 sulfur cluster binding; F:RNA methyltransferase activity; P:RNA processing	-
brucella-chr1_430	hemolysin family protein	762	20	8.04e-173	0.973	4	F:RNA binding; P:methylation; P:cell division; F:methyltransferase activity	EC:2.1.1.0
brucella-chr1_431	1-deoxy-d-xylulose-5-phosphate synthase	1932	20	0	0.991	7	P:thiamine biosynthetic process; F:1-deoxy-D-xylulose-5-phosphate synthase activity; P:terpenoid biosynthetic process; F:thiamine pyrophosphate binding; P:1-deoxy-D-xylulose 5-phosphate biosynthetic process; F:magnesium ion binding; P:steroid biosynthetic process	EC:2.2.1.7
brucella-chr1_432	pirin	948	20	0	0.9915	0	-
brucella-chr1_433	ribosomal protein p2	552	20	1.67e-63	0.9645	1	C:ribosome	-
brucella-chr1_434	transglycosylase	261	20	1.86e-31	0.945	1	C:integral to membrane	-
brucella-chr1_435	deda family protein	519	20	1.75e-108	0.9275	0	-
brucella-chr1_436	exodeoxyribonuclease 7 small subunit	255	20	4.94e-52	0.8945	5	C:cytoplasm; P:nucleic acid phosphodiester bond hydrolysis; P:DNA catabolic process; C:exodeoxyribonuclease VII complex; F:exodeoxyribonuclease VII activity	EC:3.1.11.6
brucella-chr1_437	histone deacetylase family protein	951	20	0	0.9945	9	F:NAD-dependent histone deacetylase activity (H3-K18 specific); F:acetylspermidine deacetylase activity; P:histone H4 deacetylation; F:NAD-dependent histone deacetylase activity (H3-K9 specific); F:NAD-dependent histone deacetylase activity (H3-K14 specific); P:histone H3 deacetylation; F:NAD-dependent histone deacetylase activity (H4-K16 specific); P:nitrogen compound metabolic process; C:histon…	EC:3.5.1.48; EC:3.5.1.98
brucella-chr1_438	#NAME?	1116	20	0	0.991	4	F:GTP cyclohydrolase II activity; F:metal ion binding; P:riboflavin biosynthetic process; F:3,4-dihydroxy-2-butanone-4-phosphate synthase activity	EC:3.5.4.25; EC:4.1.99.12
brucella-chr1_439	chorismate synthase	1095	20	0	0.9775	7	F:oxidoreductase activity; P:chorismate biosynthetic process; F:chorismate synthase activity; P:oxidation-reduction process; P:tryptophan biosynthetic process; P:tyrosine biosynthetic process; P:L-phenylalanine biosynthetic process	EC:4.2.3.5
brucella-chr1_440	protein	252	20	2.68e-42	0.8815	0	-
brucella-chr1_441	lipoprotein	681	20	7.88e-163	0.9905	0	-
brucella-chr1_442	protein	213	9	5.6e-41	0.8922	0	-
brucella-chr1_443	protein	150	8	5.12e-27	0.9863	0	-
brucella-chr1_444	cold shock protein	219	2	1.57e-44	1	3	C:cytoplasm; F:DNA binding; P:regulation of transcription, DNA-dependent	-
brucella-chr1_445	phosphoglycerate mutase	192	20	1.21e-39	0.987	2	F:phosphoglycerate mutase activity; F:isomerase activity
brucella-chr1_446	phosphoglycerate mutase	393	20	7.39e-89	0.983	3	F:phosphoglycerate mutase activity; P:gluconeogenesis; P:glycolysis	EC:5.4.2.1
brucella-chr1_447	enoyl-	819	20	0	0.966	6	P:fatty acid biosynthetic process; F:enoyl-[acyl-carrier-protein] reductase (NADH) activity; P:oxidation-reduction process; F:nucleotide binding; C:fatty acid synthase complex; P:acyl-carrier-protein biosynthetic process	EC:1.3.1.9
brucella-chr1_448	molecular chaperone	942	20	0	0.968	8	C:cytoplasm; P:DNA replication; P:protein folding; F:heat shock protein binding; F:ATP binding; F:unfolded protein binding; F:zinc ion binding; P:response to heat	-
brucella-chr1_449	MULTISPECIES: hypothetical protein [Brucella]	381	20	9.28e-87	0.9735	0	-
brucella-chr1_450	pyridoxine pyridoxamine 5 -phosphate oxidase	612	20	1.04e-146	0.9565	6	F:pyridoxamine-phosphate oxidase activity; F:transferase activity, transferring glycosyl groups; F:FMN binding; P:pyridoxal phosphate biosynthetic process; P:oxidation-reduction process; P:pyridoxine biosynthetic process	EC:1.4.3.5
brucella-chr1_451	4-hydroxybenzoate polyprenyl transferase	1002	20	0	0.9585	4	F:prenyltransferase activity; F:hydrolase activity; P:ubiquinone biosynthetic process; C:integral to membrane	-
brucella-chr1_452	phosphoribosylamine-glycine ligase	1284	20	0	0.9855	7	P:purine nucleobase biosynthetic process; F:manganese ion binding; F:hydrolase activity, acting on glycosyl bonds; F:ATP binding; F:phosphoribosylamine-glycine ligase activity; F:magnesium ion binding; P:'de novo' IMP biosynthetic process	EC:6.3.4.13
brucella-chr1_453	diguanylate cyclase domain-containing protein	1146	20	0	0.99	3	P:intracellular signal transduction; F:phosphorus-oxygen lyase activity; P:cyclic nucleotide biosynthetic process	-
brucella-chr1_454	acyl- dehydrogenase	1779	20	0	0.9925	5	F:flavin adenine dinucleotide binding; F:acyl-CoA dehydrogenase activity; P:oxidation-reduction process; F:acryloyl-CoA reductase activity; P:electron transport	EC:1.3.99.3
brucella-chr1_455	enoyl- hydratase	753	20	1.43e-165	0.9855	11	F:enoyl-CoA hydratase activity; F:isomerase activity; P:isoleucine catabolic process; P:leucine catabolic process; P:lysine catabolic process; P:tryptophan metabolic process; P:valine catabolic process; P:fatty acid biosynthetic process; P:benzoate metabolic process; P:beta-alanine metabolic process; P:limonene catabolic process	EC:4.2.1.17
brucella-chr1_456	MULTISPECIES: hypothetical protein [Brucella]	567	20	5.01e-112	0.9655	0	-
brucella-chr1_457	protein	228	18	2.81e-34	0.9044	2	F:DNA binding; P:regulation of transcription, DNA-dependent	-
brucella-chr1_458	plasmid stabilization system protein	318	12	3.53e-67	0.8167	0	-
brucella-chr1_459	fad linked oxidase domain-containing protein	1413	20	0	0.988	4	F:flavin adenine dinucleotide binding; F:UDP-N-acetylmuramate dehydrogenase activity; P:oxidation-reduction process; P:amino sugar metabolic process	EC:1.1.1.158
brucella-chr1_460	sua5 family protein	972	20	0	0.9725	1	F:double-stranded RNA binding	-
brucella-chr1_461	glycyl-trna synthetase beta subunit	2334	20	0	0.9905	12	P:arginyl-tRNA aminoacylation; P:glycyl-tRNA aminoacylation; F:ATP binding; F:arginine-tRNA ligase activity; F:isomerase activity; F:glycine-tRNA ligase activity; P:arginine metabolic process; P:proline metabolic process; P:glycine metabolic process; P:L-serine metabolic process; P:threonine metabolic process; C:glycine-tRNA ligase complex	EC:6.1.1.19; EC:6.1.1.14
brucella-chr1_462	glycyl-trna synthetase subunit beta	114	5	5.22e-17	0.96	2	F:aminoacyl-tRNA ligase activity; P:tRNA aminoacylation for protein translation	-
brucella-chr1_463	glycyl-trna synthetase alpha subunit	951	20	0	0.968	8	P:glycyl-tRNA aminoacylation; F:ATP binding; F:isomerase activity; F:glycine-tRNA ligase activity; P:glycine metabolic process; P:L-serine metabolic process; P:threonine metabolic process; C:glycine-tRNA ligase complex	EC:6.1.1.14
brucella-chr1_464	tetratricopeptide tpr_2 repeat protein	1866	20	0	0.992	0	-
brucella-chr1_465	polyprenyl synthetase	1017	20	0	0.988	4	F:geranyltranstransferase activity; F:dimethylallyltranstransferase activity; P:steroid biosynthetic process; P:terpenoid biosynthetic process	EC:2.5.1.10; EC:2.5.1.1
brucella-chr1_466	MULTISPECIES: hypothetical protein [Brucella]	228	20	4.89e-45	0.9415	3	F:nickel cation binding; P:protein complex assembly; P:urea metabolic process	-
brucella-chr1_467	methyltransferase	783	20	1e-148	0.968	3	F:nucleic acid binding; F:methyltransferase activity; P:methylation	EC:2.1.1.0
brucella-chr1_468	na(+) h(+) antiporter nhaa	1182	20	0	0.99	8	F:sodium ion transmembrane transporter activity; F:peptidase activity; C:plasma membrane; P:regulation of pH; C:integral to membrane; P:proteolysis; P:sodium ion transmembrane transport; F:antiporter activity	-
brucella-chr1_469	na(+) h(+) antiporter nhaa	873	20	0	0.9955	8	F:sodium ion transmembrane transporter activity; F:peptidase activity; C:plasma membrane; P:regulation of pH; C:integral to membrane; P:proteolysis; P:sodium ion transmembrane transport; F:antiporter activity	-
brucella-chr1_470	membrane protein	186	20	4e-27	0.853	0	-
brucella-chr1_471	4-diphosphocytidyl-2-c-methyl-d-erythritol kinase	900	20	0	0.9495	8	P:phosphorylation; P:terpenoid biosynthetic process; F:4-(cytidine 5'-diphospho)-2-C-methyl-D-erythritol kinase activity; F:ATP binding; P:methylation; F:methyltransferase activity; P:isopentenyl diphosphate biosynthetic process, methylerythritol 4-phosphate pathway; P:steroid biosynthetic process	EC:2.7.1.148; EC:2.1.1.0
brucella-chr1_472	MULTISPECIES: hypothetical protein [Brucella]	228	20	2.49e-33	0.943	0	-
brucella-chr1_473	hypothetical protein [Brucella abortus]	237	20	6.88e-35	0.861	0	-
brucella-chr1_474	glycosyl transferase	507	20	2.86e-97	0.8755	1	F:transferase activity	-
brucella-chr1_475	radical sam domain-containing protein	1173	20	0	0.992	3	P:metabolic process; F:iron-sulfur cluster binding; F:lyase activity	-
brucella-chr1_476	ribonuclease hii	585	20	5.55e-113	0.987	7	C:cytoplasm; P:RNA catabolic process; F:ribonuclease H activity; F:manganese ion binding; P:nucleic acid phosphodiester bond hydrolysis; F:RNA binding; P:regulation of RNA metabolic process	EC:3.1.26.4
brucella-chr1_477	atp synthase subunit b 2	480	20	7.27e-53	0.9195	6	P:plasma membrane ATP synthesis coupled proton transport; C:integral to membrane; F:hydrolase activity, acting on glycosyl bonds; C:proton-transporting ATP synthase complex, coupling factor F(o); F:proton-transporting ATP synthase activity, rotational mechanism; C:plasma membrane	-
brucella-chr1_478	atp synthase subunit b 1	627	20	7.01e-112	0.9345	5	P:plasma membrane ATP synthesis coupled proton transport; C:integral to membrane; C:proton-transporting ATP synthase complex, coupling factor F(o); F:proton-transporting ATP synthase activity, rotational mechanism; C:plasma membrane	-
brucella-chr1_479	f0f1 atp synthase subunit c	228	20	1.14e-31	0.9675	10	F:proton-transporting ATPase activity, rotational mechanism; F:proton-transporting ATP synthase activity, rotational mechanism; P:ATP hydrolysis coupled proton transport; C:integral to membrane; P:plasma membrane ATP synthesis coupled proton transport; C:proton-transporting ATP synthase complex, catalytic core F(1); C:proton-transporting ATP synthase complex, coupling factor F(o); C:plasma membra…	-
brucella-chr1_480	atp synthase subunit a	750	20	4.13e-110	0.977	6	P:plasma membrane ATP synthesis coupled proton transport; C:integral to membrane; F:hydrolase activity, acting on glycosyl bonds; C:proton-transporting ATP synthase complex, coupling factor F(o); F:proton-transporting ATP synthase activity, rotational mechanism; C:plasma membrane	-
brucella-chr1_481	atp synthase i	399	20	7.29e-77	0.8655	0	-
brucella-chr1_482	cell wall hydrolase	1290	20	0	0.986	3	F:hydrolase activity; P:spore germination; C:cell wall	-
brucella-chr1_483	protein	1317	20	0	0.978	4	P:protein folding; P:response to stress; F:ATP binding; F:unfolded protein binding	-
brucella-chr1_484	gtpase der	1452	20	0	0.9855	2	P:ribosome biogenesis; F:GTP binding	-
brucella-chr1_485	membrane protein	672	20	4.14e-117	0.952	0	-
brucella-chr1_486	polysaccharide deacetylase	999	20	0	0.99	3	F:hydrolase activity, acting on carbon-nitrogen (but not peptide) bonds; P:carbohydrate metabolic process; P:nitrogen compound metabolic process	-
brucella-chr1_487	microcin b17 transporter	1248	20	0	0.9635	11	P:transmembrane transport; F:undecaprenyl-diphosphatase activity; P:response to antibiotic; P:regulation of cell shape; C:integral to membrane; F:ATPase activity, coupled to transmembrane movement of substances; P:dephosphorylation; C:Gram-negative-bacterium-type cell wall; P:peptidoglycan biosynthetic process; F:ATP binding; C:plasma membrane	EC:3.6.1.27
brucella-chr1_488	tetracycline resistance protein	759	20	2.14e-152	0.901	0	-
brucella-chr1_489	tetracycline resistance protein	318	20	8.65e-45	0.987	0	-
brucella-chr1_490	membrane protein	1044	20	0	0.9115	0	-
brucella-chr1_491	spx family transcriptional regulator	351	20	1.08e-80	0.904	2	P:oxidation-reduction process; F:oxidoreductase activity	-
brucella-chr1_492	methylated-dna-	1086	20	0	0.9735	11	P:oxidation-reduction process; P:DNA repair; F:zinc ion binding; P:regulation of transcription, DNA-dependent; P:methylation; F:sequence-specific DNA binding; F:methylated-DNA-[protein]-cysteine S-methyltransferase activity; F:sequence-specific DNA binding transcription factor activity; F:3-alpha-hydroxy-5-beta-androstane-17-one 3-alpha-dehydrogenase activity; C:transcription factor complex; P:re…	EC:2.1.1.63; EC:1.1.1.152
brucella-chr1_493	succinate semialdehyde dehydrogenase	1446	20	0	0.9805	2	F:oxidoreductase activity, acting on the aldehyde or oxo group of donors, NAD or NADP as acceptor; P:oxidation-reduction process	EC:1.2.1.0
brucella-chr1_494	dsba oxidoreductase	615	20	1.16e-108	0.9765	0	-
brucella-chr1_495	fur family transcriptional regulator	459	20	7.48e-107	0.8945	5	F:sequence-specific DNA binding transcription factor activity; F:DNA binding; P:regulation of transcription, DNA-dependent; C:transcription factor complex; P:regulation of transcription, DNA-dependent	-
brucella-chr1_496	cytochrome c cbb3- subunit i	1626	20	0	0.987	11	P:aerobic respiration; F:electron carrier activity; F:iron ion binding; F:heme binding; F:hydrolase activity; C:integral to membrane; C:plasma membrane respiratory chain complex IV; F:cytochrome-c oxidase activity; P:electron transport; P:mitochondrial electron transport, cytochrome c to oxygen; P:proton transport	EC:1.9.3.1
brucella-chr1_497	cytochrome c cbb3- subunit ii	732	20	6.77e-180	0.974	8	F:heme binding; F:hydrolase activity; F:cytochrome-c oxidase activity; F:electron carrier activity; P:mitochondrial electron transport, cytochrome c to oxygen; P:proton transport; C:respiratory chain complex IV; P:electron transport	EC:1.9.3.1
brucella-chr1_498	cbb3-type cytochrome oxidase component	159	20	1.34e-23	0.826	4	F:cytochrome-c oxidase activity; P:mitochondrial electron transport, cytochrome c to oxygen; P:proton transport; C:respiratory chain complex IV	EC:1.9.3.1
brucella-chr1_499	cytochrome c cbb3- subunit iii	864	20	0	0.98	11	F:oxidoreductase activity; C:respiratory chain; C:plasma membrane; F:electron carrier activity; F:iron ion binding; P:oxidative phosphorylation; F:heme binding; F:hydrolase activity; P:proton transport; P:electron transport chain; P:electron transport	-
brucella-chr1_500	cytochrome c oxidase accessory protein	1551	20	0	0.9825	4	F:electron carrier activity; C:integral to membrane; F:iron-sulfur cluster binding; P:electron transport	-
brucella-chr1_501	family protein	498	20	7.74e-118	0.8845	1	C:integral to membrane
brucella-chr1_502	copper-translocating p-type atpase	2259	20	0	0.9915	9	F:copper-exporting ATPase activity; F:dodecanoyl-[acyl-carrier-protein] hydrolase activity; C:integral to membrane; F:metal ion binding; F:ATP binding; P:copper ion export; C:fatty acid synthase complex; P:fatty acid biosynthetic process; P:acyl-carrier-protein biosynthetic process	EC:3.6.3.4; EC:3.1.2.21
brucella-chr1_503	---NA---	159	0			0	-
brucella-chr1_504	hydroxypyruvate reductase	1287	20	0	0.9925	6	P:oxidation-reduction process; F:hydroxypyruvate reductase activity; P:glycine metabolic process; P:L-serine metabolic process; P:threonine metabolic process; P:glyoxylate metabolic process	EC:1.1.1.81
brucella-chr1_505	guanine deaminase	1305	20	0	0.983	3	F:guanine deaminase activity; F:zinc ion binding; P:guanine catabolic process	EC:3.5.4.3
brucella-chr1_506	cysteine desulfurase	1245	20	0	0.982	4	F:heme binding; F:electron carrier activity; F:iron ion binding; P:electron transport	-
brucella-chr1_507	family transcriptional regulator	915	20	0	0.9885	5	F:sequence-specific DNA binding transcription factor activity; F:DNA binding; P:regulation of transcription, DNA-dependent; C:transcription factor complex; P:regulation of transcription, DNA-dependent	-
brucella-chr1_508	xanthine dehydrogenase accessory protein	885	20	0	0.9945	1	F:nucleotide binding	-
brucella-chr1_509	xanthine molybdopterin binding subunit	2343	20	0	0.9865	7	F:CAAX-protein geranylgeranyltransferase activity; F:molybdenum ion binding; F:xanthine dehydrogenase activity; P:oxidation-reduction process; C:CAAX-protein geranylgeranyltransferase complex; P:protein prenylation; P:purine nucleobase metabolic process	EC:2.5.1.59; EC:1.17.1.4
brucella-chr1_510	xanthine small subunit	1479	20	0	0.991	14	F:flavin adenine dinucleotide binding; F:metal ion binding; F:xanthine oxidase activity; F:UDP-N-acetylmuramate dehydrogenase activity; F:electron carrier activity; F:CAAX-protein geranylgeranyltransferase activity; F:xanthine dehydrogenase activity; F:2 iron, 2 sulfur cluster binding; P:oxidation-reduction process; P:amino sugar metabolic process; P:electron transport; C:CAAX-protein geranylgera…	EC:1.17.3.2; EC:1.1.1.158; EC:2.5.1.59; EC:1.17.1.4
brucella-chr1_511	protein	276	10	7.14e-61	0.866	0	-
brucella-chr1_512	ohcu decarboxylase	1428	20	0	0.983	4	P:carbohydrate metabolic process; F:chitin deacetylase activity; P:allantoin biosynthetic process; P:amino sugar metabolic process	EC:3.5.1.41
brucella-chr1_513	allantoin catabolism protein	819	20	0	0.984	0	-
brucella-chr1_514	tat (twin-arginine translocation) pathway signal sequence	1119	20	0	0.9685	2	P:transport; C:outer membrane-bounded periplasmic space	-
brucella-chr1_515	trap subunit	1569	20	0	0.991	1	C:integral to membrane	-
brucella-chr1_516	tripartite atp-independent periplasmic transporter component	549	20	2.66e-124	0.945	0	-
brucella-chr1_517	family transcriptional regulator	642	20	5.3e-149	0.8925	8	P:phosphorelay signal transduction system; F:phosphorelay response regulator activity; P:intracellular signal transduction; P:regulation of transcription, DNA-dependent; F:sequence-specific DNA binding; F:sequence-specific DNA binding transcription factor activity; P:regulation of transcription, DNA-dependent; C:transcription factor complex	-
brucella-chr1_518	integral membrane sensor signal transduction histidine kinase	468	20	8.04e-107	0.988	3	F:kinase activity; F:ATP binding; P:phosphorylation	-
brucella-chr1_519	integral membrane sensor signal transduction histidine kinase	897	20	3.26e-174	1	7	F:phosphorelay sensor kinase activity; P:signal transduction by phosphorylation; P:phosphorelay signal transduction system; F:protein dimerization activity; F:ATP binding; C:integral to membrane; C:protein histidine kinase complex	-
brucella-chr1_520	invasion associated locus b family protein	546	20	1.79e-116	0.9795	0	-
brucella-chr1_521	mate efflux family protein	1416	20	0	0.9905	6	P:drug transmembrane transport; C:integral to membrane; F:antiporter activity; F:drug transmembrane transporter activity; P:ion transport; C:plasma membrane	-
brucella-chr1_522	proline racemase	1029	20	0	0.991	3	F:proline racemase activity; P:arginine metabolic process; P:proline metabolic process	EC:5.1.1.4
brucella-chr1_523	saccharopine dehydrogenase	1242	20	0	0.988	3	P:oxidation-reduction process; F:opine dehydrogenase activity; F:nucleotide binding	EC:1.5.1.28
brucella-chr1_524	carboxynorspermidine decarboxylase	1098	20	0	0.9905	3	C:cytoplasm; P:spermidine biosynthetic process; F:carboxy-lyase activity	EC:4.1.1.0
brucella-chr1_525	ferredoxin--nadp reductase	777	20	0	0.959	3	F:ferredoxin-NADP+ reductase activity; P:oxidation-reduction process; P:electron transport	EC:1.18.1.2
brucella-chr1_526	3-methyl-2-oxobutanoate hydroxymethyltransferase	828	20	2.62e-176	0.962	8	C:cytoplasm; F:3-methyl-2-oxobutanoate hydroxymethyltransferase activity; F:metal ion binding; F:oxidoreductase activity; P:pantothenate biosynthetic process; P:methylation; F:methyltransferase activity; P:oxidation-reduction process	EC:2.1.2.11; EC:2.1.1.0
brucella-chr1_527	pantothenate synthetase	882	20	0	0.959	6	F:lyase activity; P:pantothenate biosynthetic process; F:ATP binding; F:pantoate-beta-alanine ligase activity; C:cytoplasm; P:beta-alanine metabolic process	EC:6.3.2.1
brucella-chr1_528	lipoprotein	1248	20	0	0.994	0	-
brucella-chr1_529	tigr00659 family protein	708	20	1.2e-146	0.9415	1	F:hydrolase activity	-
brucella-chr1_530	family protein	420	20	5.27e-91	0.9365	3	F:hydrolase activity; C:plasma membrane; C:integral to membrane	-
brucella-chr1_531	family transcriptional regulator	891	20	0	0.9545	5	F:sequence-specific DNA binding transcription factor activity; F:DNA binding; P:regulation of transcription, DNA-dependent; C:transcription factor complex; P:regulation of transcription, DNA-dependent	-
brucella-chr1_532	MULTISPECIES: hypothetical protein [Brucella]	186	14	3.11e-36	0.9757	0	-
brucella-chr1_533	urease-associated protein	675	20	3.62e-165	0.946	7	F:sialyltransferase activity; P:protein glycosylation; F:urease activity; C:integral to Golgi membrane; P:urea cycle intermediate metabolic process; P:purine nucleobase metabolic process; P:atrazine catabolic process	EC:3.5.1.5
brucella-chr1_534	glycosyl transferase	720	20	4.44e-174	0.8635	2	P:lipopolysaccharide biosynthetic process; F:transferase activity, transferring glycosyl groups	-
brucella-chr1_535	polysaccharide deacetylase	702	20	7.78e-161	0.923	3	F:hydrolase activity, acting on carbon-nitrogen (but not peptide) bonds; P:carbohydrate metabolic process; P:nitrogen compound metabolic process	-
brucella-chr1_536	5-aminolevulinic acid synthase	1278	20	0	0.985	10	F:5-aminolevulinate synthase activity; F:glucose oxidase activity; F:pyridoxal phosphate binding; F:transaminase activity; P:glycine metabolic process; P:L-serine metabolic process; P:threonine metabolic process; P:heme biosynthetic process; P:acyl-carrier-protein biosynthetic process; P:pentose-phosphate shunt	EC:2.3.1.37; EC:1.1.3.4; EC:2.6.1.0
brucella-chr1_537	large-conductance mechanosensitive channel	417	20	8.39e-52	0.935	4	C:integral to membrane; F:ion channel activity; P:ion transport; C:plasma membrane	-
brucella-chr1_538	sensor histidine kinase response regulator	3516	20	0	0.991	12	P:transmembrane transport; P:phosphorelay signal transduction system; F:phosphorelay response regulator activity; P:intracellular signal transduction; P:regulation of transcription, DNA-dependent; P:signal transduction by phosphorylation; F:ATP binding; F:transporter activity; C:membrane; F:phosphorelay sensor kinase activity; P:regulation of transcription, DNA-dependent; C:protein histidine kina…	-
brucella-chr1_539	family transcriptional regulator	642	20	8.38e-137	0.9015	8	P:phosphorelay signal transduction system; F:phosphorelay response regulator activity; P:intracellular signal transduction; P:regulation of transcription, DNA-dependent; F:sequence-specific DNA binding; F:sequence-specific DNA binding transcription factor activity; P:regulation of transcription, DNA-dependent; C:transcription factor complex	-
brucella-chr1_540	prolyl aminopeptidase	951	20	0	0.9475	4	C:cytoplasm; P:proteolysis; F:lyase activity; F:aminopeptidase activity	EC:3.4.11.0
brucella-chr1_541	MULTISPECIES: hypothetical protein [Brucella]	456	20	1.6e-105	0.9715	0	-
brucella-chr1_542	dihydroorotate dehydrogenase	354	20	1.39e-77	0.9085	0	-
brucella-chr1_543	dihydroorotate dehydrogenase	1095	20	0	0.9715	8	P:oxidation-reduction process; F:lyase activity; F:dihydroorotate oxidase activity; C:integral to membrane; C:mitochondrial inner membrane; P:'de novo' UMP biosynthetic process; P:'de novo' pyrimidine nucleobase biosynthetic process; C:plasma membrane	EC:1.3.3.1
brucella-chr1_544	mate efflux family protein	1356	20	0	0.992	4	P:drug transmembrane transport; C:membrane; F:antiporter activity; F:drug transmembrane transporter activity	-
brucella-chr1_545	alkaline phosphatase	483	20	8.58e-102	0.9215	0	-
brucella-chr1_546	membrane protein	267	20	6.07e-44	0.9115	0	-
brucella-chr1_547	family transcriptional regulator	1011	20	0	0.986	5	F:sequence-specific DNA binding transcription factor activity; F:sequence-specific DNA binding; P:regulation of transcription, DNA-dependent; C:transcription factor complex; P:regulation of transcription, DNA-dependent	-
brucella-chr1_548	2 -deoxycytidine 5 -triphosphate deaminase	1092	20	0	0.957	3	F:dCTP deaminase activity; P:2'-deoxyribonucleotide metabolic process; P:pyrimidine nucleobase metabolic process	EC:3.5.4.13
brucella-chr1_549	o-succinylhomoserine sulfhydrylase	1197	20	0	0.9945	5	F:pyridoxal phosphate binding; F:lyase activity; F:oligosaccharide-transporting ATPase activity; P:homocysteine biosynthetic process; P:oligosaccharide transport	EC:3.6.3.18
brucella-chr1_550	protein	393	20	2.04e-89	0.9665	0	-
brucella-chr1_551	hsp33-like chaperonin	1023	20	0	0.9915	3	P:protein folding; F:unfolded protein binding; C:cytoplasm	-
brucella-chr1_552	ornithine carbamoyltransferase	939	20	0	0.9875	7	P:arginine deiminase pathway; P:arginine biosynthetic process; F:ornithine carbamoyltransferase activity; F:amino acid binding; P:arginine catabolic process to ornithine; P:proline metabolic process; C:ornithine carbamoyltransferase complex	EC:2.1.3.3
brucella-chr1_553	acetylornithine aminotransferase	1212	20	0	0.953	5	C:cytoplasm; P:arginine biosynthetic process; F:pyridoxal phosphate binding; F:N2-acetyl-L-ornithine:2-oxoglutarate 5-aminotransferase activity; P:urea cycle intermediate metabolic process	EC:2.6.1.11
brucella-chr1_554	cell cycle regulator	543	20	3.02e-112	0.963	0	-
brucella-chr1_555	histidine kinase	1317	20	0	0.9905	6	F:phosphorelay sensor kinase activity; P:signal transduction by phosphorylation; P:phosphorelay signal transduction system; F:ATP binding; C:membrane; C:protein histidine kinase complex	-
brucella-chr1_556	polyphosphate kinase 2	960	20	0	0.9675	4	F:polyphosphate kinase activity; P:oxidative phosphorylation; P:polyphosphate biosynthetic process; C:polyphosphate kinase complex	EC:2.7.4.1
brucella-chr1_557	glycosyl group 2 family protein	1893	20	0	0.9905	1	F:transferase activity	-
brucella-chr1_558	extracellular solute-binding protein family 3	843	20	1.18e-174	0.993	3	P:transport; C:outer membrane-bounded periplasmic space; F:transporter activity	-
brucella-chr1_559	MULTISPECIES: hypothetical protein [Brucella]	168	7	7.38e-31	0.8714	0	-
brucella-chr1_560	efflux pump membrane transporter	3156	20	0	0.9905	5	C:integral to membrane; P:response to antibiotic; P:transport; C:plasma membrane; F:transporter activity	-
brucella-chr1_561	efflux pump periplasmic linker	1194	20	0	0.9935	4	C:membrane; C:periplasmic space; P:response to antibiotic; P:transmembrane transport	-
brucella-chr1_562	hth-type transcriptional repressor	630	20	1.48e-138	0.936	2	F:DNA binding; P:regulation of transcription, DNA-dependent	-
brucella-chr1_563	acyl- synthetase	1746	20	0	0.995	2	P:long-chain fatty acid metabolic process; F:long-chain fatty acid-CoA ligase activity	EC:6.2.1.3
brucella-chr1_564	protein	873	20	0	0.95	1	F:hydrolase activity	-
brucella-chr1_565	had family ia	750	20	2.71e-166	0.9805	4	F:peptidase activity; F:phosphoglycolate phosphatase activity; P:proteolysis; P:glyoxylate metabolic process	EC:3.1.3.18
brucella-chr1_566	succinylglutamate desuccinylase aspartoacylase	1062	20	0	0.987	3	F:metal ion binding; P:metabolic process; F:hydrolase activity, acting on ester bonds	-
brucella-chr1_567	glucose-6-phosphate isomerase	1650	20	0	0.987	7	C:cytoplasm; P:gluconeogenesis; F:glucose-6-phosphate isomerase activity; P:glycolysis; P:starch metabolic process; P:sucrose metabolic process; P:pentose-phosphate shunt	EC:5.3.1.9
brucella-chr1_568	carbon monoxide dehydrogenase subunit g	453	20	4.65e-104	0.893	0	-
brucella-chr1_569	oxidoreductase	1497	20	0	0.9945	6	F:flavin adenine dinucleotide binding; F:glutamate synthase (NADPH) activity; F:iron-sulfur cluster binding; P:oxidation-reduction process; P:electron transport; P:glutamate biosynthetic process	EC:1.4.1.13
brucella-chr1_570	dihydroorotate dehydrogenase	1311	20	0	0.9905	12	P:oxidation-reduction process; F:iron-sulfur cluster binding; F:dihydroorotate oxidase activity; F:electron carrier activity; F:dihydropyrimidine dehydrogenase (NADP+) activity; P:UMP biosynthetic process; F:dihydrouracil dehydrogenase (NAD+) activity; C:cytoplasm; P:pyrimidine nucleobase metabolic process; P:electron transport; P:pantothenate biosynthetic process; P:beta-alanine metabolic process	EC:1.3.3.1; EC:1.3.1.2; EC:1.3.1.1
brucella-chr1_571	nudix hydrolase	390	20	2.24e-66	0.895	1	F:hydrolase activity	-
brucella-chr1_572	family transcriptional regulator	684	20	1.16e-162	0.9455	2	P:negative regulation of transcription, DNA-dependent; F:DNA binding	-
brucella-chr1_573	hydantoinase carbamoylase family amidase	1248	20	0	0.9875	7	F:transferase activity, transferring acyl groups; F:beta-ureidopropionase activity; F:hydrolase activity, acting on carbon-nitrogen (but not peptide) bonds, in linear amidines; F:N-carbamoyl-L-amino-acid hydrolase activity; P:pyrimidine nucleobase metabolic process; P:pantothenate biosynthetic process; P:beta-alanine metabolic process	EC:3.5.1.6; EC:3.5.3.0; EC:3.5.1.87
brucella-chr1_574	dihydropyrimidinase	1470	20	0	0.9875	5	C:cytoplasm; P:pyrimidine nucleobase catabolic process; F:dihydropyrimidinase activity; P:pantothenate biosynthetic process; P:beta-alanine metabolic process	EC:3.5.2.2
brucella-chr1_575	MULTISPECIES: hypothetical protein [Brucella]	126	1	4.02e-21	1	0	-
brucella-chr1_576	hydrophobe amphiphile efflux-1 family rnd transporter	3132	20	0	0.992	3	P:transport; C:membrane; F:transporter activity	-
brucella-chr1_577	efflux rnd mfp subunit	1152	20	0	0.983	2	P:transmembrane transport; C:membrane	-
brucella-chr1_578	integral membrane sensor signal transduction histidine kinase	1554	20	0	0.9925	6	F:phosphorelay sensor kinase activity; P:signal transduction by phosphorylation; P:phosphorelay signal transduction system; F:ATP binding; C:membrane; C:protein histidine kinase complex	-
brucella-chr1_579	urease accessory protein ureg 1	627	20	1.84e-149	0.968	10	P:pathogenesis; F:nickel cation binding; F:metallochaperone activity; F:ATP binding; P:GTP catabolic process; F:GTPase activity; F:protein homodimerization activity; C:cytoplasm; F:GTP binding; P:metal ion transport	-
brucella-chr1_580	urease accessory protein uref 1	699	20	8.97e-119	0.994	5	P:nitrogen compound metabolic process; C:cytoplasm; F:hydrolase activity; F:nickel cation binding; P:pathogenesis	-
brucella-chr1_581	urease accessory protein uree	489	20	4.05e-92	0.9635	9	C:cytoplasm; P:protein complex assembly; F:nickel cation binding; P:protein folding; F:hydrolase activity; P:pathogenesis; F:unfolded protein binding; P:enzyme active site formation; P:urea metabolic process	-
brucella-chr1_582	urease subunit alpha 1	1713	20	0	0.983	8	C:cytoplasm; F:nickel cation binding; P:urea catabolic process; P:pathogenesis; F:urease activity; P:urea cycle intermediate metabolic process; P:purine nucleobase metabolic process; P:atrazine catabolic process	EC:3.5.1.5
brucella-chr1_583	urease subunit beta 1	306	20	9.2e-67	0.917	7	C:cytoplasm; P:urea catabolic process; P:pathogenesis; F:urease activity; P:urea cycle intermediate metabolic process; P:purine nucleobase metabolic process; P:atrazine catabolic process	EC:3.5.1.5
brucella-chr1_584	---NA---	96	0			0	-
brucella-chr1_585	urease subunit gamma 1	303	20	6.86e-64	0.9815	8	C:cytoplasm; F:nickel cation binding; P:urea catabolic process; P:pathogenesis; F:urease activity; P:urea cycle intermediate metabolic process; P:purine nucleobase metabolic process; P:atrazine catabolic process	EC:3.5.1.5
brucella-chr1_586	urease accessory protein ured 1	843	20	0	0.943	5	P:nitrogen compound metabolic process; C:cytoplasm; F:hydrolase activity; F:nickel cation binding; P:pathogenesis	-
brucella-chr1_587	protein	390	20	5.43e-92	0.9315	0	-
brucella-chr1_588	protein	180	11	6.49e-34	0.9182	0	-
brucella-chr1_589	hypothetical protein [Brucella canis]	1365	20	0	0.989	0	-
brucella-chr1_590	dna-invertase	618	20	4.55e-122	0.992	3	F:recombinase activity; F:DNA binding; P:DNA recombination	-
brucella-chr1_591	bro family protein	423	20	7e-88	0.9915	0	-
brucella-chr1_592	phage integrase family recombinase	1767	20	0	0.9945	3	F:DNA binding; P:DNA integration; P:DNA recombination	-
brucella-chr1_593	bacterial inner-membrane translocator	240	20	6.36e-49	0.9075	0	-
brucella-chr1_594	udp-n-acetylglucosamine 1-carboxyvinyltransferase	1290	20	0	0.959	8	F:UDP-N-acetylglucosamine 1-carboxyvinyltransferase activity; P:cell cycle; P:regulation of cell shape; P:cell division; P:UDP-N-acetylgalactosamine biosynthetic process; P:peptidoglycan biosynthetic process; C:cytoplasm; F:hydrolase activity	EC:2.5.1.7
brucella-chr1_595	cytoplasmic protein	441	20	5.33e-102	0.887	0	-
brucella-chr1_596	histidinol dehydrogenase	1293	20	0	0.973	5	F:histidinol dehydrogenase activity; F:NAD binding; P:histidine biosynthetic process; F:zinc ion binding; P:oxidation-reduction process	EC:1.1.1.23
brucella-chr1_597	uncharacterised conserved protein ucp032146	483	20	1.13e-113	0.9525	0	-
brucella-chr1_598	protein tyrosine phosphatase	474	20	8.58e-109	0.9145	3	F:protein tyrosine phosphatase activity; P:peptidyl-tyrosine dephosphorylation; P:tyrosine metabolic process	EC:3.1.3.48
brucella-chr1_599	translation initiation factor if-1	219	20	1.08e-43	0.968	3	F:translation initiation factor activity; C:ribosome; P:regulation of translational initiation	-
brucella-chr1_600	maf-like protein	627	20	1.63e-137	0.909	1	C:cytoplasm	-
brucella-chr1_601	upf0243 zinc-binding protein	216	20	6.67e-44	0.9145	4	F:zinc ion binding; P:regulation of transcription, DNA-dependent; P:negative regulation of DNA topoisomerase (ATP-hydrolyzing) activity; F:DNA topoisomerase (ATP-hydrolyzing) inhibitor activity	-
brucella-chr1_602	protein	552	17	1.82e-130	0.9047	0	-
brucella-chr1_603	mandelate racemase muconate lactonizing protein	1278	20	0	0.986	3	F:mandelate racemase activity; P:cellular amino acid catabolic process; P:benzoate metabolic process	EC:5.1.2.2
brucella-chr1_604	fumarylacetoacetate hydrolase	846	20	0	0.991	4	F:isomerase activity; F:lyase activity; P:metabolic process; F:hydrolase activity	-
brucella-chr1_605	short-chain dehydrogenase reductase sdr	735	20	8.05e-161	0.9745	3	F:oxidoreductase activity; P:oxidation-reduction process; F:nucleotide binding	-
brucella-chr1_606	---NA---	99	0			0	-
brucella-chr1_607	oxidoreductase domain-containing protein	1080	20	0	0.936	3	F:oxidoreductase activity; P:oxidation-reduction process; F:nucleotide binding	-
brucella-chr1_608	l-rhamnose 1-epimerase	345	20	2.01e-79	0.9465	3	C:cytoplasm; P:rhamnose metabolic process; F:racemase and epimerase activity, acting on carbohydrates and derivatives	EC:5.1.3.0
brucella-chr1_609	mandelate racemase	1119	20	0	0.987	3	F:mandelate racemase activity; P:cellular amino acid catabolic process; P:benzoate metabolic process	EC:5.1.2.2
brucella-chr1_610	sugar abc transporter	1092	20	0	0.948	8	F:glycerol-3-phosphate-transporting ATPase activity; P:ATP catabolic process; C:ATP-binding cassette (ABC) transporter complex; F:ATP binding; P:carbohydrate transport; P:glycerol-3-phosphate transport; C:plasma membrane; P:organic hydroxy compound transport	EC:3.6.3.20
brucella-chr1_611	binding-protein-dependent transport system inner membrane component	876	20	0	0.978	4	C:integral to membrane; C:plasma membrane; F:transporter activity; P:carbohydrate transport	-
brucella-chr1_612	sugar abc transporter permease	894	20	0	0.9945	4	C:integral to membrane; C:plasma membrane; F:transporter activity; P:carbohydrate transport	-
brucella-chr1_613	extracellular solute-binding protein family 1	1320	20	0	0.9905	1	P:carbohydrate transport	-
brucella-chr1_614	family transcriptional regulator	780	20	0	0.9935	2	F:DNA binding; P:regulation of transcription, DNA-dependent	-
brucella-chr1_615	amidohydrolase 2	849	20	0	0.9555	3	F:transferase activity, transferring glycosyl groups; P:metabolic process; F:hydrolase activity	-
brucella-chr1_616	MULTISPECIES: hypothetical protein [Brucella]	111	4	2.89e-16	1	0	-
brucella-chr1_617	sarcosine gamma subunit	555	20	6.36e-129	0.8915	5	F:sarcosine oxidase activity; P:oxidation-reduction process; P:glycine metabolic process; P:L-serine metabolic process; P:threonine metabolic process	EC:1.5.3.1
brucella-chr1_618	sarcosine alpha subunit	3003	20	0	0.991	8	C:cytoplasm; P:glycine catabolic process; F:sarcosine oxidase activity; F:aminomethyltransferase activity; P:tetrahydrofolate metabolic process; P:oxidation-reduction process; P:L-serine metabolic process; P:threonine metabolic process	EC:1.5.3.1; EC:2.1.2.10
brucella-chr1_619	sarcosine delta subunit	306	20	3.41e-69	0.9395	6	F:sarcosine oxidase activity; P:tetrahydrofolate metabolic process; P:oxidation-reduction process; P:glycine metabolic process; P:L-serine metabolic process; P:threonine metabolic process	EC:1.5.3.1
brucella-chr1_620	sarcosine beta subunit	1254	20	0	0.992	6	F:sarcosine oxidase activity; P:tetrahydrofolate metabolic process; P:oxidation-reduction process; P:glycine metabolic process; P:L-serine metabolic process; P:threonine metabolic process	EC:1.5.3.1
brucella-chr1_621	glutamate dehydrogenase	1266	20	0	0.979	5	P:cellular amino acid metabolic process; F:nucleotide binding; P:oxidation-reduction process; F:oxidoreductase activity, acting on the CH-NH2 group of donors, NAD or NADP as acceptor; P:electron transport	EC:1.4.1.0
brucella-chr1_622	signal peptide protein	651	20	9.04e-159	0.9845	0	-
brucella-chr1_623	abc transporter	930	20	0	0.9875	2	F:transporter activity; P:transport	-
brucella-chr1_624	binding-protein-dependent transport system inner membrane component	1212	20	8.79e-180	0.9945	4	P:transport; C:plasma membrane; C:integral to membrane; F:transporter activity	-
brucella-chr1_625	abc transporter atp-binding subunit	939	20	0	0.9765	3	P:ATP catabolic process; F:ATP binding; F:ATPase activity	EC:3.6.1.3
brucella-chr1_626	abc transporter	747	20	4.17e-142	0.951	4	P:transport; C:plasma membrane; C:integral to membrane; F:transporter activity	-
brucella-chr1_627	cu -responsive transcriptional regulator	450	20	4.22e-95	0.9455	7	F:copper ion binding; F:DNA binding; F:sequence-specific DNA binding transcription factor activity; F:nucleotide binding; P:positive regulation of transcription, DNA-dependent; C:transcription factor complex; P:regulation of transcription, DNA-dependent	-
brucella-chr1_628	heavy metal translocating p-type atpase	2481	20	0	0.9905	12	F:copper ion binding; F:copper-exporting ATPase activity; F:dodecanoyl-[acyl-carrier-protein] hydrolase activity; F:ATP binding; F:hydrogen:potassium-exchanging ATPase activity; P:copper ion export; C:fatty acid synthase complex; P:fatty acid biosynthetic process; P:acyl-carrier-protein biosynthetic process; C:hydrogen:potassium-exchanging ATPase complex; P:oxidative phosphorylation; P:proton tra…	EC:3.6.3.4; EC:3.1.2.21; EC:3.6.3.10
brucella-chr1_629	diguanylate cyclase domain-containing protein	2112	20	0	0.991	8	P:phosphorelay signal transduction system; P:intracellular signal transduction; P:regulation of transcription, DNA-dependent; P:cyclic nucleotide biosynthetic process; F:phosphorus-oxygen lyase activity; P:signal transduction by phosphorylation; F:phosphorelay sensor kinase activity; C:protein histidine kinase complex	-
brucella-chr1_630	phosphomethylpyrimidine kinase	876	20	0	0.989	9	F:peptidase activity; P:oxidation-reduction process; F:phosphomethylpyrimidine kinase activity; F:hydroxymethylpyrimidine kinase activity; P:proteolysis; F:D-arabinono-1,4-lactone oxidase activity; F:ATP binding; P:thiamine biosynthetic process; P:phosphorylation	EC:2.7.4.7; EC:2.7.1.49; EC:1.1.3.37
brucella-chr1_631	glycine oxidase	1005	20	0	0.9845	6	F:flavin adenine dinucleotide binding; F:[acetyl-CoA carboxylase]-phosphatase activity; F:glycine oxidase activity; F:monooxygenase activity; P:oxidation-reduction process; C:acetyl-CoA carboxylase complex	EC:3.1.3.44; EC:1.4.3.19
brucella-chr1_632	thiamine biosynthesis protein	198	20	2.92e-37	0.807	7	C:cytoplasm; F:transferase activity; F:catalytic activity; F:2-iminoacetate synthase activity; P:thiamine diphosphate biosynthetic process; P:thiamine biosynthetic process; F:sulfurtransferase activity
brucella-chr1_633	thiazole synthase	771	20	0	0.977	5	P:thiamine biosynthetic process; C:cytoplasm; P:thiamine diphosphate biosynthetic process; F:2-iminoacetate synthase activity; F:sulfurtransferase activity	EC:2.8.1.0
brucella-chr1_634	thiamine-phosphate pyrophosphorylase	612	20	2.22e-141	0.9405	4	P:thiamine biosynthetic process; P:thiamine diphosphate biosynthetic process; F:transferase activity, transferring glycosyl groups; F:thiamine-phosphate diphosphorylase activity	EC:2.5.1.3
brucella-chr1_635	nlpa lipoprotein	969	20	0	0.9905	0	-
brucella-chr1_636	transcriptional activator	699	20	1.29e-171	0.9505	0	-
brucella-chr1_637	abc transporter permease	777	20	1.09e-147	0.96	4	P:transport; C:plasma membrane; C:integral to membrane; F:transporter activity	-
brucella-chr1_638	aldehyde dehydrogenase	1434	20	0	0.987	19	P:oxidation-reduction process; F:aldehyde dehydrogenase (NAD) activity; P:gluconeogenesis; P:glycolysis; P:arginine metabolic process; P:histidine metabolic process; P:isoleucine catabolic process; P:leucine catabolic process; P:lysine catabolic process; P:proline metabolic process; P:tryptophan metabolic process; P:valine catabolic process; P:fatty acid metabolic process; P:bile acid biosyntheti…	EC:1.2.1.3
brucella-chr1_639	abc transporter	1353	20	0	0.9945	5	P:transmembrane transport; C:integral to membrane; F:ATPase activity, coupled to transmembrane movement of substances; P:ATP catabolic process; F:ATP binding	-
brucella-chr1_640	alanine racemase	633	20	6.5e-148	0.9805	8	F:sequence-specific DNA binding transcription factor activity; F:DNA binding; F:alanine racemase activity; P:regulation of transcription, DNA-dependent; C:transcription factor complex; P:regulation of transcription, DNA-dependent; P:aspartate metabolic process; P:D-alanine metabolic process	EC:5.1.1.1
brucella-chr1_641	alanine racemase	423	20	1.36e-96	0.9815	5	F:sequence-specific DNA binding transcription factor activity; F:DNA binding; P:regulation of transcription, DNA-dependent; C:transcription factor complex; P:regulation of transcription, DNA-dependent	-
brucella-chr1_642	MULTISPECIES: hypothetical protein [Brucella]	360	20	5.42e-81	0.985	0	-
brucella-chr1_643	alcohol dehydrogenase	1035	20	0	0.988	4	F:nucleotide binding; P:oxidation-reduction process; F:zinc ion binding; F:alcohol dehydrogenase (NAD) activity	EC:1.1.1.1
brucella-chr1_644	acetaldehyde dehydrogenase 2	1518	20	0	0.9925	19	P:oxidation-reduction process; F:aldehyde dehydrogenase (NAD) activity; P:gluconeogenesis; P:glycolysis; P:arginine metabolic process; P:histidine metabolic process; P:isoleucine catabolic process; P:leucine catabolic process; P:lysine catabolic process; P:proline metabolic process; P:tryptophan metabolic process; P:valine catabolic process; P:fatty acid metabolic process; P:bile acid biosyntheti…	EC:1.2.1.3
brucella-chr1_645	fis family transcriptional regulator	969	20	0	0.9885	5	F:sequence-specific DNA binding transcription factor activity; F:DNA binding; P:regulation of transcription, DNA-dependent; C:transcription factor complex; P:regulation of transcription, DNA-dependent	-
brucella-chr1_646	glycerol-3-phosphate dehydrogenase	1512	20	0	0.991	4	P:glycerol-3-phosphate metabolic process; C:glycerol-3-phosphate dehydrogenase complex; P:oxidation-reduction process; F:sn-glycerol-3-phosphate:ubiquinone-8 oxidoreductase activity	EC:1.1.5.3
brucella-chr1_647	transcriptional regulator	792	20	9.53e-179	0.9825	5	F:sequence-specific DNA binding transcription factor activity; F:DNA binding; P:regulation of transcription, DNA-dependent; C:transcription factor complex; P:regulation of transcription, DNA-dependent	-
brucella-chr1_648	family transcriptional regulator	444	20	1.65e-102	0.9965	8	P:phosphorelay signal transduction system; F:phosphorelay response regulator activity; P:intracellular signal transduction; P:regulation of transcription, DNA-dependent; F:sequence-specific DNA binding; F:sequence-specific DNA binding transcription factor activity; P:regulation of transcription, DNA-dependent; C:transcription factor complex	-
brucella-chr1_649	two component transcriptional regulator	141	20	3.32e-25	0.9685	9	P:intracellular signal transduction; F:sequence-specific DNA binding; F:sequence-specific DNA binding transcription factor activity; F:DNA binding; P:phosphorelay signal transduction system; P:regulation of transcription, DNA-dependent; C:intracellular; F:phosphorelay response regulator activity; P:transcription, DNA-dependent
brucella-chr1_650	crp fnr family transcriptional regulator	762	20	0	0.9915	2	F:DNA binding; P:regulation of transcription, DNA-dependent	-
brucella-chr1_651	3 (2 ) -bisphosphate nucleotidase	846	20	0	0.9145	5	P:phosphatidylinositol phosphorylation; F:3'(2'),5'-bisphosphate nucleotidase activity; F:magnesium ion binding; C:membrane; P:sulfur compound metabolic process	EC:3.1.3.7
brucella-chr1_652	sulfate large subunit	1935	20	0	0.991	15	F:translation elongation factor activity; F:adenylylsulfate kinase activity; P:oxidation-reduction process; P:sulfate assimilation; F:sulfate adenylyltransferase (ATP) activity; F:ATP binding; P:GTP catabolic process; F:formylmethanofuran dehydrogenase activity; P:phosphorylation; F:GTPase activity; F:GTP binding; C:ribosome; P:regulation of translational elongation; P:purine nucleobase metabolic…	EC:2.7.1.25; EC:2.7.7.4; EC:1.2.99.5
brucella-chr1_653	sulfate adenylyltransferase subunit 2	921	20	0	0.9905	6	P:hydrogen sulfide biosynthetic process; F:sulfate adenylyltransferase (ATP) activity; F:ATP binding; P:sulfate assimilation; P:sulfate reduction; P:purine nucleobase metabolic process	EC:2.7.7.4
brucella-chr1_654	aminotransferase	1371	20	0	0.986	8	F:pyridoxal phosphate binding; F:beta-alanine-pyruvate transaminase activity; P:alanine metabolic process; P:aspartate metabolic process; P:isoleucine catabolic process; P:leucine catabolic process; P:valine catabolic process; P:beta-alanine metabolic process	EC:2.6.1.18
brucella-chr1_655	family transcriptional regulator	708	20	5.34e-161	0.9405	8	P:phosphorelay signal transduction system; F:phosphorelay response regulator activity; P:intracellular signal transduction; P:regulation of transcription, DNA-dependent; F:sequence-specific DNA binding; F:sequence-specific DNA binding transcription factor activity; P:regulation of transcription, DNA-dependent; C:transcription factor complex	-
brucella-chr1_656	methionine synthase	3786	20	0	0.9905	13	P:methionine biosynthetic process; P:oxidation-reduction process; F:dTDP-4-dehydrorhamnose reductase activity; F:methionine synthase activity; F:zinc ion binding; C:intracellular; P:pteridine-containing compound metabolic process; P:methylation; F:homocysteine S-methyltransferase activity; F:cobalamin binding; P:nucleotide-sugar metabolic process; P:streptomycin biosynthetic process; P:polyketide…	EC:1.1.1.133; EC:2.1.1.13; EC:2.1.1.10
brucella-chr1_657	ba14k family protein	390	20	1.46e-32	0.985	0	-
brucella-chr1_658	membrane protein	246	20	1.26e-47	0.898	0	-
brucella-chr1_659	methylated-dna-	579	20	2.18e-134	0.8775	7	P:methylation; F:methylated-DNA-[protein]-cysteine S-methyltransferase activity; F:3-alpha-hydroxy-5-beta-androstane-17-one 3-alpha-dehydrogenase activity; P:oxidation-reduction process; P:DNA repair; P:androgen metabolic process; P:estrogen metabolic process	EC:2.1.1.63; EC:1.1.1.152
brucella-chr1_660	stress responsive alpha-beta barrel domain-containing protein	294	20	4e-64	0.897	0	-
brucella-chr1_661	oxidoreductase	525	20	1.83e-120	0.8215	2	P:oxidation-reduction process; F:oxidoreductase activity	-
brucella-chr1_662	phosophoadenylyl-sulfate reductase	759	20	8.3e-167	0.9685	4	C:cytoplasm; P:sulfate assimilation, phosphoadenylyl sulfate reduction by phosphoadenylyl-sulfate reductase (thioredoxin); F:mannosyl-glycoprotein endo-beta-N-acetylglucosaminidase activity; F:phosphoadenylyl-sulfate reductase (thioredoxin) activity	EC:3.2.1.96; EC:1.8.4.8
brucella-chr1_663	sulfite reductase	1671	20	0	0.9825	8	F:heme binding; F:metal ion binding; F:sulfite reductase (ferredoxin) activity; F:sulfite reductase (NADPH) activity; F:4 iron, 4 sulfur cluster binding; P:oxidation-reduction process; P:sulfur compound metabolic process; P:electron transport	EC:1.8.7.1; EC:1.8.1.2
brucella-chr1_664	sulfite nitrite reductase	303	20	1.75e-51	0.9255	0	-
brucella-chr1_665	uroporphyrinogen-iii c-methyltransferase	1458	20	0	0.991	11	F:sirohydrochlorin ferrochelatase activity; P:siroheme biosynthetic process; F:NAD binding; F:precorrin-2 dehydrogenase activity; P:cobalamin biosynthetic process; F:dihydrokaempferol 4-reductase activity; F:uroporphyrin-III C-methyltransferase activity; P:methylation; P:oxidation-reduction process; P:flavonoid biosynthetic process; P:chlorophyll metabolic process	EC:4.99.1.4; EC:1.3.1.76; EC:1.1.1.219; EC:2.1.1.107
brucella-chr1_666	upf0102 protein	381	20	1.32e-82	0.8855	3	F:endonuclease activity; P:nucleic acid phosphodiester bond hydrolysis; F:nucleic acid binding	-
brucella-chr1_667	uroporphyrin-iii c tetrapyrrole methyltransferase	912	20	0	0.9305	3	C:cytoplasm; P:enzyme-directed rRNA 2'-O-methylation; F:rRNA (cytosine-2'-O-)-methyltransferase activity	-
brucella-chr1_668	coproporphyrinogen iii oxidase	1215	20	0	0.985	9	C:cytoplasm; F:carboxy-cis,cis-muconate cyclase activity; P:porphyrin-containing compound biosynthetic process; F:coproporphyrinogen oxidase activity; F:iron-sulfur cluster binding; F:coproporphyrinogen dehydrogenase activity; P:oxidation-reduction process; P:benzoate metabolic process; P:chlorophyll metabolic process	EC:5.5.1.5; EC:1.3.3.3; EC:1.3.99.22
brucella-chr1_669	nucleoside-triphosphatase	663	20	5.78e-144	0.972	8	F:metal ion binding; P:purine nucleotide metabolic process; F:nucleoside-triphosphate diphosphatase activity; P:nucleoside triphosphate catabolic process; F:nucleoside-triphosphatase activity; F:nucleotide binding; P:purine nucleobase metabolic process; P:pyrimidine nucleobase metabolic process	EC:3.6.1.19; EC:3.6.1.15
brucella-chr1_670	glyoxalase bleomycin resistance protein dioxygenase	405	20	3.89e-81	0.9045	1	F:oxidoreductase activity, acting on single donors with incorporation of molecular oxygen, incorporation of two atoms of oxygen	EC:1.13.11.0
brucella-chr1_671	ribonuclease ph	717	20	4.03e-172	0.9465	6	F:tRNA-specific ribonuclease activity; F:tRNA nucleotidyltransferase activity; F:isomerase activity; P:tRNA processing; F:tRNA binding; P:regulation of RNA metabolic process	EC:2.7.7.56
brucella-chr1_672	heat-inducible transcription repressor hrca	1125	20	0	0.987	3	F:DNA binding; P:response to stress; P:regulation of transcription, DNA-dependent	-
brucella-chr1_673	protein grpe	693	20	4.54e-148	0.921	6	C:cytoplasm; P:protein folding; F:chaperone binding; P:response to stress; F:adenyl-nucleotide exchange factor activity; F:protein homodimerization activity	-
brucella-chr1_674	membrane protein	657	20	2.01e-137	0.98	0	-
brucella-chr1_675	carbohydrate kinase	993	20	0	0.9545	6	P:phosphorylation; F:fructokinase activity; P:starch metabolic process; P:sucrose metabolic process; P:fructose metabolic process; P:mannose metabolic process	EC:2.7.1.4
brucella-chr1_676	#NAME?	714	20	1.51e-130	0.9635	4	F:carbamoyl-phosphate synthase (glutamine-hydrolyzing) activity; C:carbamoyl-phosphate synthase complex; P:pyrimidine nucleobase metabolic process; P:glutamate metabolic process	EC:6.3.5.5
brucella-chr1_677	endonuclease iii	747	20	0	0.9825	5	P:base-excision repair; F:endonuclease activity; F:DNA binding; F:4 iron, 4 sulfur cluster binding; F:DNA-(apurinic or apyrimidinic site) lyase activity	EC:4.2.99.18
brucella-chr1_678	membrane protein	498	20	1.68e-107	0.967	0	-
brucella-chr1_679	heat shock protein hsp20	423	20	5e-95	0.9645	1	P:response to stress	-
brucella-chr1_680	nadh oxidase	246	20	7.99e-52	0.844	0	-
brucella-chr1_681	pts iia-like nitrogen-regulatory protein	465	20	4.46e-104	0.942	4	P:phosphoenolpyruvate-dependent sugar phosphotransferase system; F:sugar:hydrogen symporter activity; F:protein-N(PI)-phosphohistidine-sugar phosphotransferase activity; C:protein-N(PI)-phosphohistidine-sugar phosphotransferase complex	EC:2.7.1.69
brucella-chr1_682	ribosomal subunit interface protein	594	20	2.4e-114	0.949	2	P:primary metabolic process; C:ribosome	-
brucella-chr1_683	rna polymerase sigma-54 factor	1503	20	0	0.9925	11	F:DNA-directed RNA polymerase activity; F:sequence-specific DNA binding transcription factor activity; F:DNA binding; P:DNA-dependent transcription, initiation; F:sigma factor activity; P:regulation of transcription, DNA-dependent; C:nucleolus; P:purine nucleobase metabolic process; P:pyrimidine nucleobase metabolic process; C:transcription factor complex; P:regulation of transcription, DNA-depen…	EC:2.7.7.6
brucella-chr1_684	abc transporter atp-binding protein	738	20	1.06e-162	0.993	3	P:ATP catabolic process; F:ATP binding; F:ATPase activity	EC:3.6.1.3
brucella-chr1_685	lipopolysaccharide transport periplasmic protein	651	20	7.81e-106	0.9835	0	-
brucella-chr1_686	lipopolysaccharide- -related protein	723	20	2.09e-164	0.9935	0	-
brucella-chr1_687	signal peptide peptidase 36k type	984	20	0	0.9925	4	F:peptidase activity; F:oxidoreductase activity; P:oxidation-reduction process; P:proteolysis	-
brucella-chr1_688	integration host factor subunit beta	306	20	1.85e-65	0.987	5	P:DNA recombination; P:regulation of translation; P:regulation of transcription, DNA-dependent; F:DNA binding; C:chromosome	-
brucella-chr1_689	membrane protein	324	20	3.67e-38	0.8625	1	C:integral to membrane	-
brucella-chr1_690	sam dependent methyltransferase	1146	20	0	0.9745	3	C:cytoplasm; P:rRNA methylation; F:methyltransferase activity	EC:2.1.1.0
brucella-chr1_691	trna rrna methyltransferase	894	20	0	0.9725	4	F:RNA binding; F:RNA methyltransferase activity; P:RNA processing; P:RNA methylation	-
brucella-chr1_692	lipoprotein signal peptidase	498	20	1.61e-113	0.9845	5	C:integral to membrane; P:proteolysis; F:aspartic-type endopeptidase activity; F:lyase activity; C:plasma membrane	EC:3.4.23.0
brucella-chr1_693	ornithine-acyl	894	20	0	0.9815	1	F:transferase activity, transferring acyl groups	-
brucella-chr1_694	dna mismatch repair protein muts	2733	20	0	0.993	4	F:ATP binding; F:damaged DNA binding; P:mismatch repair; F:mismatched DNA binding	-
brucella-chr1_695	nadp-dependent malic enzyme	1401	20	0	0.9905	10	F:manganese ion binding; F:NAD binding; F:transferase activity, transferring acyl groups; F:malate dehydrogenase (oxaloacetate-decarboxylating) activity; P:malate metabolic process; C:cytosol; F:malate dehydrogenase (oxaloacetate-decarboxylating) (NADP+) activity; P:pyruvate metabolic process; P:tricarboxylic acid cycle; P:carbon utilization	EC:1.1.1.38; EC:1.1.1.40
brucella-chr1_696	nadp-dependent malic enzyme	873	20	0	0.9745	7	F:transferase activity, transferring acyl groups; F:malate dehydrogenase (oxaloacetate-decarboxylating) (NADP+) activity; F:nucleotide binding; P:pyruvate metabolic process; P:tricarboxylic acid cycle; P:malate metabolic process; P:carbon utilization	EC:1.1.1.40
brucella-chr1_697	uridylyltransferase	2805	20	0	0.994	7	F:metal ion binding; F:[glutamate-ammonia-ligase] adenylyltransferase activity; F:phosphoric diester hydrolase activity; F:[protein-PII] uridylyltransferase activity; P:nitrogen fixation; F:amino acid binding; F:ATP binding	EC:2.7.7.42; EC:3.1.4.0; EC:2.7.7.59
brucella-chr1_698	integral membrane protein	1590	20	0	0.992	0	-
brucella-chr1_699	tryptophanyl-trna synthetase	1068	20	0	0.9895	6	F:tryptophan-tRNA ligase activity; P:tryptophanyl-tRNA aminoacylation; F:ATP binding; C:cytoplasm; F:transferase activity, transferring glycosyl groups; P:tryptophan metabolic process	EC:6.1.1.2
brucella-chr1_700	domain-containing protein	540	20	1.07e-106	0.946	1	P:response to stress	-
brucella-chr1_701	scaffold protein nfu	573	20	3.44e-112	0.926	4	C:cytoplasm; F:iron ion binding; P:iron-sulfur cluster assembly; F:iron-sulfur cluster binding	-
brucella-chr1_702	family protein	621	20	1.41e-136	0.978	1	F:transferase activity	-
brucella-chr1_703	MULTISPECIES: hypothetical protein [Brucella]	495	20	4.73e-96	0.9575	0	-
brucella-chr1_704	acid tolerance regulatory protein	564	20	3.66e-132	0.932	6	P:intracellular signal transduction; P:phosphorelay signal transduction system; F:DNA binding; P:regulation of transcription, DNA-dependent; F:phosphorelay response regulator activity; P:regulation of transcription, DNA-dependent	-
brucella-chr1_705	transposase	393	20	1.18e-90	0.996	3	P:transposition; F:DNA binding; P:DNA recombination	-
brucella-chr1_706	transposase	369	20	4.89e-73	0.9925	0	-
brucella-chr1_707	integral membrane sensor signal transduction histidine kinase	1293	20	0	0.9875	6	F:phosphorelay sensor kinase activity; P:signal transduction by phosphorylation; P:phosphorelay signal transduction system; F:ATP binding; C:membrane; C:protein histidine kinase complex	-
brucella-chr1_708	atp-dependent helicase	594	20	4.49e-125	0.998	1	F:helicase activity	-
brucella-chr1_709	atp-dependent helicase	1857	20	0	0.9915	3	F:nucleic acid binding; F:ATP binding; F:ATP-dependent helicase activity	-
brucella-chr1_710	regulator	285	20	1.42e-60	0.9375	0	-
brucella-chr1_711	s- glutathione dehydrogenase	345	20	1.34e-76	0.9895	10	F:metal ion binding; P:oxidation-reduction process; F:S-(hydroxymethyl)glutathione dehydrogenase activity; F:oxidoreductase activity; F:nucleotide binding; F:zinc ion binding; P:ethanol oxidation; F:transferase activity; F:alcohol dehydrogenase (NAD) activity; F:[acetyl-CoA carboxylase] kinase activity
brucella-chr1_712	s- glutathione dehydrogenase	762	20	0	0.9825	7	F:[acetyl-CoA carboxylase] kinase activity; F:S-(hydroxymethyl)glutathione dehydrogenase activity; P:ethanol oxidation; F:alcohol dehydrogenase (NAD) activity; F:zinc ion binding; F:nucleotide binding; C:acetyl-CoA carboxylase complex	EC:2.7.11.27; EC:1.1.1.284; EC:1.1.1.1
brucella-chr1_713	n-acetyltransferase gcn5	468	20	2.3e-108	0.936	2	F:N-acetyltransferase activity; P:acyl-carrier-protein biosynthetic process	-
brucella-chr1_714	membrane protein	657	20	5.7e-144	0.952	0	-
brucella-chr1_715	s-formylglutathione hydrolase	837	20	0	0.9655	10	F:methyl indole-3-acetate esterase activity; F:S-formylglutathione hydrolase activity; F:methyl jasmonate esterase activity; F:methyl salicylate esterase activity; F:carboxylesterase activity; F:monoterpenyl-diphosphatase activity; F:retinyl-palmitate esterase activity; P:formaldehyde catabolic process; P:methane metabolic process; P:retinol metabolic process	EC:3.1.1.1; EC:3.1.2.12; EC:3.1.7.3; EC:3.1.1.21
brucella-chr1_716	dna b subunit	2424	20	0	0.992	6	P:DNA-dependent DNA replication; F:ATP binding; F:DNA topoisomerase type II (ATP-hydrolyzing) activity; C:chromosome; P:DNA topological change; C:cytoplasm	EC:5.99.1.3
brucella-chr1_717	dead deah box helicase domain-containing protein	1881	20	0	0.9915	3	F:nucleic acid binding; F:ATP binding; F:ATP-dependent helicase activity	-
brucella-chr1_718	dna polymerase i	2940	20	0	0.991	9	F:DNA-directed DNA polymerase activity; F:carbon-monoxide dehydrogenase (ferredoxin) activity; P:DNA replication; F:DNA binding; F:3'-5' exonuclease activity; F:5'-3' exonuclease activity; P:oxidation-reduction process; P:DNA repair; C:DNA polymerase complex	EC:2.7.7.7; EC:1.2.7.4
brucella-chr1_719	peptidase m20	1416	20	0	0.993	3	P:metabolic process; F:aminoacylase activity; P:urea cycle intermediate metabolic process	EC:3.5.1.14
brucella-chr1_720	3 -5 exonuclease	618	20	8.4e-150	0.9425	6	F:nucleic acid binding; F:3'-5' exonuclease activity; C:intracellular; F:ribonuclease III activity; P:RNA processing; P:regulation of RNA metabolic process	EC:3.1.26.3
brucella-chr1_721	outer membrane autotransporter barrel domain-containing protein	687	20	2.16e-148	0.9595	4	F:porin activity; C:integral to membrane; C:cell outer membrane; P:transport	-
brucella-chr1_722	outer membrane autotransporter barrel domain-containing protein	693	20	5.67e-163	0.856	4	F:porin activity; C:integral to membrane; C:cell outer membrane; P:transport	-
brucella-chr1_723	1a family penicillin-binding protein	2193	20	0	0.994	6	F:peptidase activity; F:transferase activity, transferring pentosyl groups; F:penicillin binding; P:peptidoglycan biosynthetic process; C:peptidoglycan-based cell wall; P:response to antibiotic	EC:2.4.2.0
brucella-chr1_724	short-chain dehydrogenase reductase sdr	807	20	0	0.9655	3	F:oxidoreductase activity; P:oxidation-reduction process; F:nucleotide binding	-
brucella-chr1_725	fructokinase	927	20	0	0.9875	9	F:fructokinase activity; P:phosphorylation; P:D-ribose metabolic process; F:ribokinase activity; P:starch metabolic process; P:sucrose metabolic process; P:fructose metabolic process; P:mannose metabolic process; P:pentose-phosphate shunt	EC:2.7.1.4; EC:2.7.1.15
brucella-chr1_726	methyltransferase type 11	789	20	0	0.9855	2	F:methyltransferase activity; P:methylation	EC:2.1.1.0
brucella-chr1_727	family phenazine biosynthesis protein	831	20	0	0.9835	2	P:biosynthetic process; F:catalytic activity	-
brucella-chr1_728	nicotinate phosphoribosyltransferase	1305	20	0	0.988	7	F:nicotinate phosphoribosyltransferase activity; C:cytoplasm; F:nicotinate-nucleotide diphosphorylase (carboxylating) activity; P:methylation; P:NAD biosynthetic process; F:methyltransferase activity; P:nicotinate nucleotide biosynthetic process	EC:2.4.2.11; EC:2.4.2.19; EC:2.1.1.0
brucella-chr1_729	cyclic beta 1-2 glucan synthetase	8604	20	0	0.9905	6	P:carbohydrate metabolic process; C:integral to membrane; F:carbohydrate binding; F:glucosylceramidase activity; F:transferase activity; P:glycosphingolipid metabolic process	EC:3.2.1.45
brucella-chr1_730	sulfate thiosulfate import atp-binding protein	1161	20	0	0.9825	6	F:sulfate transmembrane-transporting ATPase activity; P:sulfate transport; P:ATP catabolic process; F:ATP binding; F:ADP-ribosylarginine hydrolase activity; C:plasma membrane	EC:3.6.3.25; EC:3.2.2.19
brucella-chr1_731	sulfate abc permease	867	20	7.33e-150	0.972	4	P:sulfate transport; C:plasma membrane; F:sulfate transmembrane-transporting ATPase activity; C:integral to membrane	EC:3.6.3.25
brucella-chr1_732	sulfate abc permease	867	20	0	0.9735	3	P:sulfate transport; F:sulfate transmembrane-transporting ATPase activity; C:integral to membrane	EC:3.6.3.25
brucella-chr1_733	sulfate abc sulfate-binding protein	1029	20	0	0.968	4	P:sulfate transport; F:sulfate transmembrane-transporting ATPase activity; C:outer membrane-bounded periplasmic space; F:secondary active sulfate transmembrane transporter activity	EC:3.6.3.25
brucella-chr1_734	membrane protein	819	20	0	0.9935	0	-
brucella-chr1_735	formate nitrite transporter	486	20	9.71e-115	0.9885	0	-
brucella-chr1_736	signal peptide protein	405	20	2.42e-95	0.8475	0	-
brucella-chr1_737	family transcriptional regulator	237	20	7.38e-49	0.943	0	-
brucella-chr1_738	response regulator receiver protein	345	20	3.76e-73	0.9715	5	P:intracellular signal transduction; P:phosphorelay signal transduction system; P:regulation of transcription, DNA-dependent; F:phosphorelay response regulator activity; P:regulation of transcription, DNA-dependent	-
brucella-chr1_739	conserved domain protein	459	20	4.28e-94	0.9795	0	-
brucella-chr1_740	dihydroxy-acid dehydratase	1836	20	0	0.9905	8	F:metal ion binding; F:transferase activity, transferring glycosyl groups; P:isoleucine biosynthetic process; F:dihydroxy-acid dehydratase activity; P:valine biosynthetic process; F:4 iron, 4 sulfur cluster binding; P:leucine biosynthetic process; P:pantothenate biosynthetic process	EC:4.2.1.9
brucella-chr1_741	periplasmic protein thiol:disulfide subfamily	612	20	6.57e-145	0.9435	6	P:cytochrome complex assembly; F:disulfide oxidoreductase activity; P:cell redox homeostasis; C:outer membrane-bounded periplasmic space; P:oxidation-reduction process; P:electron transport	-
brucella-chr1_742	heme exporter protein	174	20	3.72e-32	0.822	3	C:integral to membrane; P:cytochrome complex assembly; P:heme transport	-
brucella-chr1_743	heme exporter protein	789	20	0	0.9855	5	C:membrane; P:cytochrome complex assembly; P:heme transport; F:heme transporter activity; P:respiratory chain complex IV assembly	-
brucella-chr1_744	heme exporter protein	666	20	2.87e-64	0.9725	4	P:cytochrome complex assembly; P:heme transport; F:heme transporter activity; C:plasma membrane	-
brucella-chr1_745	cytochrome c biogenesis atp-binding export protein	648	20	8.16e-154	0.961	7	P:cytochrome complex assembly; C:outer membrane-bounded periplasmic space; F:heme-transporting ATPase activity; P:ATP catabolic process; F:ATP binding; C:plasma membrane; P:heme transport	EC:3.6.3.41
brucella-chr1_746	aconitate hydratase	2688	20	0	0.9905	6	F:metal ion binding; F:isocitrate hydro-lyase (cis-aconitate-forming) activity; F:citrate dehydratase activity; P:metabolic process; F:4 iron, 4 sulfur cluster binding; F:carboxypeptidase activity	EC:4.2.1.3
brucella-chr1_747	hypothetical exported protein	735	20	8.16e-167	0.9905	0	-
brucella-chr1_748	cytoplasmic protein	402	20	4.07e-78	0.931	0	-
brucella-chr1_749	phosphinothricin n-acetyltransferase	540	20	4.6e-127	0.91	2	F:N-acetyltransferase activity; P:acyl-carrier-protein biosynthetic process	-
brucella-chr1_750	membrane protein	738	20	6.1e-170	0.917	1	C:integral to membrane	-
brucella-chr1_751	glycosyl transferase family 1	2550	20	0	0.9925	1	C:membrane	-
brucella-chr1_752	abc transporter	729	20	1.15e-169	0.959	4	P:ATP catabolic process; F:ATP binding; F:ATPase activity; P:carbohydrate transport	EC:3.6.1.3
brucella-chr1_753	hydrolase gdsl	726	20	1.32e-150	0.9595	1	F:arylesterase activity	EC:3.1.1.2
brucella-chr1_754	2 -5 rna ligase	591	20	1.45e-122	0.9195	5	P:RNA metabolic process; C:intracellular; P:methylation; F:methylated-DNA-[protein]-cysteine S-methyltransferase activity; F:2'-5'-RNA ligase activity	EC:2.1.1.63
brucella-chr1_755	protein tyrosine phosphatase	606	20	4e-148	0.9715	3	F:protein tyrosine phosphatase activity; P:peptidyl-tyrosine dephosphorylation; P:tyrosine metabolic process	EC:3.1.3.48
brucella-chr1_756	pterin-4-alpha-carbinolamine dehydratase	294	20	3.65e-65	0.8905	2	F:4-alpha-hydroxytetrahydrobiopterin dehydratase activity; P:tetrahydrobiopterin biosynthetic process	EC:4.2.1.96
brucella-chr1_757	hypothetical protein [Brucella suis]	384	20	2.02e-85	0.9915	0	-
brucella-chr1_758	signal peptide protein	603	20	1.2e-144	0.9635	0	-
brucella-chr1_759	protein	195	7	1.39e-26	0.9729	0	-
brucella-chr1_760	ribosomal rna large subunit methyltransferase n	1236	20	0	0.9855	9	P:rRNA base methylation; F:metal ion binding; F:rRNA binding; F:rRNA (adenine-C2-)-methyltransferase activity; F:tRNA (adenine-C2-)-methyltransferase activity; F:4 iron, 4 sulfur cluster binding; P:tRNA methylation; F:tRNA binding; C:cytoplasm	EC:2.1.1.192
brucella-chr1_761	MULTISPECIES: hypothetical protein [Brucella]	504	20	1.62e-80	0.945	0	-
brucella-chr1_762	lysine exporter protein	240	20	3.67e-48	0.992	4	P:amino acid transport; C:integral to membrane; C:membrane; C:plasma membrane
brucella-chr1_763	lysine exporter protein	363	20	2.14e-78	0.9985	3	C:integral to membrane; P:amino acid transport; C:plasma membrane	-
brucella-chr1_764	argininosuccinate synthase	1221	20	0	0.9835	9	C:cytoplasm; P:arginine biosynthetic process; F:oxidoreductase activity; F:ATP binding; F:argininosuccinate synthase activity; P:oxidation-reduction process; P:alanine metabolic process; P:aspartate metabolic process; P:proline metabolic process	EC:6.3.4.5
brucella-chr1_765	invasion associated locus b family protein	738	20	5.13e-179	0.994	0	-
brucella-chr1_766	outer membrane protein	2223	20	0	0.9695	2	P:pathogenesis; C:outer membrane	-
brucella-chr1_767	dna replication repair protein	864	20	0	0.9055	4	P:response to DNA damage stimulus; P:DNA repair; F:DNA-directed DNA polymerase activity; F:damaged DNA binding
brucella-chr1_768	protein imub	1452	20	0	0.995	5	F:DNA-directed DNA polymerase activity; F:damaged DNA binding; P:DNA repair; P:DNA replication; C:DNA polymerase complex	EC:2.7.7.7
brucella-chr1_769	error-prone dna polymerase	3234	20	0	0.9905	9	C:cytoplasm; F:DNA-directed DNA polymerase activity; P:DNA replication; F:oxidoreductase activity; F:DNA binding; F:3'-5' exonuclease activity; P:oxidation-reduction process; P:DNA repair; C:DNA polymerase complex	EC:2.7.7.7
brucella-chr1_770	hemolysin iii family channel protein	657	20	7.01e-136	0.9745	2	C:integral to membrane; P:cytolysis	-
brucella-chr1_771	lytic transglycosylase catalytic	813	20	4.75e-152	0.987	0	-
brucella-chr1_772	cytoplasmic protein	189	20	8.21e-35	0.8765	0	-
brucella-chr1_773	protein	210	15	3.22e-29	0.9333	0	-
brucella-chr1_774	MULTISPECIES: hypothetical protein [Brucella]	192	6	5.6e-38	0.9117	0	-
brucella-chr1_775	fumarylacetoacetate hydrolase	690	20	1.28e-167	0.949	2	F:acylpyruvate hydrolase activity; P:tyrosine metabolic process	EC:3.7.1.5
brucella-chr1_776	fructose transport system kinase	699	20	2.54e-165	0.9935	2	F:kinase activity; P:phosphorylation	-
brucella-chr1_777	dienelactone hydrolase domain-containing protein	924	20	0	0.9425	2	F:serine-type peptidase activity; P:proteolysis	-
brucella-chr1_778	family transcriptional regulator	894	20	0	0.953	5	F:sequence-specific DNA binding transcription factor activity; F:DNA binding; P:regulation of transcription, DNA-dependent; C:transcription factor complex; P:regulation of transcription, DNA-dependent	-
brucella-chr1_779	phosphoglucomutase	1632	20	0	0.993	9	F:phosphoglucomutase activity; F:magnesium ion binding; P:starch metabolic process; P:sucrose metabolic process; P:galactose metabolic process; P:gluconeogenesis; P:glycolysis; P:pentose-phosphate shunt; P:streptomycin biosynthetic process	EC:5.4.2.2
brucella-chr1_780	sodium:proton antiporter	1164	20	0	0.9755	1	F:ATP binding	-
brucella-chr1_781	lactoylglutathione lyase	396	20	2.33e-80	0.969	5	F:metal ion binding; F:lactoylglutathione lyase activity; F:oxidoreductase activity, acting on single donors with incorporation of molecular oxygen, incorporation of two atoms of oxygen; P:carbohydrate metabolic process; P:pyruvate metabolic process	EC:4.4.1.5; EC:1.13.11.0
brucella-chr1_782	MULTISPECIES: hypothetical protein [Brucella]	399	20	7.97e-80	0.9105	0	-
brucella-chr1_783	signal peptide protein	1005	20	0	0.9945	0	-
brucella-chr1_784	hypothetical cytosolic protein (cysteine-rich)	510	20	6.12e-122	0.9625	0	-
brucella-chr1_785	protein	216	10	3.19e-33	0.901	0	-
brucella-chr1_786	family protein	726	20	4.17e-164	0.9675	1	F:transferase activity	-
brucella-chr1_787	gramicidin s biosynthesis grst protein	4740	20	0	0.991	0	-
brucella-chr1_788	surface antigen	1920	20	0	0.993	1	C:outer membrane	-
brucella-chr1_789	---NA---	96	0			0	-
brucella-chr1_790	sh3 type 3 domain-containing protein	588	20	9.58e-82	0.984	0	-
brucella-chr1_791	cytochrome o ubiquinol oxidase subunit iv	366	20	1.38e-66	0.9425	11	F:cytochrome o ubiquinol oxidase activity; P:electron transport coupled proton transport; F:beta-galactosidase activity; P:oxidation-reduction process; P:electron transport; C:cytochrome o ubiquinol oxidase complex; P:galactose metabolic process; P:glycosaminoglycan catabolic process; P:glycosphingolipid metabolic process; C:beta-galactosidase complex; P:glycerolipid metabolic process	EC:3.2.1.23
brucella-chr1_792	cytochrome o ubiquinol oxidase subunit 3	630	20	3.56e-146	0.9235	15	P:aerobic electron transport chain; F:cytochrome o ubiquinol oxidase activity; C:plasma membrane; F:beta-galactosidase activity; F:cytochrome-c oxidase activity; P:electron transport; C:cytochrome o ubiquinol oxidase complex; P:galactose metabolic process; P:glycosaminoglycan catabolic process; P:glycosphingolipid metabolic process; C:beta-galactosidase complex; P:glycerolipid metabolic process; …	EC:3.2.1.23; EC:1.9.3.1
brucella-chr1_793	cytochrome o ubiquinol subunit i	1980	20	0	0.9855	17	P:aerobic respiration; F:oxidoreductase activity, acting on diphenols and related substances as donors, oxygen as acceptor; F:electron carrier activity; F:iron ion binding; F:heme binding; C:integral to membrane; F:beta-galactosidase activity; F:cytochrome-c oxidase activity; P:electron transport; P:galactose metabolic process; P:glycosaminoglycan catabolic process; P:glycosphingolipid metabolic …	EC:1.10.3.0; EC:3.2.1.23; EC:1.9.3.1
brucella-chr1_794	ubiquinol subunit ii	1014	20	0	0.9875	15	F:cytochrome o ubiquinol oxidase activity; F:copper ion binding; F:cytochrome bo3 ubiquinol oxidase activity; F:beta-galactosidase activity; F:cytochrome-c oxidase activity; P:electron transport; C:cytochrome o ubiquinol oxidase complex; P:galactose metabolic process; P:glycosaminoglycan catabolic process; P:glycosphingolipid metabolic process; C:beta-galactosidase complex; P:glycerolipid metabol…	EC:3.2.1.23; EC:1.9.3.1
brucella-chr1_795	molybdopterin biosynthesis enzyme	966	20	0	0.991	1	P:Mo-molybdopterin cofactor biosynthetic process	-
brucella-chr1_796	cytochrome membrane-bound	609	20	2.06e-107	0.9605	4	F:heme binding; F:electron carrier activity; F:iron ion binding; P:electron transport	-
brucella-chr1_797	3-deoxy-manno-octulosonate cytidylyltransferase	756	20	5.68e-180	0.987	4	F:3-deoxy-manno-octulosonate cytidylyltransferase activity; P:CMP-keto-3-deoxy-D-manno-octulosonic acid biosynthetic process; C:cytoplasm; P:keto-3-deoxy-D-manno-octulosonic acid biosynthetic process	EC:2.7.7.38
brucella-chr1_798	prephenate dehydratase	873	20	0	0.9855	5	P:L-phenylalanine biosynthetic process; F:prephenate dehydratase activity; P:tryptophan biosynthetic process; P:tyrosine biosynthetic process; P:L-phenylalanine biosynthetic process	EC:4.2.1.51
brucella-chr1_799	nudix hydrolase	948	20	0	0.99	2	F:metal ion binding; F:hydrolase activity	-
brucella-chr1_800	histidine triad protein	405	20	3.41e-93	0.9575	2	P:metabolic process; F:hydrolase activity	-
brucella-chr1_801	dna polymerase subunit gamma and tau	1809	20	0	0.979	8	F:DNA-directed DNA polymerase activity; F:carbon-monoxide dehydrogenase (ferredoxin) activity; P:DNA replication; F:DNA binding; C:DNA polymerase III complex; F:ATP binding; F:nucleoside-triphosphatase activity; P:oxidation-reduction process	EC:2.7.7.7; EC:1.2.7.4; EC:3.6.1.15
brucella-chr1_802	upf0133 protein	324	20	2.61e-47	0.9425	3	C:cytoplasm; C:bacterial nucleoid; F:DNA binding	-
brucella-chr1_803	recombination protein recr	699	20	2.38e-138	0.986	4	P:DNA repair; F:metal ion binding; F:DNA binding; P:DNA recombination	-
brucella-chr1_804	lytic murein transglycosylase	1284	20	0	0.98	3	F:hydrolase activity, acting on glycosyl bonds; P:metabolic process; F:transferase activity, transferring glycosyl groups	-
brucella-chr1_805	sugar transporter	576	20	4.99e-102	0.9865	0	-
brucella-chr1_806	family transcriptional regulator	900	20	0	0.987	5	F:sequence-specific DNA binding transcription factor activity; F:DNA binding; P:regulation of transcription, DNA-dependent; C:transcription factor complex; P:regulation of transcription, DNA-dependent	-
brucella-chr1_807	upf0324 membrane protein	1020	20	0	0.991	2	C:plasma membrane; C:integral to membrane	-
brucella-chr1_808	30s ribosomal protein s1	1701	20	0	0.9855	5	C:ribosome; F:structural constituent of ribosome; F:RNA binding; P:translation; P:ribosome biogenesis	-
brucella-chr1_809	cytidylate kinase	660	20	3.92e-132	0.964	8	C:cytoplasm; P:pyrimidine nucleotide metabolic process; F:oxidoreductase activity; P:phosphorylation; F:ATP binding; F:cytidylate kinase activity; P:oxidation-reduction process; P:pyrimidine nucleobase metabolic process	EC:2.7.4.14
brucella-chr1_810	3-phosphoshikimate 1-carboxyvinyltransferase	1353	20	0	0.9935	7	C:cytoplasm; F:3-phosphoshikimate 1-carboxyvinyltransferase activity; F:transferase activity, transferring acyl groups; P:chorismate biosynthetic process; P:tryptophan biosynthetic process; P:tyrosine biosynthetic process; P:L-phenylalanine biosynthetic process	EC:2.5.1.19
brucella-chr1_811	tigr02300 family protein	384	20	2.51e-25	0.916	0	-
brucella-chr1_812	acyltransferase	1122	20	0	0.9515	2	F:transferase activity, transferring acyl groups other than amino-acyl groups; C:membrane	EC:2.3.1.0
brucella-chr1_813	chrd domain-containing protein	435	20	3.38e-102	0.8945	0	-
brucella-chr1_814	acetoacetate- ligase	1989	20	0	0.9815	8	F:GDP-Man:Man3GlcNAc2-PP-Dol alpha-1,2-mannosyltransferase activity; F:acetate-CoA ligase activity; F:acetoacetate-CoA ligase activity; P:lipid metabolic process; C:alpha-1,6-mannosyltransferase complex; P:gluconeogenesis; P:glycolysis; P:reductive tricarboxylic acid cycle	EC:2.4.1.131; EC:6.2.1.1; EC:6.2.1.16
brucella-chr1_815	isovaleryl- dehydrogenase	1149	20	0	0.993	7	F:flavin adenine dinucleotide binding; F:isovaleryl-CoA dehydrogenase activity; P:oxidation-reduction process; P:electron transport; P:isoleucine catabolic process; P:leucine catabolic process; P:valine catabolic process	EC:1.3.99.10
brucella-chr1_816	propionyl- carboxylase	1608	20	0	0.99	5	F:methylcrotonoyl-CoA carboxylase activity; F:transferase activity; P:isoleucine catabolic process; P:leucine catabolic process; P:valine catabolic process	EC:6.4.1.4
brucella-chr1_817	acetyl- biotin carboxylase subunit	2022	20	0	0.9905	12	F:metal ion binding; F:acetyl-CoA carboxylase activity; F:methylcrotonoyl-CoA carboxylase activity; F:ATP binding; F:biotin carboxylase activity; F:propionyl-CoA carboxylase activity; P:pyruvate metabolic process; P:fatty acid biosynthetic process; P:isoleucine catabolic process; P:leucine catabolic process; P:valine catabolic process; C:biotin carboxylase complex	EC:6.4.1.2; EC:6.4.1.4; EC:6.3.4.14; EC:6.4.1.3
brucella-chr1_818	hydroxymethylglutaryl- lyase	753	20	1.15e-174	0.9955	6	F:hydroxymethylglutaryl-CoA lyase activity; F:metal ion binding; P:isoleucine catabolic process; P:leucine catabolic process; P:valine catabolic process; P:cellular ketone body metabolic process	EC:4.1.3.4
brucella-chr1_819	enoyl- hydratase	795	20	1.9e-176	0.9755	13	F:hydroxymethylglutaryl-CoA lyase activity; F:enoyl-CoA hydratase activity; F:isomerase activity; P:isoleucine catabolic process; P:leucine catabolic process; P:valine catabolic process; P:cellular ketone body metabolic process; P:lysine catabolic process; P:tryptophan metabolic process; P:fatty acid biosynthetic process; P:benzoate metabolic process; P:beta-alanine metabolic process; P:limonene …	EC:4.1.3.4; EC:4.2.1.17
brucella-chr1_820	extracellular ligand-binding receptor	1107	20	0	0.992	2	P:amino acid transport; C:outer membrane-bounded periplasmic space	-
brucella-chr1_821	cytoplasmic protein	201	16	1.28e-39	0.9356	0	-
brucella-chr1_822	extracellular solute-binding protein	1869	20	0	0.9935	2	F:transporter activity; P:transport	-
brucella-chr1_823	extracellular solute-binding protein family 5	1848	20	0	0.99	2	F:transporter activity; P:transport	-
brucella-chr1_824	abc transporter permease	1098	20	0	0.9515	4	P:transport; C:plasma membrane; C:integral to membrane; F:transporter activity	-
brucella-chr1_825	abc transporter permease	1140	20	0	0.985	4	P:transport; C:plasma membrane; C:integral to membrane; F:transporter activity	-
brucella-chr1_826	peptide abc transporter	1626	20	0	0.9945	4	P:ATP catabolic process; P:peptide transport; F:ATP binding; F:ATPase activity	EC:3.6.1.3
brucella-chr1_827	d-isomer specific 2-hydroxyacid dehydrogenase nad-binding protein	957	20	0	0.979	7	F:phosphoglycerate dehydrogenase activity; F:nucleotide binding; P:oxidation-reduction process; F:cofactor binding; P:glycine metabolic process; P:L-serine biosynthetic process; P:threonine metabolic process	EC:1.1.1.95
brucella-chr1_828	molybdopterin biosynthesis protein	783	20	9.72e-162	0.97	3	P:metabolic process; F:nucleotide binding; F:catalytic activity	-
brucella-chr1_829	dna replication and repair protein recf	1155	20	0	0.9815	7	F:nucleoside-triphosphatase activity; P:DNA repair; P:SOS response; P:DNA replication; F:ATP binding; F:single-stranded DNA binding; C:cytoplasm	EC:3.6.1.15
brucella-chr1_830	dna polymerase beta subunit	1119	20	0	0.996	8	C:cytoplasm; F:DNA-directed DNA polymerase activity; P:DNA replication; F:oxidoreductase activity; F:DNA binding; F:3'-5' exonuclease activity; C:DNA polymerase III complex; P:oxidation-reduction process	EC:2.7.7.7
brucella-chr1_831	chromosomal replication initiator protein dnaa	1641	20	0	0.9895	7	F:nucleoside-triphosphatase activity; F:ATP binding; F:DNA replication origin binding; P:DNA replication initiation; P:regulation of DNA replication; C:cytoplasm; C:replication compartment	EC:3.6.1.15
brucella-chr1_832	30s ribosomal protein s20	267	20	4.22e-52	0.921	5	C:ribosome; F:structural constituent of ribosome; P:translation; F:rRNA binding; P:ribosome biogenesis	-
brucella-chr1_833	enoyl- hydratase	396	20	4.76e-70	0.994	5	P:metabolic process; F:catalytic activity; F:isomerase activity; F:enoyl-CoA hydratase activity; F:lyase activity
brucella-chr1_834	enoyl- hydratase	774	20	5.07e-177	0.989	11	F:enoyl-CoA hydratase activity; F:isomerase activity; P:isoleucine catabolic process; P:leucine catabolic process; P:lysine catabolic process; P:tryptophan metabolic process; P:valine catabolic process; P:fatty acid biosynthetic process; P:benzoate metabolic process; P:beta-alanine metabolic process; P:limonene catabolic process	EC:4.2.1.17
brucella-chr1_835	formamidopyrimidine-dna glycosylase	882	20	0	0.9505	6	F:transferase activity, transferring acyl groups; F:damaged DNA binding; P:nucleotide-excision repair; F:zinc ion binding; F:oxidized purine nucleobase lesion DNA N-glycosylase activity; P:base-excision repair, AP site formation	EC:3.2.2.23
brucella-chr1_836	pilus biosynthesis protein	180	17	5.4e-34	0.8465	0	-
brucella-chr1_837	cytosol aminopeptidase	1383	20	0	0.9855	5	C:cytoplasm; P:proteolysis; F:manganese ion binding; F:metalloexopeptidase activity; F:aminopeptidase activity	EC:3.4.11.0
brucella-chr1_838	family transcriptional regulator	351	20	1.19e-61	0.9465	4	F:sequence-specific DNA binding transcription factor activity; P:regulation of transcription, DNA-dependent; C:transcription factor complex; P:regulation of transcription, DNA-dependent	-
brucella-chr1_839	nlp p60 protein	873	20	0	0.9595	1	F:hydrolase activity	-
brucella-chr1_840	esterase	702	20	1.22e-156	0.9415	5	F:aminopeptidase activity; F:dihydrolipoyllysine-residue acetyltransferase activity; P:gluconeogenesis; P:glycolysis; P:acyl-carrier-protein biosynthetic process	EC:3.4.11.0; EC:2.3.1.12
brucella-chr1_841	2-hydroxyacid dehydrogenase	1005	20	0	0.99	3	F:NAD binding; F:gluconate 2-dehydrogenase activity; P:oxidation-reduction process	EC:1.1.1.215
brucella-chr1_842	MULTISPECIES: hypothetical protein [Brucella]	108	1	8e-17	1	0	-
brucella-chr1_843	sh3 domain-containing protein	573	20	1.55e-109	0.9875	0	-
brucella-chr1_844	family lipoprotein	780	20	0	0.962	0	-
brucella-chr1_845	fur family transcriptional regulator	438	20	1.08e-93	0.9515	5	F:sequence-specific DNA binding transcription factor activity; F:DNA binding; P:regulation of transcription, DNA-dependent; C:transcription factor complex; P:regulation of transcription, DNA-dependent	-
brucella-chr1_846	3-hydroxydecanoyl-	519	20	2.88e-122	0.9705	6	C:cytoplasm; P:fatty acid biosynthetic process; F:transferase activity, transferring glycosyl groups; F:trans-2-decenoyl-acyl-carrier-protein isomerase activity; F:3-hydroxyoctanoyl-[acyl-carrier-protein] dehydratase activity; F:3-hydroxydecanoyl-[acyl-carrier-protein] dehydratase activity	EC:5.3.3.14; EC:4.2.1.59; EC:4.2.1.60
brucella-chr1_847	3-oxoacyl-acp synthase	1224	20	0	0.9905	4	F:3-oxoacyl-[acyl-carrier-protein] synthase activity; C:fatty acid synthase complex; P:fatty acid biosynthetic process; P:acyl-carrier-protein biosynthetic process	EC:2.3.1.41
brucella-chr1_848	enoyl-	819	20	0	0.956	6	P:fatty acid biosynthetic process; F:enoyl-[acyl-carrier-protein] reductase (NADH) activity; P:oxidation-reduction process; F:nucleotide binding; C:fatty acid synthase complex; P:acyl-carrier-protein biosynthetic process	EC:1.3.1.9
brucella-chr1_849	methyltransferase	1023	20	0	0.9535	3	F:nucleic acid binding; F:methyltransferase activity; P:methylation	EC:2.1.1.0
brucella-chr1_850	polyribonucleotide nucleotidyltransferase	2145	20	0	0.99	10	P:mRNA catabolic process; C:ribosome; F:3'-5'-exoribonuclease activity; F:transferase activity, transferring glycosyl groups; F:RNA binding; F:polyribonucleotide nucleotidyltransferase activity; P:RNA processing; P:regulation of RNA metabolic process; P:purine nucleobase metabolic process; P:pyrimidine nucleobase metabolic process	EC:2.7.7.8
brucella-chr1_851	30s ribosomal protein s15	270	20	8.3e-57	0.97	5	C:ribosome; F:structural constituent of ribosome; P:translation; F:rRNA binding; P:ribosome biogenesis	-
brucella-chr1_852	trna pseudouridine synthase b	975	20	0	0.9735	5	F:pseudouridine synthase activity; F:RNA binding; F:hydrolase activity; F:lyase activity; P:tRNA pseudouridine synthesis	EC:5.4.99.12
brucella-chr1_853	ribosome-binding factor a	453	20	1.51e-93	0.9645	2	P:rRNA processing; C:cytoplasm	-
brucella-chr1_854	translation initiation factor if-2	2880	20	0	0.9895	6	F:translation initiation factor activity; P:GTP catabolic process; F:GTPase activity; F:GTP binding; C:ribosome; P:regulation of translational initiation	-
brucella-chr1_855	nucleic-acid-binding protein implicated in transcription termination	618	20	2.37e-143	0.9965	0	-
brucella-chr1_856	transcription termination factor	1614	20	0	0.9865	8	F:translation elongation factor activity; C:ribosome; P:regulation of DNA-dependent transcription, termination; F:sequence-specific DNA binding transcription factor activity; F:nucleotide binding; P:regulation of translational elongation; C:transcription factor complex; P:regulation of transcription, DNA-dependent	-
brucella-chr1_857	ribosome maturation factor rimp	660	20	4.06e-153	0.9345	2	P:ribosomal small subunit biogenesis; C:cytoplasm	-
brucella-chr1_858	trna (guanine-n -)-methyltransferase	702	20	5.2e-170	0.9675	3	P:tRNA modification; P:RNA (guanine-N7)-methylation; F:tRNA (guanine-N7-)-methyltransferase activity	EC:2.1.1.33
brucella-chr1_859	methionine adenosyltransferase	1347	20	0	0.991	8	F:methionine adenosyltransferase activity; F:metal ion binding; F:transferase activity, transferring acyl groups; P:S-adenosylmethionine biosynthetic process; P:one-carbon metabolic process; F:ATP binding; C:cytoplasm; P:methionine metabolic process	EC:2.5.1.6
brucella-chr1_860	transcriptional regulator	414	20	9.52e-86	0.924	1	F:sequence-specific DNA binding	-
brucella-chr1_861	apolipoprotein n-acyltransferase	1599	20	0	0.9855	8	P:lipoprotein biosynthetic process; F:hydrolase activity, acting on carbon-nitrogen (but not peptide) bonds; C:plasma membrane; F:N-acyltransferase activity; P:nitrogen compound metabolic process; C:integral to membrane; F:isomerase activity; P:acyl-carrier-protein biosynthetic process	-
brucella-chr1_862	cbs domain-containing protein	1119	20	0	0.988	1	F:flavin adenine dinucleotide binding	-
brucella-chr1_863	upf0054 family metalloprotein	477	20	4.64e-82	0.978	10	C:cytoplasm; F:endoribonuclease activity; P:nucleic acid phosphodiester bond hydrolysis; F:metalloendopeptidase activity; F:kinase activity; P:phosphorylation; P:rRNA processing; P:proteolysis; F:zinc ion binding; P:regulation of RNA metabolic process	EC:3.4.24.0
brucella-chr1_864	family protein	1062	20	0	0.9885	2	F:RNA binding; F:ATP binding	-
brucella-chr1_865	adenosine trna methylthiotransferase miab	1404	20	0	0.986	7	C:cytoplasm; F:oxidoreductase activity; P:tRNA modification; F:iron ion binding; F:transferase activity; F:4 iron, 4 sulfur cluster binding; P:oxidation-reduction process	-
brucella-chr1_866	1-acylglycerol-3-phosphate o-acyltransferase	804	20	0	0.943	4	F:1-acylglycerol-3-phosphate O-acyltransferase activity; P:phospholipid biosynthetic process; P:acyl-carrier-protein biosynthetic process; P:glycerolipid metabolic process	EC:2.3.1.51
brucella-chr1_867	ribosomal-protein-alanine acetyltransferase	501	20	3.66e-116	0.978	6	F:3-methyl-2-oxobutanoate hydroxymethyltransferase activity; F:ribosomal-protein-alanine N-acetyltransferase activity; P:N-terminal protein amino acid acetylation; P:pantothenate biosynthetic process; C:ribosomal-protein-alanine N-acetyltransferase complex; P:acyl-carrier-protein biosynthetic process	EC:2.1.2.11; EC:2.3.1.128
brucella-chr1_868	universal bacterial protein	690	20	5.03e-150	0.9355	3	P:threonylcarbamoyladenosine biosynthetic process; P:proteolysis; F:metallopeptidase activity	-
brucella-chr1_869	dna protection during starvation protein	498	20	1.06e-101	0.9865	6	P:cellular iron ion homeostasis; F:oxidoreductase activity, oxidizing metal ions; F:DNA binding; F:ferric iron binding; P:response to stress; P:oxidation-reduction process	-
brucella-chr1_870	aminopeptidase t	1254	20	0	0.992	3	F:aminopeptidase activity; F:metallopeptidase activity; P:proteolysis	EC:3.4.11.0
brucella-chr1_871	lipoprotein	282	20	1.31e-43	0.9525	0	-
brucella-chr1_872	cell wall hydrolase	1023	20	0	0.989	3	F:hydrolase activity; P:spore germination; C:cell wall	-
brucella-chr1_873	phosphate regulon transcriptional regulatory protein phob	687	20	1e-160	0.972	8	P:phosphorelay signal transduction system; F:phosphorelay response regulator activity; P:intracellular signal transduction; C:intracellular; P:regulation of transcription, DNA-dependent; F:DNA binding; P:phosphate ion transport; P:regulation of transcription, DNA-dependent	-
brucella-chr1_874	phosphate transport system protein phou	723	20	4.27e-164	0.96	2	C:cytoplasm; P:phosphate ion transport	-
brucella-chr1_875	phosphate import atp-binding protein	774	20	0	0.967	8	F:arabinan endo-1,5-alpha-L-arabinosidase activity; F:inorganic phosphate transmembrane transporter activity; P:ATP catabolic process; F:phosphate ion transmembrane-transporting ATPase activity; F:ATP binding; P:phosphate ion transmembrane transport; C:plasma membrane; P:carbohydrate metabolic process	EC:3.2.1.99; EC:3.6.3.27
brucella-chr1_876	phosphate abc permease	1311	20	0	0.977	3	P:phosphate ion transmembrane transport; F:inorganic phosphate transmembrane transporter activity; C:integral to plasma membrane	-
brucella-chr1_877	phosphate abc permease	1491	20	0	0.99	4	P:phosphate ion transport; C:integral to membrane; F:inorganic phosphate transmembrane transporter activity; C:plasma membrane	-
brucella-chr1_878	phosphate abc transporter	1047	20	0	0.9725	0	-
brucella-chr1_879	membrane protein	417	20	5.34e-92	0.961	0	-
brucella-chr1_880	rare lipoprotein a	357	20	1.72e-65	0.9525	0	-
brucella-chr1_881	transglutaminase cysteine peptidase btlcp	621	20	2.84e-152	0.9815	0	-
brucella-chr1_882	mg chelatase-like protein	1557	20	0	0.991	6	F:magnesium chelatase activity; P:chlorophyll biosynthetic process; F:nucleoside-triphosphatase activity; P:photosynthesis; F:nucleotide binding; C:magnesium chelatase complex	EC:6.6.1.1; EC:3.6.1.15
brucella-chr1_883	glutathione synthetase	939	20	0	0.9895	7	C:cytosol; P:glutathione biosynthetic process; F:manganese ion binding; F:glutathione synthase activity; F:ATP binding; F:magnesium ion binding; F:hydrolase activity	EC:6.3.2.3
brucella-chr1_884	smp-30 gluconolaconase lre domain-containing protein	876	20	0	0.9965	4	F:gluconolactonase activity; P:pentose-phosphate shunt; P:caprolactam catabolic process; P:L-ascorbic acid metabolic process	EC:3.1.1.17
brucella-chr1_885	cytoplasmic protein	288	20	2.86e-62	0.9215	0	-
brucella-chr1_886	orotidine 5 -phosphate decarboxylase	717	20	1.09e-167	0.9895	4	P:'de novo' UMP biosynthetic process; F:orotidine-5'-phosphate decarboxylase activity; P:'de novo' pyrimidine nucleobase biosynthetic process; F:hydrolase activity	EC:4.1.1.23
brucella-chr1_887	phospholipid n-methyltransferase	600	20	6.52e-143	0.9635	8	P:rRNA methylation; F:phosphatidyl-N-methylethanolamine N-methyltransferase activity; F:phosphatidyl-N-dimethylethanolamine N-methyltransferase activity; F:phosphatidylethanolamine N-methyltransferase activity; F:rRNA (adenine-N6,N6-)-dimethyltransferase activity; P:glycine metabolic process; P:L-serine metabolic process; P:threonine metabolic process	EC:2.1.1.71; EC:2.1.1.17
brucella-chr1_888	chaperone dnaj	1134	20	0	0.9865	8	C:cytoplasm; P:DNA replication; P:protein folding; F:heat shock protein binding; F:ATP binding; F:unfolded protein binding; F:zinc ion binding; P:response to heat	-
brucella-chr1_889	chaperone dnak	1914	20	0	0.99	6	P:protein folding; F:oxidoreductase activity; P:response to stress; F:ATP binding; F:unfolded protein binding; P:oxidation-reduction process	-
brucella-chr1_890	nad-specific glutamate dehydrogenase	987	20	0	0.9945	3	F:oxidoreductase activity; P:oxidation-reduction process; F:nucleotide binding	-
brucella-chr1_891	phenylalanyl-trna synthetase beta chain	2415	20	0	0.9905	11	P:phenylalanyl-tRNA aminoacylation; P:tRNA processing; F:ATP binding; F:transferase activity; F:phenylalanine-tRNA ligase activity; F:magnesium ion binding; F:tRNA binding; P:tryptophan biosynthetic process; P:tyrosine biosynthetic process; P:L-phenylalanine biosynthetic process; C:phenylalanine-tRNA ligase complex	EC:6.1.1.20
brucella-chr1_892	phenylalanyl-trna synthetase alpha chain	1110	20	0	0.987	10	P:phenylalanyl-tRNA aminoacylation; F:ATP binding; F:transferase activity; F:phenylalanine-tRNA ligase activity; F:magnesium ion binding; F:tRNA binding; P:tryptophan biosynthetic process; P:tyrosine biosynthetic process; P:L-phenylalanine biosynthetic process; C:phenylalanine-tRNA ligase complex	EC:6.1.1.20
brucella-chr1_893	mn2+-dependent serine threonine protein kinase	843	20	0	0.9875	3	F:protein serine/threonine kinase activity; P:phosphorylation; P:serine family amino acid metabolic process	EC:2.7.11.0
brucella-chr1_894	50s ribosomal protein l20	405	20	9.52e-80	0.9535	5	C:ribosome; F:structural constituent of ribosome; P:translation; F:rRNA binding; P:ribosomal large subunit assembly	-
brucella-chr1_895	50s ribosomal protein l35	201	20	2.62e-22	0.973	4	C:ribosome; F:structural constituent of ribosome; P:translation; P:ribosome biogenesis	-
brucella-chr1_896	isoprenylcysteine carboxyl methyltransferase	615	20	1.1e-129	0.9175	2	F:methyltransferase activity; P:methylation	EC:2.1.1.0
brucella-chr1_897	translation initiation factor if-3	399	20	4.92e-77	0.974	3	F:translation initiation factor activity; C:ribosome; P:regulation of translational initiation	-
brucella-chr1_898	2-hydroxymuconic semialdehyde hydrolase	792	20	0	0.982	4	F:benzoate transporter activity; C:integral to membrane; F:hydrolase activity; P:benzoate transport	-
brucella-chr1_899	benzoate transporter	1152	20	0	0.991	3	F:benzoate transporter activity; C:integral to membrane; P:benzoate transport	-
brucella-chr1_900	membrane protein	447	20	1.01e-73	0.929	0	-
brucella-chr1_901	zinc metallopeptidase	762	20	0	0.9365	1	F:hydrolase activity	-
brucella-chr1_902	MULTISPECIES: hypothetical protein [Brucella]	636	20	1.02e-141	0.9435	0	-
brucella-chr1_903	n-(5 -phosphoribosyl)anthranilate isomerase	669	20	9.47e-131	0.9465	4	F:phosphoribosylanthranilate isomerase activity; P:tryptophan biosynthetic process; P:tyrosine biosynthetic process; P:L-phenylalanine biosynthetic process	EC:5.3.1.24
brucella-chr1_904	tryptophan synthase beta chain	1275	20	0	0.995	5	F:tryptophan synthase activity; F:transferase activity, transferring glycosyl groups; P:tryptophan biosynthetic process; P:tyrosine biosynthetic process; P:L-phenylalanine biosynthetic process	EC:4.2.1.20
brucella-chr1_905	MULTISPECIES: hypothetical protein [Brucella]	468	16	5.51e-93	0.8363	0	-
brucella-chr1_906	tryptophan synthase alpha chain	840	20	0	0.99	5	F:tryptophan synthase activity; F:transferase activity, transferring glycosyl groups; P:tryptophan biosynthetic process; P:tyrosine biosynthetic process; P:L-phenylalanine biosynthetic process	EC:4.2.1.20
brucella-chr1_907	acetyl-coenzyme a carboxylase carboxyl transferase subunit beta	906	20	0	0.9595	8	F:acetyl-CoA carboxylase activity; P:fatty acid biosynthetic process; C:acetyl-CoA carboxylase complex; F:hydrolase activity, acting on glycosyl bonds; P:malonyl-CoA biosynthetic process; F:ATP binding; F:transferase activity; P:pyruvate metabolic process	EC:6.4.1.2
brucella-chr1_908	protein	1293	20	0	0.9915	7	P:dihydrofolate biosynthetic process; F:tetrahydrofolylpolyglutamate synthase activity; P:tetrahydrofolylpolyglutamate biosynthetic process; F:ATP binding; F:dihydrofolate synthase activity; P:glutamate metabolic process; P:folic acid biosynthetic process	EC:6.3.2.17; EC:6.3.2.12
brucella-chr1_909	thioredoxin c-1	324	20	3.25e-70	0.9265	6	P:cell redox homeostasis; P:electron transport chain; F:electron carrier activity; F:protein disulfide oxidoreductase activity; P:glycerol ether metabolic process; P:electron transport	-
brucella-chr1_910	double-strand break repair helicase	3543	20	0	0.991	7	F:exonuclease activity; P:nucleic acid phosphodiester bond hydrolysis; F:DNA binding; F:ATP-dependent DNA helicase activity; F:ATP binding; P:DNA repair; C:replication fork	-
brucella-chr1_911	double-strand break repair protein	3159	20	0	0.995	0	-
brucella-chr1_912	nucleotidyl transferase	720	20	4.63e-171	0.9375	4	F:mannose-1-phosphate guanylyltransferase activity; P:biosynthetic process; P:fructose metabolic process; P:mannose metabolic process	EC:2.7.7.13
brucella-chr1_913	family atpase	1536	20	0	0.9775	3	P:threonylcarbamoyladenosine biosynthetic process; F:kinase activity; P:phosphorylation	-
brucella-chr1_914	histidine kinase	2514	20	0	0.9965	6	F:phosphorelay sensor kinase activity; P:signal transduction by phosphorylation; P:phosphorelay signal transduction system; F:ATP binding; C:membrane; C:protein histidine kinase complex	-
brucella-chr1_915	adenosylhomocysteinase	1401	20	0	0.9905	5	F:adenosylhomocysteinase activity; C:cytoplasm; P:one-carbon metabolic process; F:nucleotide binding; P:methionine metabolic process	EC:3.3.1.1
brucella-chr1_916	hpr family phosphocarrier	315	20	9.28e-70	0.9305	5	C:cytoplasm; F:kinase activity; P:phosphorylation; P:phosphoenolpyruvate-dependent sugar phosphotransferase system; F:sugar:hydrogen symporter activity	-
brucella-chr1_917	pts system fructose subfamily iia component	402	20	1.54e-89	0.9625	4	C:integral to membrane; P:phosphoenolpyruvate-dependent sugar phosphotransferase system; F:protein-N(PI)-phosphohistidine-sugar phosphotransferase activity; C:protein-N(PI)-phosphohistidine-sugar phosphotransferase complex	EC:2.7.1.69
brucella-chr1_918	hpr kinase	480	20	2.14e-95	0.9115	7	F:phosphorelay sensor kinase activity; P:signal transduction by phosphorylation; P:phosphorelay signal transduction system; P:protein phosphorylation; F:ATP binding; P:regulation of carbohydrate metabolic process; C:protein histidine kinase complex	-
brucella-chr1_919	sensor protein chvg	1806	20	0	0.984	6	F:phosphorelay sensor kinase activity; P:signal transduction by phosphorylation; P:phosphorelay signal transduction system; F:ATP binding; C:integral to membrane; C:protein histidine kinase complex	-
brucella-chr1_920	transcriptional regulatory protein	720	20	8.3e-158	0.9725	6	P:intracellular signal transduction; P:phosphorelay signal transduction system; F:DNA binding; P:regulation of transcription, DNA-dependent; F:phosphorelay response regulator activity; P:regulation of transcription, DNA-dependent	-
brucella-chr1_921	phosphoenolpyruvate carboxykinase	1611	20	0	0.987	9	C:cytoplasm; P:gluconeogenesis; F:kinase activity; P:phosphorylation; F:phosphoenolpyruvate carboxykinase (ATP) activity; F:hydrolase activity; F:ATP binding; P:tricarboxylic acid cycle; P:carbon utilization	EC:4.1.1.49
brucella-chr1_922	class i peptide chain release factor	450	20	5.65e-80	0.9555	6	F:translation release factor activity; F:hydrolase activity; C:ribosome; P:'de novo' cotranslational protein folding; P:regulation of translational termination; C:translation release factor complex	-
brucella-chr1_923	pantothenate kinase	969	20	0	0.972	8	P:coenzyme A biosynthetic process; P:methylation; F:ATP binding; P:phosphorylation; F:pantothenate kinase activity; C:cytoplasm; F:methyltransferase activity; P:pantothenate biosynthetic process	EC:2.7.1.33; EC:2.1.1.0
brucella-chr1_924	phosphoribosyl-atp pyrophosphatase	324	20	2.87e-68	0.8875	4	C:cytoplasm; P:histidine biosynthetic process; F:ATP binding; F:phosphoribosyl-ATP diphosphatase activity	EC:3.6.1.31
brucella-chr1_925	imidazole glycerol phosphate synthase subunit hisf	786	20	4.49e-177	0.9805	4	F:imidazoleglycerol-phosphate synthase activity; P:histidine biosynthetic process; F:lyase activity; C:imidazoleglycerol-phosphate synthase complex	-
brucella-chr1_926	1-(5-phosphoribosyl)-5-	732	20	2.23e-170	0.9575	4	C:cytoplasm; F:1-(5-phosphoribosyl)-5-[(5-phosphoribosylamino)methylideneamino]imidazole-4-carboxamide isomerase activity; F:hydrolase activity; P:histidine biosynthetic process	EC:5.3.1.16
brucella-chr1_927	imidazole glycerol phosphate synthase subunit hish	651	20	4.21e-157	0.942	4	P:glutamine metabolic process; F:imidazoleglycerol-phosphate synthase activity; P:histidine biosynthetic process; C:imidazoleglycerol-phosphate synthase complex	-
brucella-chr1_928	hypothetical membrane spanning protein	510	20	2.52e-100	0.755	0	-
brucella-chr1_929	imidazoleglycerol-phosphate dehydratase	609	20	1.36e-143	0.946	3	C:cytoplasm; P:histidine biosynthetic process; F:imidazoleglycerol-phosphate dehydratase activity	EC:4.2.1.19
brucella-chr1_930	atp-dependent protease subunit	555	20	1.05e-116	0.969	6	F:metal ion binding; C:proteasome core complex; P:response to stress; C:HslUV protease complex; F:threonine-type endopeptidase activity; P:proteolysis involved in cellular protein catabolic process	EC:3.4.25.0
brucella-chr1_931	atp-dependent protease atpase subunit	1305	20	0	0.9845	8	F:peptidase activity, acting on L-amino acid peptides; C:HslUV protease complex; P:ATP catabolic process; P:proteolysis; F:ATP binding; F:ATPase activity; P:protein unfolding; P:response to stress	EC:3.6.1.3
brucella-chr1_932	MULTISPECIES: hypothetical protein [Brucella]	1020	20	0	0.994	0	-
brucella-chr1_933	xre family transcriptional regulator	381	20	3.45e-71	0.936	1	F:sequence-specific DNA binding	-
brucella-chr1_934	smr protein 2	603	20	6.16e-141	0.953	0	-
brucella-chr1_935	domain-containing protein	1110	20	0	0.9895	4	P:peptidoglycan turnover; F:hydrolase activity, hydrolyzing O-glycosyl compounds; C:outer membrane; P:carbohydrate metabolic process	EC:3.2.1.0
brucella-chr1_936	import inner membrane translocase subunit tim44	696	20	2.08e-149	0.9735	4	F:P-P-bond-hydrolysis-driven protein transmembrane transporter activity; C:mitochondrial inner membrane presequence translocase complex; P:intracellular protein transport; C:chloroplast envelope	-
brucella-chr1_937	cytoplasmic membrane protein	498	20	2.79e-105	0.856	1	C:membrane	-
brucella-chr1_938	protein-export protein secb	492	20	9.36e-115	0.9525	5	C:cytoplasm; P:protein folding; P:protein tetramerization; F:unfolded protein binding; P:protein transport	-
brucella-chr1_939	dna polymerase epsilon subunit	705	20	6.99e-155	0.9665	7	F:DNA-directed DNA polymerase activity; F:carbon-monoxide dehydrogenase (ferredoxin) activity; P:DNA replication; F:exonuclease activity; F:DNA binding; P:oxidation-reduction process; C:DNA polymerase complex	EC:2.7.7.7; EC:1.2.7.4
brucella-chr1_940	dephospho- kinase	603	20	5.24e-127	0.967	7	P:coenzyme A biosynthetic process; F:dephospho-CoA kinase activity; F:ATP binding; P:phosphorylation; C:cytoplasm; F:hydrolase activity; P:pantothenate biosynthetic process	EC:2.7.1.24
brucella-chr1_941	shikimate dehydrogenase	855	20	0	0.992	9	F:NADP binding; F:shikimate 3-dehydrogenase (NADP+) activity; P:chorismate biosynthetic process; F:isomerase activity; P:oxidation-reduction process; P:shikimate metabolic process; P:tryptophan biosynthetic process; P:tyrosine biosynthetic process; P:L-phenylalanine biosynthetic process	EC:1.1.1.25
brucella-chr1_942	maf-like protein	600	20	3.67e-130	0.975	1	C:cytoplasm	-
brucella-chr1_943	phosphate kinase	1029	20	0	0.9905	4	F:ATP binding; F:protein serine/threonine kinase activity; P:phosphorylation; P:serine family amino acid metabolic process	EC:2.7.11.0
brucella-chr1_944	uroporphyrinogen decarboxylase	1026	20	0	0.9905	5	C:cytoplasm; F:uroporphyrinogen decarboxylase activity; P:protoporphyrinogen IX biosynthetic process; F:hydrolase activity; P:chlorophyll metabolic process	EC:4.1.1.37
brucella-chr1_945	tigr00701 family protein	537	20	3.92e-103	0.957	0	-
brucella-chr1_946	---NA---	102	0			0	-
brucella-chr1_947	transcription termination factor rho	1266	20	0	0.993	6	F:RNA binding; P:regulation of transcription, DNA-dependent; F:RNA-dependent ATPase activity; F:ATP binding; P:DNA-dependent transcription, termination; F:helicase activity	-
brucella-chr1_948	spermatogenesis-associated protein 20 precursor	2079	20	0	0.9905	2	F:catalytic activity; P:metabolic process	-
brucella-chr1_949	trna modification gtpase mnme	1329	20	0	0.987	6	F:metal ion binding; P:GTP catabolic process; F:GTPase activity; C:cytoplasm; P:tRNA modification; F:GTP binding	-
brucella-chr1_950	trna modification gtpase mnme	285	20	6.48e-62	0.9935	10	F:GTP binding; P:tRNA processing; F:nucleotide binding; P:GTP catabolic process; F:hydrolase activity; C:cytoplasm; C:intracellular; F:metal ion binding; F:GTPase activity; P:tRNA modification
brucella-chr1_951	trna uridine 5-carboxymethylaminomethyl modification enzyme	1911	20	0	0.996	3	C:cytoplasm; F:flavin adenine dinucleotide binding; P:tRNA wobble uridine modification	-
brucella-chr1_952	ribosomal rna small subunit methyltransferase g	642	20	2e-151	0.981	5	C:cytoplasm; F:oxidoreductase activity; P:rRNA (guanine-N7)-methylation; P:oxidation-reduction process; F:rRNA (guanine-N7-)-methyltransferase activity	-
brucella-chr1_953	chromosome partitioning protein	798	20	8.95e-159	0.9805	0	-
brucella-chr1_954	#NAME?	882	20	3.76e-180	0.9435	1	F:DNA binding	-
brucella-chr1_955	dna polymerase delta subunit	1044	20	0	0.9895	6	F:DNA-directed DNA polymerase activity; F:carbon-monoxide dehydrogenase (ferredoxin) activity; P:DNA replication; F:DNA binding; C:DNA polymerase III complex; P:oxidation-reduction process	EC:2.7.7.7; EC:1.2.7.4
brucella-chr1_956	abc transporter atp-binding protein	795	20	0	0.983	3	P:ATP catabolic process; F:ATP binding; F:ATPase activity	EC:3.6.1.3
brucella-chr1_957	abc transporter permease	885	20	0	0.9845	4	P:transport; C:plasma membrane; C:integral to membrane; F:transporter activity	-
brucella-chr1_958	abc transporter periplasmic substrate-binding protein	966	20	0	0.9905	0	-
brucella-chr1_959	luciferase	1023	20	0	0.974	3	F:alkanal monooxygenase (FMN-linked) activity; P:oxidation-reduction process; P:electron transport	EC:1.14.14.3
brucella-chr1_960	hypothetical cytosolic protein	1170	20	0	0.969	0	-
brucella-chr1_961	alanine racemase	1059	20	0	0.98	8	F:sequence-specific DNA binding transcription factor activity; F:DNA binding; F:alanine racemase activity; P:regulation of transcription, DNA-dependent; C:transcription factor complex; P:regulation of transcription, DNA-dependent; P:aspartate metabolic process; P:D-alanine metabolic process	EC:5.1.1.1
brucella-chr1_962	#NAME?	1002	20	0	0.9895	3	P:oxidation-reduction process; F:nucleotide binding; F:glucose-fructose oxidoreductase activity	EC:1.1.99.28
brucella-chr1_963	coenzyme a transferase	1602	20	0	0.97	3	F:acetate CoA-transferase activity; P:ketone body catabolic process; C:acetate CoA-transferase complex	EC:2.8.3.8
brucella-chr1_964	enoyl- hydratase isomerase	777	20	1.03e-160	0.978	11	F:enoyl-CoA hydratase activity; F:isomerase activity; P:isoleucine catabolic process; P:leucine catabolic process; P:lysine catabolic process; P:tryptophan metabolic process; P:valine catabolic process; P:fatty acid biosynthetic process; P:benzoate metabolic process; P:beta-alanine metabolic process; P:limonene catabolic process	EC:4.2.1.17
brucella-chr1_965	aldehyde dehydrogenase	1515	20	0	0.991	2	F:oxidoreductase activity, acting on the aldehyde or oxo group of donors, NAD or NADP as acceptor; P:oxidation-reduction process	EC:1.2.1.0
brucella-chr1_966	glucose-methanol-choline oxidoreductase	1485	20	0	0.9875	3	F:flavin adenine dinucleotide binding; F:oxidoreductase activity, acting on CH-OH group of donors; P:oxidation-reduction process	-
brucella-chr1_967	short-chain dehydrogenase reductase sdr	765	20	1.03e-164	0.989	6	P:fatty acid biosynthetic process; F:3-oxoacyl-[acyl-carrier-protein] reductase (NADPH) activity; F:NAD binding; P:oxidation-reduction process; C:fatty acid synthase complex; P:acyl-carrier-protein biosynthetic process	EC:1.1.1.100
brucella-chr1_968	choline dehydrogenase	1635	20	0	0.982	7	F:flavin adenine dinucleotide binding; F:choline dehydrogenase activity; P:oxidation-reduction process; P:alcohol metabolic process; P:glycine metabolic process; P:L-serine metabolic process; P:threonine metabolic process	EC:1.1.99.1
brucella-chr1_969	atp-binding protein	396	20	5.39e-86	0.8905	0	-
brucella-chr1_970	glutathione-dependent formaldehyde-activating gfa	435	20	1.31e-102	0.964	2	F:carbon-sulfur lyase activity; P:metabolic process	-
brucella-chr1_971	short-chain dehydrogenase reductase sdr	765	20	0	0.969	7	F:3-oxoacyl-[acyl-carrier-protein] reductase (NADPH) activity; F:glucose 1-dehydrogenase [NAD(P)] activity; F:nucleotide binding; C:fatty acid synthase complex; P:fatty acid biosynthetic process; P:acyl-carrier-protein biosynthetic process; P:pentose-phosphate shunt	EC:1.1.1.100; EC:1.1.1.47
brucella-chr1_972	MULTISPECIES: hypothetical protein [Brucella]	249	1	1.01e-22	1	0	-
brucella-chr1_973	amidohydrolase	1164	20	0	0.9865	2	F:hippurate hydrolase activity; P:L-phenylalanine metabolic process	EC:3.5.1.32
brucella-chr1_974	d-alanyl-d-alanine carboxypeptidase	1116	20	0	0.9705	2	P:proteolysis; F:serine-type D-Ala-D-Ala carboxypeptidase activity	EC:3.4.16.4
brucella-chr1_975	cobalamin synthesis protein p47k	1173	20	0	0.973	0	-
brucella-chr1_976	family protein	261	20	9.11e-56	0.9485	0	-
brucella-chr1_977	lipoprotein	1212	20	0	0.9395	1	F:transferase activity	-
brucella-chr1_978	acetyl-coenzyme a carboxylase carboxyl transferase subunit alpha	954	20	0	0.966	8	F:acetyl-CoA carboxylase activity; P:fatty acid biosynthetic process; C:acetyl-CoA carboxylase complex; F:hydrolase activity, acting on glycosyl bonds; P:malonyl-CoA biosynthetic process; F:ATP binding; F:transferase activity; P:pyruvate metabolic process	EC:6.4.1.2
brucella-chr1_979	tyrosine recombinase xerd	924	20	0	0.9835	7	C:cytoplasm; P:chromosome segregation; F:DNA binding; P:cell cycle; P:DNA integration; P:DNA recombination; P:cell division	-
brucella-chr1_980	tyrosine site-specific integrase recombinase	186	12	2.55e-28	0.92	0	-
brucella-chr1_981	shikimate kinase	603	20	9.11e-129	0.9675	9	F:shikimate kinase activity; P:chorismate biosynthetic process; F:ATP binding; F:magnesium ion binding; P:phosphorylation; C:cytoplasm; P:tryptophan biosynthetic process; P:tyrosine biosynthetic process; P:L-phenylalanine biosynthetic process	EC:2.7.1.71
brucella-chr1_982	3-dehydroquinate synthase	1137	20	0	0.98	10	C:cytoplasm; F:oxidoreductase activity; F:kinase activity; P:phosphorylation; P:chorismate biosynthetic process; F:3-dehydroquinate synthase activity; P:oxidation-reduction process; P:tryptophan biosynthetic process; P:tyrosine biosynthetic process; P:L-phenylalanine biosynthetic process	EC:4.2.3.4
brucella-chr1_983	membrane protein	1308	20	0	0.9485	1	F:flavin adenine dinucleotide binding	-
brucella-chr1_984	family protein	315	20	2.22e-68	0.9425	0	-
brucella-chr1_985	domain-containing protein	630	20	3.47e-155	0.9265	1	P:response to stress	-
brucella-chr1_986	aerobic cobaltochelatase subunit	987	20	0	0.9935	11	P:oxidation-reduction process; F:cobalamin 5'-phosphate synthase activity; C:integral to membrane; P:ATP catabolic process; F:cobaltochelatase activity; F:cobalamin-transporting ATPase activity; F:oxidoreductase activity; F:ATP binding; P:cobalamin biosynthetic process; C:plasma membrane; P:cobalamin transport	EC:6.6.1.2; EC:3.6.3.33
brucella-chr1_987	aerobic cobaltochelatase subunit	1914	20	0	0.991	4	F:cobaltochelatase activity; F:oxidoreductase activity; P:cobalamin biosynthetic process; P:oxidation-reduction process	EC:6.6.1.2
brucella-chr1_988	protein	1086	20	0	0.9885	0	-
brucella-chr1_989	MULTISPECIES: hypothetical protein [Brucella]	750	20	0	0.99	0	-
brucella-chr1_990	heavy metal translocating p-type atpase	2445	20	0	0.99	9	P:copper ion transport; F:copper ion binding; F:ATP binding; F:dodecanoyl-[acyl-carrier-protein] hydrolase activity; C:integral to membrane; F:cation-transporting ATPase activity; C:fatty acid synthase complex; P:fatty acid biosynthetic process; P:acyl-carrier-protein biosynthetic process	EC:3.1.2.21
brucella-chr1_991	family transcriptional regulator	423	20	1.19e-95	0.9275	6	F:sequence-specific DNA binding transcription factor activity; F:DNA binding; F:nucleotide binding; P:regulation of transcription, DNA-dependent; C:transcription factor complex; P:regulation of transcription, DNA-dependent	-
brucella-chr1_992	MULTISPECIES: hypothetical protein [Brucella]	816	20	0	0.9565	0	-
brucella-chr1_993	50s ribosomal protein l28	294	20	1.58e-56	0.9745	4	C:ribosome; F:structural constituent of ribosome; P:translation; P:ribosome biogenesis	-
brucella-chr1_994	membrane protein	672	20	1.96e-145	0.9765	1	C:integral to membrane	-
brucella-chr1_995	outer membrane autotransporter barrel domain-containing protein	4782	20	0	0.985	1	C:outer membrane	-
brucella-chr1_996	glycoprotein x precursor	1557	20	0	0.9925	0	-
brucella-chr1_997	protein	348	16	7.96e-69	0.9888	0	-
brucella-chr1_998	glyceraldehyde 3-phosphate dehydrogenase	1080	20	0	0.993	0	-
brucella-chr1_999	intimin invasin family protein	1521	20	0	0.9905	0	-
brucella-chr1_1000	cytoplasmic protein	546	20	1.35e-115	0.9015	1	F:transferase activity	-
brucella-chr1_1001	two component transcriptional regulator	684	20	2.62e-162	0.9375	6	P:intracellular signal transduction; P:phosphorelay signal transduction system; F:DNA binding; P:regulation of transcription, DNA-dependent; F:phosphorelay response regulator activity; P:regulation of transcription, DNA-dependent	-
brucella-chr1_1002	cyclic nucleotide-binding protein	462	20	3.83e-92	0.861	2	F:kinase activity; P:phosphorylation	-
brucella-chr1_1003	exodeoxyribonuclease iii	807	20	0	0.9815	7	F:endonuclease activity; P:nucleic acid phosphodiester bond hydrolysis; F:DNA binding; C:intracellular; F:exodeoxyribonuclease III activity; P:DNA repair; P:DNA catabolic process	EC:3.1.11.2
brucella-chr1_1004	outer membrane lipoprotein carrier protein	672	20	1.2e-124	0.993	0	-
brucella-chr1_1005	aquaporin z	687	20	1e-138	0.98	5	C:integral to membrane; F:water channel activity; P:water transport; C:plasma membrane; P:transmembrane transport	-
brucella-chr1_1006	lipoprotein	273	17	1.15e-57	0.8871	0	-
brucella-chr1_1007	cell division atp-binding protein	624	20	3.36e-145	0.9565	4	P:ATP catabolic process; P:cell division; F:ATP binding; F:ATPase activity	EC:3.6.1.3
brucella-chr1_1008	cell division protein	1002	20	0	0.9715	1	P:cell division	-
brucella-chr1_1009	MULTISPECIES: hypothetical protein [Brucella]	903	20	0	0.973	0	-
brucella-chr1_1010	1-acylglycerol-3-phosphate o-acyltransferase	783	20	0	0.9795	4	F:1-acylglycerol-3-phosphate O-acyltransferase activity; P:phospholipid biosynthetic process; P:acyl-carrier-protein biosynthetic process; P:glycerolipid metabolic process	EC:2.3.1.51
brucella-chr1_1011	inorganic pyrophosphatase	531	20	7.61e-125	0.9415	4	F:inorganic diphosphatase activity; C:cytoplasm; F:magnesium ion binding; P:oxidative phosphorylation	EC:3.6.1.1
brucella-chr1_1012	yggt family protein	291	20	1.71e-43	0.9545	1	C:membrane	-
brucella-chr1_1013	family protein	561	20	7.82e-126	0.9815	0	-
brucella-chr1_1014	MULTISPECIES: hypothetical protein [Brucella]	1020	20	0	0.948	0	-
brucella-chr1_1015	prephenate dehydrogenase	966	20	0	0.986	8	P:tyrosine biosynthetic process; F:cyclohexadienyl dehydrogenase activity; F:prephenate dehydrogenase activity; F:prephenate dehydrogenase (NADP+) activity; F:nucleotide binding; P:oxidation-reduction process; P:tryptophan biosynthetic process; P:L-phenylalanine biosynthetic process	EC:1.3.1.43; EC:1.3.1.12; EC:1.3.1.13
brucella-chr1_1016	histidinol-phosphate aminotransferase	1107	20	0	0.9815	9	F:histidinol-phosphate transaminase activity; F:pyridoxal phosphate binding; F:hydrolase activity; P:histidine biosynthetic process; F:L-phenylalanine:2-oxoglutarate aminotransferase activity; P:tryptophan biosynthetic process; P:glutamate metabolic process; P:tyrosine biosynthetic process; P:L-phenylalanine biosynthetic process	EC:2.6.1.9
brucella-chr1_1017	sam-dependent methyltransferase	780	20	0	0.9715	2	F:methyltransferase activity; P:methylation	EC:2.1.1.0
brucella-chr1_1018	hypoxanthine phosphoribosyltransferase	537	20	8.69e-103	0.9105	6	P:purine ribonucleoside salvage; F:aconitate delta-isomerase activity; C:cytoplasm; F:guanine phosphoribosyltransferase activity; F:hypoxanthine phosphoribosyltransferase activity; P:hypoxanthine metabolic process	EC:5.3.3.7; EC:2.4.2.8
brucella-chr1_1019	tigr02302 family protein	2646	20	0	0.9885	0	-
brucella-chr1_1020	diaminopimelate decarboxylase	1266	20	0	0.993	4	F:pyridoxal phosphate binding; P:lysine biosynthetic process via diaminopimelate; F:hydrolase activity; F:diaminopimelate decarboxylase activity	EC:4.1.1.20
brucella-chr1_1021	protein	183	9	1.89e-20	0.9444	0	-
brucella-chr1_1022	argininosuccinate lyase	1407	20	0	0.994	7	C:cytoplasm; P:arginine biosynthetic process via ornithine; F:transferase activity, transferring acyl groups; F:argininosuccinate lyase activity; P:alanine metabolic process; P:aspartate metabolic process; P:proline metabolic process	EC:4.3.2.1
brucella-chr1_1023	redoxin domain-containing protein	717	20	1.53e-122	0.935	6	P:cell redox homeostasis; F:electron carrier activity; F:protein disulfide oxidoreductase activity; P:glycerol ether metabolic process; P:oxidation-reduction process; P:electron transport	-
brucella-chr1_1024	upf0178 protein	486	20	3.86e-110	0.9855	0	-
brucella-chr1_1025	family inner membrane protein	861	20	0	0.9695	3	F:hydrolase activity; F:oxidoreductase activity; P:oxidation-reduction process	-
brucella-chr1_1026	short chain dehydrogenase	843	20	0	0.9605	3	F:oxidoreductase activity; P:oxidation-reduction process; F:nucleotide binding	-
brucella-chr1_1027	membrane protein	204	20	5.98e-24	0.913	0	-
brucella-chr1_1028	atp:cob alamin adenosyltransferase	588	20	8.4e-139	0.95	7	F:tartronate O-hydroxycinnamoyltransferase activity; F:propanediol dehydratase activity; F:cob(I)yrinic acid a,c-diamide adenosyltransferase activity; P:acyl-carrier-protein biosynthetic process; P:glycerolipid metabolic process; P:cobalamin biosynthetic process; P:chlorophyll metabolic process	EC:2.3.1.106; EC:4.2.1.28; EC:2.5.1.17
brucella-chr1_1029	7-cyano-7-deazaguanosine biosynthesis protein	759	20	4.58e-161	0.995	4	F:metal ion binding; F:carbon-nitrogen lyase activity; F:4 iron, 4 sulfur cluster binding; P:queuosine biosynthetic process	-
brucella-chr1_1030	queuosine biosynthesis protein	366	20	1.88e-84	0.9235	4	F:metal ion binding; F:hydrolase activity; F:lyase activity; P:queuosine biosynthetic process	-
brucella-chr1_1031	7-cyano-7-deazaguanine synthase	699	20	2.07e-155	0.96	4	F:zinc ion binding; F:ATP binding; F:ligase activity, forming carbon-nitrogen bonds; P:queuosine biosynthetic process	-
brucella-chr1_1032	electron transfer flavoprotein subunit beta	747	20	8.84e-172	0.972	2	F:electron carrier activity; P:electron transport	-
brucella-chr1_1033	electron transfer flavoprotein subunit alpha	930	20	0	0.98	3	F:flavin adenine dinucleotide binding; F:electron carrier activity; P:electron transport	-
brucella-chr1_1034	3-hydroxybutyryl- dehydrogenase	876	20	0	0.976	11	F:3-hydroxyacyl-CoA dehydrogenase activity; F:3-hydroxybutyryl-CoA dehydrogenase activity; F:NAD+ binding; P:oxidation-reduction process; P:isoleucine catabolic process; P:leucine catabolic process; P:lysine catabolic process; P:tryptophan metabolic process; P:valine catabolic process; P:fatty acid biosynthetic process; P:benzoate metabolic process	EC:1.1.1.35; EC:1.1.1.157
brucella-chr1_1035	cysteine synthase a	210	20	1.53e-34	1	5	F:transferase activity; F:cysteine synthase activity; P:cysteine biosynthetic process from serine; F:2,3-diaminopropionate N-oxalyltransferase activity; F:transferase activity, transferring acyl groups
brucella-chr1_1036	cysteine synthase a	483	20	6.01e-81	0.996	4	F:cysteine synthase activity; P:cysteine biosynthetic process from serine; F:2,3-diaminopropionate N-oxalyltransferase activity; C:cysteine synthase complex	EC:2.5.1.47; EC:2.3.1.58
brucella-chr1_1037	domain-containing protein	450	20	6.2e-92	0.8665	1	P:response to stress	-
brucella-chr1_1038	methionine gamma-lyase	1284	20	0	0.988	5	F:cystathionine gamma-synthase activity; F:methionine gamma-lyase activity; F:pyridoxal phosphate binding; P:cysteine metabolic process; P:methionine metabolic process	EC:2.5.1.48; EC:4.4.1.11
brucella-chr1_1039	major facilitator family transporter	1308	20	0	0.9905	2	P:transmembrane transport; C:integral to membrane	-
brucella-chr1_1040	asparaginase family protein	990	20	0	0.9915	4	F:asparaginase activity; P:alanine metabolic process; P:asparagine metabolic process; P:aspartate metabolic process	EC:3.5.1.1
brucella-chr1_1041	family transcriptional regulator	684	20	1.25e-163	0.745	5	F:sequence-specific DNA binding transcription factor activity; F:DNA binding; P:regulation of transcription, DNA-dependent; C:transcription factor complex; P:regulation of transcription, DNA-dependent	-
brucella-chr1_1042	asparaginase glutaminase	999	20	0	0.919	4	F:asparaginase activity; P:alanine metabolic process; P:asparagine metabolic process; P:aspartate metabolic process	EC:3.5.1.1
brucella-chr1_1043	general l-amino acid transport atp-binding protein	756	20	3.97e-172	0.9055	3	P:ATP catabolic process; F:ATP binding; F:ATPase activity	EC:3.6.1.3
brucella-chr1_1044	aspartate ammonia-lyase	1452	20	0	0.9905	8	F:metal ion binding; C:tricarboxylic acid cycle enzyme complex; F:aspartate ammonia-lyase activity; P:fumarate metabolic process; F:fumarate hydratase activity; P:alanine metabolic process; P:aspartate metabolic process; P:reductive tricarboxylic acid cycle	EC:4.3.1.1; EC:4.2.1.2
brucella-chr1_1045	arginase agmatinase formiminoglutamase	1014	20	0	0.9885	5	F:metal ion binding; F:agmatinase activity; P:arginine metabolic process; P:proline metabolic process; P:polyamine biosynthetic process	EC:3.5.3.11
brucella-chr1_1046	octopine permease atp-binding protein p	816	20	0	0.926	3	P:ATP catabolic process; F:ATP binding; F:ATPase activity	EC:3.6.1.3
brucella-chr1_1047	his glu gln arg opine family amino abc 3-tm region	723	20	8.04e-164	0.9055	4	P:transport; C:plasma membrane; C:integral to membrane; F:transporter activity	-
brucella-chr1_1048	his glu gln arg opine family amino abc 3-tm region	501	20	1.13e-110	0.9905	4	P:transport; C:plasma membrane; C:integral to membrane; F:transporter activity	-
brucella-chr1_1049	his glu gln arg opine family amino abc 3-tm region	174	18	1.03e-33	0.9889	5	C:integral to membrane; C:membrane; P:transport; C:plasma membrane; F:transporter activity
brucella-chr1_1050	extracellular solute-binding protein	846	20	0	0.981	3	P:transport; C:outer membrane-bounded periplasmic space; F:transporter activity	-
brucella-chr1_1051	family transcriptional regulator	984	20	0	0.9945	5	F:sequence-specific DNA binding transcription factor activity; F:DNA binding; P:regulation of transcription, DNA-dependent; C:transcription factor complex; P:regulation of transcription, DNA-dependent	-
brucella-chr1_1052	---NA---	102	0			0	-
brucella-chr1_1053	sulfatase	1635	20	0	0.96	3	F:sulfuric ester hydrolase activity; P:metabolic process; C:integral to membrane	EC:3.1.6.0
brucella-chr1_1054	protein involved in cellulose biosynthesis	1287	20	0	0.9815	0	-
brucella-chr1_1055	protein translocase subunit seca	2721	20	0	0.9905	8	C:cytoplasm; F:metal ion binding; F:helicase activity; C:plasma membrane; P:protein import; P:intracellular protein transmembrane transport; F:ATP binding; P:protein targeting	-
brucella-chr1_1056	#NAME?	996	20	2.04e-166	0.959	3	P:protein folding; P:protein peptidyl-prolyl isomerization; F:peptidyl-prolyl cis-trans isomerase activity	EC:5.2.1.8
brucella-chr1_1057	arginine biosynthesis	1242	20	0	0.9875	7	C:cytoplasm; P:arginine biosynthetic process; F:isomerase activity; F:glutamate N-acetyltransferase activity; F:acetyl-CoA:L-glutamate N-acetyltransferase activity; P:acyl-carrier-protein biosynthetic process; P:urea cycle intermediate metabolic process	EC:2.3.1.35; EC:2.3.1.1
brucella-chr1_1058	acetyltransferase	759	20	0	0.9875	2	F:N-acetyltransferase activity; P:acyl-carrier-protein biosynthetic process	-
brucella-chr1_1059	mutator mutt protein	417	20	9.8e-94	0.9435	4	F:chondroitin 6-sulfotransferase activity; F:8-oxo-7,8-dihydroguanosine triphosphate pyrophosphatase activity; P:DNA repair; P:chondroitin sulfate biosynthetic process	EC:2.8.2.17
brucella-chr1_1060	MULTISPECIES: hypothetical protein [Brucella]	306	15	1.41e-57	0.874	0	-
brucella-chr1_1061	MULTISPECIES: hypothetical protein [Brucella]	492	20	1.36e-113	0.892	0	-
brucella-chr1_1062	hydroxyacylglutathione hydrolase	783	20	0	0.927	4	F:hydroxyacylglutathione hydrolase activity; F:zinc ion binding; P:glutathione biosynthetic process; P:pyruvate metabolic process	EC:3.1.2.6
brucella-chr1_1063	intracellular septation protein a	663	20	2.11e-125	0.9645	3	P:cell cycle; C:integral to plasma membrane; P:barrier septum assembly	-
brucella-chr1_1064	signal recognition particle-docking protein	1398	20	3.91e-165	0.994	7	P:cell division; P:GTP catabolic process; F:GTPase activity; C:intrinsic to plasma membrane; P:SRP-dependent cotranslational protein targeting to membrane; C:cytoplasm; F:GTP binding	-
brucella-chr1_1065	#NAME?	1284	20	0	0.9875	5	P:RNA modification; F:2-alkenal reductase [NAD(P)] activity; F:4 iron, 4 sulfur cluster binding; P:oxidation-reduction process; F:transferase activity	EC:1.3.1.74
brucella-chr1_1066	diaminopimelate epimerase	912	20	0	0.987	3	C:cytoplasm; P:lysine biosynthetic process via diaminopimelate; F:diaminopimelate epimerase activity	EC:5.1.1.7
brucella-chr1_1067	outer membrane lipoprotein omp19	534	20	4.47e-92	0.9595	4	C:cell outer membrane; F:endopeptidase inhibitor activity; C:plasma membrane; P:negative regulation of endopeptidase activity	-
brucella-chr1_1068	afg1-family atpase	1212	20	0	0.992	1	F:ATP binding	-
brucella-chr1_1069	malate dehydrogenase	963	20	0	0.9875	8	C:cytoplasm; P:cellular carbohydrate metabolic process; F:L-malate dehydrogenase activity; P:malate metabolic process; F:nucleotide binding; P:pyruvate metabolic process; P:reductive tricarboxylic acid cycle; P:glyoxylate metabolic process	EC:1.1.1.37
brucella-chr1_1070	succinyl- ligase	1197	20	0	0.96	8	F:manganese ion binding; F:ATP binding; F:magnesium ion binding; F:succinate-CoA ligase (ADP-forming) activity; F:isomerase activity; F:lyase activity; P:reductive tricarboxylic acid cycle; C:succinate-CoA ligase complex	EC:6.2.1.5
brucella-chr1_1071	succinate- alpha subunit	903	20	0	0.9845	8	F:ATP citrate synthase activity; F:ATP binding; F:succinate-CoA ligase (ADP-forming) activity; F:cofactor binding; F:isomerase activity; F:lyase activity; P:reductive tricarboxylic acid cycle; C:succinate-CoA ligase complex	EC:2.3.3.8; EC:6.2.1.5
brucella-chr1_1072	2-oxoglutarate dehydrogenase e1 component	3015	20	0	0.9925	8	F:oxoglutarate dehydrogenase (succinyl-transferring) activity; F:thiamine pyrophosphate binding; P:tricarboxylic acid cycle; P:glycolysis; F:transaminase activity; P:lysine catabolic process; P:tryptophan metabolic process; C:oxoglutarate dehydrogenase complex	EC:1.2.4.2; EC:2.6.1.0
brucella-chr1_1073	dihydrolipoamide succinyltransferase	1227	20	0	0.97	6	F:cholesterol-5,6-oxide hydrolase activity; P:tricarboxylic acid cycle; C:oxoglutarate dehydrogenase complex; F:dihydrolipoyllysine-residue succinyltransferase activity; P:lysine catabolic process; P:acyl-carrier-protein biosynthetic process	EC:3.3.2.11; EC:2.3.1.61
brucella-chr1_1074	membrane protein	414	20	2.83e-88	0.8945	0	-
brucella-chr1_1075	homoserine threonine efflux protein	639	20	7.75e-135	0.959	3	C:integral to membrane; P:amino acid transport; C:plasma membrane	-
brucella-chr1_1076	hypothetical exported protein	543	20	5.8e-130	0.9655	0	-
brucella-chr1_1077	dihydrolipoyl dehydrogenase	1404	20	0	0.993	13	C:cytoplasm; F:flavin adenine dinucleotide binding; P:cell redox homeostasis; P:methylation; F:methyltransferase activity; F:dihydrolipoyl dehydrogenase activity; P:gluconeogenesis; P:glycolysis; P:tricarboxylic acid cycle; P:electron transport; P:glycine metabolic process; P:L-serine metabolic process; P:threonine metabolic process	EC:2.1.1.0; EC:1.8.1.4
brucella-chr1_1078	family protein	1002	20	0	0.934	0	-
brucella-chr1_1079	tyrosine recombinase xerc	948	20	0	0.9505	8	C:cytoplasm; P:chromosome segregation; P:transposition, DNA-mediated; F:DNA binding; F:tyrosine-based site-specific recombinase activity; P:cell cycle; P:DNA integration; P:cell division	-
brucella-chr1_1080	ribosome maturation factor rimm	570	20	4.29e-124	0.8605	4	C:ribosome; P:rRNA processing; P:ribosomal small subunit biogenesis; F:ribosome binding	-
brucella-chr1_1081	trna (guanine-n -)-methyltransferase	735	20	6.13e-175	0.954	6	C:cytoplasm; F:tRNA (guanine(37)-N(1))-methyltransferase activity; P:tRNA modification; F:RNA binding; F:hydrolase activity; P:methylation	-
brucella-chr1_1082	family transcriptional regulator	408	20	4.34e-94	0.9875	4	F:sequence-specific DNA binding transcription factor activity; P:regulation of transcription, DNA-dependent; C:transcription factor complex; P:regulation of transcription, DNA-dependent	-
brucella-chr1_1083	family transcriptional regulator	276	20	6.57e-60	1	4	F:sequence-specific DNA binding transcription factor activity; P:regulation of transcription, DNA-dependent; C:transcription factor complex; P:regulation of transcription, DNA-dependent	-
brucella-chr1_1084	nipsnap family protein	324	20	1.94e-72	0.893	0	-
brucella-chr1_1085	antibiotic biosynthesis monooxygenase	363	20	9.85e-81	0.8145	1	F:monooxygenase activity	-
brucella-chr1_1086	amino acid-binding protein	411	20	5.86e-84	0.858	0	-
brucella-chr1_1087	membrane protein	252	20	7.85e-38	0.8725	1	C:integral to membrane	-
brucella-chr1_1088	ncs1 nucleoside transporter	1464	20	0	0.9855	3	C:membrane; P:nucleobase transport; F:nucleobase transmembrane transporter activity	-
brucella-chr1_1089	50s ribosomal protein l19	438	20	1.66e-68	0.948	4	C:ribosome; F:structural constituent of ribosome; P:translation; P:ribosome biogenesis	-
brucella-chr1_1090	3-isopropylmalate dehydratase large subunit	1410	20	0	0.983	8	F:3-isopropylmalate dehydratase activity; F:metal ion binding; F:4 iron, 4 sulfur cluster binding; F:isomerase activity; P:leucine biosynthetic process; P:isoleucine biosynthetic process; P:valine biosynthetic process; C:3-isopropylmalate dehydratase complex	EC:4.2.1.33
brucella-chr1_1091	acetyltransferase	459	20	3.97e-104	0.945	2	F:N-acetyltransferase activity; P:acyl-carrier-protein biosynthetic process	-
brucella-chr1_1092	succinate cytochrome b556 subunit	399	20	8.84e-89	0.9085	7	F:succinate dehydrogenase activity; F:electron carrier activity; C:succinate dehydrogenase complex; P:electron transport; P:oxidative phosphorylation; P:benzoate metabolic process; P:reductive tricarboxylic acid cycle	EC:1.3.99.1
brucella-chr1_1093	succinate hydrophobic membrane anchor protein	396	20	4.42e-88	0.94	8	F:heme binding; C:integral to membrane; F:succinate dehydrogenase activity; P:electron transport; P:oxidative phosphorylation; P:benzoate metabolic process; P:reductive tricarboxylic acid cycle; C:succinate dehydrogenase complex	EC:1.3.99.1
brucella-chr1_1094	succinate dehydrogenase flavoprotein subunit	1842	20	0	0.991	6	F:flavin adenine dinucleotide binding; P:electron transport chain; P:tricarboxylic acid cycle; F:succinate dehydrogenase (ubiquinone) activity; P:oxidative phosphorylation; C:succinate dehydrogenase complex	EC:1.3.5.1
brucella-chr1_1095	succinate dehydrogenase iron-sulfur subunit	780	20	0	0.9755	12	F:kinase activity; F:prephenate dehydrogenase activity; P:tricarboxylic acid cycle; F:electron carrier activity; F:succinate dehydrogenase (ubiquinone) activity; F:2 iron, 2 sulfur cluster binding; P:tryptophan biosynthetic process; P:tyrosine biosynthetic process; P:L-phenylalanine biosynthetic process; P:electron transport; P:oxidative phosphorylation; C:succinate dehydrogenase complex	EC:1.3.1.12; EC:1.3.5.1
brucella-chr1_1096	glyoxalase bleomycin resistance protein dioxygenase	372	20	2.08e-84	0.945	4	F:lactoylglutathione lyase activity; F:oxidoreductase activity, acting on single donors with incorporation of molecular oxygen, incorporation of two atoms of oxygen; P:carbohydrate metabolic process; P:pyruvate metabolic process	EC:4.4.1.5; EC:1.13.11.0
brucella-chr1_1097	coq6 family ubiquinone biosynthesis hydroxylase	1245	20	0	0.994	5	F:flavin adenine dinucleotide binding; F:oxidoreductase activity, acting on paired donors, with incorporation or reduction of molecular oxygen, NAD(P)H as one donor, and incorporation of one atom of oxygen; F:hydrolase activity; P:ubiquinone biosynthetic process; P:oxidation-reduction process	EC:1.14.13.0
brucella-chr1_1098	acyl- thioesterase ii	936	20	0	0.9915	3	P:acyl-CoA metabolic process; F:palmitoyl-CoA hydrolase activity; F:transferase activity	EC:3.1.2.2
brucella-chr1_1099	ammonium transporter	1302	20	0	0.9795	3	P:ammonium transmembrane transport; C:membrane; F:ammonium transmembrane transporter activity	-
brucella-chr1_1100	dna translocase ftsk	2565	20	0	0.9885	8	P:chromosome segregation; F:DNA binding; C:plasma membrane; P:cell cycle; F:ATP binding; C:integral to membrane; F:nucleoside-triphosphatase activity; P:cell division	EC:3.6.1.15
brucella-chr1_1101	family transcriptional regulator	1041	20	0	0.9965	7	F:sequence-specific DNA binding transcription factor activity; F:pyridoxal phosphate binding; F:DNA binding; F:transaminase activity; P:regulation of transcription, DNA-dependent; C:transcription factor complex; P:regulation of transcription, DNA-dependent	EC:2.6.1.0
brucella-chr1_1102	dme family	858	20	1.37e-166	0.9845	1	C:membrane	-
brucella-chr1_1103	50s ribosomal protein l11 methyltransferase	657	20	2.96e-155	0.978	3	C:ribosome; F:protein methyltransferase activity; P:protein methylation	-
brucella-chr1_1104	ubiquinol-cytochrome c reductase	429	20	2.48e-101	0.949	0	-
brucella-chr1_1105	#NAME?	291	20	3.65e-50	0.869	0	-
brucella-chr1_1106	glycerol-3-phosphate dehydrogenase	981	20	0	0.95	10	P:glycerol-3-phosphate biosynthetic process; P:carbohydrate metabolic process; F:NAD binding; F:glycerol-3-phosphate dehydrogenase [NAD(P)+] activity; F:glycerol-3-phosphate dehydrogenase [NAD+] activity; P:phospholipid biosynthetic process; P:glycerol-3-phosphate catabolic process; C:glycerol-3-phosphate dehydrogenase complex; P:glycerophospholipid metabolic process; P:oxidation-reduction process	EC:1.1.1.94; EC:1.1.1.8
brucella-chr1_1107	glycoprotease kae1 family metallohydrolase	1080	20	0	0.973	6	C:cytoplasm; F:endonuclease activity; P:threonylcarbamoyladenosine biosynthetic process; F:DNA binding; F:metalloendopeptidase activity; P:proteolysis	EC:3.4.24.0
brucella-chr1_1108	porphobilinogen deaminase	987	20	0	0.9925	5	F:transferase activity, transferring acyl groups; P:protoporphyrinogen IX biosynthetic process; P:peptidyl-pyrromethane cofactor linkage; P:chlorophyll biosynthetic process; F:hydroxymethylbilane synthase activity	EC:2.5.1.61
brucella-chr1_1109	uroporphyrinogen-iii synthase	708	20	1.31e-158	0.7885	3	F:uroporphyrinogen-III synthase activity; P:heme biosynthetic process; P:chlorophyll metabolic process	EC:4.2.1.75
brucella-chr1_1110	phage-related protein	1377	20	0	0.992	1	C:integral to mitochondrial inner membrane	-
brucella-chr1_1111	domain-containing protein	1572	20	0	0.9805	0	-
brucella-chr1_1112	cytoplasmic protein	480	20	1.01e-94	0.8395	0	-
brucella-chr1_1113	major facilitator transporter	207	20	6.35e-13	0.99	4	C:membrane; P:transmembrane transport; P:transport; F:transporter activity
brucella-chr1_1114	major facilitator transporter	1095	20	0	0.9905	4	P:transmembrane transport; P:carbohydrate transport; C:membrane; F:transporter activity	-
brucella-chr1_1115	methyltransferase type 11	894	20	0	0.985	2	F:methyltransferase activity; P:methylation	EC:2.1.1.0
brucella-chr1_1116	comf family protein	789	20	3.01e-174	0.983	2	P:nucleoside metabolic process; F:transferase activity, transferring glycosyl groups	-
brucella-chr1_1117	glutaredoxin 3	267	20	1.89e-49	0.9085	4	P:cell redox homeostasis; F:electron carrier activity; F:protein disulfide oxidoreductase activity; P:electron transport	-
brucella-chr1_1118	nitrilase cyanide hydratase and apolipoprotein n-acyltransferase	855	20	0	0.924	5	F:transferase activity, transferring acyl groups; F:beta-ureidopropionase activity; P:pyrimidine nucleobase metabolic process; P:pantothenate biosynthetic process; P:beta-alanine metabolic process	EC:3.5.1.6
brucella-chr1_1119	cytoplasmic protein	426	20	2.97e-100	0.9745	0	-
brucella-chr1_1120	dme family	894	20	1.99e-128	0.987	1	C:membrane	-
brucella-chr1_1121	3-demethylubiquinone-9 3-methyltransferase	747	20	0	0.964	6	F:3-demethylubiquinone-9 3-O-methyltransferase activity; F:2-polyprenyl-6-methoxy-1,4-benzoquinone methyltransferase activity; F:oxidoreductase activity; P:ubiquinone biosynthetic process; P:methylation; P:oxidation-reduction process	EC:2.1.1.64
brucella-chr1_1122	aspartate kinase	1272	20	0	0.965	9	P:lysine biosynthetic process via diaminopimelate; F:aspartate kinase activity; F:oxidoreductase activity; P:phosphorylation; F:amino acid binding; P:oxidation-reduction process; P:glycine metabolic process; P:L-serine metabolic process; P:threonine metabolic process	EC:2.7.2.4
brucella-chr1_1123	phosphoenolpyruvate-protein phosphotransferase	2271	20	0	0.99	7	C:cytoplasm; F:metal ion binding; F:kinase activity; P:phosphorylation; P:phosphoenolpyruvate-dependent sugar phosphotransferase system; F:sugar:hydrogen symporter activity; F:phosphoenolpyruvate-protein phosphotransferase activity	EC:2.7.3.9
brucella-chr1_1124	peptide chain release factor 1	1080	20	0	0.995	5	F:translation release factor activity, codon specific; C:ribosome; P:'de novo' cotranslational protein folding; P:regulation of translational termination; C:translation release factor complex	-
brucella-chr1_1125	protein-(glutamine-n5) release factor-specific	888	20	0	0.973	3	F:protein-glutamine N-methyltransferase activity; F:nucleic acid binding; P:peptidyl-glutamine methylation	-
brucella-chr1_1126	cytoplasmic protein	786	20	1.47e-91	0.9965	0	-
brucella-chr1_1127	chaperone	2625	20	0	0.9905	7	C:cytoplasm; F:peptidase activity; P:protein processing; F:ATP binding; F:nucleoside-triphosphatase activity; P:proteolysis; P:response to heat	EC:3.6.1.15
brucella-chr1_1128	family protein	120	20	6.28e-17	1	1	F:transferase activity
brucella-chr1_1129	family protein	1227	20	0	0.9925	1	F:transferase activity	-
brucella-chr1_1130	peptidase m23b	1956	20	0	0.985	1	F:hydrolase activity	-
brucella-chr1_1131	MULTISPECIES: hypothetical protein [Brucella]	675	17	5.28e-145	0.9641	0	-
brucella-chr1_1132	hypothetical protein [Brucella pinnipedialis]	1440	20	0	0.992	0	-
brucella-chr1_1133	transposase	696	20	1.83e-170	0.996	2	F:nucleic acid binding; P:DNA integration	-
brucella-chr1_1134	50s ribosomal protein l21	429	20	7.56e-64	0.99	5	C:ribosome; F:structural constituent of ribosome; P:translation; F:rRNA binding; P:ribosome biogenesis	-
brucella-chr1_1135	50s ribosomal protein l27	270	20	2.84e-56	0.944	4	C:ribosome; F:structural constituent of ribosome; P:translation; P:ribosome biogenesis	-
brucella-chr1_1136	n-acetyltransferase gcn5	651	20	3.15e-158	0.954	3	C:ribosome; F:N-acetyltransferase activity; P:acyl-carrier-protein biosynthetic process	-
brucella-chr1_1137	acetyltransferase	558	20	9e-117	0.8985	2	F:N-acetyltransferase activity; P:acyl-carrier-protein biosynthetic process	-
brucella-chr1_1138	protein	936	20	0	0.8635	0	-
brucella-chr1_1139	gtpase obg	1026	20	0	0.989	5	P:GTP catabolic process; F:magnesium ion binding; F:GTPase activity; C:cytoplasm; F:GTP binding	-
brucella-chr1_1140	glutamate 5-kinase	1137	20	0	0.9565	10	F:RNA binding; P:oxidation-reduction process; F:oxidoreductase activity; F:ATP binding; P:L-proline biosynthetic process; P:phosphorylation; F:glutamate 5-kinase activity; C:cytoplasm; P:urea cycle intermediate metabolic process; P:glutamate biosynthetic process	EC:2.7.2.11
brucella-chr1_1141	gamma-glutamyl phosphate reductase	1284	20	0	0.991	8	C:cytoplasm; F:NADP binding; P:L-proline biosynthetic process; F:transferase activity; F:glutamate-5-semialdehyde dehydrogenase activity; P:oxidation-reduction process; P:urea cycle intermediate metabolic process; P:glutamate biosynthetic process	EC:1.2.1.41
brucella-chr1_1142	nicotinate nucleotide adenylyltransferase	675	20	2e-149	0.9645	5	P:NAD biosynthetic process; F:nicotinate-nucleotide adenylyltransferase activity; F:ATP binding; F:hydrolase activity; P:nicotinate nucleotide biosynthetic process	EC:2.7.7.18
brucella-chr1_1143	iojap-like ribosome-associated protein	372	20	5.54e-84	0.9755	0	-
brucella-chr1_1144	ribosomal rna large subunit methyltransferase h	525	20	4.71e-105	0.9345	3	C:cytoplasm; P:rRNA methylation; F:rRNA (pseudouridine-N3-)-methyltransferase activity	-
brucella-chr1_1145	MULTISPECIES: hypothetical protein [Brucella]	900	20	0	0.9885	0	-
brucella-chr1_1146	peptidase m23b	1350	20	0	0.9825	0	-
brucella-chr1_1147	carboxy-terminal-processing protease	1329	20	0	0.991	2	F:serine-type peptidase activity; P:proteolysis	-
brucella-chr1_1148	rna pyrophosphohydrolase	537	20	1.6e-128	0.97	2	F:hydrolase activity, acting on acid anhydrides, in phosphorus-containing anhydrides; F:metal ion binding	EC:3.6.1.0
brucella-chr1_1149	hypothetical protein [Brucella suis]	255	2	4.46e-47	1	0	-
brucella-chr1_1150	membrane protein	645	20	4.76e-124	0.9705	0	-
brucella-chr1_1151	family transcriptional regulator	927	20	0	0.995	5	F:sequence-specific DNA binding transcription factor activity; F:DNA binding; P:regulation of transcription, DNA-dependent; C:transcription factor complex; P:regulation of transcription, DNA-dependent	-
brucella-chr1_1152	methylmalonate-semialdehyde dehydrogenase	1497	20	0	0.9925	13	F:methylmalonate-semialdehyde dehydrogenase (acylating) activity; F:malonate-semialdehyde dehydrogenase (acetylating) activity; P:oxidation-reduction process; F:dTDP-4-amino-4,6-dideoxy-D-glucose transaminase activity; P:inositol metabolic process; P:isoleucine catabolic process; P:leucine catabolic process; P:valine catabolic process; P:alanine metabolic process; P:aspartate metabolic process; P…	EC:1.2.1.27; EC:1.2.1.18; EC:2.6.1.33
brucella-chr1_1153	hypothetical protein [Brucella abortus]	288	20	5.39e-35	0.9215	0	-
brucella-chr1_1154	pyridoxal kinase	897	20	0	0.956	9	P:pyridoxal 5'-phosphate salvage; F:metal ion binding; F:cysteine lyase activity; P:phosphorylation; F:ATP binding; F:pyridoxal kinase activity; P:cysteine metabolic process; P:taurine metabolic process; P:vitamin B6 metabolic process	EC:4.4.1.10; EC:2.7.1.35
brucella-chr1_1155	carbonic anhydrase	642	20	5.63e-156	0.974	5	F:zinc ion binding; F:carbonate dehydratase activity; P:carbon utilization; P:one-carbon metabolic process; P:nitrogen compound metabolic process	EC:4.2.1.1
brucella-chr1_1156	lytic murein transglycosylase	828	20	0	0.955	3	F:hydrolase activity, acting on glycosyl bonds; P:metabolic process; F:transferase activity, transferring glycosyl groups	-
brucella-chr1_1157	signal recognition particle protein	1572	20	0	0.986	6	C:signal recognition particle, endoplasmic reticulum targeting; F:7S RNA binding; P:GTP catabolic process; F:GTPase activity; P:SRP-dependent cotranslational protein targeting to membrane; F:GTP binding	-
brucella-chr1_1158	chorismate mutase	324	20	1.42e-52	0.955	6	F:hydrolase activity; F:chorismate mutase activity; P:chorismate metabolic process; P:tryptophan biosynthetic process; P:tyrosine biosynthetic process; P:L-phenylalanine biosynthetic process	EC:5.4.99.5
brucella-chr1_1159	30s ribosomal protein s16	405	20	1.35e-63	0.9715	4	C:ribosome; F:structural constituent of ribosome; P:translation; P:ribosome biogenesis	-
brucella-chr1_1160	family protein	624	20	1.15e-149	0.909	0	-
brucella-chr1_1161	membrane protein	804	20	7.06e-150	0.9935	0	-
brucella-chr1_1162	membrane protein	642	20	1.63e-139	0.947	0	-
brucella-chr1_1163	nad-glutamate dehydrogenase	4803	20	0	0.9935	5	F:glutamate dehydrogenase (NAD+) activity; P:oxidation-reduction process; F:nucleotide binding; P:electron transport; P:nitrogen compound metabolic process	EC:1.4.1.2
brucella-chr1_1164	major facilitator transporter	1422	20	0	0.9895	0	-
brucella-chr1_1165	bifunctional purine biosynthesis protein purh	1617	20	0	0.9785	5	F:phosphoribosylaminoimidazolecarboxamide formyltransferase activity; P:'de novo' IMP biosynthetic process; F:IMP cyclohydrolase activity; P:purine nucleobase metabolic process; C:mitochondrial inner membrane peptidase complex	EC:2.1.2.3; EC:3.5.4.10
brucella-chr1_1166	heparinase ii iii family protein	1716	20	0	0.9915	0	-
brucella-chr1_1167	ribosomal rna small subunit methyltransferase b	1398	20	0	0.9865	4	F:RNA binding; P:methylation; F:methyltransferase activity; P:regulation of transcription, DNA-dependent	EC:2.1.1.0
brucella-chr1_1168	heat shock protein	978	20	0	0.99	6	C:integral to membrane; F:metalloendopeptidase activity; P:response to stress; P:proteolysis; F:zinc ion binding; C:plasma membrane	EC:3.4.24.0
brucella-chr1_1169	protein	228	16	4.39e-24	0.9344	0	-
brucella-chr1_1170	acetyl-coenzyme a synthetase	1956	20	0	0.994	9	F:metal ion binding; F:AMP binding; F:oxidoreductase activity; F:ATP binding; F:acetate-CoA ligase activity; P:acetyl-CoA biosynthetic process from acetate; P:gluconeogenesis; P:glycolysis; P:reductive tricarboxylic acid cycle	EC:6.2.1.1
brucella-chr1_1171	usg family protein	288	20	9.77e-64	0.929	1	F:isomerase activity	-
brucella-chr1_1172	fusaric acid resistance protein fusaric acid resistance protein	531	20	7.92e-124	0.927	0	-
brucella-chr1_1173	family pyridoxal phosphate enzyme	681	20	1.8e-161	0.9545	1	F:transferase activity	-
brucella-chr1_1174	leucyl-trna synthetase	2634	20	0	0.9905	10	F:aminoacyl-tRNA editing activity; F:leucine-tRNA ligase activity; P:regulation of translational fidelity; F:ATP binding; F:isomerase activity; P:leucyl-tRNA aminoacylation; C:cytoplasm; P:isoleucine biosynthetic process; P:leucine biosynthetic process; P:valine biosynthetic process	EC:6.1.1.4
brucella-chr1_1175	secreted protein	582	20	4.57e-119	0.8565	2	P:Gram-negative-bacterium-type cell outer membrane assembly; C:outer membrane	-
brucella-chr1_1176	fructose-6-phosphate aldolase	654	20	8.71e-145	0.9755	3	C:cytoplasm; F:sedoheptulose-7-phosphate:D-glyceraldehyde-3-phosphate glyceronetransferase activity; P:pentose-phosphate shunt	EC:2.2.1.2
brucella-chr1_1177	primosomal protein n	2235	20	0	0.9905	4	P:DNA replication; F:ATP-dependent helicase activity; F:DNA binding; F:ATP binding	-
brucella-chr1_1178	membrane protein	414	20	1.74e-75	0.803	0	-
brucella-chr1_1179	atp synthase subunit delta	561	20	1.62e-102	0.9875	5	C:proton-transporting ATP synthase complex, catalytic core F(1); P:plasma membrane ATP synthesis coupled proton transport; F:hydrolase activity, acting on glycosyl bonds; F:proton-transporting ATP synthase activity, rotational mechanism; C:plasma membrane	-
brucella-chr1_1180	atp synthase subunit alpha	1530	20	0	0.9915	9	F:proton-transporting ATPase activity, rotational mechanism; F:proton-transporting ATP synthase activity, rotational mechanism; P:ATP hydrolysis coupled proton transport; F:hydrolase activity, acting on glycosyl bonds; P:plasma membrane ATP synthesis coupled proton transport; C:proton-transporting ATP synthase complex, catalytic core F(1); C:plasma membrane; F:ATP binding; P:oxidative phosphoryla…	-
brucella-chr1_1181	atp synthase gamma chain	879	20	0	0.972	8	F:proton-transporting ATPase activity, rotational mechanism; F:proton-transporting ATP synthase activity, rotational mechanism; F:hydrolase activity, acting on glycosyl bonds; P:plasma membrane ATP synthesis coupled proton transport; C:proton-transporting ATP synthase complex, catalytic core F(1); C:plasma membrane; F:ATP binding; P:oxidative phosphorylation	-
brucella-chr1_1182	atp synthase subunit beta	1566	20	0	0.988	7	F:proton-transporting ATP synthase activity, rotational mechanism; P:ATP hydrolysis coupled proton transport; F:hydrolase activity, acting on glycosyl bonds; P:plasma membrane ATP synthesis coupled proton transport; C:proton-transporting ATP synthase complex, catalytic core F(1); C:plasma membrane; F:ATP binding	-
brucella-chr1_1183	atp synthase epsilon chain	408	20	1.05e-92	0.939	8	F:proton-transporting ATPase activity, rotational mechanism; F:proton-transporting ATP synthase activity, rotational mechanism; F:hydrolase activity, acting on glycosyl bonds; P:plasma membrane ATP synthesis coupled proton transport; C:proton-transporting ATP synthase complex, catalytic core F(1); C:plasma membrane; F:ATP binding; P:oxidative phosphorylation	-
brucella-chr1_1184	family transcriptional regulator	438	20	8.18e-85	0.957	5	F:sequence-specific DNA binding transcription factor activity; F:DNA binding; P:regulation of transcription, DNA-dependent; C:transcription factor complex; P:regulation of transcription, DNA-dependent	-
brucella-chr1_1185	family transcriptional regulator	696	20	4.33e-162	0.957	5	F:sequence-specific DNA binding transcription factor activity; F:DNA binding; P:regulation of transcription, DNA-dependent; C:transcription factor complex; P:regulation of transcription, DNA-dependent	-
brucella-chr1_1186	d-amino-acid dehydrogenase	387	20	1.12e-75	0.9725	2	P:oxidation-reduction process; F:oxidoreductase activity	-
brucella-chr1_1187	d-amino-acid dehydrogenase	909	20	0	0.985	4	F:D-amino-acid dehydrogenase activity; P:oxidation-reduction process; P:L-phenylalanine metabolic process; C:D-amino-acid dehydrogenase complex	EC:1.4.99.1
brucella-chr1_1188	4-hydroxyproline epimerase	1002	20	0	0.9845	4	F:proline racemase activity; F:4-hydroxyproline epimerase activity; P:arginine metabolic process; P:proline metabolic process	EC:5.1.1.4; EC:5.1.1.8
brucella-chr1_1189	inner-membrane translocator	924	20	1.61e-178	0.989	4	P:transport; C:plasma membrane; C:integral to membrane; F:transporter activity	-
brucella-chr1_1190	inner-membrane translocator	1380	20	0	0.9905	4	P:transport; C:plasma membrane; C:integral to membrane; F:transporter activity	-
brucella-chr1_1191	abc transporter	1323	20	0	0.995	3	P:ATP catabolic process; F:ATP binding; F:ATPase activity	EC:3.6.1.3
brucella-chr1_1192	branched-chain amino acid transport system atp-binding protein	513	20	6.1e-118	0.987	3	P:ATP catabolic process; F:ATP binding; F:ATPase activity	EC:3.6.1.3
brucella-chr1_1193	membrane protein	345	20	1.65e-76	0.904	0	-
brucella-chr1_1194	amino acid abc transporter substrate-binding protein	1116	20	0	0.9855	2	P:amino acid transport; C:outer membrane-bounded periplasmic space	-
brucella-chr1_1195	MULTISPECIES: hypothetical protein [Brucella]	135	6	8.62e-23	0.9867	0	-
brucella-chr1_1196	extracellular ligand-binding receptor	1116	20	0	0.9895	2	P:amino acid transport; C:outer membrane-bounded periplasmic space	-
brucella-chr1_1197	pyruvate carboxylase	3477	20	0	0.992	13	F:pyruvate carboxylase activity; P:gluconeogenesis; F:metal ion binding; F:hydrolase activity, acting on glycosyl bonds; F:DNA binding; F:ATP binding; F:biotin carboxylase activity; F:lyase activity; P:tricarboxylic acid cycle; P:alanine metabolic process; P:aspartate metabolic process; P:fatty acid biosynthetic process; C:biotin carboxylase complex	EC:6.4.1.1; EC:6.3.4.14
brucella-chr1_1198	membrane protein	1101	20	0	0.98	2	P:transmembrane transport; C:integral to membrane	-
brucella-chr1_1199	3-hydroxybutyrate dehydrogenase	792	20	7.25e-178	0.9925	6	F:3-hydroxybutyrate dehydrogenase activity; P:proteolysis; F:nucleotide binding; P:oxidation-reduction process; F:peptidase activity; P:cellular ketone body metabolic process	EC:1.1.1.30
brucella-chr1_1200	4-hydroxy-3-methylbut-2-en-1-yl diphosphate synthase	1263	20	0	0.9905	7	F:4-hydroxy-3-methylbut-2-en-1-yl diphosphate synthase activity; F:iron ion binding; P:terpenoid biosynthetic process; F:hydrolase activity; F:4 iron, 4 sulfur cluster binding; P:isopentenyl diphosphate biosynthetic process, methylerythritol 4-phosphate pathway; P:oxidation-reduction process	EC:1.17.7.1
brucella-chr1_1201	polyprenyl synthetase	915	20	0	0.958	3	F:geranyltranstransferase activity; P:steroid biosynthetic process; P:terpenoid biosynthetic process	EC:2.5.1.10
brucella-chr1_1202	monofunctional biosynthetic peptidoglycan transglycosylase	729	20	2.04e-151	0.996	6	P:regulation of cell shape; F:transferase activity, transferring pentosyl groups; P:peptidoglycan biosynthetic process; C:plasma membrane; C:peptidoglycan-based cell wall; C:integral to membrane	EC:2.4.2.0
brucella-chr1_1203	50s ribosomal protein l32	180	20	4.64e-34	0.989	4	F:structural constituent of ribosome; C:large ribosomal subunit; P:translation; P:ribosome biogenesis	-
brucella-chr1_1204	protein	432	20	4.59e-55	0.9615	0	-
brucella-chr1_1205	acetyl- acetyltransferase	1185	20	0	0.9935	11	F:acetyl-CoA C-acetyltransferase activity; P:pyruvate metabolic process; P:isoleucine catabolic process; P:leucine catabolic process; P:lysine catabolic process; P:tryptophan metabolic process; P:valine catabolic process; P:fatty acid biosynthetic process; P:benzoate metabolic process; P:acyl-carrier-protein biosynthetic process; P:cellular ketone body metabolic process	EC:2.3.1.9
brucella-chr1_1206	atp-dependent helicase	1053	20	0	0.9985	3	F:helicase activity; F:nucleic acid binding; F:ATP binding
brucella-chr1_1207	atp-dependent helicase	2076	20	0	0.9905	3	F:nucleic acid binding; F:ATP binding; F:helicase activity	-
brucella-chr1_1208	rna-binding s4 domain-containing protein	402	20	4.63e-89	0.9295	2	P:response to stress; F:RNA binding	-
brucella-chr1_1209	ferredoxin-2	339	20	5.37e-75	0.933	4	F:4 iron, 4 sulfur cluster binding; F:metal ion binding; F:electron carrier activity; P:electron transport	-
brucella-chr1_1210	transcriptional regulator	576	20	3.63e-124	0.965	0	-
brucella-chr1_1211	alternative sigma factor	936	20	0	0.9885	7	F:sequence-specific DNA binding transcription factor activity; F:DNA binding; P:DNA-dependent transcription, initiation; F:sigma factor activity; P:regulation of transcription, DNA-dependent; C:transcription factor complex; P:regulation of transcription, DNA-dependent	-
brucella-chr1_1212	mosc domain-containing protein	729	20	2.88e-177	0.9865	4	P:metabolic process; F:molybdenum ion binding; F:pyridoxal phosphate binding; F:catalytic activity	-
brucella-chr1_1213	peptidase family m48	1482	20	0	0.989	3	C:membrane; F:metalloendopeptidase activity; P:proteolysis	EC:3.4.24.0
brucella-chr1_1214	thiamine import atp-binding protein	726	20	1.6e-161	0.9675	6	P:transport; C:integral to membrane; F:ATPase activity, coupled to transmembrane movement of substances; P:ATP catabolic process; F:ATP binding; C:plasma membrane	-
brucella-chr1_1215	thiamine transport system permease thip	1632	20	0	0.991	4	C:integral to membrane; P:thiamine transport; C:plasma membrane; F:transporter activity	-
brucella-chr1_1216	thiamine-binding periplasmic protein	1005	20	0	0.9905	5	F:thiamine-transporting ATPase activity; F:ATP binding; P:thiamine transport; F:thiamine binding; C:outer membrane-bounded periplasmic space	-
brucella-chr1_1217	thiamine pyrophosphokinase	657	20	2.35e-157	0.887	11	P:oxidation-reduction process; P:thiamine metabolic process; F:ATP binding; F:glutathione-disulfide reductase activity; F:thiamine diphosphokinase activity; P:phosphorylation; F:kinase activity; P:thiamine diphosphate biosynthetic process; P:gluconeogenesis; P:electron transport; P:glutathione metabolic process	EC:1.8.1.7; EC:2.7.6.2
brucella-chr1_1218	lipoprotein	285	16	1.12e-32	0.9494	0	-
brucella-chr1_1219	abc transporter	1818	20	0	0.993	3	P:ATP catabolic process; F:ATP binding; F:ATPase activity	EC:3.6.1.3
brucella-chr1_1220	upf0335 protein	261	20	7.17e-42	0.9395	0	-
brucella-chr1_1221	n-formylglutamate amidohydrolase	819	20	0	0.931	3	F:N-acetylmuramoyl-L-alanine amidase activity; P:peptidoglycan catabolic process; P:peptidoglycan biosynthetic process	EC:3.5.1.28
brucella-chr1_1222	integral membrane protein	462	20	4.58e-110	0.9375	0	-
brucella-chr1_1223	pyruvate kinase	1437	20	0	0.9885	9	F:pyruvate kinase activity; P:phosphorylation; F:potassium ion binding; F:hydrolase activity; F:magnesium ion binding; P:glycolysis; P:gluconeogenesis; P:purine nucleobase metabolic process; P:carbon utilization	EC:2.7.1.40
brucella-chr1_1224	tetratricopeptide tpr_2 repeat protein	690	20	1.06e-166	0.99	1	F:hydrolase activity	-
brucella-chr1_1225	n5-carboxyaminoimidazole ribonucleotide synthase	1089	20	0	0.984	10	F:5-(carboxyamino)imidazole ribonucleotide synthase activity; F:hydrogen-exporting ATPase activity, phosphorylative mechanism; F:metal ion binding; F:phosphoribosylaminoimidazole carboxylase activity; F:ATP binding; P:'de novo' IMP biosynthetic process; P:oxidative phosphorylation; P:proton transport; P:purine nucleobase metabolic process; C:phosphoribosylaminoimidazole carboxylase complex	EC:6.3.4.18; EC:3.6.3.6; EC:4.1.1.21
brucella-chr1_1226	n5-carboxyaminoimidazole ribonucleotide mutase	489	20	1.21e-78	0.9705	4	F:5-(carboxyamino)imidazole ribonucleotide mutase activity; P:'de novo' IMP biosynthetic process; F:hydrolase activity; F:lyase activity	EC:5.4.99.18
brucella-chr1_1227	cytoplasmic protein	216	20	3.79e-33	0.964	0	-
brucella-chr1_1228	small protein	183	20	3.59e-32	0.9565	0	-
brucella-chr1_1229	major facilitator transporter	1239	20	0	0.983	2	P:transmembrane transport; C:integral to membrane	-
brucella-chr1_1230	small protein containing a coiled-coil domain protein	192	20	8.96e-35	0.857	0	-
brucella-chr1_1231	MULTISPECIES: hypothetical protein [Brucella]	111	2	8.68e-17	1	0	-
brucella-chr1_1232	nadph quinone oxidoreductase	1005	20	0	0.9835	5	F:nucleotide binding; P:oxidation-reduction process; F:zinc ion binding; F:NADPH:quinone reductase activity; P:electron transport	EC:1.6.5.5
brucella-chr1_1233	cytoplasmic protein	690	20	2.06e-166	0.9395	0	-
brucella-chr1_1234	thioesterase superfamily protein	408	20	1.26e-91	0.8185	0	-
brucella-chr1_1235	MULTISPECIES: hypothetical protein [Brucella]	108	5	3.55e-15	0.958	0	-
brucella-chr1_1236	transcriptional regulator	702	20	5.75e-166	0.957	4	F:sequence-specific DNA binding transcription factor activity; P:regulation of transcription, DNA-dependent; C:transcription factor complex; P:regulation of transcription, DNA-dependent	-
brucella-chr1_1237	MULTISPECIES: hypothetical protein [Brucella]	186	12	1e-22	0.9325	0	-
brucella-chr1_1238	amp-dependent synthetase and ligase	1911	20	0	0.992	2	F:propionate-CoA ligase activity; P:metabolic process	EC:6.2.1.17
brucella-chr1_1239	protein	219	12	2.76e-32	0.9567	0	-
brucella-chr1_1240	phosphoglycerate kinase	1191	20	0	0.991	7	C:cytoplasm; F:phosphoglycerate kinase activity; P:phosphorylation; F:ATP binding; P:glycolysis; P:gluconeogenesis; P:carbon utilization	EC:2.7.2.3
brucella-chr1_1241	glyceraldehyde-3-phosphate dehydrogenase	1008	20	0	0.981	8	F:NAD binding; F:isopenicillin-N epimerase activity; F:glyceraldehyde-3-phosphate dehydrogenase (NAD+) (phosphorylating) activity; P:oxidation-reduction process; F:NADP binding; P:penicillin biosynthetic process; P:gluconeogenesis; P:glycolysis	EC:5.1.1.17; EC:1.2.1.12
brucella-chr1_1242	transketolase	1992	20	0	0.989	6	F:metal ion binding; F:capsorubin synthase activity; F:transketolase activity; F:capsanthin synthase activity; P:pentose-phosphate shunt; P:carbon utilization	EC:2.2.1.1
brucella-chr1_1243	MULTISPECIES: hypothetical protein [Brucella]	273	20	2.31e-41	0.954	0	-
brucella-chr1_1244	cytoplasmic protein	366	20	2.68e-81	0.9105	3	P:cell cycle; C:cytoplasm; P:barrier septum assembly	-
brucella-chr1_1245	5-formyltetrahydrofolate cyclo-ligase	597	20	8.92e-117	0.982	3	F:5-formyltetrahydrofolate cyclo-ligase activity; P:folic acid-containing compound biosynthetic process; F:ATP binding	EC:6.3.3.2
brucella-chr1_1246	metallophosphoesterase	825	20	0	0.973	0	-
brucella-chr1_1247	integral membrane protein	744	20	1.1e-155	0.9775	1	C:integral to membrane	-
brucella-chr1_1248	2fe-2s ferredoxin	429	20	3.22e-98	0.8815	0	-
brucella-chr1_1249	protein	576	20	3.41e-126	0.932	3	C:plasma membrane; P:biotin transport; F:biotin transporter activity	-
brucella-chr1_1250	family transcriptional regulator	357	20	1.37e-77	0.9895	5	F:sequence-specific DNA binding transcription factor activity; F:DNA binding; P:regulation of transcription, DNA-dependent; C:transcription factor complex; P:regulation of transcription, DNA-dependent	-
brucella-chr1_1251	transcriptional regulator	489	20	4.24e-114	0.989	5	F:sequence-specific DNA binding transcription factor activity; F:DNA binding; P:regulation of transcription, DNA-dependent; C:transcription factor complex; P:regulation of transcription, DNA-dependent	-
brucella-chr1_1252	upf0082 protein	747	20	2.37e-180	0.963	3	C:cytoplasm; F:DNA binding; P:regulation of transcription, DNA-dependent	-
brucella-chr1_1253	50s ribosomal protein l31	222	20	4.3e-46	0.956	5	C:ribosome; F:structural constituent of ribosome; P:translation; F:rRNA binding; P:ribosome biogenesis	-
brucella-chr1_1254	abc permease atp-binding protein	2046	20	0	0.9915	5	P:transmembrane transport; C:integral to membrane; F:ATPase activity, coupled to transmembrane movement of substances; P:ATP catabolic process; F:ATP binding	-
brucella-chr1_1255	domain-containing protein	1032	20	0	0.9745	1	C:cell outer membrane	-
brucella-chr1_1256	flagellar motor protein	1050	20	0	0.9655	0	-
brucella-chr1_1257	inositol-1-monophosphatase	792	20	0	0.974	6	P:phosphatidylinositol phosphorylation; P:inositol phosphate dephosphorylation; F:inositol monophosphate 1-phosphatase activity; F:inositol monophosphate 3-phosphatase activity; F:inositol monophosphate 4-phosphatase activity; P:streptomycin biosynthetic process	EC:3.1.3.25
brucella-chr1_1258	elongation factor p	561	20	1.83e-131	0.9785	4	F:translation elongation factor activity; P:peptide biosynthetic process; C:ribosome; P:regulation of translational elongation	-
brucella-chr1_1259	sel1 domain-containing protein repeat-containing protein	1053	20	0	0.9685	0	-
brucella-chr1_1260	thiamine-phosphate pyrophosphorylase	666	20	7.8e-144	0.971	4	P:thiamine biosynthetic process; F:phosphorylase activity; P:thiamine diphosphate biosynthetic process; F:thiamine-phosphate diphosphorylase activity	EC:2.4.1.1; EC:2.5.1.3
brucella-chr1_1261	protein	1203	20	0	0.9775	1	F:transferase activity	-
brucella-chr1_1262	multispecies: family transcriptional regulator	507	20	3.61e-116	0.997	0	-
brucella-chr1_1263	crossover junction endodeoxyribonuclease ruvc	522	20	2.91e-107	0.9375	8	F:ligase activity; P:nucleic acid phosphodiester bond hydrolysis; F:nucleic acid binding; F:crossover junction endodeoxyribonuclease activity; F:magnesium ion binding; P:DNA recombination; P:DNA repair; P:DNA catabolic process	EC:3.1.22.4
brucella-chr1_1264	holliday junction atp-dependent dna helicase ruva	618	20	5.83e-120	0.957	10	P:DNA duplex unwinding; P:DNA recombination; P:DNA repair; P:SOS response; C:Holliday junction helicase complex; F:DNA binding; F:ATP binding; F:transferase activity; F:four-way junction helicase activity; C:replication fork	-
brucella-chr1_1265	holliday junction atp-dependent dna helicase ruvb	1041	20	0	0.9565	9	P:SOS response; F:DNA binding; F:ATP binding; F:transferase activity; P:DNA recombination; F:four-way junction helicase activity; P:DNA repair; C:replication fork; C:Holliday junction helicase complex	-
brucella-chr1_1266	tol-pal system-associated acyl- thioesterase	348	20	5.18e-76	0.9905	1	F:hydrolase activity	-
brucella-chr1_1267	protein	711	20	5.33e-150	0.947	3	P:protein transport; C:integral to membrane; F:protein transporter activity	-
brucella-chr1_1268	protein	453	20	7.67e-95	0.9465	4	P:protein transport; C:integral to membrane; F:transporter activity; P:cell division	-
brucella-chr1_1269	protein	1071	20	3.3e-146	0.9845	0	-
brucella-chr1_1270	protein tolb	1332	20	0	0.9915	2	P:protein import; C:periplasmic space	-
brucella-chr1_1271	outer membrane lipoprotein omp16	507	20	8.9e-104	0.97	3	C:plasma membrane; C:integral to membrane; C:cell outer membrane	-
brucella-chr1_1272	MULTISPECIES: hypothetical protein [Brucella]	117	5	6.03e-18	0.964	0	-
brucella-chr1_1273	tol-pal system protein	1455	20	0	0.992	0	-
brucella-chr1_1274	trna -lysidine synthase	1347	20	0	0.9915	5	C:cytoplasm; F:ligase activity, forming carbon-nitrogen bonds; P:tRNA modification; F:ATP binding; F:isomerase activity	-
brucella-chr1_1275	atp-dependent zinc metalloprotease	1935	20	0	0.991	10	F:zinc ion binding; C:integral to membrane; P:ATP catabolic process; P:cell division; F:metalloendopeptidase activity; P:proteolysis; F:ATP binding; F:ATPase activity; P:protein catabolic process; C:plasma membrane	EC:3.4.24.0; EC:3.6.1.3
brucella-chr1_1276	phosphoglucosamine mutase	1380	20	0	0.9905	5	F:phosphoglucosamine mutase activity; P:carbohydrate metabolic process; F:hydrolase activity; F:magnesium ion binding; P:amino sugar metabolic process	EC:5.4.2.10
brucella-chr1_1277	porin opacity type	825	20	0	0.866	3	C:integral to membrane; C:cell outer membrane; F:transferase activity	-
brucella-chr1_1278	bile acid transporter	957	20	0	0.9855	4	F:bile acid:sodium symporter activity; C:membrane; P:sodium ion transport; P:bile acid and bile salt transport	-
brucella-chr1_1279	phosphoserine aminotransferase	1176	20	0	0.9875	8	C:cytoplasm; F:pyridoxal phosphate binding; P:carbohydrate transport; F:O-phospho-L-serine:2-oxoglutarate aminotransferase activity; P:L-serine biosynthetic process; P:glycine metabolic process; P:threonine metabolic process; P:vitamin B6 metabolic process	EC:2.6.1.52
brucella-chr1_1280	phosphoglycerate dehydrogenase	1602	20	0	0.9915	8	F:NAD binding; F:phosphoglycerate dehydrogenase activity; F:2-haloacid dehalogenase (configuration-retaining) activity; F:transferase activity; P:L-serine biosynthetic process; P:oxidation-reduction process; P:glycine metabolic process; P:threonine metabolic process	EC:1.1.1.95; EC:3.8.1.11
brucella-chr1_1281	n-acetyltransferase gcn5	510	20	4.74e-121	0.9785	2	F:N-acetyltransferase activity; P:acyl-carrier-protein biosynthetic process	-
brucella-chr1_1282	adenylosuccinate synthetase	1290	20	0	0.989	8	F:adenylosuccinate synthase activity; P:'de novo' AMP biosynthetic process; F:magnesium ion binding; C:cytoplasm; F:GTP binding; P:purine nucleobase metabolic process; P:alanine metabolic process; P:aspartate metabolic process	EC:6.3.4.4
brucella-chr1_1283	basic-leucine zipper transcription factor	1398	20	0	0.9605	2	F:kinase activity; P:phosphorylation	-
brucella-chr1_1284	major facilitator family transporter	1353	20	0	0.994	2	P:transmembrane transport; C:integral to membrane	-
brucella-chr1_1285	rubrerythrin	984	20	0	0.9885	3	F:oxidoreductase activity; P:oxidation-reduction process; F:transition metal ion binding	-
brucella-chr1_1286	glutamine amidotransferase	816	20	0	0.981	2	P:glutamine metabolic process; F:transferase activity	-
brucella-chr1_1287	type 1 capsular polysaccharide biosynthesis protein j	216	20	3.23e-43	0.8835	0	-
brucella-chr1_1288	family transcriptional regulator	471	20	9.01e-108	0.9565	5	F:sequence-specific DNA binding transcription factor activity; F:sequence-specific DNA binding; P:regulation of transcription, DNA-dependent; C:transcription factor complex; P:regulation of transcription, DNA-dependent	-
brucella-chr1_1289	deoxyuridine 5 -triphosphate nucleotidohydrolase	474	20	5.67e-97	0.9815	7	P:oxidation-reduction process; F:dUTP diphosphatase activity; P:dUMP biosynthetic process; F:oxidoreductase activity; P:dUTP metabolic process; F:magnesium ion binding; P:pyrimidine nucleobase metabolic process	EC:3.6.1.23
brucella-chr1_1290	transposase	393	20	1.18e-90	0.996	3	P:transposition; F:DNA binding; P:DNA recombination	-
brucella-chr1_1291	transposase	369	20	2.07e-72	0.984	0	-
brucella-chr1_1292	efflux rnd mfp subunit	1245	20	0	0.991	2	P:transmembrane transport; C:membrane	-
brucella-chr1_1293	macrolide export atp-binding permease	1485	20	0	0.9885	8	P:transport; P:response to antibiotic; C:integral to membrane; P:ATP catabolic process; F:ATP binding; F:hydrolase activity, acting on acid anhydrides, catalyzing transmembrane movement of substances; F:ATPase activity; C:plasma membrane	EC:3.6.3.0; EC:3.6.1.3
brucella-chr1_1294	macrolide export atp-binding permease	435	20	1.12e-68	0.9915	8	P:transport; P:response to antibiotic; C:integral to membrane; P:ATP catabolic process; F:ATP binding; F:hydrolase activity, acting on acid anhydrides, catalyzing transmembrane movement of substances; F:ATPase activity; C:plasma membrane	EC:3.6.3.0; EC:3.6.1.3
brucella-chr1_1295	periplasmic protein	771	20	4.03e-153	0.993	0	-
brucella-chr1_1296	family domain-containing protein	927	20	1.36e-87	0.9895	4	C:membrane; P:protein transport; F:protein transporter activity; C:outer membrane-bounded periplasmic space	-
brucella-chr1_1297	biopolymer transporter exbd	495	20	1.11e-77	0.957	3	P:protein transport; C:integral to membrane; F:transporter activity	-
brucella-chr1_1298	tonb-system energizer	960	20	1.05e-177	0.9905	3	P:protein transport; C:integral to membrane; F:protein transporter activity	-
brucella-chr1_1299	protein	159	10	4.24e-28	0.948	0	-
brucella-chr1_1300	prc-barrel domain-containing protein	843	20	1.46e-180	0.9585	0	-
brucella-chr1_1301	dna gyrase subunit b	354	20	1.19e-58	0.945	0	-
brucella-chr1_1302	hypothetical protein [Brucella neotomae]	432	16	4.62e-57	0.9631	0	-
brucella-chr1_1303	sensor histidine kinase	1431	20	0	0.983	4	P:phosphorylation; F:protein histidine kinase activity; F:ATP binding; C:protein histidine kinase complex	EC:2.7.13.3
brucella-chr1_1304	protein	177	10	5.16e-34	0.969	0	-
brucella-chr1_1305	sigma-70 family rna polymerase sigma factor	573	20	1.29e-135	0.965	7	F:sequence-specific DNA binding transcription factor activity; F:DNA binding; P:DNA-dependent transcription, initiation; F:sigma factor activity; P:regulation of transcription, DNA-dependent; C:transcription factor complex; P:regulation of transcription, DNA-dependent	-
brucella-chr1_1306	two-component response regulator	795	20	6.83e-178	0.914	14	P:phosphorelay signal transduction system; F:protein histidine kinase activity; F:phosphorelay response regulator activity; P:intracellular signal transduction; P:regulation of transcription, DNA-dependent; F:DNA binding; F:protein binding; F:sequence-specific DNA binding transcription factor activity; F:sigma factor activity; P:DNA-dependent transcription, initiation; C:protein histidine kinase …	EC:2.7.13.3
brucella-chr1_1307	---NA---	165	0			0	-
brucella-chr1_1308	signal transduction histidine kinase	1008	20	0	0.9915	5	P:phosphorelay signal transduction system; P:regulation of transcription, DNA-dependent; P:signal transduction by phosphorylation; F:phosphorelay sensor kinase activity; C:protein histidine kinase complex	-
brucella-chr1_1309	ferric uptake regulation protein	426	20	2.02e-97	0.9915	7	C:cytoplasm; F:metal ion binding; F:sequence-specific DNA binding transcription factor activity; F:DNA binding; P:regulation of transcription, DNA-dependent; C:transcription factor complex; P:regulation of transcription, DNA-dependent	-
brucella-chr1_1310	hypothetical protein [Brucella ceti]	477	20	1.4e-79	0.9595	0	-
brucella-chr1_1311	family pseudouridine synthase	1044	20	0	0.99	5	F:RNA binding; F:hydrolase activity; P:pseudouridine synthesis; F:lyase activity; F:pseudouridine synthase activity	EC:5.4.99.12
brucella-chr1_1312	rna polymerase sigma-32 factor	912	20	0	0.978	9	F:sequence-specific DNA binding transcription factor activity; F:DNA binding; P:DNA-dependent transcription, initiation; F:zinc ion binding; P:response to heat; F:sigma factor activity; P:regulation of transcription, DNA-dependent; C:transcription factor complex; P:regulation of transcription, DNA-dependent	-
brucella-chr1_1313	n-acetyltransferase	495	20	5.7e-105	0.9845	2	F:N-acetyltransferase activity; P:acyl-carrier-protein biosynthetic process	-
brucella-chr1_1314	malate synthase g	2187	20	0	0.9905	5	C:cytoplasm; P:tricarboxylic acid cycle; F:malate synthase activity; P:glyoxylate cycle; P:pyruvate metabolic process	EC:2.3.3.9
brucella-chr1_1315	glutamyl-trna synthetase	876	20	0	0.9625	5	F:glutamate-tRNA ligase activity; F:ATP binding; P:glutamyl-tRNA aminoacylation; C:glutamate-tRNA ligase complex; P:chlorophyll metabolic process	EC:6.1.1.17
brucella-chr1_1316	#NAME?	645	20	1.98e-115	0.977	6	P:base-excision repair; F:DNA-7-methyladenine glycosylase activity; F:DNA binding; F:DNA-3-methyladenine glycosylase activity; F:DNA-7-methylguanine glycosylase activity; F:DNA-3-methylguanine glycosylase activity	EC:3.2.2.20
brucella-chr1_1317	hnh endonuclease	573	20	3.62e-138	0.954	2	F:endonuclease activity; F:nucleic acid binding	-
brucella-chr1_1318	disulfide bond formation protein b	519	20	2.39e-119	0.9535	4	C:integral to membrane; P:electron transport chain; F:protein disulfide oxidoreductase activity; P:electron transport	-
brucella-chr1_1319	membrane protein	591	20	3.32e-104	0.962	4	F:alkaline phosphatase activity; P:hexachlorocyclohexane metabolic process; P:glycerolipid metabolic process; P:folic acid biosynthetic process	EC:3.1.3.1
brucella-chr1_1320	succinate-semialdehyde dehydrogenase	1452	20	0	0.9915	4	P:gamma-aminobutyric acid catabolic process; F:succinate-semialdehyde dehydrogenase [NAD(P)+] activity; P:oxidation-reduction process; P:tyrosine metabolic process	EC:1.2.1.16
brucella-chr1_1321	regulatory protein	822	20	0	0.9855	2	F:DNA binding; P:regulation of transcription, DNA-dependent	-
brucella-chr1_1322	choline dehydrogenase	1392	20	0	0.994	7	F:flavin adenine dinucleotide binding; P:glycine betaine biosynthetic process from choline; F:choline dehydrogenase activity; P:oxidation-reduction process; P:glycine metabolic process; P:L-serine metabolic process; P:threonine metabolic process	EC:1.1.99.1
brucella-chr1_1323	choline dehydrogenase	243	20	3.02e-50	0.9635	7	P:oxidation-reduction process; F:choline dehydrogenase activity; P:alcohol metabolic process; F:oxidoreductase activity; P:glycine betaine biosynthetic process from choline; F:oxidoreductase activity, acting on CH-OH group of donors; F:flavin adenine dinucleotide binding
brucella-chr1_1324	cytosolic protein	318	20	4.26e-70	0.837	0	-
brucella-chr1_1325	sugar abc transporter atp-binding component	1479	20	0	0.9925	3	P:ATP catabolic process; F:ATP binding; F:ATPase activity	EC:3.6.1.3
brucella-chr1_1326	monosaccharide-transporting atpase	1005	20	0	0.9715	4	F:monosaccharide-transporting ATPase activity; C:plasma membrane; C:integral to membrane; P:monosaccharide transport	EC:3.6.3.17
brucella-chr1_1327	periplasmic binding protein transcriptional regulator	990	20	0	0.9935	0	-
brucella-chr1_1328	short chain dehydrogenase	774	20	1.2e-138	0.96	3	F:oxidoreductase activity; P:oxidation-reduction process; F:nucleotide binding	-
brucella-chr1_1329	glycerone kinase	789	20	1.49e-179	0.9775	4	P:glycerol metabolic process; P:phosphorylation; F:glycerone kinase activity; P:glycerolipid metabolic process	EC:2.7.1.29
brucella-chr1_1330	dihydroxyacetone l subunit	642	20	3.99e-137	0.989	5	P:glycerol metabolic process; P:phosphorylation; F:glycerone kinase activity; F:transferase activity, transferring glycosyl groups; P:glycerolipid metabolic process	EC:2.7.1.29
brucella-chr1_1331	glycerone kinase	2085	20	0	0.9935	12	P:glycerol metabolic process; P:regulation of transcription, DNA-dependent; F:DNA binding; F:glycerone kinase activity; F:sequence-specific DNA binding transcription factor activity; P:phosphorylation; F:sigma factor activity; P:DNA-dependent transcription, initiation; F:carbohydrate binding; P:glycerolipid metabolic process; C:transcription factor complex; P:regulation of transcription, DNA-depe…	EC:2.7.1.29
brucella-chr1_1332	dihydroxyacetone l subunit	648	20	1.41e-151	0.9695	5	P:glycerol metabolic process; P:phosphorylation; F:glycerone kinase activity; F:transferase activity, transferring glycosyl groups; P:glycerolipid metabolic process	EC:2.7.1.29
brucella-chr1_1333	protein	282	20	1.21e-60	0.8805	0	-
brucella-chr1_1334	patatin	1431	20	0	0.9915	3	F:NAPE-specific phospholipase D activity; F:phospholipase D activity; P:phospholipid catabolic process	EC:3.1.4.4
brucella-chr1_1335	outer-membrane immunogenic protein	786	20	6.37e-175	0.942	4	F:porin activity; C:integral to membrane; C:cell outer membrane; P:transport	-
brucella-chr1_1336	multiple antibiotic resistance protein marc	615	20	5.13e-94	0.952	1	C:integral to membrane	-
brucella-chr1_1337	protein	1761	20	0	0.9895	0	-
brucella-chr1_1338	7-alpha-hydroxysteroid dehydrogenase	795	20	0	0.932	3	F:cholate 7-alpha-dehydrogenase activity; F:nucleotide binding; P:oxidation-reduction process	EC:1.1.1.159
brucella-chr1_1339	7-alpha-hydroxysteroid dehydrogenase	915	20	0	0.9955	3	F:cholate 7-alpha-dehydrogenase activity; F:nucleotide binding; P:oxidation-reduction process	EC:1.1.1.159
brucella-chr1_1340	hypothetical protein, partial [Brucella suis]	129	17	5.54e-22	0.9759	0	-
brucella-chr1_1341	MULTISPECIES: hypothetical protein [Brucella]	237	20	1.02e-49	0.9525	0	-
brucella-chr1_1342	bifunctional glyoxylate cycle protein	1290	20	0	0.991	5	F:histone demethylase activity (H3-K36 specific); F:isocitrate lyase activity; P:histone H3-K36 demethylation; P:oxidation-reduction process; P:glyoxylate cycle	EC:1.14.11.27; EC:4.1.3.1
brucella-chr1_1343	cro cl family transcriptional regulator	1413	20	0	0.988	1	F:sequence-specific DNA binding	-
brucella-chr1_1344	extracellular solute-binding protein family 1	1104	20	0	0.9915	3	P:polyamine transport; F:polyamine binding; C:periplasmic space	-
brucella-chr1_1345	polyamine abc atp-binding protein	1146	20	0	0.9915	6	P:ATP catabolic process; C:ATP-binding cassette (ABC) transporter complex; F:ATP binding; F:polyamine-transporting ATPase activity; P:polyamine transport; C:plasma membrane	EC:3.6.3.31
brucella-chr1_1346	binding-protein-dependent transport system inner membrane component	912	20	3.52e-177	0.9515	4	P:transport; C:plasma membrane; C:integral to membrane; F:transporter activity	-
brucella-chr1_1347	ornithine carbamoyltransferase	822	20	0	0.976	9	P:ornithine metabolic process; C:plasma membrane; F:ornithine carbamoyltransferase activity; P:transport; C:integral to membrane; F:transporter activity; P:arginine metabolic process; P:proline metabolic process; C:ornithine carbamoyltransferase complex	EC:2.1.3.3
brucella-chr1_1348	family protein	1938	20	0	0.9905	0	-
brucella-chr1_1349	cell-division control histidine kinase pdhs	3108	20	0	0.991	10	P:phosphorelay signal transduction system; P:cell cycle; P:regulation of transcription, DNA-dependent; P:cell division; P:signal transduction by phosphorylation; F:ATP binding; C:cytoplasm; C:membrane; F:phosphorelay sensor kinase activity; C:protein histidine kinase complex	-
brucella-chr1_1350	glycosyl transferase	783	20	0	0.9565	2	P:lipopolysaccharide biosynthetic process; F:transferase activity	-
brucella-chr1_1351	oxidoreductase	957	20	0	0.9775	3	F:oxidoreductase activity; P:oxidation-reduction process; F:nucleotide binding	-
brucella-chr1_1352	1 aminotransferase	1125	20	0	0.993	3	P:metabolic process; F:pyridoxal phosphate binding; F:transaminase activity	EC:2.6.1.0
brucella-chr1_1353	flagellar export protein	393	20	1.39e-74	0.874	0	-
brucella-chr1_1354	cell cycle response regulator	699	20	8.3e-147	0.9765	7	P:phosphorelay signal transduction system; F:phosphorelay response regulator activity; P:intracellular signal transduction; P:regulation of transcription, DNA-dependent; F:DNA binding; C:cytoplasm; P:regulation of transcription, DNA-dependent	-
brucella-chr1_1355	histidine phosphotransferase	630	20	1.91e-126	0.9625	0	-
brucella-chr1_1356	uncharacterised conserved protein ucp033924	597	20	1.12e-109	0.9295	0	-
brucella-chr1_1357	myosin-14	912	20	0	0.9905	0	-
brucella-chr1_1358	acetyltransferase	294	20	4.42e-65	0.9255	1	F:transferase activity, transferring acyl groups	-
brucella-chr1_1359	MULTISPECIES: hypothetical protein [Brucellaceae]	276	20	3.16e-59	0.982	0	-
brucella-chr1_1360	dna polymerase elongation subunit	138	10	5.28e-24	0.994	0	-
brucella-chr1_1361	trna-specific 2-thiouridylase mnma	1197	20	0	0.978	7	C:cytoplasm; P:tRNA modification; F:ATP binding; P:methylation; F:sulfurtransferase activity; F:methyltransferase activity; F:tRNA binding	EC:2.8.1.0; EC:2.1.1.0
brucella-chr1_1362	trna rrna methyltransferase	831	20	0	0.961	4	F:RNA binding; F:RNA methyltransferase activity; P:RNA processing; P:RNA methylation	-
brucella-chr1_1363	family transcriptional regulator	348	20	5.23e-77	0.9705	5	F:sequence-specific DNA binding transcription factor activity; F:DNA binding; P:regulation of transcription, DNA-dependent; C:transcription factor complex; P:regulation of transcription, DNA-dependent	-
brucella-chr1_1364	extracellular solute-binding protein family 5	603	20	8.51e-135	0.988	2	F:transporter activity; P:transport	-
brucella-chr1_1365	extracellular solute-binding protein	237	20	2.41e-47	0.9905	2	F:transporter activity; P:transport	-
brucella-chr1_1366	peptide abc transporter substrate-binding protein	561	20	3.01e-134	0.98	2	F:transporter activity; P:transport	-
brucella-chr1_1367	peptide abc transporter permease	1008	20	0	0.9775	8	C:integral to membrane; F:alkaline phosphatase activity; P:transport; C:plasma membrane; F:transporter activity; P:hexachlorocyclohexane metabolic process; P:glycerolipid metabolic process; P:folic acid biosynthetic process	EC:3.1.3.1
brucella-chr1_1368	binding-protein-dependent transport system inner membrane component	882	20	0	0.9455	4	P:transport; C:plasma membrane; C:integral to membrane; F:transporter activity	-
brucella-chr1_1369	peptide abc transporter atp-binding protein	849	20	0	0.992	4	P:ATP catabolic process; P:peptide transport; F:ATP binding; F:ATPase activity	EC:3.6.1.3
brucella-chr1_1370	abc transporter atp-binding protein	849	20	0	0.987	4	P:ATP catabolic process; P:peptide transport; F:ATP binding; F:ATPase activity	EC:3.6.1.3
brucella-chr1_1371	choline abc atp-binding protein	1047	20	0	0.968	6	P:choline transport; F:choline transmembrane transporter activity; P:ATP catabolic process; C:ATP-binding cassette (ABC) transporter complex, substrate-binding subunit-containing; F:ATP binding; F:ATPase activity	EC:3.6.1.3
brucella-chr1_1372	choline abc permease	837	20	4.81e-169	0.979	4	P:transport; C:plasma membrane; C:integral to membrane; F:transporter activity	-
brucella-chr1_1373	choline abc periplasmic binding protein	969	20	0	0.996	4	C:periplasmic space; F:choline binding; P:choline transport; F:transporter activity	-
brucella-chr1_1374	membrane protein	1191	20	0	0.9795	0	-
brucella-chr1_1375	methyltransferase	966	20	0	0.973	3	P:translation; P:methylation; F:methyltransferase activity	EC:2.1.1.0
brucella-chr1_1376	major facilitator transporter	1293	20	0	0.9905	2	P:transmembrane transport; C:integral to membrane	-
brucella-chr1_1377	family transcriptional regulator	411	20	7.94e-93	0.9165	5	F:sequence-specific DNA binding transcription factor activity; F:DNA binding; P:regulation of transcription, DNA-dependent; C:transcription factor complex; P:regulation of transcription, DNA-dependent	-
brucella-chr1_1378	family transcriptional regulator	462	20	6.28e-107	0.966	5	F:sequence-specific DNA binding transcription factor activity; F:sequence-specific DNA binding; P:regulation of transcription, DNA-dependent; C:transcription factor complex; P:regulation of transcription, DNA-dependent	-
brucella-chr1_1379	anthranilate synthase	2196	20	0	0.9885	9	P:glutamine metabolic process; F:transferase activity; P:tryptophan biosynthetic process; F:coproporphyrinogen dehydrogenase activity; F:anthranilate synthase activity; P:oxidation-reduction process; C:anthranilate synthase complex; P:tyrosine biosynthetic process; P:L-phenylalanine biosynthetic process	EC:1.3.99.22; EC:4.1.3.27
brucella-chr1_1380	cation diffusion facilitator family transporter	909	20	0	0.931	4	C:integral to membrane; F:cation transmembrane transporter activity; P:cation transport; P:transmembrane transport	-
brucella-chr1_1381	2-isopropylmalate synthase	1728	20	0	0.9925	6	F:2-isopropylmalate synthase activity; F:lyase activity; P:leucine biosynthetic process; P:pyruvate metabolic process; P:isoleucine biosynthetic process; P:valine biosynthetic process	EC:2.3.3.13
brucella-chr1_1382	metallophosphoesterase	903	20	0	0.9885	1	F:hydrolase activity	-
brucella-chr1_1383	nudix hydrolase	456	20	1.37e-106	0.899	1	F:hydrolase activity	-
brucella-chr1_1384	family protein	684	20	4.05e-139	0.972	2	C:integral to membrane; C:cell outer membrane	-
brucella-chr1_1385	glutathione s-transferase	984	20	0	0.9825	3	F:glutathione transferase activity; P:glutathione metabolic process; P:glutathione conjugation reaction	EC:2.5.1.18
brucella-chr1_1386	acetyltransferase	507	20	8.14e-117	0.9955	2	F:N-acetyltransferase activity; P:acyl-carrier-protein biosynthetic process	-
brucella-chr1_1387	membrane protein	2076	20	0	0.9905	0	-
brucella-chr1_1388	n-terminal double-transmembrane domain-containing protein	2850	20	0	0.9905	1	C:integral to membrane	-
brucella-chr1_1389	(some members containing a von willebrand factor type a domain)	933	20	0	0.9705	0	-
brucella-chr1_1390	atpase aaa	1008	20	0	0.98	3	P:ATP catabolic process; F:ATP binding; F:ATPase activity	EC:3.6.1.3
brucella-chr1_1391	MULTISPECIES: hypothetical protein [Brucella]	666	20	1.4e-156	0.9565	0	-
brucella-chr1_1392	nudix hydrolase	624	20	2.96e-127	0.9785	1	F:hydrolase activity	-
brucella-chr1_1393	poly polymerase	1272	20	0	0.963	5	F:tRNA adenylyltransferase activity; F:RNA binding; F:polynucleotide adenylyltransferase activity; F:ATP binding; P:tRNA processing	EC:2.7.7.25; EC:2.7.7.19
brucella-chr1_1394	aspartyl asparaginyl beta-hydroxylase	603	20	7e-146	0.968	4	C:integral to endoplasmic reticulum membrane; F:oxidoreductase activity; P:peptidyl-amino acid modification; P:oxidation-reduction process	-
brucella-chr1_1395	aspartyl asparaginyl beta-hydroxylase	288	20	1.71e-63	0.9595	4	C:integral to endoplasmic reticulum membrane; F:peptide-aspartate beta-dioxygenase activity; P:peptidyl-amino acid modification; P:oxidation-reduction process	EC:1.14.11.16
brucella-chr1_1396	acetyltransferase	495	20	2.03e-102	0.9015	2	F:N-acetyltransferase activity; P:acyl-carrier-protein biosynthetic process	-
brucella-chr1_1397	coproporphyrinogen-iii aerobic	912	20	0	0.9815	6	C:cytoplasm; F:coproporphyrinogen oxidase activity; P:protoporphyrinogen IX biosynthetic process; F:protein homodimerization activity; P:oxidation-reduction process; P:chlorophyll metabolic process	EC:1.3.3.3
brucella-chr1_1398	cytoplasmic protein	261	20	1.43e-54	0.8565	0	-
brucella-chr1_1399	purine nucleoside permease	801	20	0	0.994	1	P:transmembrane transport	-
brucella-chr1_1400	purine nucleoside permease	201	20	6.88e-39	1	1	P:transmembrane transport
brucella-chr1_1401	trna (cytidine -2 -o)-methyltransferase	480	20	1.96e-112	0.9665	5	C:cytoplasm; P:tRNA methylation; F:S-adenosylmethionine-dependent methyltransferase activity; F:tRNA methyltransferase activity; F:RNA binding	-
brucella-chr1_1402	multidrug abc transporter atp-binding protein	1305	20	0	0.987	5	P:transmembrane transport; C:integral to membrane; F:ATPase activity, coupled to transmembrane movement of substances; P:ATP catabolic process; F:ATP binding	-
brucella-chr1_1403	atp-binding protein a	543	20	1.31e-115	0.9995	9	F:ATPase activity, coupled to transmembrane movement of substances; C:integral to membrane; P:transport; P:ATP catabolic process; F:nucleotide binding; F:nucleoside-triphosphatase activity; F:ATP binding; F:ATPase activity; P:transmembrane transport
brucella-chr1_1404	atp-binding protein b	1959	20	0	0.9855	7	P:transmembrane transport; C:integral to membrane; F:ATPase activity, coupled to transmembrane movement of substances; P:ATP catabolic process; F:ATP binding; P:phosphorylation; F:kinase activity	-
brucella-chr1_1405	ubiquinol-cytochrome c iron-sulfur subunit	564	20	4.59e-128	0.9465	9	C:membrane; F:metal ion binding; P:electron transport chain; F:ubiquinol-cytochrome-c reductase activity; F:2 iron, 2 sulfur cluster binding; P:electron transport; P:oxidative phosphorylation; P:proton transport; C:respiratory chain complex III	EC:1.10.2.2
brucella-chr1_1406	cytochrome b	1299	20	0	0.9815	6	P:respiratory electron transport chain; C:integral to membrane; C:respiratory chain; F:oxidoreductase activity; F:electron carrier activity; P:electron transport	-
brucella-chr1_1407	ribosomal protein p2	873	20	0	0.9935	10	C:ribosome; F:ubiquinol-cytochrome-c reductase activity; F:electron carrier activity; F:iron ion binding; F:heme binding; P:oxidation-reduction process; P:electron transport; P:oxidative phosphorylation; P:proton transport; C:respiratory chain complex III	EC:1.10.2.2
brucella-chr1_1408	MULTISPECIES: hypothetical protein [Brucella]	117	6	5.74e-19	0.9617	0	-
brucella-chr1_1409	adenine phosphoribosyltransferase	546	20	6.93e-125	0.968	6	P:purine ribonucleoside salvage; F:transferase activity, transferring acyl groups; P:AMP salvage; P:adenine salvage; F:adenine phosphoribosyltransferase activity; C:cytoplasm	EC:2.4.2.7
brucella-chr1_1410	dehydratase	483	20	3.68e-115	0.964	2	P:oxidation-reduction process; F:oxidoreductase activity	-
brucella-chr1_1411	dehydratase	501	20	6.66e-120	0.9835	3	F:oxidoreductase activity; P:oxidation-reduction process; F:lyase activity	-
brucella-chr1_1412	gtp-binding protein	1104	20	0	0.978	1	F:GTP binding	-
brucella-chr1_1413	peptidyl-trna hydrolase	753	20	1.27e-174	0.9755	3	C:cytoplasm; P:translation; F:aminoacyl-tRNA hydrolase activity	EC:3.1.1.29
brucella-chr1_1414	50s ribosomal protein l25	624	20	7.78e-136	0.97	5	C:ribosome; F:5S rRNA binding; F:structural constituent of ribosome; P:translation; P:ribosome biogenesis	-
brucella-chr1_1415	atp-binding protein	1542	20	0	0.992	2	F:nucleoside-triphosphatase activity; F:ATP binding	EC:3.6.1.15
brucella-chr1_1416	ribose-phosphate pyrophosphokinase	933	20	0	0.9725	14	P:ribonucleoside monophosphate biosynthetic process; P:nucleotide biosynthetic process; P:nucleoside metabolic process; P:5-phosphoribose 1-diphosphate biosynthetic process; F:ATP binding; F:magnesium ion binding; P:phosphorylation; F:kinase activity; F:ribose phosphate diphosphokinase activity; C:cytoplasm; F:hydrolase activity; F:transferase activity, transferring glycosyl groups; P:pentose-pho…	EC:2.7.6.1
brucella-chr1_1417	lipoprotein	543	20	2.3e-106	0.96	0	-
brucella-chr1_1418	xaa-pro dipeptidase	1152	20	0	0.992	2	F:dipeptidase activity; P:cellular process	EC:3.4.13.0
brucella-chr1_1419	polyphenol oxidase	852	20	0	0.982	0	-
brucella-chr1_1420	atp synthase subunit beta	1098	20	0	0.9775	0	-
brucella-chr1_1421	prolipoprotein diacylglyceryl transferase	846	20	6.13e-180	0.98	6	P:protein lipoylation; P:lipoprotein biosynthetic process; C:plasma membrane; F:phosphatidylglycerol-prolipoprotein diacylglyceryl transferase activity; F:hydrolase activity; C:integral to membrane	-
brucella-chr1_1422	membrane fusogenic activity	321	20	5.16e-40	0.9665	0	-
brucella-chr1_1423	cytoplasmic protein	501	20	1.8e-116	0.9525	0	-
brucella-chr1_1424	export-related chaperone	348	20	6.95e-77	0.9685	1	F:tRNA binding	-
brucella-chr1_1425	integral membrane sensor signal transduction histidine kinase	1344	20	0	0.988	6	F:phosphorelay sensor kinase activity; P:signal transduction by phosphorylation; P:phosphorelay signal transduction system; F:ATP binding; C:integral to membrane; C:protein histidine kinase complex	-
brucella-chr1_1426	protein petr	708	20	2.32e-167	0.975	7	P:intracellular signal transduction; P:phosphorelay signal transduction system; F:DNA binding; C:intracellular; P:regulation of transcription, DNA-dependent; F:phosphorelay response regulator activity; P:regulation of transcription, DNA-dependent	-
brucella-chr1_1427	family transcriptional regulator	540	20	1.31e-128	0.9745	5	F:sequence-specific DNA binding transcription factor activity; F:DNA binding; P:regulation of transcription, DNA-dependent; C:transcription factor complex; P:regulation of transcription, DNA-dependent	-
brucella-chr1_1428	---NA---	282	0			0	-
brucella-chr1_1429	beta-lactamase domain-containing protein	657	20	8.28e-155	0.963	4	F:hydroxyacylglutathione hydrolase activity; F:beta-lactamase activity; P:pyruvate metabolic process; P:penicillin biosynthetic process	EC:3.1.2.6; EC:3.5.2.6
brucella-chr1_1430	glutelin	510	20	2.58e-61	0.903	0	-
brucella-chr1_1431	cold shock protein	582	20	9.24e-138	0.9705	3	C:cytoplasm; F:DNA binding; P:regulation of transcription, DNA-dependent	-
brucella-chr1_1432	lytic transglycosylase catalytic	804	20	7.79e-153	0.958	2	F:hydrolase activity, acting on glycosyl bonds; P:metabolic process	-
brucella-chr1_1433	excinuclease abc subunit b	2823	20	0	0.9905	10	P:nucleic acid phosphodiester bond hydrolysis; P:nucleotide-excision repair; P:SOS response; F:DNA binding; F:ATP binding; F:helicase activity; F:excinuclease ABC activity; C:cytoplasm; P:DNA catabolic process; C:excinuclease repair complex	-
brucella-chr1_1434	sh3 type 3 domain-containing protein	582	20	8.29e-106	0.9805	0	-
brucella-chr1_1435	acyl- hydrolase	390	20	5.31e-76	0.8995	1	F:acyl-CoA hydrolase activity	EC:3.1.2.20
brucella-chr1_1436	extensin family protein	912	20	0	0.97	0	-
brucella-chr1_1437	membrane protein	351	20	1.14e-53	0.9595	1	C:integral to membrane	-
brucella-chr1_1438	mfs transporter	912	20	0	0.9885	1	C:membrane	-
brucella-chr1_1439	MULTISPECIES: hypothetical protein [Brucella]	1056	20	0	0.96	0	-
brucella-chr1_1440	transcription elongation factor grea	474	20	1.96e-95	0.965	5	F:translation elongation factor activity; F:DNA binding; P:regulation of DNA-dependent transcription, elongation; C:ribosome; P:regulation of translational elongation	-
brucella-chr1_1441	lipopolysaccharide core biosynthesis mannosyltransferase lpcc	1065	20	0	0.955	2	F:transferase activity, transferring glycosyl groups; P:biosynthetic process	-
brucella-chr1_1442	leucine-responsive regulatory protein	471	20	1.53e-109	0.9605	5	F:sequence-specific DNA binding transcription factor activity; F:sequence-specific DNA binding; P:regulation of transcription, DNA-dependent; C:transcription factor complex; P:regulation of transcription, DNA-dependent	-
brucella-chr1_1443	cation transporter	1401	20	0	0.9785	4	C:plasma membrane; P:potassium ion transmembrane transport; F:potassium ion symporter activity; C:integral to membrane	-
brucella-chr1_1444	thioredoxin-disulfide reductase	975	20	0	0.981	9	C:cytoplasm; F:flavin adenine dinucleotide binding; F:thioredoxin-disulfide reductase activity; P:removal of superoxide radicals; P:methylation; F:methyltransferase activity; P:oxidation-reduction process; P:electron transport; P:pyrimidine nucleobase metabolic process	EC:1.8.1.9; EC:2.1.1.0
brucella-chr1_1445	family transcriptional regulator	906	20	0	0.991	5	F:sequence-specific DNA binding transcription factor activity; F:DNA binding; P:regulation of transcription, DNA-dependent; C:transcription factor complex; P:regulation of transcription, DNA-dependent	-
brucella-chr1_1446	aspartate aminotransferase	1203	20	0	0.984	15	F:L-phenylalanine:2-oxoglutarate aminotransferase activity; F:pyridoxal phosphate binding; F:L-aspartate:2-oxoglutarate aminotransferase activity; P:tryptophan biosynthetic process; P:oxaloacetate metabolic process; P:alanine metabolic process; P:arginine metabolic process; P:aspartate metabolic process; P:cysteine metabolic process; P:glutamate metabolic process; P:proline metabolic process; P:t…	EC:2.6.1.1
brucella-chr1_1447	glutathione s-transferase	612	20	3.78e-146	0.9295	3	F:glutathione transferase activity; P:glutathione metabolic process; P:glutathione conjugation reaction	EC:2.5.1.18
brucella-chr1_1448	cold shock protein	210	20	3.41e-42	0.976	3	C:cytoplasm; F:DNA binding; P:regulation of transcription, DNA-dependent	-
brucella-chr1_1449	nudix hydrolase	441	20	1.2e-90	0.8505	1	F:hydrolase activity	-
brucella-chr1_1450	abc transporter domain-containing protein	1866	20	0	0.9915	5	P:transmembrane transport; C:integral to membrane; F:ATPase activity, coupled to transmembrane movement of substances; P:ATP catabolic process; F:ATP binding	-
brucella-chr1_1451	carbamoyl-phosphate synthase large chain	3489	20	0	0.992	11	P:oxidation-reduction process; F:carbamoyl-phosphate synthase (glutamine-hydrolyzing) activity; P:arginine biosynthetic process; F:manganese ion binding; P:'de novo' UMP biosynthetic process; F:oxidoreductase activity; F:ATP binding; F:magnesium ion binding; C:carbamoyl-phosphate synthase complex; P:pyrimidine nucleobase metabolic process; P:glutamate metabolic process	EC:6.3.5.5
brucella-chr1_1452	hisitidine kinase	801	20	0	0.9685	1	F:DNA binding	-
brucella-chr1_1453	membrane protein	519	20	7.14e-77	0.883	1	C:integral to membrane	-
brucella-chr1_1454	zinc protease	927	20	0	0.992	2	F:peptidase activity; P:proteolysis	-
brucella-chr1_1455	carbamoyl-phosphate synthase small chain	1224	20	0	0.9935	11	P:oxidation-reduction process; F:carbamoyl-phosphate synthase (glutamine-hydrolyzing) activity; P:arginine biosynthetic process; P:'de novo' UMP biosynthetic process; F:oxidoreductase activity; P:glutamine catabolic process; F:ATP binding; P:carbamoyl phosphate biosynthetic process; C:carbamoyl-phosphate synthase complex; P:pyrimidine nucleobase metabolic process; P:glutamate metabolic process	EC:6.3.5.5
brucella-chr1_1456	yqey domain-containing protein	453	20	4.11e-82	0.977	1	F:carbon-nitrogen ligase activity, with glutamine as amido-N-donor	EC:6.3.5.0
brucella-chr1_1457	na+ cotransporter	1677	20	0	0.9935	3	C:membrane; P:sodium-dependent phosphate transport; F:sodium-dependent phosphate transmembrane transporter activity	-
brucella-chr1_1458	dna primase	2046	20	0	0.9915	8	F:DNA binding; C:replisome; F:hydrolase activity; F:DNA primase activity; F:zinc ion binding; P:DNA replication, synthesis of RNA primer; C:nucleolus; P:transcription, DNA-dependent	-
brucella-chr1_1459	rna polymerase sigma factor rpod	2019	20	0	0.99	7	F:sequence-specific DNA binding transcription factor activity; F:DNA binding; P:DNA-dependent transcription, initiation; F:sigma factor activity; P:regulation of transcription, DNA-dependent; C:transcription factor complex; P:regulation of transcription, DNA-dependent	-
brucella-chr1_1460	cytoplasmic protein	291	20	1.81e-62	0.8435	0	-
brucella-chr1_1461	upf0260 protein	459	20	2.82e-97	0.933	0	-
brucella-chr1_1462	antifreeze type i	345	19	2.27e-38	0.9195	0	-
brucella-chr1_1463	periplasmic immunogenic protein	753	20	3.34e-161	0.9685	1	C:periplasmic space	-
brucella-chr1_1464	integrase recombinase	495	20	3e-115	0.917	3	F:DNA binding; P:DNA integration; P:DNA recombination	-
brucella-chr1_1465	MULTISPECIES: hypothetical protein [Brucella]	573	20	1.64e-136	0.9345	0	-
brucella-chr1_1466	protein	354	9	3.68e-58	0.9967	0	-
brucella-chr1_1467	protein	564	20	1.48e-94	0.975	0	-
brucella-chr1_1468	signal peptide protein	120	13	1.55e-18	0.9415	0	-
brucella-chr1_1469	MULTISPECIES: hypothetical protein [Brucella]	855	20	0	0.9925	0	-
brucella-chr1_1470	choloylglycine hydrolase	1104	20	0	0.992	3	F:choloylglycine hydrolase activity; P:bile acid biosynthetic process; P:nitrogen compound metabolic process	EC:3.5.1.24
brucella-chr1_1471	MULTISPECIES: hypothetical protein [Brucella]	267	10	7.89e-56	0.863	0	-
brucella-chr1_1472	membrane protein	1062	20	0	0.9895	0	-
brucella-chr1_1473	pyrazinamidase nicotinamidase	630	20	6.62e-153	0.9905	3	F:nicotinamidase activity; P:nicotinamide metabolic process; P:nicotinate nucleotide metabolic process	EC:3.5.1.19
brucella-chr1_1474	protein	210	20	4.97e-40	0.9225	0	-
brucella-chr1_1475	ferredoxin	1119	20	0	0.9865	6	F:metal ion binding; F:oxidoreductase activity, acting on single donors with incorporation of molecular oxygen, incorporation of two atoms of oxygen; F:electron carrier activity; F:2 iron, 2 sulfur cluster binding; P:oxidation-reduction process; P:electron transport	EC:1.13.11.0
brucella-chr1_1476	rieske 2fe-2s family protein	1248	20	0	0.993	7	F:benzoate 1,2-dioxygenase activity; P:aromatic compound catabolic process; F:iron ion binding; F:oxidoreductase activity, acting on single donors with incorporation of molecular oxygen, incorporation of two atoms of oxygen; F:2 iron, 2 sulfur cluster binding; P:oxidation-reduction process; P:benzoate metabolic process	EC:1.14.12.10; EC:1.13.11.0
brucella-chr1_1477	abc-type sugar transport auxiliary component	687	20	1.07e-165	0.979	1	P:carbohydrate transport	-
brucella-chr1_1478	hypothetical protein [Brucella suis]	666	20	1.27e-156	0.9805	0	-
brucella-chr1_1479	lysophospholipase l2	945	20	0	0.9315	3	F:lysophospholipase activity; F:aminopeptidase activity; P:phospholipid catabolic process	EC:3.1.1.5; EC:3.4.11.0
brucella-chr1_1480	family atp-binding cassette protein	1650	20	0	0.9945	3	P:ATP catabolic process; F:ATP binding; F:ATPase activity	EC:3.6.1.3
brucella-chr1_1481	trans-aconitate 2-methyltransferase	768	20	0	0.992	3	F:trans-aconitate 2-methyltransferase activity; C:cytoplasm; P:methylation	EC:2.1.1.144
brucella-chr1_1482	mfs metabolite:h+ symporter family protein	1341	20	0	0.9945	3	P:transmembrane transport; C:integral to membrane; F:transporter activity	-
brucella-chr1_1483	MULTISPECIES: hypothetical protein [Brucella]	324	20	1.92e-70	0.9675	0	-
brucella-chr1_1484	family transcriptional regulator	1026	20	0	0.9895	7	F:sequence-specific DNA binding transcription factor activity; F:DNA binding; P:methylation; F:methyltransferase activity; P:regulation of transcription, DNA-dependent; C:transcription factor complex; P:regulation of transcription, DNA-dependent	EC:2.1.1.0
brucella-chr1_1485	#NAME?	912	20	0	0.9865	6	P:methionine biosynthetic process; P:tetrahydrofolate interconversion; F:nucleotidyltransferase activity; C:cytosol; F:methylenetetrahydrofolate reductase (NADPH) activity; P:oxidation-reduction process	EC:2.7.7.0; EC:1.5.1.20
brucella-chr1_1486	auxin efflux carrier	927	20	0	0.9875	2	P:transmembrane transport; C:integral to membrane	-
brucella-chr1_1487	lytic murein transglycosylase	537	20	9.26e-114	0.995	1	F:transferase activity, transferring glycosyl groups	-
brucella-chr1_1488	lytic murein transglycosylase	675	20	9.68e-141	0.9965	3	F:hydrolase activity, acting on glycosyl bonds; P:metabolic process; F:transferase activity, transferring glycosyl groups	-
brucella-chr1_1489	glycoside hydrolase	834	20	0	0.9785	4	P:carbohydrate metabolic process; P:peptidoglycan catabolic process; F:lysozyme activity; P:cell wall macromolecule catabolic process	EC:3.2.1.17
brucella-chr1_1490	antifreeze type i	405	20	2.39e-46	0.9375	0	-
brucella-chr1_1491	molecular chaperone	711	20	3.09e-169	0.913	1	P:response to stress	-
brucella-chr1_1492	n-acetylmuramoyl-l-alanine amidase	807	20	0	0.9415	10	F:amidase activity; F:N-acetylmuramoyl-L-alanine amidase activity; P:peptidoglycan catabolic process; P:arginine metabolic process; P:L-phenylalanine metabolic process; P:proline metabolic process; P:tryptophan metabolic process; P:benzoate metabolic process; P:styrene catabolic process; P:peptidoglycan biosynthetic process	EC:3.5.1.4; EC:3.5.1.28
brucella-chr1_1493	lytic transglycosylase	645	20	2.07e-153	0.9355	0	-
brucella-chr1_1494	metal ion (mn2+ fe2+) transporter family metal ion transporter	1290	20	0	0.9885	5	P:metal ion transport; F:metal ion binding; C:integral to membrane; C:plasma membrane; F:symporter activity	-
brucella-chr1_1495	ribosomal rna small subunit methyltransferase h	1044	20	0	0.9915	3	C:cytoplasm; F:rRNA (cytosine-N4-)-methyltransferase activity; P:rRNA base methylation	-
brucella-chr1_1496	secreted protein	402	20	2.41e-88	0.886	0	-
brucella-chr1_1497	cell division protein	1824	20	0	0.98	5	F:penicillin binding; F:peptidoglycan glycosyltransferase activity; P:cell division; P:peptidoglycan biosynthetic process; C:peptidoglycan-based cell wall	EC:2.4.1.129
brucella-chr1_1498	udp-n-acetylmuramoyl-l-alanyl-d-glutamate- -diaminopimelate ligase	1473	20	0	0.991	8	P:cell cycle; P:regulation of cell shape; F:UDP-N-acetylmuramoylalanyl-D-glutamate-2,6-diaminopimelate ligase activity; P:cell division; P:peptidoglycan biosynthetic process; F:ATP binding; C:cytoplasm; P:lysine biosynthetic process	EC:6.3.2.13
brucella-chr1_1499	udp-n-acetylmuramoyl-tripeptide-d-alanyl-d-alanine ligase	1446	20	0	0.9905	10	F:lyase activity; P:cell cycle; P:regulation of cell shape; F:UDP-N-acetylmuramoylalanyl-D-glutamyl-2,6-diaminopimelate-D-alanyl-D-alanine ligase activity; P:cell division; P:peptidoglycan biosynthetic process; F:ATP binding; F:UDP-N-acetylmuramoyl-tripeptide-D-alanyl-D-alanine ligase activity; C:cytoplasm; P:lysine biosynthetic process	EC:6.3.2.10
brucella-chr1_1500	phospho-n-acetylmuramoyl-pentapeptide-transferase	1083	20	0	0.9705	11	P:oxidation-reduction process; P:cell cycle; P:regulation of cell shape; F:phospho-N-acetylmuramoyl-pentapeptide-transferase activity; C:integral to membrane; F:UDP-N-acetylmuramoyl-L-alanyl-D-glutamyl-meso-2,6-diaminopimelyl-D-alanyl-D-alanine:undecaprenyl-phosphate transferase activity; P:cell division; F:oxidoreductase activity; P:peptidoglycan biosynthetic process; C:plasma membrane; P:lipid …	EC:2.7.8.13
brucella-chr1_1501	udp-n-acetylmuramoylalanine-d-glutamate ligase	1404	20	0	0.975	12	P:cell cycle; P:regulation of cell shape; F:UDP-N-acetylmuramoylalanine-D-glutamate ligase activity; F:tetrahydrofolylpolyglutamate synthase activity; P:cell division; P:tetrahydrofolylpolyglutamate biosynthetic process; P:peptidoglycan biosynthetic process; F:ATP binding; C:cytoplasm; P:glutamine metabolic process; P:glutamate metabolic process; P:folic acid biosynthetic process	EC:6.3.2.9; EC:6.3.2.17
brucella-chr1_1502	cell division protein	1158	20	0	0.9425	6	P:regulation of cell shape; P:peptidoglycan biosynthetic process; C:plasma membrane; P:cell cycle; C:integral to membrane; P:cell division	-
brucella-chr1_1503	undecaprenyldiphospho-muramoylpentapeptide beta-n-acetylglucosaminyltransferase	1140	20	0	0.985	12	F:UDP-N-acetyl-D-glucosamine:N-acetylmuramoyl-L-alanyl-D-glutamyl-meso-2,6-diaminopimelyl-D-alanyl-D-alanine-diphosphoundecaprenol 4-beta-N-acetylglucosaminlytransferase activity; P:oxidation-reduction process; P:cell cycle; P:regulation of cell shape; F:undecaprenyldiphospho-muramoylpentapeptide beta-N-acetylglucosaminyltransferase activity; P:cell division; F:oxidoreductase activity; P:UDP-N-ac…	EC:2.4.1.227
brucella-chr1_1504	udp-n-acetylmuramate-l-alanine ligase	1416	20	0	0.97	8	P:cell cycle; P:regulation of cell shape; P:cell division; P:peptidoglycan biosynthetic process; F:ATP binding; F:UDP-N-acetylmuramate-L-alanine ligase activity; C:cytoplasm; P:glutamine metabolic process	EC:6.3.2.8
brucella-chr1_1505	udp-n-acetylenolpyruvoylglucosamine reductase	969	20	0	0.9915	10	P:oxidation-reduction process; P:cell cycle; P:regulation of cell shape; P:cell division; P:peptidoglycan biosynthetic process; F:transferase activity; F:flavin adenine dinucleotide binding; F:UDP-N-acetylmuramate dehydrogenase activity; C:cytoplasm; P:amino sugar metabolic process	EC:1.1.1.158
brucella-chr1_1506	d-alanine-d-alanine ligase b	927	20	0	0.975	10	C:cell wall; F:lyase activity; P:regulation of cell shape; F:manganese ion binding; P:peptidoglycan biosynthetic process; F:ATP binding; F:magnesium ion binding; C:cytoplasm; F:D-alanine-D-alanine ligase activity; P:D-alanine metabolic process	EC:6.3.2.4
brucella-chr1_1507	cell division protein	936	20	0	0.99	5	C:cell division site part; P:cytokinesis by binary fission; P:cell cycle; C:integral to plasma membrane; P:barrier septum assembly	-
brucella-chr1_1508	cell division protein	1323	20	0	0.992	4	P:cell cycle; P:regulation of cell shape; P:response to stress; P:cell division	-
brucella-chr1_1509	cell division protein ftsz	1701	20	0	0.9585	10	P:cytokinesis by binary fission; C:protein complex; P:cell cycle; C:cell division site part; P:protein polymerization; P:barrier septum assembly; P:GTP catabolic process; F:GTPase activity; C:cytoplasm; F:GTP binding	-
brucella-chr1_1510	udp-3-o-	861	20	0	0.9275	3	F:UDP-3-O-[3-hydroxymyristoyl] N-acetylglucosamine deacetylase activity; P:lipid A biosynthetic process; P:nitrogen compound metabolic process	-
brucella-chr1_1511	outer membrane assembly lipoprotein	864	20	0	0.967	4	P:Gram-negative-bacterium-type cell outer membrane assembly; C:plasma membrane; C:cell outer membrane; P:protein insertion into membrane	-
brucella-chr1_1512	dna repair protein	1680	20	0	0.9865	3	F:ATP binding; P:DNA recombination; P:DNA repair	-
brucella-chr1_1513	dna ligase	2160	20	0	0.993	7	P:DNA replication; F:metal ion binding; F:oxidoreductase activity; F:DNA ligase (NAD+) activity; F:DNA binding; P:oxidation-reduction process; P:DNA repair	EC:6.5.1.2
brucella-chr1_1514	tigr02453 family protein	705	20	2.62e-171	0.964	0	-
brucella-chr1_1515	peptidase m24	1827	20	0	0.991	2	P:cellular process; F:aminopeptidase activity	EC:3.4.11.0
brucella-chr1_1516	ribosomal protein l11 methyltransferase	858	20	7.15e-157	0.9735	3	C:ribosome; F:protein methyltransferase activity; P:protein methylation	-
brucella-chr1_1517	electron transport protein sco1	591	20	4.68e-127	0.952	0	-
brucella-chr1_1518	transferase hexapeptide repeat family phosphonate metabolim protein	690	20	1.08e-143	0.968	2	F:chloramphenicol O-acetyltransferase activity; P:acyl-carrier-protein biosynthetic process	EC:2.3.1.28
brucella-chr1_1519	family protein	498	20	4.14e-118	0.96	0	-
brucella-chr1_1520	rep helicase	2577	20	0	0.9905	4	F:DNA binding; F:ATP-dependent DNA helicase activity; F:ATP binding; C:replication fork	-
brucella-chr1_1521	serine threonine protein kinase	1077	20	0	0.9495	3	F:protein serine/threonine kinase activity; P:phosphorylation; P:serine family amino acid metabolic process	EC:2.7.11.0
brucella-chr1_1522	upf0303 protein	510	20	1.86e-95	0.961	0	-
brucella-chr1_1523	glycolate subunit	1407	20	0	0.9855	9	F:flavin adenine dinucleotide binding; F:very-long-chain-(S)-2-hydroxy-acid oxidase activity; F:medium-chain-(S)-2-hydroxy-acid oxidase activity; F:UDP-N-acetylmuramate dehydrogenase activity; P:oxidation-reduction process; F:long-chain-(S)-2-hydroxy-long-chain-acid oxidase activity; F:D-lactate dehydrogenase (cytochrome) activity; P:amino sugar metabolic process; P:pyruvate metabolic process	EC:1.1.1.158; EC:1.1.2.4
brucella-chr1_1524	MULTISPECIES: hypothetical protein [Brucella]	138	6	2.79e-23	0.9267	1	C:intracellular	-
brucella-chr1_1525	family protein	3744	20	0	0.992	0	-
brucella-chr1_1526	arylsulfate sulfotransferase	252	20	1.82e-51	0.891	0	-
brucella-chr1_1527	MULTISPECIES: hypothetical protein [Brucella]	261	20	1.48e-53	0.8905	0	-
brucella-chr1_1528	sugar abc transporter atpase	177	9	8.93e-24	0.9489	1	P:carbohydrate transport	-
brucella-chr1_1529	stringent starvation protein b	570	20	1.11e-134	0.921	0	-
brucella-chr1_1530	family transcriptional regulator	825	20	0	0.9895	2	F:DNA binding; P:regulation of transcription, DNA-dependent	-
brucella-chr1_1531	drug resistance bcr subfamily	1212	20	0	0.971	3	P:transmembrane transport; C:integral to membrane; F:transporter activity	-
brucella-chr1_1532	cytoplasmic protein	312	20	3.78e-66	0.906	0	-
brucella-chr1_1533	thymidylate synthase	795	20	0	0.9665	8	P:oxidation-reduction process; F:thymidylate synthase activity; P:methylation; F:oxidoreductase activity; P:dTTP biosynthetic process; P:dTMP biosynthetic process; C:cytoplasm; P:pyrimidine nucleobase metabolic process	EC:2.1.1.45
brucella-chr1_1534	dihydrofolate reductase	519	20	1.18e-121	0.951	9	P:tetrahydrofolate biosynthetic process; P:oxidation-reduction process; P:nucleotide biosynthetic process; P:one-carbon metabolic process; P:glycine biosynthetic process; F:dihydrofolate reductase activity; F:NADP binding; P:dihydrofolate biosynthetic process; P:folic acid biosynthetic process	EC:1.5.1.3
brucella-chr1_1535	protein	1149	20	0	0.986	3	F:peptidase activity; C:integral to membrane; P:proteolysis	-
brucella-chr1_1536	protein	903	20	0	0.973	3	C:integral to membrane; F:hydrolase activity; P:regulation of peptidase activity	-
brucella-chr1_1537	multispecies: membrane protein	186	20	2.73e-21	0.879	0	-
brucella-chr1_1538	peptidase do	1575	20	0	0.99	2	F:serine-type endopeptidase activity; P:proteolysis	EC:3.4.21.0
brucella-chr1_1539	hi0933 family flavoprotein	1182	20	0	0.9845	1	P:oxidation-reduction process	-
brucella-chr1_1540	phosphoserine phosphatase	900	20	0	0.9775	5	P:dephosphorylation; F:phosphoserine phosphatase activity; P:L-serine biosynthetic process; P:glycine metabolic process; P:threonine metabolic process	EC:3.1.3.3
brucella-chr1_1541	trna dimethylallyltransferase	933	20	0	0.9415	4	F:tRNA dimethylallyltransferase activity; F:transferase activity, transferring acyl groups; F:ATP binding; P:tRNA processing	EC:2.5.1.75
brucella-chr1_1542	acetolactate large biosynthetic type	1824	20	0	0.992	11	F:flavin adenine dinucleotide binding; P:isoleucine biosynthetic process; F:thiamine pyrophosphate binding; P:valine biosynthetic process; F:magnesium ion binding; P:methylation; F:acetolactate synthase activity; F:methyltransferase activity; C:acetolactate synthase complex; P:leucine biosynthetic process; P:pantothenate biosynthetic process	EC:2.2.1.6; EC:2.1.1.0
brucella-chr1_1543	acetolactate small subunit	573	20	1.08e-133	0.9435	9	F:ATP binding; P:methylation; F:acetolactate synthase activity; F:(iso)eugenol O-methyltransferase activity; C:acetolactate synthase complex; P:isoleucine biosynthetic process; P:leucine biosynthetic process; P:valine biosynthetic process; P:pantothenate biosynthetic process	EC:2.2.1.6; EC:2.1.1.146
brucella-chr1_1544	exodeoxyribonuclease v	1122	20	0	0.979	3	F:exodeoxyribonuclease V activity; P:DNA catabolic process; C:exodeoxyribonuclease V complex	EC:3.1.11.5
brucella-chr1_1545	MULTISPECIES: hypothetical protein [Brucella]	399	20	1.09e-89	0.9745	0	-
brucella-chr1_1546	pyridoxine 5 -phosphate synthase	741	20	2.77e-149	0.938	3	C:cytoplasm; P:pyridoxine biosynthetic process; F:pyridoxine 5'-phosphate synthase activity	EC:2.6.99.2
brucella-chr1_1547	potassium uptake protein	1956	20	0	0.991	4	F:potassium ion transmembrane transporter activity; C:plasma membrane; P:potassium ion transmembrane transport; C:integral to membrane	-
brucella-chr1_1548	family transcriptional regulator	642	20	1.57e-149	0.9535	2	F:DNA binding; P:regulation of transcription, DNA-dependent	-
brucella-chr1_1549	ketol-acid reductoisomerase	1020	20	0	0.9765	8	F:ketol-acid reductoisomerase activity; P:isoleucine biosynthetic process; P:valine biosynthetic process; F:isomerase activity; F:coenzyme binding; P:oxidation-reduction process; P:leucine biosynthetic process; P:pantothenate biosynthetic process	EC:1.1.1.86
brucella-chr1_1550	MULTISPECIES: hypothetical protein [Brucella]	183	12	5.61e-36	0.9492	0	-
brucella-chr1_1551	family transcriptional regulator	1233	20	0	0.991	3	F:pyridoxal phosphate binding; P:biosynthetic process; F:transaminase activity	EC:2.6.1.0
brucella-chr1_1552	ba14k family protein	423	20	4.72e-96	0.988	0	-
brucella-chr1_1553	endonuclease exonuclease phosphatase	177	20	1.27e-33	0.995	2	F:exonuclease activity; F:endonuclease activity
brucella-chr1_1554	endonuclease exonuclease phosphatase	639	20	1.62e-144	0.994	2	F:endonuclease activity; F:exonuclease activity	-
brucella-chr1_1555	endonuclease exonuclease phosphatase	369	20	6.08e-85	1	2	F:endonuclease activity; F:exonuclease activity	-
brucella-chr1_1556	nudix hydrolase	732	20	8.79e-178	0.9835	1	F:hydrolase activity	-
brucella-chr1_1557	family phenazine biosynthesis protein	927	20	0	0.89	2	P:biosynthetic process; F:catalytic activity	-
brucella-chr1_1558	pyridoxamine 5 -phosphate oxidase	435	20	3.58e-100	0.927	3	F:oxidoreductase activity; P:oxidation-reduction process; F:FMN binding	-
brucella-chr1_1559	protein	1026	20	0	0.9935	0	-
brucella-chr1_1560	protein	390	20	5.24e-83	0.9075	2	C:plasma membrane; C:integral to membrane	-
brucella-chr1_1561	protein	813	20	0	0.946	2	C:plasma membrane; C:integral to membrane	-
brucella-chr1_1562	cobalt abc transporter atp-binding protein	720	20	2.1e-159	0.881	5	P:transport; P:ATP catabolic process; F:ATP binding; F:ATPase activity; C:plasma membrane	EC:3.6.1.3
brucella-chr1_1563	cobalt abc permease	765	20	2.27e-180	0.897	1	C:ATP-binding cassette (ABC) transporter complex	-
brucella-chr1_1564	protein	627	20	2.68e-146	0.865	0	-
brucella-chr1_1565	cobalamin biosynthesis protein	636	20	1.68e-111	0.8535	2	P:transition metal ion transport; C:integral to membrane	-
brucella-chr1_1566	atp-dependent dna ligase	759	20	0	0.9005	1	F:ligase activity	-
brucella-chr1_1567	urea transporter	1053	20	0	0.94	3	C:integral to membrane; P:urea transmembrane transport; F:urea transmembrane transporter activity	-
brucella-chr1_1568	urease accessory protein ured 2	909	20	0	0.966	4	P:nitrogen compound metabolic process; C:cytoplasm; F:hydrolase activity; F:nickel cation binding	-
brucella-chr1_1569	urease accessory protein ureg 2	639	20	2.89e-150	0.9285	9	F:nickel cation binding; F:metallochaperone activity; F:ATP binding; P:GTP catabolic process; F:GTPase activity; F:protein homodimerization activity; C:cytoplasm; F:GTP binding; P:metal ion transport	-
brucella-chr1_1570	urease accessory protein uref 2	732	20	1.71e-161	0.981	7	C:cytoplasm; P:protein complex assembly; F:nickel cation binding; P:protein folding; F:hydrolase activity; P:enzyme active site formation; P:urea metabolic process	-
brucella-chr1_1571	urease accessory protein	606	20	1.25e-127	0.887	9	C:cytoplasm; P:protein complex assembly; F:nickel cation binding; P:protein folding; F:hydrolase activity; P:pathogenesis; F:unfolded protein binding; P:enzyme active site formation; P:urea metabolic process	-
brucella-chr1_1572	urease subunit alpha 2	1722	20	0	0.991	7	C:cytoplasm; F:nickel cation binding; P:urea catabolic process; F:urease activity; P:urea cycle intermediate metabolic process; P:purine nucleobase metabolic process; P:atrazine catabolic process	EC:3.5.1.5
brucella-chr1_1573	urease subunit beta 2	480	20	1.9e-113	0.978	6	C:cytoplasm; P:urea catabolic process; F:urease activity; P:urea cycle intermediate metabolic process; P:purine nucleobase metabolic process; P:atrazine catabolic process	EC:3.5.1.5
brucella-chr1_1574	urease subunit gamma 2	303	20	3.1e-64	0.9485	8	C:cytoplasm; F:nickel cation binding; P:urea catabolic process; P:pathogenesis; F:urease activity; P:urea cycle intermediate metabolic process; P:purine nucleobase metabolic process; P:atrazine catabolic process	EC:3.5.1.5
brucella-chr1_1575	cytoplasmic protein	1296	20	0	0.994	2	F:catalytic activity; P:carbohydrate metabolic process	-
brucella-chr1_1576	family secretion protein	1068	20	2.5e-163	0.9895	2	P:transmembrane transport; C:membrane	-
brucella-chr1_1577	multidrug abc transporter atp-binding protein	2769	20	0	0.9905	5	P:transport; F:ATPase activity, coupled to transmembrane movement of substances; P:ATP catabolic process; F:ATP binding; C:membrane	-
brucella-chr1_1578	abc-2 type transporter	1113	20	0	0.985	4	F:ATPase activity, coupled to transmembrane movement of substances; P:transport; F:ATP binding; C:integral to membrane	-
brucella-chr1_1579	#NAME?	1863	20	0	0.994	6	C:cell outer membrane; F:receptor activity; P:transport; C:plasma membrane; F:transporter activity; P:signal transduction	-
brucella-chr1_1580	periplasmic binding protein	840	20	1.25e-162	0.9385	0	-
brucella-chr1_1581	transport system permease	612	20	7.12e-104	0.991	4	P:transport; C:plasma membrane; C:integral to membrane; F:transporter activity	-
brucella-chr1_1582	achromobactin transport atp-binding protein cbrd	777	20	0	0.928	3	P:ATP catabolic process; F:ATP binding; F:ATPase activity	EC:3.6.1.3
brucella-chr1_1583	1-carboxy-3-chloro- -dihydroxycyclo hexa- -diene dehydrogenase	1116	20	0	0.991	4	F:inositol 2-dehydrogenase activity; F:nucleotide binding; P:oxidation-reduction process; P:inositol metabolic process	EC:1.1.1.18
brucella-chr1_1584	periplasmic binding protein transcriptional regulator	930	20	0	0.992	1	P:carbohydrate transport	-
brucella-chr1_1585	monosaccharide-transporting atpase	1131	20	0	0.992	4	C:integral to membrane; C:plasma membrane; F:transporter activity; P:carbohydrate transport	-
brucella-chr1_1586	abc transporter atp-binding protein	780	20	0	0.939	4	P:ATP catabolic process; F:ATP binding; F:monosaccharide-transporting ATPase activity; P:monosaccharide transport	EC:3.6.3.17
brucella-chr1_1587	short chain dehydrogenase	810	20	0	0.972	3	F:oxidoreductase activity; P:oxidation-reduction process; F:nucleotide binding	-
brucella-chr1_1588	fucose operon fucu protein	423	20	7.58e-94	0.859	3	F:isomerase activity; P:monosaccharide metabolic process; F:monosaccharide binding	-
brucella-chr1_1589	acid-shock protein	540	20	2.25e-100	0.97	1	F:calcium ion binding	-
brucella-chr1_1590	membrane-associated alkaline phosphatase	663	20	8.24e-120	0.9795	0	-
brucella-chr1_1591	integral membrane protein	1569	20	0	0.991	2	F:flavin adenine dinucleotide binding; C:integral to membrane	-
brucella-chr1_1592	prokaryotic diacylglycerol kinase	186	17	3.11e-35	0.9382	2	F:kinase activity; P:phosphorylation	-
brucella-chr1_1593	sulfate abc sulfate-binding protein	1005	20	0	0.986	4	P:sulfate transport; F:sulfate transmembrane-transporting ATPase activity; C:outer membrane-bounded periplasmic space; F:secondary active sulfate transmembrane transporter activity	EC:3.6.3.25
brucella-chr1_1594	sulfate abc permease	867	20	0	0.9925	3	P:sulfate transport; F:sulfate transmembrane-transporting ATPase activity; C:integral to membrane	EC:3.6.3.25
brucella-chr1_1595	sulfate abc permease	831	20	1.66e-179	0.9845	4	P:sulfate transport; C:plasma membrane; F:sulfate transmembrane-transporting ATPase activity; C:integral to membrane	EC:3.6.3.25
brucella-chr1_1596	esterase of the alpha beta hydrolase fold protein	606	20	2.77e-128	0.958	1	F:hydrolase activity	-
brucella-chr1_1597	membrane protein	972	20	0	0.9535	0	-
brucella-chr1_1598	monovalent cation:proton antiporter-2 family transporter	1860	20	0	0.9845	6	F:solute:hydrogen antiporter activity; P:transmembrane transport; P:potassium ion transport; C:integral to membrane; F:nucleotide binding; P:regulation of pH	-
brucella-chr1_1599	protein-export membrane protein	2538	20	0	0.9915	5	F:P-P-bond-hydrolysis-driven protein transmembrane transporter activity; C:plasma membrane; P:intracellular protein transport; C:integral to membrane; C:chloroplast envelope	-
brucella-chr1_1600	hypothetical protein [Brucella abortus]	468	20	2.15e-109	0.9805	0	-
brucella-chr1_1601	mechanosensitive ion channel protein	846	20	9.77e-152	0.9875	2	C:membrane; P:transmembrane transport
brucella-chr1_1602	mechanosensitive ion channel protein	1635	20	0	0.99	2	P:transmembrane transport; C:membrane	-
brucella-chr1_1603	MULTISPECIES: hypothetical protein [Brucella]	291	20	2.32e-61	0.8615	0	-
brucella-chr1_1604	fad dependent oxidoreductase	1014	20	0	0.9985	8	C:cytoplasm; P:glycine catabolic process; F:oxidoreductase activity; F:aminomethyltransferase activity; P:methylation; P:oxidation-reduction process; P:L-serine metabolic process; P:threonine metabolic process	EC:2.1.2.10
brucella-chr1_1605	fad dependent oxidoreductase	1461	20	0	0.9955	7	C:cytoplasm; P:glycine catabolic process; F:oxidoreductase activity; F:aminomethyltransferase activity; P:oxidation-reduction process; P:L-serine metabolic process; P:threonine metabolic process	EC:2.1.2.10
brucella-chr1_1606	family transcriptional regulator	999	20	0	0.9895	5	F:sequence-specific DNA binding transcription factor activity; F:sequence-specific DNA binding; P:regulation of transcription, DNA-dependent; C:transcription factor complex; P:regulation of transcription, DNA-dependent	-
brucella-chr1_1607	family transcriptional regulator	588	20	1.44e-136	0.9965	5	F:sequence-specific DNA binding transcription factor activity; F:DNA binding; P:regulation of transcription, DNA-dependent; C:transcription factor complex; P:regulation of transcription, DNA-dependent	-
brucella-chr1_1608	family transcriptional regulator	258	20	5.6e-55	0.99	4	P:regulation of transcription, DNA-dependent; P:transcription, DNA-dependent; F:sequence-specific DNA binding transcription factor activity; F:DNA binding
brucella-chr1_1609	3-hydroxyisobutyrate dehydrogenase	891	20	0	0.9855	10	F:NAD binding; F:3-hydroxyisobutyrate dehydrogenase activity; F:pyridoxal oxidase activity; P:pentose-phosphate shunt; F:phosphogluconate dehydrogenase (decarboxylating) activity; P:isoleucine catabolic process; P:leucine catabolic process; P:valine catabolic process; P:vitamin B6 metabolic process; P:D-gluconate metabolic process	EC:1.1.1.31; EC:1.2.3.8; EC:1.1.1.44
brucella-chr1_1610	acyl- dehydrogenase	993	20	0	0.9925	5	F:flavin adenine dinucleotide binding; F:acyl-CoA dehydrogenase activity; P:oxidation-reduction process; F:acryloyl-CoA reductase activity; P:electron transport	EC:1.3.99.3
brucella-chr1_1611	acyl- dehydrogenase	111	20	1.67e-15	0.979	7	P:oxidation-reduction process; F:oxidoreductase activity; F:acyl-CoA dehydrogenase activity; P:metabolic process; F:oxidoreductase activity, acting on the CH-CH group of donors; F:flavin adenine dinucleotide binding; F:acryloyl-CoA reductase activity
brucella-chr1_1612	cobyric acid synthase	1452	20	0	0.993	4	P:glutamine metabolic process; P:cobalamin biosynthetic process; F:cobalamin-transporting ATPase activity; P:cobalamin transport	EC:3.6.3.33
brucella-chr1_1613	cobalt transporter subunit	189	20	6.75e-35	0.88	0	-
brucella-chr1_1614	cobalt transporter subunit	717	20	3.51e-113	0.981	0	-
brucella-chr1_1615	adenosylcobinamide kinase	522	20	2.05e-121	0.915	6	P:cobalamin biosynthetic process; P:phosphorylation; F:cobinamide phosphate guanylyltransferase activity; P:cofactor biosynthetic process; F:nucleotide binding; F:adenosylcobinamide kinase activity	EC:2.7.7.62; EC:2.7.1.156
brucella-chr1_1616	protein	1050	20	0	0.99	1	P:cobalamin biosynthetic process	-
brucella-chr1_1617	aerobic cobaltochelatase subunit	3792	20	0	0.9905	4	F:cobaltochelatase activity; F:oxidoreductase activity; P:cobalamin biosynthetic process; P:oxidation-reduction process	EC:6.6.1.2
brucella-chr1_1618	cob yrinic acid -diamide adenosyltransferase	639	20	1.9e-137	0.975	6	F:tartronate O-hydroxycinnamoyltransferase activity; P:cobalamin biosynthetic process; F:cob(I)yrinic acid a,c-diamide adenosyltransferase activity; F:ATP binding; P:acyl-carrier-protein biosynthetic process; P:chlorophyll metabolic process	EC:2.3.1.106; EC:2.5.1.17
brucella-chr1_1619	membrane protein	429	20	4.63e-92	0.9545	1	C:membrane	-
brucella-chr1_1620	membrane protein	786	20	2.07e-131	0.9735	1	C:integral to membrane	-
brucella-chr1_1621	tellurite resistance protein	447	20	1.51e-90	0.935	0	-
brucella-chr1_1622	protein cobe	396	20	5.78e-73	0.8265	4	P:cobalamin biosynthetic process; F:precorrin-3B C17-methyltransferase activity; P:methylation; P:chlorophyll metabolic process	EC:2.1.1.131
brucella-chr1_1623	precorrin-4 c11-methyltransferase	759	20	3.37e-174	0.969	9	P:porphyrin-containing compound biosynthetic process; F:exodeoxyribonuclease I activity; F:precorrin-2 dehydrogenase activity; P:cobalamin biosynthetic process; P:methylation; F:precorrin-4 C11-methyltransferase activity; P:oxidation-reduction process; P:DNA catabolic process; P:chlorophyll metabolic process	EC:3.1.11.1; EC:1.3.1.76; EC:2.1.1.133
brucella-chr1_1624	precorrin-6x reductase	747	20	2.53e-149	0.913	5	P:cobalamin biosynthetic process; F:phylloquinone monooxygenase (2,3-epoxidizing) activity; F:precorrin-6A reductase activity; P:oxidation-reduction process; P:chlorophyll metabolic process	EC:1.14.99.20; EC:1.3.1.54
brucella-chr1_1625	cobalamin biosynthesis protein	1107	20	0	0.9785	6	P:cobalamin biosynthetic process; P:corrin biosynthetic process; F:cobalamin-transporting ATPase activity; P:methylation; F:methyltransferase activity; P:cobalamin transport	EC:3.6.3.33; EC:2.1.1.0
brucella-chr1_1626	uroporphyrinogen-iii c-methyltransferase	879	20	0	0.963	11	F:sirohydrochlorin ferrochelatase activity; P:siroheme biosynthetic process; F:NAD binding; F:precorrin-2 dehydrogenase activity; P:cobalamin biosynthetic process; F:dihydrokaempferol 4-reductase activity; F:uroporphyrin-III C-methyltransferase activity; P:methylation; P:oxidation-reduction process; P:flavonoid biosynthetic process; P:chlorophyll metabolic process	EC:4.99.1.4; EC:1.3.1.76; EC:1.1.1.219; EC:2.1.1.107
brucella-chr1_1627	cobyrinic acid -diamide synthase	1311	20	0	0.9905	7	F:ligase activity; P:glutamine metabolic process; P:cobalamin biosynthetic process; F:cobyrinic acid a,c-diamide synthase activity; F:cobalamin-transporting ATPase activity; F:lyase activity; P:cobalamin transport	EC:3.6.3.33
brucella-chr1_1628	threonine-phosphate decarboxylase	999	20	0	0.8885	7	F:pyridoxal phosphate binding; P:cobalamin biosynthetic process; F:threonine-phosphate decarboxylase activity; F:phospholipid-translocating ATPase activity; F:transaminase activity; P:cation transport; P:aminophospholipid transport	EC:4.1.1.81; EC:3.6.3.1; EC:2.6.1.0
brucella-chr1_1629	cobalamin biosynthesis protein	984	20	0	0.9905	7	F:ligase activity; P:cobalamin biosynthetic process; C:plasma membrane; F:threonine-phosphate decarboxylase activity; F:cobalamin-transporting ATPase activity; C:integral to membrane; P:cobalamin transport	EC:4.1.1.81; EC:3.6.3.33
brucella-chr1_1630	leu ile val-binding protein family	1092	20	0	0.99	0	-
brucella-chr1_1631	flavin reductase domain-containing protein fmn-binding	570	20	1.56e-134	0.9875	4	F:4-hydroxyphenylacetate 3-monooxygenase activity; P:oxidation-reduction process; F:FMN binding; F:riboflavin reductase (NADPH) activity	EC:1.5.1.30
brucella-chr1_1632	phospholipase carboxylesterase	897	20	0	0.944	6	F:retinyl-palmitate esterase activity; F:methyl salicylate esterase activity; F:carboxylesterase activity; F:methyl jasmonate esterase activity; F:methyl indole-3-acetate esterase activity; P:retinol metabolic process	EC:3.1.1.21; EC:3.1.1.1
brucella-chr1_1633	MULTISPECIES: hypothetical protein [Brucella]	468	20	2.28e-62	0.991	0	-
brucella-chr1_1634	precorrin-3b c17-methyltransferase	1695	20	0	0.9925	6	F:sinapoylglucose-sinapoylglucose O-sinapoyltransferase activity; P:cobalamin biosynthetic process; F:precorrin-3B C17-methyltransferase activity; P:methylation; P:acyl-carrier-protein biosynthetic process; P:chlorophyll metabolic process	EC:2.3.1.103; EC:2.1.1.131
brucella-chr1_1635	precorrin-2 c20-methyltransferase	735	20	2.61e-177	0.9705	8	P:cobalamin biosynthetic process; F:malate dehydrogenase (oxaloacetate-decarboxylating) activity; P:methylation; F:precorrin-2 C20-methyltransferase activity; P:pyruvate metabolic process; P:tricarboxylic acid cycle; P:malate metabolic process; P:chlorophyll metabolic process	EC:1.1.1.38; EC:2.1.1.130
brucella-chr1_1636	precorrin-8x methylmutase	627	20	2.33e-144	0.9715	3	P:cobalamin biosynthetic process; F:precorrin-8X methylmutase activity; P:chlorophyll metabolic process	EC:5.4.1.2
brucella-chr1_1637	precorrin-3b synthase	1296	20	0	0.9915	6	F:heme binding; F:metal ion binding; F:oxidoreductase activity; F:4 iron, 4 sulfur cluster binding; P:oxidation-reduction process; F:phosphoenolpyruvate-glycerone phosphotransferase activity	EC:2.7.1.121
brucella-chr1_1638	precorrin-6y -methyltransferase subunit	1206	20	0	0.9925	6	F:15-hydroxyicosatetraenoate dehydrogenase activity; P:cobalamin biosynthetic process; F:protein methyltransferase activity; F:precorrin-6Y C5,15-methyltransferase (decarboxylating) activity; P:oxidation-reduction process; P:protein methylation	EC:1.1.1.232; EC:2.1.1.132
brucella-chr1_1639	membrane protein	639	20	1.05e-130	0.9905	4	F:porin activity; C:integral to membrane; C:cell outer membrane; P:transport	-
brucella-chr1_1640	upf0758 protein	750	20	8.05e-169	0.9225	0	-
brucella-chr1_1641	methionine type i	828	20	0	0.961	6	F:metal ion binding; P:cellular process; P:proteolysis; F:metalloexopeptidase activity; F:lyase activity; F:aminopeptidase activity	EC:3.4.11.0
brucella-chr1_1642	sugar fermentation stimulation protein	717	20	5.42e-172	0.973	0	-
brucella-chr1_1643	cytoplasmic protein	285	20	5.33e-62	0.836	0	-
brucella-chr1_1644	peptidase m15a	1233	20	0	0.988	0	-
brucella-chr1_1645	MULTISPECIES: hypothetical protein [Brucella]	348	20	5.52e-37	0.9605	0	-
brucella-chr1_1646	aminotransferase	1221	20	0	0.9695	3	F:pyridoxal phosphate binding; F:succinyldiaminopimelate transaminase activity; P:lysine biosynthetic process	EC:2.6.1.17
brucella-chr1_1647	homoserine dehydrogenase	1320	20	0	0.986	10	P:threonine biosynthetic process; F:NADP binding; P:methionine biosynthetic process; P:isoleucine biosynthetic process; F:amino acid binding; P:oxidation-reduction process; F:homoserine dehydrogenase activity; P:glycine metabolic process; P:L-serine metabolic process; P:lysine biosynthetic process	EC:1.1.1.3
brucella-chr1_1648	fructose- - class ii	987	20	0	0.992	9	P:glycerol metabolic process; P:gluconeogenesis; F:metal ion binding; F:fructose 1,6-bisphosphate 1-phosphatase activity; P:fructose metabolic process; P:mannose metabolic process; P:glycolysis; P:pentose-phosphate shunt; P:carbon utilization	EC:3.1.3.11
brucella-chr1_1649	d-alanine-d-alanine ligase a	1062	20	0	0.9905	10	C:cell wall; F:lyase activity; P:regulation of cell shape; F:manganese ion binding; P:peptidoglycan biosynthetic process; F:ATP binding; F:magnesium ion binding; C:cytoplasm; F:D-alanine-D-alanine ligase activity; P:D-alanine metabolic process	EC:6.3.2.4
brucella-chr1_1650	single-stranded-dna-specific exonuclease	1785	20	0	0.9855	7	F:manganese ion binding; F:oxidoreductase activity; F:nucleic acid binding; P:DNA recombination; F:5'-3' exonuclease activity; P:oxidation-reduction process; P:DNA repair	-
brucella-chr1_1651	import inner membrane translocase subunit tim44	1029	20	6.16e-155	0.94	4	F:P-P-bond-hydrolysis-driven protein transmembrane transporter activity; C:mitochondrial inner membrane presequence translocase complex; P:intracellular protein transport; C:chloroplast envelope	-
brucella-chr1_1652	lactoylglutathione lyase	441	20	6.55e-104	0.9525	5	F:metal ion binding; F:lactoylglutathione lyase activity; F:oxidoreductase activity, acting on single donors with incorporation of molecular oxygen, incorporation of two atoms of oxygen; P:carbohydrate metabolic process; P:pyruvate metabolic process	EC:4.4.1.5; EC:1.13.11.0
brucella-chr1_1653	cold-shock dna-binding domain-containing protein	582	20	3.06e-138	0.944	3	C:cytoplasm; F:DNA binding; P:regulation of transcription, DNA-dependent	-
brucella-chr1_1654	cytoplasmic protein	480	20	1.57e-100	0.8925	0	-
brucella-chr1_1655	alpha beta hydrolase	771	20	3.53e-173	0.9735	5	F:aminopeptidase activity; P:oxidation-reduction process; F:chloride peroxidase activity; P:peroxidase reaction; P:response to oxidative stress	EC:3.4.11.0; EC:1.11.1.10
brucella-chr1_1656	serine o-acetyltransferase	825	20	0	0.991	6	C:cytoplasm; F:serine O-acetyltransferase activity; F:N-succinylarginine dihydrolase activity; P:cysteine biosynthetic process from serine; P:acyl-carrier-protein biosynthetic process; P:arginine metabolic process	EC:2.3.1.30; EC:3.5.3.23
brucella-chr1_1657	MULTISPECIES: hypothetical protein [Brucella]	207	20	1.15e-39	0.943	0	-
brucella-chr1_1658	ferripyochelin-binding protein	528	20	7.39e-125	0.9545	1	F:transferase activity	-
brucella-chr1_1659	---NA---	90	0			0	-
brucella-chr1_1660	transglutaminase cysteine peptidase btlcp	606	20	6.92e-125	0.9605	2	F:glutaminase activity; P:glutamine metabolic process	EC:3.5.1.2
brucella-chr1_1661	MULTISPECIES: hypothetical protein [Brucella]	642	20	6.52e-153	0.989	0	-
brucella-chr1_1662	rhomboid family protein	729	20	4.17e-137	0.957	3	C:integral to membrane; P:proteolysis; F:serine-type endopeptidase activity	EC:3.4.21.0
brucella-chr1_1663	cbs domain-containing protein	366	20	2.11e-80	0.8315	4	P:oxidation-reduction process; F:IMP dehydrogenase activity; P:purine nucleobase metabolic process; C:mitochondrial inner membrane peptidase complex	EC:1.1.1.205
brucella-chr1_1664	rna group 3	861	20	0	0.989	4	F:RNA binding; F:RNA methyltransferase activity; P:RNA processing; P:RNA methylation	-
brucella-chr1_1665	elongation factor tu	1176	20	0	0.9935	6	F:translation elongation factor activity; P:GTP catabolic process; F:GTPase activity; F:GTP binding; C:ribosome; P:regulation of translational elongation	-
brucella-chr1_1666	preprotein subunit	201	20	3.1e-29	0.9325	5	F:P-P-bond-hydrolysis-driven protein transmembrane transporter activity; P:protein targeting; C:integral to membrane; P:protein secretion; C:chloroplast envelope	-
brucella-chr1_1667	transcription termination antitermination factor	528	20	9.35e-121	0.9575	2	P:positive regulation of transcription elongation from RNA polymerase II promoter; P:transcription antitermination	-
brucella-chr1_1668	50s ribosomal protein l11	429	20	6.22e-97	0.955	5	C:ribosome; F:structural constituent of ribosome; P:translation; F:rRNA binding; P:ribosome biogenesis	-
brucella-chr1_1669	50s ribosomal protein l1	702	20	3.45e-132	0.939	6	F:structural constituent of ribosome; C:large ribosomal subunit; P:regulation of translation; F:rRNA binding; F:tRNA binding; P:ribosome biogenesis	-
brucella-chr1_1670	50s ribosomal protein l10	519	20	4.14e-118	0.9815	4	C:ribosome; F:structural constituent of ribosome; P:ribosome biogenesis; P:translation	-
brucella-chr1_1671	50s ribosomal protein l7 l12	375	20	6.03e-47	0.941	4	C:ribosome; F:structural constituent of ribosome; P:translation; P:ribosome biogenesis	-
brucella-chr1_1672	dna-directed rna polymerase subunit beta	4134	20	0	0.9905	9	F:DNA-directed RNA polymerase activity; P:transcription, DNA-dependent; F:oxidoreductase activity; F:DNA binding; F:ribonucleoside binding; P:oxidation-reduction process; C:nucleolus; P:purine nucleobase metabolic process; P:pyrimidine nucleobase metabolic process	EC:2.7.7.6
brucella-chr1_1673	dna-directed rna polymerase subunit beta	4203	20	0	0.9955	8	F:DNA-directed RNA polymerase activity; P:transcription, DNA-dependent; F:oxidoreductase activity; F:DNA binding; P:oxidation-reduction process; C:nucleolus; P:purine nucleobase metabolic process; P:pyrimidine nucleobase metabolic process	EC:2.7.7.6
brucella-chr1_1674	MULTISPECIES: hypothetical protein [Brucella]	324	20	5.59e-45	0.973	0	-
brucella-chr1_1675	30s ribosomal protein s12	372	20	5.6e-82	0.99	6	F:structural constituent of ribosome; C:small ribosomal subunit; P:translation; F:rRNA binding; F:tRNA binding; P:ribosome biogenesis	-
brucella-chr1_1676	30s ribosomal protein s7	471	20	1.36e-109	0.967	6	F:structural constituent of ribosome; C:small ribosomal subunit; P:translation; F:rRNA binding; F:tRNA binding; P:ribosome biogenesis	-
brucella-chr1_1677	elongation factor g	2085	20	0	0.989	6	F:translation elongation factor activity; P:GTP catabolic process; F:GTPase activity; F:GTP binding; C:ribosome; P:regulation of translational elongation	-
brucella-chr1_1678	elongation factor tu	1176	20	0	0.9935	6	F:translation elongation factor activity; P:GTP catabolic process; F:GTPase activity; F:GTP binding; C:ribosome; P:regulation of translational elongation	-
brucella-chr1_1679	30s ribosomal protein s10	309	20	1.39e-66	0.9925	5	C:ribosome; F:structural constituent of ribosome; P:translation; F:tRNA binding; P:ribosome biogenesis	-
brucella-chr1_1680	50s ribosomal protein l3	714	20	3.05e-157	0.985	5	C:ribosome; F:structural constituent of ribosome; P:translation; F:rRNA binding; P:ribosome biogenesis	-
brucella-chr1_1681	50s ribosomal protein l4	621	20	2.44e-127	0.9735	5	C:ribosome; F:structural constituent of ribosome; P:translation; F:rRNA binding; P:ribosome biogenesis	-
brucella-chr1_1682	50s ribosomal protein l23	294	20	1.47e-61	0.9585	6	C:ribosome; F:structural constituent of ribosome; P:translation; F:rRNA binding; F:nucleotide binding; P:ribosome biogenesis	-
brucella-chr1_1683	50s ribosomal protein l2	834	20	0	0.963	6	F:structural constituent of ribosome; C:large ribosomal subunit; F:transferase activity; P:translation; F:rRNA binding; P:ribosome biogenesis	-
brucella-chr1_1684	30s ribosomal protein s19	279	20	1.31e-59	0.99	5	F:structural constituent of ribosome; C:small ribosomal subunit; P:translation; F:rRNA binding; P:ribosome biogenesis	-
brucella-chr1_1685	50s ribosomal protein l22	390	20	2.1e-85	0.9775	5	F:structural constituent of ribosome; C:large ribosomal subunit; P:translation; F:rRNA binding; P:ribosome biogenesis	-
brucella-chr1_1686	30s ribosomal protein s3	711	20	7.41e-171	0.9815	6	F:mRNA binding; F:structural constituent of ribosome; C:small ribosomal subunit; P:translation; F:rRNA binding; P:ribosome biogenesis	-
brucella-chr1_1687	50s ribosomal protein l16	414	20	1.36e-93	0.982	6	C:ribosome; F:structural constituent of ribosome; P:translation; F:rRNA binding; F:tRNA binding; P:ribosome biogenesis	-
brucella-chr1_1688	50s ribosomal protein l29	201	20	9.67e-37	0.942	4	C:ribosome; F:structural constituent of ribosome; P:translation; P:ribosome biogenesis	-
brucella-chr1_1689	30s ribosomal protein s17	243	20	4.19e-50	0.951	5	C:ribosome; F:structural constituent of ribosome; P:translation; F:rRNA binding; P:ribosome biogenesis	-
brucella-chr1_1690	50s ribosomal protein l14	369	20	1.22e-79	0.9925	5	F:structural constituent of ribosome; C:large ribosomal subunit; P:translation; F:rRNA binding; P:ribosome biogenesis	-
brucella-chr1_1691	50s ribosomal protein l24	312	20	5.56e-65	0.95	5	C:ribosome; F:structural constituent of ribosome; P:translation; F:rRNA binding; P:ribosome biogenesis	-
brucella-chr1_1692	50s ribosomal protein l5	558	20	1.55e-132	0.9485	6	C:ribosome; F:structural constituent of ribosome; P:translation; F:rRNA binding; F:tRNA binding; P:ribosome biogenesis	-
brucella-chr1_1693	30s ribosomal protein s14	306	20	2.76e-64	0.9475	5	C:ribosome; F:structural constituent of ribosome; P:translation; F:rRNA binding; P:ribosome biogenesis	-
brucella-chr1_1694	30s ribosomal protein s8	399	20	2.63e-89	0.9685	5	C:ribosome; F:structural constituent of ribosome; P:translation; F:rRNA binding; P:ribosome biogenesis	-
brucella-chr1_1695	50s ribosomal protein l6	534	20	9.02e-121	0.961	5	C:ribosome; F:structural constituent of ribosome; P:translation; F:rRNA binding; P:ribosome biogenesis	-
brucella-chr1_1696	50s ribosomal protein l18	363	20	1.23e-49	0.94	5	C:ribosome; F:structural constituent of ribosome; P:translation; F:rRNA binding; P:ribosome biogenesis	-
brucella-chr1_1697	30s ribosomal protein s5	561	20	3.95e-102	0.961	5	F:structural constituent of ribosome; C:small ribosomal subunit; P:translation; F:rRNA binding; P:ribosome biogenesis	-
brucella-chr1_1698	50s ribosomal protein l30	198	20	7.85e-38	0.9375	4	F:structural constituent of ribosome; C:large ribosomal subunit; P:translation; P:ribosome biogenesis	-
brucella-chr1_1699	50s ribosomal protein l15	471	20	5.33e-83	0.971	5	F:structural constituent of ribosome; C:large ribosomal subunit; P:translation; F:rRNA binding; P:ribosome biogenesis	-
brucella-chr1_1700	preprotein subunit	1341	20	0	0.977	7	C:plasma membrane; P:protein transport by the Sec complex; P:intracellular protein transmembrane transport; P:protein targeting; P:methylation; C:integral to membrane; F:methyltransferase activity	EC:2.1.1.0
brucella-chr1_1701	adenylate kinase	585	20	7.57e-136	0.9645	8	P:nucleotide phosphorylation; F:adenylate kinase activity; F:lyase activity; F:ATP binding; P:AMP salvage; C:cytoplasm; P:purine nucleobase metabolic process; P:ATP metabolic process	EC:2.7.4.3
brucella-chr1_1702	30s ribosomal protein s13	369	20	3.09e-72	0.9565	6	C:ribosome; F:structural constituent of ribosome; P:translation; F:rRNA binding; F:tRNA binding; P:ribosome biogenesis	-
brucella-chr1_1703	30s ribosomal protein s11	390	20	1.96e-88	0.9875	5	C:ribosome; F:structural constituent of ribosome; P:translation; F:rRNA binding; P:ribosome biogenesis	-
brucella-chr1_1704	dna-directed rna polymerase subunit alpha	1014	20	0	0.984	9	F:DNA-directed RNA polymerase activity; P:transcription, DNA-dependent; F:oxidoreductase activity; F:DNA binding; F:protein dimerization activity; P:oxidation-reduction process; C:nucleolus; P:purine nucleobase metabolic process; P:pyrimidine nucleobase metabolic process	EC:2.7.7.6
brucella-chr1_1705	50s ribosomal protein l17	429	20	5.53e-84	0.96	4	C:ribosome; F:structural constituent of ribosome; P:translation; P:ribosome biogenesis	-
brucella-chr1_1706	peptidase do	1299	20	0	0.99	2	F:serine-type endopeptidase activity; P:proteolysis	EC:3.4.21.0
brucella-chr1_1707	recombination factor protein	1314	20	0	0.987	4	F:kinase activity; P:phosphorylation; F:ATP binding; F:nucleoside-triphosphatase activity	EC:3.6.1.15
brucella-chr1_1708	lytic transglycosylase catalytic	585	20	2.96e-140	0.9215	0	-
brucella-chr1_1709	family protein	663	20	8.08e-126	0.9705	3	C:plasma membrane; C:integral to membrane; C:cell outer membrane	-
brucella-chr1_1710	protein reca	1086	20	0	0.9925	8	F:damaged DNA binding; P:DNA recombination; P:DNA repair; P:SOS response; F:ATP binding; F:single-stranded DNA binding; F:DNA-dependent ATPase activity; C:cytoplasm	-
brucella-chr1_1711	alanyl-trna synthetase	2658	20	0	0.986	9	F:zinc ion binding; F:alanine-tRNA ligase activity; P:alanyl-tRNA aminoacylation; F:ATP binding; F:transferase activity; F:tRNA binding; C:cytoplasm; P:alanine metabolic process; P:aspartate metabolic process	EC:6.1.1.7
brucella-chr1_1712	alkaline phosphatase	1446	20	0	0.989	5	P:dephosphorylation; F:alkaline phosphatase activity; P:hexachlorocyclohexane metabolic process; P:glycerolipid metabolic process; P:folic acid biosynthetic process	EC:3.1.3.1
brucella-chr1_1713	isocitrate dehydrogenase	1215	20	0	0.989	6	F:NAD binding; F:isocitrate dehydrogenase (NADP+) activity; F:magnesium ion binding; P:isocitrate metabolic process; P:glutathione metabolic process; P:reductive tricarboxylic acid cycle	EC:1.1.1.42
brucella-chr1_1714	intracellular proteinase i	411	20	2.52e-86	0.8845	1	F:hydrolase activity	-
brucella-chr1_1715	family intracellular protease	585	20	1.11e-140	0.9765	3	F:hydrolase activity, acting on glycosyl bonds; F:peptidase activity; P:proteolysis	-
brucella-chr1_1716	rna group 1	831	20	0	0.9695	4	F:RNA binding; F:RNA methyltransferase activity; P:RNA processing; P:RNA methylation	-
brucella-chr1_1717	glutamate racemase	834	20	0	0.924	4	P:regulation of cell shape; F:glutamate racemase activity; P:peptidoglycan biosynthetic process; P:glutamine metabolic process	EC:5.1.1.3
brucella-chr1_1718	taxi family trap transporter solute receptor	990	20	0	0.975	0	-
brucella-chr1_1719	trap 4tm 12tm fusion protein	2049	20	0	0.9935	1	C:integral to membrane	-
brucella-chr1_1720	hypothetical protein [Brucella melitensis]	363	20	4.93e-79	0.9615	0	-
brucella-chr1_1721	methylmalonyl- mutase	2139	20	0	0.993	6	F:cobalamin binding; F:metal ion binding; F:oligonucleotidase activity; F:methylmalonyl-CoA mutase activity; P:DNA catabolic process; P:regulation of RNA metabolic process	EC:3.1.13.3; EC:5.4.99.2
brucella-chr1_1722	acetyl- biotin carboxylase subunit	2004	20	0	0.9895	6	F:metal ion binding; F:ATP binding; F:biotin carboxylase activity; F:propionyl-CoA carboxylase activity; P:fatty acid biosynthetic process; C:biotin carboxylase complex	EC:6.3.4.14; EC:6.4.1.3
brucella-chr1_1723	carboxyl transferase	756	20	6.99e-162	0.999	9	P:fatty acid biosynthetic process; C:acetyl-CoA carboxylase complex; F:transferase activity; F:propionyl-CoA carboxylase activity; F:acetyl-CoA carboxylase activity; P:isoleucine catabolic process; P:leucine catabolic process; P:valine catabolic process; P:pyruvate metabolic process	EC:6.4.1.3; EC:6.4.1.2
brucella-chr1_1724	cro ci family transcriptional regulator	1413	20	0	0.9905	1	F:sequence-specific DNA binding	-
brucella-chr1_1725	membrane protein	543	20	4.21e-128	0.9195	1	C:integral to membrane	-
brucella-chr1_1726	protein	177	8	2.19e-20	0.91	0	-
brucella-chr1_1727	nadph-dependent 7-cyano-7-deazaguanine reductase	468	20	4.95e-111	0.917	6	C:cytoplasm; F:preQ1 synthase activity; F:hydrolase activity; P:queuosine biosynthetic process; F:oxidoreductase activity, acting on other nitrogenous compounds as donors, with NAD or NADP as acceptor; P:oxidation-reduction process	EC:1.7.1.13; EC:1.7.1.0
brucella-chr1_1728	MULTISPECIES: hypothetical protein [Brucella]	315	20	5.89e-44	0.856	0	-
brucella-chr1_1729	antibiotic resistance protein	348	20	1.09e-51	0.891	0	-
brucella-chr1_1730	MULTISPECIES: hypothetical protein [Brucella]	366	20	6.32e-84	0.9285	0	-
brucella-chr1_1731	family transcriptional regulator	387	20	2e-83	0.965	6	F:sequence-specific DNA binding transcription factor activity; F:DNA binding; F:nucleotide binding; P:regulation of transcription, DNA-dependent; C:transcription factor complex; P:regulation of transcription, DNA-dependent	-
brucella-chr1_1732	membrane protein	969	20	0	0.99	0	-
brucella-chr1_1733	membrane protein	795	20	0	0.9855	0	-
brucella-chr1_1734	l-serine ammonia-lyase	1404	20	0	0.989	9	F:sarcosine reductase activity; F:4 iron, 4 sulfur cluster binding; F:L-serine ammonia-lyase activity; P:oxidation-reduction process; P:gluconeogenesis; P:cysteine metabolic process; P:glycine metabolic process; P:L-serine metabolic process; P:threonine metabolic process	EC:1.21.4.3; EC:4.3.1.17
brucella-chr1_1735	lysophospholipase	438	20	8.83e-90	0.9095	0	-
brucella-chr1_1736	MULTISPECIES: hypothetical protein [Brucella]	294	17	1.13e-64	0.9194	0	-
brucella-chr1_1737	d-alanyl-d-alanine carboxypeptidase	1419	20	0	0.9905	2	P:proteolysis; F:serine-type D-Ala-D-Ala carboxypeptidase activity	EC:3.4.16.4
brucella-chr1_1738	atp-dependent clp protease adapter protein	351	20	6.47e-81	0.959	3	F:peptidase activity; P:protein catabolic process; P:proteolysis	-
brucella-chr1_1739	atp-dependent clp protease atp-binding subunit	2475	20	0	0.99	4	F:ATP binding; P:proteolysis; F:ATP-dependent peptidase activity; P:ATP-dependent proteolysis	-
brucella-chr1_1740	histidine triad protein	423	20	4.75e-98	0.9515	3	F:bis(5'-nucleosyl)-tetraphosphatase (asymmetrical) activity; P:purine nucleobase metabolic process; P:pyrimidine nucleobase metabolic process	EC:3.6.1.17
brucella-chr1_1741	cytoplasmic protein	1188	20	0	0.989	0	-
brucella-chr1_1742	glycerophosphoryl diester phosphodiesterase	741	20	1.28e-171	0.962	4	P:glycerol metabolic process; F:glycerophosphodiester phosphodiesterase activity; P:phospholipid catabolic process; P:glycerolipid metabolic process	EC:3.1.4.46
brucella-chr1_1743	endoribonuclease l-psp	465	20	8.97e-99	0.9275	0	-
brucella-chr1_1744	atp-binding protein	843	20	0	0.969	0	-
brucella-chr1_1745	calcium calmodulin dependent protein kinase ii	495	20	1.77e-105	0.983	4	F:calmodulin binding; P:protein phosphorylation; F:calmodulin-dependent protein kinase activity; P:serine family amino acid metabolic process	EC:2.7.11.17
brucella-chr1_1746	30s ribosomal protein s2	771	20	6.93e-174	0.9855	4	F:structural constituent of ribosome; C:small ribosomal subunit; P:translation; P:ribosome biogenesis	-
brucella-chr1_1747	elongation factor ts	918	20	0	0.975	3	F:translation elongation factor activity; C:ribosome; P:regulation of translational elongation	-
brucella-chr1_1748	uridylate kinase	723	20	1.27e-143	0.99	8	P:oxidation-reduction process; F:oxidoreductase activity; P:cellular amino acid biosynthetic process; F:ATP binding; P:'de novo' CTP biosynthetic process; P:phosphorylation; F:UMP kinase activity; C:cytoplasm	EC:2.7.4.22
brucella-chr1_1749	ribosome-recycling factor	561	20	2.41e-130	0.968	2	C:cytoplasm; P:translational termination	-
brucella-chr1_1750	undecaprenyl pyrophosphate synthase	765	20	1.21e-180	0.9485	3	F:transferase activity, transferring acyl groups; F:prenyltransferase activity; F:magnesium ion binding	-
brucella-chr1_1751	phosphatidate cytidylyltransferase	813	20	3.89e-161	0.985	4	P:CDP-diacylglycerol biosynthetic process; C:plasma membrane; C:integral to membrane; F:phosphatidate cytidylyltransferase activity	EC:2.7.7.41
brucella-chr1_1752	rip metalloprotease	1140	20	0	0.9685	8	F:glycerophosphocholine phosphodiesterase activity; F:metal ion binding; C:integral to membrane; F:metalloendopeptidase activity; P:proteolysis; C:plasma membrane; P:phospholipid catabolic process; P:glycerolipid metabolic process	EC:3.1.4.2; EC:3.4.24.0
brucella-chr1_1753	outer membrane protein assembly protein	2346	20	0	0.9945	5	P:Gram-negative-bacterium-type cell outer membrane assembly; C:plasma membrane; C:cell outer membrane; C:integral to membrane; P:protein insertion into membrane	-
brucella-chr1_1754	udp-3-o-	1059	20	0	0.9945	3	F:transferase activity, transferring acyl groups other than amino-acyl groups; F:isomerase activity; P:lipid A biosynthetic process	EC:2.3.1.0
brucella-chr1_1755	-hydroxymyristoyl-	474	20	8.46e-110	0.942	5	C:cytoplasm; P:fatty acid biosynthetic process; F:transferase activity, transferring glycosyl groups; F:3-hydroxyoctanoyl-[acyl-carrier-protein] dehydratase activity; P:lipid A biosynthetic process	EC:4.2.1.59
brucella-chr1_1756	acyl-	837	20	0	0.9635	7	C:cytoplasm; F:acyl-[acyl-carrier-protein]-UDP-N-acetylglucosamine O-acyltransferase activity; F:lyase activity; P:lipid A biosynthetic process; P:lipopolysaccharide biosynthetic process; P:pantothenate biosynthetic process; P:acyl-carrier-protein biosynthetic process	EC:2.3.1.129
brucella-chr1_1757	phosphatidate cytidyltransferase	903	20	0	0.965	1	F:transferase activity	-
brucella-chr1_1758	lipid-a-disaccharide synthase	1188	20	0	0.9945	3	F:lipid-A-disaccharide synthase activity; F:mycodextranase activity; P:lipid A biosynthetic process	EC:2.4.1.182; EC:3.2.1.61
brucella-chr1_1759	citrate synthase	1293	20	0	0.991	6	C:cytoplasm; F:citrate (Si)-synthase activity; P:tricarboxylic acid cycle; P:cellular carbohydrate metabolic process; F:lyase activity; P:glyoxylate metabolic process	EC:2.3.3.1
brucella-chr1_1760	glutamyl-trna synthetase 2	1422	20	0	0.986	7	P:glutamyl-tRNA aminoacylation; F:ATP binding; F:tRNA binding; F:glutamate-tRNA ligase activity; F:hydrolase activity; C:glutamate-tRNA ligase complex; P:chlorophyll metabolic process	EC:6.1.1.17
brucella-chr1_1761	dna uptake protein	2532	20	0	0.9905	0	-
brucella-chr1_1762	repressor	723	20	1.48e-169	0.966	8	P:DNA repair; P:SOS response; P:DNA replication; F:ligase activity; F:DNA binding; P:proteolysis; F:serine-type endopeptidase activity; P:negative regulation of transcription, DNA-dependent	EC:3.4.21.0
brucella-chr1_1763	molybdenum cofactor synthesis domain-containing protein	1215	20	0	0.99	1	P:Mo-molybdopterin cofactor biosynthetic process	-
brucella-chr1_1764	molybdenum cofactor biosynthesis protein c	498	20	1.36e-113	0.9465	1	P:Mo-molybdopterin cofactor biosynthetic process	-
brucella-chr1_1765	indole-3-glycerol phosphate synthase	807	20	0	0.98	4	P:tryptophan biosynthetic process; F:indole-3-glycerol-phosphate synthase activity; P:tyrosine biosynthetic process; P:L-phenylalanine biosynthetic process	EC:4.1.1.48
brucella-chr1_1766	anthranilate phosphoribosyltransferase	1020	20	0	0.9905	4	F:anthranilate phosphoribosyltransferase activity; P:tryptophan biosynthetic process; P:tyrosine biosynthetic process; P:L-phenylalanine biosynthetic process	EC:2.4.2.18
brucella-chr1_1767	rotamase family protein	1887	20	0	0.991	2	P:protein peptidyl-prolyl isomerization; F:peptidyl-prolyl cis-trans isomerase activity	EC:5.2.1.8
brucella-chr1_1768	triosephosphate isomerase 1	765	20	2.04e-158	0.913	10	C:cytoplasm; P:gluconeogenesis; F:triose-phosphate isomerase activity; P:pentose-phosphate shunt; P:glycolysis; P:fructose metabolic process; P:mannose metabolic process; P:inositol metabolic process; P:carbon utilization; P:glycerolipid metabolic process	EC:5.3.1.1
brucella-chr1_1769	preprotein subunit	447	20	3.03e-42	0.966	4	F:P-P-bond-hydrolysis-driven protein transmembrane transporter activity; C:integral to membrane; P:protein secretion; C:chloroplast envelope	-
brucella-chr1_1770	family protein	693	20	8.13e-133	0.9505	3	F:transferase activity; F:oxidoreductase activity; P:oxidation-reduction process	-
brucella-chr1_1771	ctp synthase	1629	20	0	0.9875	8	P:oxidation-reduction process; P:glutamine metabolic process; F:CTP synthase activity; F:oxidoreductase activity; F:ATP binding; F:transferase activity; P:'de novo' CTP biosynthetic process; P:pyrimidine nucleobase metabolic process	EC:6.3.4.2
brucella-chr1_1772	2-dehydro-3-deoxyphosphooctonate aldolase	834	20	1.42e-180	0.967	4	C:cytoplasm; F:transferase activity, transferring acyl groups; P:keto-3-deoxy-D-manno-octulosonic acid biosynthetic process; F:3-deoxy-8-phosphooctulonate synthase activity	EC:2.5.1.55
brucella-chr1_1773	enolase	1278	20	0	0.9865	10	C:cell surface; C:phosphopyruvate hydratase complex; F:phosphopyruvate hydratase activity; F:magnesium ion binding; P:glycolysis; C:extracellular region; P:tryptophan biosynthetic process; P:gluconeogenesis; P:tyrosine biosynthetic process; P:L-phenylalanine biosynthetic process	EC:4.2.1.11
brucella-chr1_1774	methyltransferase	582	20	3.2e-140	0.989	2	F:methyltransferase activity; P:methylation	EC:2.1.1.0
brucella-chr1_1775	septum formation initiator	330	20	5.37e-73	0.8685	1	P:cell cycle	-
brucella-chr1_1776	pyruvate dehydrogenase e1 component subunit alpha	1041	20	0	0.959	12	F:L-leucine transaminase activity; F:pyruvate dehydrogenase (acetyl-transferring) activity; C:intracellular membrane-bounded organelle; F:L-valine transaminase activity; P:glycolysis; F:L-isoleucine transaminase activity; P:oxidation-reduction process; P:gluconeogenesis; P:isoleucine biosynthetic process; P:leucine biosynthetic process; P:valine biosynthetic process; C:pyruvate dehydrogenase comp…	EC:2.6.1.42; EC:1.2.4.1
brucella-chr1_1777	pyruvate dehydrogenase e1 component subunit beta	1386	20	0	0.9885	10	F:transferase activity, transferring acyl groups; F:pyruvate dehydrogenase (acetyl-transferring) activity; P:acetyl-CoA biosynthetic process from pyruvate; P:oxidation-reduction process; P:gluconeogenesis; P:glycolysis; P:isoleucine biosynthetic process; P:leucine biosynthetic process; P:valine biosynthetic process; C:pyruvate dehydrogenase complex	EC:1.2.4.1
brucella-chr1_1778	pyruvate dehydrogenase complex dihydrolipoamide acetyltransferase	1344	20	0	0.9845	9	C:pyruvate dehydrogenase complex; P:pyruvate metabolic process; F:12-hydroxydihydrochelirubine 12-O-methyltransferase activity; F:dihydrolipoyllysine-residue acetyltransferase activity; P:methylation; P:alkaloid biosynthetic process; P:gluconeogenesis; P:glycolysis; P:acyl-carrier-protein biosynthetic process	EC:2.1.1.120; EC:2.3.1.12
brucella-chr1_1779	dihydrolipoyl dehydrogenase	1464	20	0	0.9915	13	C:cytoplasm; F:flavin adenine dinucleotide binding; P:cell redox homeostasis; P:methylation; F:methyltransferase activity; F:dihydrolipoyl dehydrogenase activity; P:gluconeogenesis; P:glycolysis; P:tricarboxylic acid cycle; P:electron transport; P:glycine metabolic process; P:L-serine metabolic process; P:threonine metabolic process	EC:2.1.1.0; EC:1.8.1.4
brucella-chr1_1780	lipoyl synthase	969	20	0	0.9675	6	C:cytoplasm; F:metal ion binding; P:protein lipoylation; F:lipoate synthase activity; F:4 iron, 4 sulfur cluster binding; P:lipoate biosynthetic process	EC:2.8.1.8
brucella-chr1_1781	cyclase dehydrase	411	20	2.65e-94	0.9525	0	-
brucella-chr1_1782	short-chain dehydrogenase reductase sdr	741	20	2.07e-177	0.971	3	F:glucose 1-dehydrogenase [NAD(P)] activity; F:nucleotide binding; P:pentose-phosphate shunt	EC:1.1.1.47
brucella-chr1_1783	competence damage-inducible protein domain	498	20	2.69e-101	0.907	0	-
brucella-chr1_1784	bifunctional enzyme ispd ispf	1344	20	0	0.991	8	F:metal ion binding; F:2-C-methyl-D-erythritol 2,4-cyclodiphosphate synthase activity; F:ATP citrate synthase activity; P:terpenoid biosynthetic process; F:2-C-methyl-D-erythritol 4-phosphate cytidylyltransferase activity; P:isopentenyl diphosphate biosynthetic process, methylerythritol 4-phosphate pathway; P:tricarboxylic acid cycle; P:steroid biosynthetic process	EC:4.6.1.12; EC:2.3.3.8; EC:2.7.7.60
brucella-chr1_1785	nitrogen regulation protein nifr3	999	20	0	0.991	4	F:flavin adenine dinucleotide binding; P:tRNA dihydrouridine synthesis; F:tRNA dihydrouridine synthase activity; P:oxidation-reduction process	-
brucella-chr1_1786	nitrogen regulation protein ntrb	1143	20	0	0.991	6	F:phosphorelay sensor kinase activity; P:signal transduction by phosphorylation; P:phosphorelay signal transduction system; F:ATP binding; C:membrane; C:protein histidine kinase complex	-
brucella-chr1_1787	nitrogen assimilation regulatory protein	1476	20	0	0.989	12	P:phosphorelay signal transduction system; F:nucleoside-triphosphatase activity; F:phosphorelay response regulator activity; P:intracellular signal transduction; P:regulation of transcription, DNA-dependent; F:DNA binding; F:ATP binding; F:sequence-specific DNA binding transcription factor activity; F:transcription factor binding; P:regulation of nitrogen utilization; P:regulation of transcriptio…	EC:3.6.1.15
brucella-chr1_1788	pas domain s-box protein	2292	20	0	0.994	6	F:phosphorelay sensor kinase activity; P:signal transduction by phosphorylation; P:phosphorelay signal transduction system; F:ATP binding; C:integral to membrane; C:protein histidine kinase complex	-
brucella-chr1_1789	nitrogen assimilation regulatory protein	1362	20	0	0.984	12	P:phosphorelay signal transduction system; F:nucleoside-triphosphatase activity; F:phosphorelay response regulator activity; P:intracellular signal transduction; P:regulation of transcription, DNA-dependent; F:DNA binding; F:ATP binding; F:transferase activity; F:sequence-specific DNA binding transcription factor activity; F:transcription factor binding; P:regulation of transcription, DNA-depende…	EC:3.6.1.15
brucella-chr1_1790	potassium transporter peripheral membrane component	1377	20	0	0.9895	4	F:potassium ion transmembrane transporter activity; C:plasma membrane; P:potassium ion transmembrane transport; F:nucleotide binding	-
brucella-chr1_1791	MULTISPECIES: hypothetical protein [Brucella]	831	20	0	0.984	0	-
brucella-chr1_1792	protein hfq	237	20	7.18e-50	0.9785	4	F:RNA binding; P:response to stress; P:pathogenesis; P:regulation of transcription, DNA-dependent	-
brucella-chr1_1793	gtp-binding protein	1449	20	0	0.9905	4	P:GTP catabolic process; F:GTPase activity; C:cytoplasm; F:GTP binding	-
brucella-chr1_1794	atp-dependent clp protease proteolytic subunit	630	20	4.87e-153	0.977	5	C:cytoplasm; F:ligase activity; F:serine-type endopeptidase activity; F:ATP binding; P:proteolysis	EC:3.4.21.0
brucella-chr1_1795	atp-dependent clp protease atp-binding subunit	1275	20	0	0.9905	8	P:protein folding; F:peptidase activity; F:protein dimerization activity; F:ATP binding; F:unfolded protein binding; F:nucleoside-triphosphatase activity; P:proteolysis; F:zinc ion binding	EC:3.6.1.15
brucella-chr1_1796	lon protease	2439	20	0	0.9905	9	C:cytoplasm; F:serine-type endopeptidase activity; F:oxidoreductase activity; P:response to stress; F:ATP binding; F:ATP-dependent peptidase activity; P:misfolded or incompletely synthesized protein catabolic process; P:oxidation-reduction process; P:ATP-dependent proteolysis	EC:3.4.21.0
brucella-chr1_1797	dna-binding protein hrl18	276	20	3.92e-55	0.8925	2	P:chromosome condensation; F:DNA binding	-
brucella-chr1_1798	system protein a	2925	20	0	0.992	15	P:nucleic acid phosphodiester bond hydrolysis; P:transport; P:nucleotide-excision repair; P:SOS response; F:zinc ion binding; P:ATP catabolic process; C:ATP-binding cassette (ABC) transporter complex; F:DNA binding; C:excinuclease repair complex; F:ATP binding; F:ATPase activity; F:excinuclease ABC activity; C:cytoplasm; C:plasma membrane; P:DNA catabolic process	EC:3.6.1.3
brucella-chr1_1799	protein	201	2	6.73e-28	1	0	-
brucella-chr1_1800	single-stranded dna-binding protein	507	20	3.15e-79	0.955	3	P:DNA replication; F:single-stranded DNA binding; P:DNA repair	-
brucella-chr1_1801	hypothetical protein [Brucella ovis]	201	4	4.51e-23	0.9925	0	-
brucella-chr1_1802	phosphonate metabolism transcriptional regulator	762	20	0	0.9895	5	F:sequence-specific DNA binding transcription factor activity; F:DNA binding; P:regulation of transcription, DNA-dependent; C:transcription factor complex; P:regulation of transcription, DNA-dependent	-
brucella-chr1_1803	phosphonate metabolism protein -bisphosphokinase (prpp-forming)	507	20	4.53e-114	0.986	5	P:organic phosphonate metabolic process; P:phosphorylation; P:5-phosphoribose 1-diphosphate biosynthetic process; F:ATP binding; F:ribose 1,5-bisphosphate phosphokinase activity	EC:2.7.4.23
brucella-chr1_1804	family membrane protein	630	20	2.49e-130	0.9925	1	C:integral to membrane	-
brucella-chr1_1805	dna a subunit	2769	20	0	0.991	6	P:DNA-dependent DNA replication; F:ATP binding; F:DNA topoisomerase type II (ATP-hydrolyzing) activity; C:chromosome; P:DNA topological change; C:cytoplasm	EC:5.99.1.3
brucella-chr1_1806	protein	150	8	2.3e-22	0.9963	0	-
brucella-chr1_1807	phosphopantetheine adenylyltransferase	495	20	1.7e-112	0.969	7	P:coenzyme A biosynthetic process; P:oxidation-reduction process; F:oxidoreductase activity; F:ATP binding; C:cytoplasm; F:pantetheine-phosphate adenylyltransferase activity; P:pantothenate biosynthetic process	EC:2.7.7.3
brucella-chr1_1808	peptidyl-prolyl cis-trans isomerase	591	20	7.51e-123	0.9655	4	P:protein folding; P:protein peptidyl-prolyl isomerization; C:periplasmic space; F:peptidyl-prolyl cis-trans isomerase activity	EC:5.2.1.8
brucella-chr1_1809	peptidyl-prolyl cis-trans isomerase cyclophilin type	507	20	9.26e-121	0.9375	3	P:protein folding; P:protein peptidyl-prolyl isomerization; F:peptidyl-prolyl cis-trans isomerase activity	EC:5.2.1.8
brucella-chr1_1810	s-adenosylmethionine:trna ribosyltransferase-isomerase	1092	20	0	0.963	4	C:cytoplasm; F:transferase activity; F:isomerase activity; P:queuosine biosynthetic process	-
brucella-chr1_1811	queuine trna-ribosyltransferase	1134	20	0	0.9905	5	F:queuine tRNA-ribosyltransferase activity; F:metal ion binding; F:oxidoreductase activity; P:queuosine biosynthetic process; P:oxidation-reduction process	EC:2.4.2.29
brucella-chr1_1812	family transcriptional regulator	567	20	1.14e-133	0.964	2	F:DNA binding; P:regulation of transcription, DNA-dependent	-
brucella-chr1_1813	efflux rnd mfp subunit	1149	20	0	0.99	2	P:transmembrane transport; C:membrane	-
brucella-chr1_1814	hydrophobe amphiphile efflux-1 family rnd transporter	3090	20	0	0.9905	3	P:transport; C:membrane; F:transporter activity	-
brucella-chr1_1815	luciferase family group 1	984	20	0	0.979	3	F:alkanal monooxygenase (FMN-linked) activity; P:oxidation-reduction process; P:electron transport	EC:1.14.14.3
brucella-chr1_1816	family transcriptional regulator	933	20	0	0.961	5	F:sequence-specific DNA binding transcription factor activity; F:DNA binding; P:regulation of transcription, DNA-dependent; C:transcription factor complex; P:regulation of transcription, DNA-dependent	-
brucella-chr1_1817	glutaryl- dehydrogenase	1185	20	0	0.9845	8	F:flavin adenine dinucleotide binding; P:oxidation-reduction process; F:glutaryl-CoA dehydrogenase activity; P:electron transport; P:lysine catabolic process; P:tryptophan metabolic process; P:fatty acid metabolic process; P:benzoate metabolic process	EC:1.3.99.7
brucella-chr1_1818	l-carnitine dehydratase bile acid-inducible protein f	1146	20	0	0.995	3	F:carnitine dehydratase activity; F:transferase activity; P:metabolic process	EC:4.2.1.89
brucella-chr1_1819	bro family protein	423	20	3.19e-89	0.9795	0	-
brucella-chr1_1820	dna-invertase	618	20	4.55e-122	0.992	3	F:recombinase activity; F:DNA binding; P:DNA recombination	-
brucella-chr1_1821	hypothetical protein [Brucella canis]	1365	20	0	0.989	0	-
brucella-chr1_1822	protein	180	11	6.49e-34	0.9182	0	-
brucella-chr1_1823	protein	405	20	6.61e-95	0.9375	0	-
brucella-chr1_1824	site-specific phage integrase family protein	1245	20	0	0.991	3	F:DNA binding; P:DNA integration; P:DNA recombination	-
brucella-chr1_1825	protein	180	10	4.19e-34	0.99	0	-
brucella-chr1_1826	patatin	948	20	0	0.976	3	F:peptidase activity; P:lipid metabolic process; P:proteolysis	-
brucella-chr1_1827	phosphoribosyl-amp cyclohydrolase	420	20	1.18e-98	0.939	3	C:cytoplasm; P:histidine biosynthetic process; F:phosphoribosyl-AMP cyclohydrolase activity	EC:3.5.4.19
brucella-chr1_1828	gtp cyclohydrolase 1	642	20	1.25e-155	0.9855	8	P:tetrahydrofolate biosynthetic process; F:GTP cyclohydrolase I activity; F:zinc ion binding; P:one-carbon metabolic process; P:7,8-dihydroneopterin 3'-triphosphate biosynthetic process; C:cytoplasm; F:GTP binding; P:folic acid biosynthetic process	EC:3.5.4.16
brucella-chr1_1829	nitrogen-fixing domain-containing protein	441	20	1.29e-102	0.928	3	F:iron ion binding; P:iron-sulfur cluster assembly; F:iron-sulfur cluster binding	-
brucella-chr1_1830	upf0161 protein	372	20	5.86e-85	0.9625	1	C:plasma membrane	-
brucella-chr1_1831	d-alanyl-d-alanine carboxypeptidase	1194	20	0	0.9885	2	P:proteolysis; F:serine-type D-Ala-D-Ala carboxypeptidase activity	EC:3.4.16.4
brucella-chr1_1832	threonyl-trna synthetase	1977	20	0	0.9935	9	F:metal ion binding; P:threonyl-tRNA aminoacylation; F:threonine-tRNA ligase activity; F:ATP binding; C:cytoplasm; F:transferase activity, transferring glycosyl groups; P:glycine metabolic process; P:L-serine metabolic process; P:threonine metabolic process	EC:6.1.1.3
brucella-chr1_1833	MULTISPECIES: hypothetical protein [Brucella]	1011	20	0	0.995	0	-
brucella-chr1_1834	nitroreductase	585	20	4.26e-127	0.9665	2	P:oxidation-reduction process; F:oxidoreductase activity	-
brucella-chr1_1835	nitrilotriacetate monooxygenase component b	612	20	5.4e-149	0.949	4	F:monooxygenase activity; P:oxidation-reduction process; F:FMN binding; F:riboflavin reductase (NADPH) activity	EC:1.5.1.30
brucella-chr1_1836	family protein	825	20	1.14e-158	0.9675	3	F:nucleoside-triphosphate diphosphatase activity; P:purine nucleobase metabolic process; P:pyrimidine nucleobase metabolic process	EC:3.6.1.19
brucella-chr1_1837	udp-glucose 4-epimerase	1008	20	0	0.986	5	F:coenzyme binding; F:nucleotide binding; F:UDP-glucose 4-epimerase activity; P:galactose metabolic process; P:nucleotide-sugar metabolic process	EC:5.1.3.2
brucella-chr1_1838	bile acid:sodium symporter	966	20	0	0.974	0	-
brucella-chr1_1839	methyltransferase type 12	831	20	0	0.975	3	F:3-demethylubiquinone-9 3-O-methyltransferase activity; P:methylation; P:ubiquinone biosynthetic process	EC:2.1.1.64
brucella-chr1_1840	xaa-pro dipeptidase	1143	20	0	0.9795	2	F:dipeptidase activity; P:cellular process	EC:3.4.13.0
brucella-chr1_1841	zinc-binding alcohol dehydrogenase	984	20	0	0.939	6	F:nucleotide binding; P:oxidation-reduction process; F:zinc ion binding; F:alcohol dehydrogenase (NAD) activity; F:transmembrane receptor protein tyrosine kinase activity; P:transmembrane receptor protein tyrosine kinase signaling pathway	EC:1.1.1.1; EC:2.7.10.1
brucella-chr1_1842	hemolysin secretion protein d	1101	20	0	0.9895	2	P:transmembrane transport; C:membrane	-
brucella-chr1_1843	drug:h+ antiporter-2 (14 spanner) family drug resistance mfs transporter	1542	20	0	0.9955	4	C:integral to membrane; C:plasma membrane; P:transmembrane transport; F:transporter activity	-
brucella-chr1_1844	succinate transferase	1491	20	0	0.9755	5	P:acetyl-CoA metabolic process; F:acetate CoA-transferase activity; F:acetyl-CoA hydrolase activity; C:acetate CoA-transferase complex; P:pyruvate metabolic process	EC:2.8.3.8; EC:3.1.2.1
brucella-chr1_1845	diguanylate cyclase domain-containing protein	795	20	0	0.9885	3	P:intracellular signal transduction; F:phosphorus-oxygen lyase activity; P:cyclic nucleotide biosynthetic process	-
brucella-chr1_1846	n-acetyltransferase gcn5	522	20	3.32e-124	0.9565	2	F:N-acetyltransferase activity; P:acyl-carrier-protein biosynthetic process	-
brucella-chr1_1847	3-mercaptopyruvate sulfurtransferase	777	20	0	0.946	1	F:thiosulfate sulfurtransferase activity	EC:2.8.1.1
brucella-chr1_1848	alanyl-trna synthetase	744	20	8.85e-170	0.93	9	F:zinc ion binding; F:alanine-tRNA ligase activity; P:alanyl-tRNA aminoacylation; F:ATP binding; F:tRNA binding; C:cytoplasm; F:hydrolase activity; P:alanine metabolic process; P:aspartate metabolic process	EC:6.1.1.7
brucella-chr1_1849	cysteine synthase a	1029	20	0	0.9735	4	F:cysteine synthase activity; P:cysteine biosynthetic process from serine; F:transferase activity; C:cysteine synthase complex	EC:2.5.1.47
brucella-chr1_1850	rna helicase	1608	20	0	0.989	3	F:nucleic acid binding; F:ATP binding; F:ATP-dependent helicase activity	-
brucella-chr1_1851	threonine dehydratase	1230	20	0	0.9845	8	F:pyridoxal phosphate binding; P:isoleucine biosynthetic process; F:4-(cytidine 5'-diphospho)-2-C-methyl-D-erythritol kinase activity; F:L-threonine ammonia-lyase activity; P:steroid biosynthetic process; P:glycine metabolic process; P:L-serine metabolic process; P:threonine metabolic process	EC:2.7.1.148; EC:4.3.1.19
brucella-chr1_1852	flavoprotein wrba	600	20	2.47e-130	0.9825	5	P:oxidation-reduction process; F:oxidoreductase activity; F:transferase activity; P:negative regulation of transcription, DNA-dependent; F:FMN binding	-
brucella-chr1_1853	molybdenum cofactor synthesis domain-containing protein	759	20	0	0.984	1	P:Mo-molybdopterin cofactor biosynthetic process	-
brucella-chr1_1854	domain-containing protein	846	20	0	0.8925	1	P:response to stress	-
brucella-chr1_1855	xanthine phosphoribosyltransferase	498	20	3e-117	0.946	6	P:purine ribonucleoside salvage; F:xanthine phosphoribosyltransferase activity; F:magnesium ion binding; C:plasma membrane; P:XMP salvage; P:purine nucleobase metabolic process	EC:2.4.2.22
brucella-chr1_1856	nudix hydrolase	489	20	6.56e-113	0.8725	3	F:bis(5'-nucleosyl)-tetraphosphatase (asymmetrical) activity; P:purine nucleobase metabolic process; P:pyrimidine nucleobase metabolic process	EC:3.6.1.17
brucella-chr1_1857	vitamin b12-dependent ribonucleotide reductase	3786	20	0	0.993	10	C:ribonucleoside-diphosphate reductase complex; P:DNA replication; F:cobalt ion binding; F:cobalamin binding; F:ribonucleoside-diphosphate reductase activity, thioredoxin disulfide as acceptor; F:nucleotide binding; P:oxidation-reduction process; P:purine nucleobase metabolic process; P:pyrimidine nucleobase metabolic process; P:deoxyribonucleoside diphosphate metabolic process	EC:1.17.4.1
brucella-chr1_1858	mechanosensitive ion channel protein	732	20	2.62e-143	0.984	2	P:transmembrane transport; C:membrane	-
brucella-chr1_1859	mechanosensitive ion channel protein	510	20	1.68e-122	0.973	2	P:transmembrane transport; C:membrane	-
brucella-chr1_1860	beta-lactamase	1323	20	0	0.9935	0	-
brucella-chr1_1861	hi0933 family flavoprotein	1209	20	0	0.9885	0	-
brucella-chr1_1862	sensory box histidine kinase response regulator	2574	20	0	0.9945	10	P:phosphorelay signal transduction system; F:phosphorelay response regulator activity; P:intracellular signal transduction; P:regulation of transcription, DNA-dependent; P:signal transduction by phosphorylation; F:ATP binding; C:membrane; F:phosphorelay sensor kinase activity; P:regulation of transcription, DNA-dependent; C:protein histidine kinase complex	-
brucella-chr1_1863	sensory box histidine kinase response regulator	177	10	5.38e-35	0.996	13	P:intracellular signal transduction; P:signal transduction by phosphorylation; P:phosphorylation; C:membrane; F:ATP binding; P:signal transduction; P:phosphorelay signal transduction system; P:regulation of transcription, DNA-dependent; F:signal transducer activity; F:phosphorelay response regulator activity; F:phosphorelay sensor kinase activity; F:transferase activity, transferring phosphorus-c…
brucella-chr1_1864	proline-rich extensin	1233	20	0	0.9855	2	P:flagellum organization; C:integral to membrane	-
brucella-chr1_1865	rna polymerase-binding protein	417	20	2.27e-93	0.9655	1	F:zinc ion binding	-
brucella-chr1_1866	phosphohistidine phosphatase	501	20	2.19e-116	0.9255	1	F:hydrolase activity	-
brucella-chr1_1867	atp gtp-binding site-containing protein a	1461	20	0	0.9905	0	-
brucella-chr1_1868	upf0283 membrane protein	1074	20	0	0.99	2	C:plasma membrane; C:integral to membrane	-
brucella-chr1_1869	signal peptide protein	534	20	4.91e-114	0.963	0	-
brucella-chr1_1870	2-amino-4-hydroxy-6-hydroxymethyldihydropteridine diphosphokinase	534	20	5.04e-124	0.9355	6	F:2-amino-4-hydroxy-6-hydroxymethyldihydropteridine diphosphokinase activity; F:kinase activity; P:phosphorylation; F:L-ribulose-5-phosphate 3-epimerase activity; F:dihydroneopterin aldolase activity; P:folic acid biosynthetic process	EC:2.7.6.3; EC:5.1.3.22; EC:4.1.2.25
brucella-chr1_1871	dihydroneopterin aldolase	360	20	8.29e-81	0.979	5	F:kinase activity; P:phosphorylation; F:hydrolase activity; F:dihydroneopterin aldolase activity; P:folic acid biosynthetic process	EC:4.1.2.25
brucella-chr1_1872	dihydropteroate synthase	840	20	0	0.95	4	F:dihydropteroate synthase activity; F:triglyceride-sterol O-acyltransferase activity; P:folic acid biosynthetic process; P:acyl-carrier-protein biosynthetic process	EC:2.5.1.15; EC:2.3.1.77
brucella-chr1_1873	peptidase	621	20	1.02e-150	0.9595	2	F:peptidase activity; P:proteolysis	-
brucella-chr1_1874	thioredoxin reductase	414	20	1.64e-95	0.912	4	P:oxidation-reduction process; F:thioredoxin-disulfide reductase activity; P:electron transport; P:pyrimidine nucleobase metabolic process	EC:1.8.1.9
brucella-chr1_1875	thioredoxin reductase	132	20	4.57e-21	0.8655	5	P:oxidation-reduction process; F:oxidoreductase activity; F:ferredoxin-NADP+ reductase activity; F:NADP binding; F:flavin adenine dinucleotide binding
brucella-chr1_1876	ferredoxin	324	20	1.19e-60	0.9325	4	F:2 iron, 2 sulfur cluster binding; F:metal ion binding; F:electron carrier activity; P:electron transport	-
brucella-chr1_1877	kinesin	4749	20	0	0.9905	4	P:lipid transport; C:extracellular region; P:lipoprotein metabolic process; F:lipid binding	-
brucella-chr1_1878	lipoprotein	630	20	1.95e-150	0.963	0	-
brucella-chr1_1879	abc transporter substrate-binding protein	996	20	0	0.931	0	-
brucella-chr1_1880	abc transporter atp-binding protein	864	20	0	0.9935	3	P:ATP catabolic process; F:ATP binding; F:ATPase activity	EC:3.6.1.3
brucella-chr1_1881	toluene abc transporter permease	1176	20	0	0.993	0	-
brucella-chr1_1882	mandelate racemase muconate lactonizing protein	981	20	0	0.9705	9	F:muconate cycloisomerase activity; F:metal ion binding; F:racemase and epimerase activity, acting on amino acids and derivatives; F:mandelate racemase activity; F:chloromuconate cycloisomerase activity; P:benzoate metabolic process; P:1,4-dichlorobenzene catabolic process; P:xylene catabolic process; P:toluene catabolic process	EC:5.5.1.1; EC:5.1.1.0; EC:5.1.2.2; EC:5.5.1.7
brucella-chr1_1883	nad-dependent malic enzyme	2325	20	0	0.989	10	F:malate dehydrogenase (decarboxylating) activity; F:manganese ion binding; F:NAD binding; F:transferase activity, transferring acyl groups; P:malate metabolic process; C:cytosol; F:malate dehydrogenase (oxaloacetate-decarboxylating) (NADP+) activity; P:pyruvate metabolic process; P:tricarboxylic acid cycle; P:carbon utilization	EC:1.1.1.39; EC:1.1.1.40
brucella-chr1_1884	proline-rich extensin	753	20	3.04e-167	0.9695	0	-
brucella-chr1_1885	glutamyl-trna synthetase 1	1374	20	0	0.991	7	P:glutamyl-tRNA aminoacylation; F:ATP binding; F:tRNA binding; F:glutamate-tRNA ligase activity; F:hydrolase activity; C:glutamate-tRNA ligase complex; P:chlorophyll metabolic process	EC:6.1.1.17
brucella-chr1_1886	nad+ synthetase	1653	20	0	0.991	10	P:oxidation-reduction process; F:hydrolase activity, acting on carbon-nitrogen (but not peptide) bonds; P:NAD biosynthetic process; F:transferase activity, transferring acyl groups; F:oxidoreductase activity; F:NAD+ synthase (glutamine-hydrolyzing) activity; F:ATP binding; F:NAD+ synthase activity; P:nicotinate nucleotide metabolic process; P:nicotinamide metabolic process	EC:6.3.5.1; EC:6.3.1.5
brucella-chr1_1887	diacylglycerol kinase	351	20	7.39e-75	0.912	6	C:membrane; P:phosphorylation; F:diacylglycerol kinase activity; P:phospholipid biosynthetic process; P:phospholipid catabolic process; P:glycerolipid metabolic process	EC:2.7.1.107
brucella-chr1_1888	3-deoxy-7-phosphoheptulonate synthase	1389	20	0	0.987	8	F:aminoacyl-tRNA ligase activity; F:3,4-dichloroaniline N-malonyltransferase activity; F:3-deoxy-7-phosphoheptulonate synthase activity; P:tRNA aminoacylation for protein translation; P:acyl-carrier-protein biosynthetic process; P:tryptophan biosynthetic process; P:tyrosine biosynthetic process; P:L-phenylalanine biosynthetic process	EC:2.3.1.114; EC:2.5.1.54
brucella-chr1_1889	glutathione-disulfide reductase	1395	20	0	0.997	12	C:cytoplasm; F:ligase activity; F:flavin adenine dinucleotide binding; F:NADP binding; P:cell redox homeostasis; F:glutathione-disulfide reductase activity; P:glutathione metabolic process; F:deoxycytidylate C-methyltransferase activity; P:methylation; P:oxidation-reduction process; P:gluconeogenesis; P:electron transport	EC:1.8.1.7; EC:2.1.1.54
brucella-chr1_1890	MULTISPECIES: hypothetical protein [Brucella]	537	20	5.21e-101	0.943	0	-
brucella-chr1_1891	ribose-5-phosphate isomerase a	699	20	1.12e-148	0.9375	4	P:pentose-phosphate shunt, non-oxidative branch; F:hydrolase activity; F:ribose-5-phosphate isomerase activity; P:carbon utilization	EC:5.3.1.6
brucella-chr1_1892	phosphoglycolate bacterial	705	20	2.47e-156	0.956	7	P:carbohydrate metabolic process; F:metal ion binding; F:D-alanine-poly(phosphoribitol) ligase activity; P:glycolate biosynthetic process; F:phosphoglycolate phosphatase activity; P:D-alanine metabolic process; P:glyoxylate metabolic process	EC:6.1.1.13; EC:3.1.3.18
brucella-chr1_1893	protein	273	12	1.04e-32	0.9742	0	-
brucella-chr1_1894	family domain-containing protein	1506	20	0	0.993	2	F:kinase activity; P:phosphorylation	-
brucella-chr1_1895	nitrogen regulatory protein p-ii	339	20	2.42e-70	0.9745	4	P:regulation of nitrogen utilization; F:enzyme regulator activity; P:regulation of catalytic activity; P:regulation of transcription, DNA-dependent	-
brucella-chr1_1896	glutamine synthetase 1	1410	20	0	0.976	6	C:cytoplasm; F:glutamate-ammonia ligase activity; F:transferase activity, transferring glycosyl groups; P:nitrogen fixation; P:glutamine biosynthetic process; P:peptidoglycan biosynthetic process	EC:6.3.1.2
brucella-chr1_1897	atp12 atpase	783	20	2.45e-176	0.985	1	P:proton-transporting ATP synthase complex assembly	-
brucella-chr1_1898	had family ia	666	20	1.92e-147	0.964	2	F:phosphoglycolate phosphatase activity; P:glyoxylate metabolic process	EC:3.1.3.18
brucella-chr1_1899	transporter	924	20	0	0.994	1	C:membrane	-
brucella-chr1_1900	family pseudouridine synthase	981	20	0	0.991	5	F:RNA binding; F:hydrolase activity; P:pseudouridine synthesis; F:lyase activity; F:pseudouridine synthase activity	EC:5.4.99.12
brucella-chr1_1901	beta-(1-2)glucan export atp-binding permease	1800	20	0	0.9945	7	P:transmembrane transport; F:beta-glucan-transporting ATPase activity; C:integral to membrane; P:ATP catabolic process; F:ATP binding; P:beta-glucan transport; C:plasma membrane	EC:3.6.3.42
brucella-chr1_1902	beta-lactamase domain-containing protein	819	20	0	0.963	4	F:metal ion binding; F:nucleotide binding; F:beta-lactamase activity; P:penicillin biosynthetic process	EC:3.5.2.6
brucella-chr1_1903	family hydrolase	792	20	0	0.995	2	F:endodeoxyribonuclease activity, producing 5'-phosphomonoesters; P:DNA catabolic process	EC:3.1.21.0
brucella-chr1_1904	methionyl-trna synthetase	1548	20	0	0.9955	6	F:methionine-tRNA ligase activity; F:ATP binding; C:cytoplasm; F:transferase activity, transferring glycosyl groups; P:methionyl-tRNA aminoacylation; P:methionine metabolic process	EC:6.1.1.10
brucella-chr1_1905	dna polymerase delta subunit	1083	20	0	0.9725	6	F:DNA-directed DNA polymerase activity; F:carbon-monoxide dehydrogenase (ferredoxin) activity; P:DNA replication; F:3'-5' exonuclease activity; P:oxidation-reduction process; C:DNA polymerase complex	EC:2.7.7.7; EC:1.2.7.4
brucella-chr1_1906	thymidylate kinase	645	20	5.7e-140	0.979	7	P:dTDP biosynthetic process; F:ATP binding; P:dTTP biosynthetic process; F:thymidylate kinase activity; P:phosphorylation; F:hydrolase activity; P:pyrimidine nucleobase metabolic process	EC:2.7.4.9
brucella-chr1_1907	serine-type d-ala-d-ala carboxypeptidase	1191	20	0	0.982	2	P:proteolysis; F:serine-type D-Ala-D-Ala carboxypeptidase activity	EC:3.4.16.4
brucella-chr1_1908	rare lipoprotein a	1266	20	0	0.9935	0	-
brucella-chr1_1909	arsenate reductase	348	20	1.03e-75	0.8885	5	P:oxidation-reduction process; F:arsenate reductase (glutaredoxin) activity; F:enzyme-thiol transhydrogenase (glutathione-disulfide) activity; P:electron transport; P:glutathione metabolic process	EC:1.20.4.1; EC:1.8.4.7
brucella-chr1_1910	protein	261	20	1.86e-54	0.8495	0	-
brucella-chr1_1911	protein	135	5	1.95e-25	0.982	0	-
brucella-chr1_1912	secretion activator protein	759	20	8.4e-171	0.99	0	-
brucella-chr1_1913	protein	222	3	4.75e-24	1	0	-
brucella-chr1_1914	glycosyl group 1 family protein	1560	20	0	0.993	2	F:transferase activity, transferring glycosyl groups; P:biosynthetic process	-
brucella-chr1_1915	glycosyl transferase	1233	20	0	0.991	2	P:biosynthetic process; F:transferase activity	-
brucella-chr1_1916	protein	1647	20	0	0.995	0	-
brucella-chr1_1917	fibronectin type iii domain-containing protein	774	20	5.75e-176	0.9915	0	-
brucella-chr1_1918	transposase	369	20	6.29e-72	0.975	0	-
brucella-chr1_1919	queuine trna-ribosyltransferase	609	20	9.73e-147	0.997	5	F:queuine tRNA-ribosyltransferase activity; F:metal ion binding; F:oxidoreductase activity; P:queuosine biosynthetic process; P:oxidation-reduction process	EC:2.4.2.29
brucella-chr1_1920	achain angstrom-resolution crystal structure of the brucella abortus ribonuclease brnt	246	20	4.81e-51	0.9005	0	-
brucella-chr1_1921	MULTISPECIES: hypothetical protein [Brucella]	315	20	1.02e-67	0.888	0	-
brucella-chr1_1922	protein	171	20	5.68e-32	0.783	3	F:molecular_function; P:biological_process; C:cellular_component
brucella-chr1_1923	outer membrane autotransporter barrel domain-containing protein	711	20	5.93e-150	0.981	4	F:porin activity; C:integral to membrane; C:cell outer membrane; P:transport	-
brucella-chr1_1924	MULTISPECIES: hypothetical protein [Brucella]	519	20	7.79e-124	0.95	1	F:DNA binding	-
brucella-chr1_1925	protein	276	7	1.09e-48	0.9929	0	-
brucella-chr1_1926	protein	231	4	5.5e-48	0.995	0	-
brucella-chr1_1927	protein	720	20	3.7e-147	0.986	0	-
brucella-chr1_1928	protein	204	12	1.13e-40	1	0	-
brucella-chr1_1929	protein	216	18	2.15e-44	0.9744	0	-
brucella-chr1_1930	protein	204	6	2.88e-40	0.9817	0	-
brucella-chr1_1931	integrase	1026	20	0	0.9925	3	F:DNA binding; P:DNA integration; P:DNA recombination	-
brucella-chr1_1932	transglycosylase-associated protein	252	20	1.39e-29	0.9255	1	C:integral to membrane	-
brucella-chr1_1933	peptidoglycan-binding domain 1 protein	1725	20	0	0.995	1	F:transferase activity	-
brucella-chr1_1934	tartrate beta subunit fumarate domain-containing fe-s type	1620	20	0	0.991	2	F:fumarate hydratase activity; P:reductive tricarboxylic acid cycle	EC:4.2.1.2
brucella-chr1_1935	fad-binding monooxygenase	1107	20	0	0.9895	4	P:oxidation-reduction process; F:salicylate 1-monooxygenase activity; P:nitrobenzene metabolic process; P:fluorene catabolic process	EC:1.14.13.1
brucella-chr1_1936	phosphoribosylformimino-5-aminoimidazole carboxamide ribotide isomerase	360	20	8.38e-82	0.927	1	F:isomerase activity	-
brucella-chr1_1937	molybdenum cofactor biosynthesis protein a	990	20	0	0.9945	6	F:metal ion binding; F:GTP binding; P:Mo-molybdopterin cofactor biosynthetic process; F:4 iron, 4 sulfur cluster binding; F:lyase activity; C:molybdopterin synthase complex	-
brucella-chr1_1938	molybdopterin-guanine dinucleotide biosynthesis protein a	591	20	5.8e-140	0.919	5	C:cytoplasm; F:metal ion binding; F:GTP binding; P:Mo-molybdopterin cofactor biosynthetic process; F:guanylyltransferase activity	-
brucella-chr1_1939	molybdopterin-guanine dinucleotide biosynthesis protein b	504	20	4.45e-119	0.906	2	F:GTP binding; P:Mo-molybdopterin cofactor biosynthetic process	-
brucella-chr1_1940	lysine-arginine-ornithine-binding periplasmic protein	807	20	0	0.961	3	P:transport; C:outer membrane-bounded periplasmic space; F:transporter activity	-
brucella-chr1_1941	his glu gln arg opine family amino abc 3-tm region	723	20	8.24e-149	0.8865	4	P:transport; C:plasma membrane; C:integral to membrane; F:transporter activity	-
brucella-chr1_1942	his glu gln arg opine family amino abc 3-tm region	834	20	0	0.902	4	P:transport; C:plasma membrane; C:integral to membrane; F:transporter activity	-
brucella-chr1_1943	glutathione s-transferase	621	20	1.67e-149	0.851	1	F:transferase activity	-
brucella-chr1_1944	6-phosphogluconate dehydrogenase nad-binding	876	20	0	0.976	9	F:3-hydroxyisobutyrate dehydrogenase activity; P:pentose-phosphate shunt; F:phosphogluconate dehydrogenase (decarboxylating) activity; F:coenzyme binding; F:nucleotide binding; P:isoleucine catabolic process; P:leucine catabolic process; P:valine catabolic process; P:D-gluconate metabolic process	EC:1.1.1.31; EC:1.1.1.44
brucella-chr1_1945	outer membrane protein e	891	20	0	0.9745	0	-
brucella-chr1_1946	aromatic hydrocarbon degradation protein	303	20	1.72e-66	0.9865	0	-
brucella-chr1_1947	valyl-trna synthetase	2733	20	0	0.993	9	F:valine-tRNA ligase activity; F:aminoacyl-tRNA editing activity; P:valyl-tRNA aminoacylation; P:regulation of translational fidelity; F:ATP binding; C:cytoplasm; P:isoleucine biosynthetic process; P:leucine biosynthetic process; P:valine biosynthetic process	EC:6.1.1.9
brucella-chr1_1948	MULTISPECIES: hypothetical protein [Brucella]	732	20	1.03e-146	0.836	0	-
brucella-chr1_1949	outer membrane efflux protein	1359	20	0	0.996	6	P:protein transport; C:integral to membrane; C:cell outer membrane; P:response to antibiotic; C:plasma membrane; F:transporter activity	-
brucella-chr1_1950	protein-l-isoaspartate o-methyltransferase	669	20	8.68e-156	0.913	4	P:cellular protein modification process; F:protein-L-isoaspartate (D-aspartate) O-methyltransferase activity; P:protein methylation; P:S-adenosylmethionine metabolic process	EC:2.1.1.77
brucella-chr1_1951	protein	231	12	1.92e-49	0.9542	0	-
brucella-chr1_1952	heavy metal transport detoxification protein	201	17	3.88e-23	0.9047	2	P:metal ion transport; F:metal ion binding	-
brucella-chr1_1953	MULTISPECIES: hypothetical protein [Brucella]	624	20	6.6e-133	0.934	0	-
brucella-chr1_1954	assembly scaffold	381	20	3.74e-86	0.978	3	F:structural molecule activity; P:iron-sulfur cluster assembly; F:iron-sulfur cluster binding	-
brucella-chr1_1955	dead deah box helicase domain-containing protein	1449	20	0	0.973	3	F:nucleic acid binding; F:ATP binding; F:ATP-dependent helicase activity	-
brucella-chr1_1956	inorganic polyphosphate atp-nad kinase	774	20	1.49e-179	0.9405	9	F:metal ion binding; P:NADP biosynthetic process; F:ATP binding; F:NAD+ kinase activity; P:NAD metabolic process; P:phosphorylation; C:cytoplasm; P:nicotinamide metabolic process; P:nicotinate nucleotide metabolic process	EC:2.7.1.23
brucella-chr1_1957	glycosyl transferase	972	20	0	0.9185	1	F:transferase activity, transferring glycosyl groups	-
brucella-chr1_1958	assembly suf system protein	420	20	3.91e-94	0.9365	0	-
brucella-chr1_1959	family cysteine desulfurase	1245	20	0	0.993	5	P:cysteine metabolic process; F:pyridoxal phosphate binding; F:cysteine desulfurase activity; F:selenocysteine lyase activity; F:transaminase activity	EC:2.8.1.7; EC:4.4.1.16; EC:2.6.1.0
brucella-chr1_1960	assembly protein	1278	20	0	0.979	2	F:ATP binding; P:iron-sulfur cluster assembly	-
brucella-chr1_1961	assembly atpase	756	20	4.37e-180	0.9855	4	P:transport; P:ATP catabolic process; F:ATP binding; F:ATPase activity	EC:3.6.1.3
brucella-chr1_1962	assembly protein	1524	20	0	0.9905	1	P:iron-sulfur cluster assembly	-
brucella-chr1_1963	cysteine desulfurase	1179	20	0	0.9835	3	P:metabolic process; F:pyridoxal phosphate binding; F:transaminase activity	EC:2.6.1.0
brucella-chr1_1964	alpha beta hydrolase	675	20	2.84e-152	0.9585	1	F:hydrolase activity	-
brucella-chr1_1965	small multidrug resistance protein	333	20	1.04e-67	0.9095	3	P:transport; C:plasma membrane; C:integral to membrane	-
brucella-chr1_1966	anhydro-n-acetylmuramic acid kinase	1122	20	0	0.9485	8	P:carbohydrate metabolic process; F:phosphotransferase activity, alcohol group as acceptor; F:kinase activity; P:peptidoglycan turnover; P:phosphorylation; P:1,6-anhydro-N-acetyl-beta-muramic acid catabolic process; F:ATP binding; P:amino sugar metabolic process	EC:2.7.1.0
brucella-chr1_1967	tyrosyl-trna synthetase	1254	20	0	0.98	9	F:RNA binding; F:ATP binding; P:tyrosyl-tRNA aminoacylation; F:tyrosine-tRNA ligase activity; C:cytoplasm; F:transferase activity, transferring glycosyl groups; P:tryptophan biosynthetic process; P:tyrosine biosynthetic process; P:L-phenylalanine biosynthetic process	EC:6.1.1.1
brucella-chr1_1968	rna-binding protein	3399	20	0	0.991	0	-
brucella-chr1_1969	alkyl hydroperoxide reductase	465	20	4.02e-109	0.9395	3	F:oxidoreductase activity; P:oxidation-reduction process; F:antioxidant activity	-
brucella-chr1_1970	rhamnosyltransferase	828	20	0	0.9835	3	F:oxidoreductase activity; P:oxidation-reduction process; F:transition metal ion binding	-
brucella-chr1_1971	peptidase m23b	363	20	6.66e-79	0.837	0	-
brucella-chr1_1972	transposase	369	20	2.07e-72	0.9835	0	-
brucella-chr2_1	16s ribosomal rna	255	20	4.05e-41	0.917	0	-
brucella-chr2_2	is3 family transposase orfb	882	20	0	0.985	4	P:transposition, DNA-mediated; F:transposase activity; F:DNA binding; P:DNA integration	-
brucella-chr2_3	d-lactate dehydrogenase	519	20	1.07e-114	0.8665	6	F:flavin adenine dinucleotide binding; F:D-lactate dehydrogenase activity; P:lactate metabolic process; P:transmembrane transport; P:oxidation-reduction process; P:pyruvate metabolic process	EC:1.1.1.28
brucella-chr2_4	pemk family protein	285	20	4.1e-62	0.885	1	F:DNA binding	-
brucella-chr2_5	recombinase	510	20	1.09e-120	0.8785	4	P:DNA recombination; F:recombinase activity; F:DNA binding; C:integral to membrane
brucella-chr2_6	cytoplasmic protein	1260	20	0	0.991	0	-
brucella-chr2_7	l-fuculose phosphate aldolase	660	20	2.31e-160	0.9875	4	F:metal ion binding; F:L-fuculose-phosphate aldolase activity; P:fructose metabolic process; P:mannose metabolic process	EC:4.1.2.17
brucella-chr2_8	MULTISPECIES: hypothetical protein [Brucella]	1680	20	0	0.989	0	-
brucella-chr2_9	glutamate-1-semialdehyde -aminomutase	1236	20	0	0.9925	6	C:cytoplasm; F:pyridoxal phosphate binding; F:glutamate-1-semialdehyde 2,1-aminomutase activity; P:protoporphyrinogen IX biosynthetic process; F:transaminase activity; P:chlorophyll metabolic process	EC:5.4.3.8; EC:2.6.1.0
brucella-chr2_10	abc transporter atp-binding protein	771	20	0	0.991	5	P:ATP catabolic process; C:ATP-binding cassette (ABC) transporter complex; F:ATP binding; F:polyamine-transporting ATPase activity; P:polyamine transport	EC:3.6.3.31
brucella-chr2_11	abc transporter atp-binding protein	255	20	9.36e-51	1	4	P:transport; F:ATP binding; C:ATP-binding cassette (ABC) transporter complex; F:hydrolase activity, acting on acid anhydrides, catalyzing transmembrane movement of substances	EC:3.6.3.0
brucella-chr2_12	abc transporter permease	867	20	3.58e-168	0.9895	4	P:transport; C:plasma membrane; C:integral to membrane; F:transporter activity	-
brucella-chr2_13	abc transporter permease	804	20	1.57e-178	0.804	4	P:transport; C:plasma membrane; C:integral to membrane; F:transporter activity	-
brucella-chr2_14	abc transporter substrate-binding protein	462	20	1.72e-95	0.9415	0	-
brucella-chr2_15	abc transporter substrate-binding protein	591	20	1.85e-142	0.993	0	-
brucella-chr2_16	amidase	1419	20	0	0.992	12	F:glutaminyl-tRNA synthase (glutamine-hydrolyzing) activity; F:ATP binding; F:transferase activity; F:amidase activity; P:translation; P:glutamate metabolic process; P:arginine metabolic process; P:L-phenylalanine metabolic process; P:proline metabolic process; P:tryptophan metabolic process; P:benzoate metabolic process; P:styrene catabolic process	EC:6.3.5.7; EC:3.5.1.4
brucella-chr2_17	gluconolactonase	873	20	0	0.916	0	-
brucella-chr2_18	oligopeptide dipeptide abc atp-binding protein domain	978	20	0	0.9945	6	P:ATP catabolic process; P:peptide transport; F:ATP binding; F:ATPase activity; F:peptide transporter activity; C:membrane	EC:3.6.1.3
brucella-chr2_19	oligopeptide dipeptide abc atp-binding protein domain	840	20	0	0.975	6	P:ATP catabolic process; P:peptide transport; F:ATP binding; F:ATPase activity; F:peptide transporter activity; C:membrane	EC:3.6.1.3
brucella-chr2_20	oligopeptide dipeptide abc atp-binding protein domain	138	18	6.56e-24	0.9339	9	F:ATPase activity; F:ATP binding; F:nucleotide binding; F:nucleoside-triphosphatase activity; P:ATP catabolic process; C:membrane; P:transport; P:peptide transport; F:peptide transporter activity
brucella-chr2_21	peptide abc transporter permease	834	20	3.06e-170	0.8525	4	P:transport; C:plasma membrane; C:integral to membrane; F:transporter activity	-
brucella-chr2_22	peptide abc transporter permease	1011	20	0	0.8395	4	P:transport; C:plasma membrane; C:integral to membrane; F:transporter activity	-
brucella-chr2_23	glutathione-binding protein gsib	1557	20	0	0.989	2	F:transporter activity; P:transport	-
brucella-chr2_24	transcriptional regulator	714	20	1.89e-169	0.836	5	F:sequence-specific DNA binding transcription factor activity; F:DNA binding; P:regulation of transcription, DNA-dependent; C:transcription factor complex; P:regulation of transcription, DNA-dependent	-
brucella-chr2_25	oligopeptide dipeptide abc atp-binding protein domain	969	20	0	0.941	7	P:ATP catabolic process; P:peptide transport; F:ATP binding; F:ATPase activity; F:peptide transporter activity; P:protein transport; C:plasma membrane	EC:3.6.1.3
brucella-chr2_26	oligopeptide dipeptide abc atp-binding protein domain	999	20	0	0.888	7	P:ATP catabolic process; P:peptide transport; F:ATP binding; F:ATPase activity; F:peptide transporter activity; P:protein transport; C:plasma membrane	EC:3.6.1.3
brucella-chr2_27	peptide abc transporter permease	891	20	4.12e-172	0.988	4	P:transport; C:plasma membrane; C:integral to membrane; F:transporter activity	-
[truncated: 1,092 more rows]
