# Supplementary material for: The Complete Genome of Brucella Suis 019 Provides Insights on Cross-Species Infection
Source: Genes (Basel). 2016 Jan 26;7(2):7. doi: 10.3390/genes7020007 (PMC4773751; doi:10.3390/genes7020007)
Supplement: Supplementary file 1 [file genes-07-00007-s001.zip › suppl/supplementary_file_4.xls]

## Sheet: supplementary_file_4
Pathway	Seqs in Pathway	Enzyme	Ezyme ID	Seqs of Enzyme	Seqs	Pathway ID	Pathway Image
alpha-Linolenic acid metabolism	8	hydratase	ec:4.2.1.17	8	brucella-chr2_32, brucella-chr2_309, brucella-chr2_834, brucella-chr1_142, brucella-chr1_455, brucella-chr1_819, brucella-chr1_834, brucella-chr1_964	map00592	map00592_20140610051755.png
Biosynthesis of unsaturated fatty acids	20	hydratase	ec:4.2.1.17	8	brucella-chr2_32, brucella-chr2_309, brucella-chr2_834, brucella-chr1_142, brucella-chr1_455, brucella-chr1_819, brucella-chr1_834, brucella-chr1_964	map01040	map01040_20140610051759.png
Biosynthesis of unsaturated fatty acids	20	hydrolase	ec:3.1.2.2	2	brucella-chr1_423, brucella-chr1_1098	map01040	map01040_20140610051759.png
Biosynthesis of unsaturated fatty acids	20	reductase	ec:1.1.1.100	9	brucella-chr2_97, brucella-chr2_326, brucella-chr2_618, brucella-chr2_674, brucella-chr2_1007, brucella-chr1_194, brucella-chr1_411, brucella-chr1_967, brucella-chr1_971	map01040	map01040_20140610051759.png
Biosynthesis of unsaturated fatty acids	20	desaturase	ec:1.14.19.2	1	brucella-chr1_335	map01040	map01040_20140610051759.png
Arachidonic acid metabolism	2	reductase (NADPH)	ec:1.1.1.184	1	brucella-chr2_1006	map00590	map00590_20140610051802.png
Arachidonic acid metabolism	2	dehydrogenase	ec:1.1.1.232	1	brucella-chr1_1638	map00590	map00590_20140610051802.png
Taurine and hypotaurine metabolism	5	decarboxylase	ec:4.1.1.15	2	brucella-chr2_730, brucella-chr2_731	map00430	map00430_20140610051805.png
Taurine and hypotaurine metabolism	5	lyase	ec:4.4.1.10	1	brucella-chr1_1154	map00430	map00430_20140610051805.png
Taurine and hypotaurine metabolism	5	dehydrogenase	ec:1.4.1.2	1	brucella-chr1_1163	map00430	map00430_20140610051805.png
Taurine and hypotaurine metabolism	5	kinase	ec:2.7.2.1	1	brucella-chr2_685	map00430	map00430_20140610051805.png
Sulfur metabolism	20	reductase (ferredoxin)	ec:1.8.7.1	1	brucella-chr1_663	map00920	map00920_20140610051810.png
Sulfur metabolism	20	adenylyltransferase	ec:2.7.7.4	2	brucella-chr1_652, brucella-chr1_653	map00920	map00920_20140610051810.png
Sulfur metabolism	20	sulfurtransferase	ec:2.8.1.1	1	brucella-chr1_1847	map00920	map00920_20140610051810.png
Sulfur metabolism	20	O-succinyltransferase	ec:2.3.1.46	1	brucella-chr2_584	map00920	map00920_20140610051810.png
Sulfur metabolism	20	O-acetyltransferase	ec:2.3.1.30	1	brucella-chr1_1656	map00920	map00920_20140610051810.png
Sulfur metabolism	20	nucleotidase	ec:3.1.3.7	1	brucella-chr1_651	map00920	map00920_20140610051810.png
Sulfur metabolism	20	gamma-synthase	ec:2.5.1.48	1	brucella-chr1_1038	map00920	map00920_20140610051810.png
Sulfur metabolism	20	synthase	ec:2.5.1.47	3	brucella-chr1_112, brucella-chr1_1036, brucella-chr1_1849	map00920	map00920_20140610051810.png
Sulfur metabolism	20	reductase (NADPH)	ec:1.8.1.2	2	brucella-chr2_821, brucella-chr1_663	map00920	map00920_20140610051810.png
Sulfur metabolism	20	ATPase	ec:3.6.3.25	7	brucella-chr1_730, brucella-chr1_731, brucella-chr1_732, brucella-chr1_733, brucella-chr1_1593, brucella-chr1_1594, brucella-chr1_1595	map00920	map00920_20140610051810.png
Sulfur metabolism	20	reductase (thioredoxin)	ec:1.8.4.8	1	brucella-chr1_662	map00920	map00920_20140610051810.png
Sulfur metabolism	20	kinase	ec:2.7.1.25	1	brucella-chr1_652	map00920	map00920_20140610051810.png
Drug metabolism - other enzymes	15	dehydrogenase (NADP+)	ec:1.3.1.2	1	brucella-chr1_570	map00983	map00983_20140610051814.png
Drug metabolism - other enzymes	15	oxidase	ec:1.17.3.2	1	brucella-chr1_510	map00983	map00983_20140610051814.png
Drug metabolism - other enzymes	15	ec:3.5.1.6 beta-ureidopropionase	ec:3.5.1.6	2	brucella-chr1_573, brucella-chr1_1118	map00983	map00983_20140610051814.png
Drug metabolism - other enzymes	15	phosphoribosyltransferase	ec:2.4.2.10	1	brucella-chr1_238	map00983	map00983_20140610051814.png
Drug metabolism - other enzymes	15	synthase (glutamine-hydrolysing)	ec:6.3.5.2	1	brucella-chr2_710	map00983	map00983_20140610051814.png
Drug metabolism - other enzymes	15	phosphoribosyltransferase	ec:2.4.2.8	1	brucella-chr1_1018	map00983	map00983_20140610051814.png
Drug metabolism - other enzymes	15	hydantoinase	ec:3.5.2.2	1	brucella-chr1_574	map00983	map00983_20140610051814.png
Drug metabolism - other enzymes	15	diphosphatase	ec:3.6.1.19	2	brucella-chr1_669, brucella-chr1_1836	map00983	map00983_20140610051814.png
Drug metabolism - other enzymes	15	1-naphthol glucuronyltransferase	ec:2.4.1.17	1	brucella-chr2_958	map00983	map00983_20140610051814.png
Drug metabolism - other enzymes	15	dehydrogenase	ec:1.1.1.205	2	brucella-chr2_719, brucella-chr1_1663	map00983	map00983_20140610051814.png
Drug metabolism - other enzymes	15	ali-esterase	ec:3.1.1.1	2	brucella-chr1_715, brucella-chr1_1632	map00983	map00983_20140610051814.png
Drug metabolism - cytochrome P450	15	dehydrogenase	ec:1.1.1.1	6	brucella-chr2_364, brucella-chr2_669, brucella-chr1_60, brucella-chr1_643, brucella-chr1_712, brucella-chr1_1841	map00982	map00982_20140610051818.png
Drug metabolism - cytochrome P450	15	oxidase	ec:1.2.3.1	1	brucella-chr2_987	map00982	map00982_20140610051818.png
Drug metabolism - cytochrome P450	15	dehydrogenase [NAD(P)+]	ec:1.2.1.5	1	brucella-chr2_59	map00982	map00982_20140610051818.png
Drug metabolism - cytochrome P450	15	1-naphthol glucuronyltransferase	ec:2.4.1.17	1	brucella-chr2_958	map00982	map00982_20140610051818.png
Drug metabolism - cytochrome P450	15	transferase	ec:2.5.1.18	6	brucella-chr2_72, brucella-chr2_108, brucella-chr1_192, brucella-chr1_258, brucella-chr1_1385, brucella-chr1_1447	map00982	map00982_20140610051818.png
Metabolism of xenobiotics by cytochrome P450	16	reductase (NADPH)	ec:1.1.1.184	1	brucella-chr2_1006	map00980	map00980_20140610051822.png
Metabolism of xenobiotics by cytochrome P450	16	dehydrogenase	ec:1.1.1.1	6	brucella-chr2_364, brucella-chr2_669, brucella-chr1_60, brucella-chr1_643, brucella-chr1_712, brucella-chr1_1841	map00980	map00980_20140610051822.png
Metabolism of xenobiotics by cytochrome P450	16	dehydrogenase [NAD(P)+]	ec:1.2.1.5	1	brucella-chr2_59	map00980	map00980_20140610051822.png
Metabolism of xenobiotics by cytochrome P450	16	1-naphthol glucuronyltransferase	ec:2.4.1.17	1	brucella-chr2_958	map00980	map00980_20140610051822.png
Metabolism of xenobiotics by cytochrome P450	16	transferase	ec:2.5.1.18	6	brucella-chr2_72, brucella-chr2_108, brucella-chr1_192, brucella-chr1_258, brucella-chr1_1385, brucella-chr1_1447	map00980	map00980_20140610051822.png
Metabolism of xenobiotics by cytochrome P450	16	dehydrogenase	ec:1.3.1.20	1	brucella-chr2_937	map00980	map00980_20140610051822.png
Arginine and proline metabolism	58	synthase	ec:6.3.4.5	1	brucella-chr1_764	map00330	map00330_20140610051833.png
Arginine and proline metabolism	58	arginine amidinase	ec:3.5.3.1	2	brucella-chr2_207, brucella-chr2_208	map00330	map00330_20140610051833.png
Arginine and proline metabolism	58	decarboxylase	ec:4.1.1.17	1	brucella-chr2_945	map00330	map00330_20140610051833.png
Arginine and proline metabolism	58	creatinine hydrolase	ec:3.5.2.10	1	brucella-chr2_124	map00330	map00330_20140610051833.png
Arginine and proline metabolism	58	cyclodeaminase	ec:4.3.1.12	1	brucella-chr2_208	map00330	map00330_20140610051833.png
Arginine and proline metabolism	58	aldolase	ec:4.1.3.16	1	brucella-chr2_958	map00330	map00330_20140610051833.png
Arginine and proline metabolism	58	ec:3.5.1.5 urease	ec:3.5.1.5	9	brucella-chr2_484, brucella-chr1_224, brucella-chr1_533, brucella-chr1_582, brucella-chr1_583, brucella-chr1_585, brucella-chr1_1572, brucella-chr1_1573, brucella-chr1_1574	map00330	map00330_20140610051833.png
Arginine and proline metabolism	58	acylamidase	ec:3.5.1.4	5	brucella-chr2_16, brucella-chr2_103, brucella-chr2_946, brucella-chr1_310, brucella-chr1_1492	map00330	map00330_20140610051833.png
Arginine and proline metabolism	58	glutaminase I	ec:3.5.1.2	3	brucella-chr2_84, brucella-chr2_728, brucella-chr1_1660	map00330	map00330_20140610051833.png
Arginine and proline metabolism	58	dehydrogenase	ec:1.4.1.2	1	brucella-chr1_1163	map00330	map00330_20140610051833.png
Arginine and proline metabolism	58	deaminase	ec:3.5.4.1	1	brucella-chr2_855	map00330	map00330_20140610051833.png
Arginine and proline metabolism	58	epimerase	ec:5.1.1.8	1	brucella-chr1_1188	map00330	map00330_20140610051833.png
Arginine and proline metabolism	58	racemase	ec:5.1.1.4	2	brucella-chr1_522, brucella-chr1_1188	map00330	map00330_20140610051833.png
Arginine and proline metabolism	58	kinase	ec:2.7.2.8	2	brucella-chr2_88, brucella-chr2_222	map00330	map00330_20140610051833.png
Arginine and proline metabolism	58	5-kinase	ec:2.7.2.11	1	brucella-chr1_1140	map00330	map00330_20140610051833.png
Arginine and proline metabolism	58	N-acetyltransferase	ec:2.3.1.35	1	brucella-chr1_1057	map00330	map00330_20140610051833.png
Arginine and proline metabolism	58	acid amidohydrolase	ec:3.5.1.14	1	brucella-chr1_719	map00330	map00330_20140610051833.png
Arginine and proline metabolism	58	lyase	ec:4.3.2.1	1	brucella-chr1_1022	map00330	map00330_20140610051833.png
Arginine and proline metabolism	58	dehydrogenase (NAD+)	ec:1.2.1.3	5	brucella-chr2_96, brucella-chr2_420, brucella-chr2_1067, brucella-chr1_638, brucella-chr1_644	map00330	map00330_20140610051833.png
Arginine and proline metabolism	58	N-acetyltransferase	ec:2.3.1.1	1	brucella-chr1_1057	map00330	map00330_20140610051833.png
Arginine and proline metabolism	58	reductase	ec:1.5.1.2	1	brucella-chr2_321	map00330	map00330_20140610051833.png
Arginine and proline metabolism	58	carbamoyltransferase	ec:2.1.3.3	3	brucella-chr2_208, brucella-chr1_552, brucella-chr1_1347	map00330	map00330_20140610051833.png
Arginine and proline metabolism	58	dihydrolase	ec:3.5.3.23	1	brucella-chr1_1656	map00330	map00330_20140610051833.png
Arginine and proline metabolism	58	dehydrogenase	ec:1.2.1.41	1	brucella-chr1_1141	map00330	map00330_20140610051833.png
Arginine and proline metabolism	58	agmatine ureohydrolase	ec:3.5.3.11	2	brucella-chr1_116, brucella-chr1_1045	map00330	map00330_20140610051833.png
Arginine and proline metabolism	58	transaminase	ec:2.6.1.1	2	brucella-chr1_5, brucella-chr1_1446	map00330	map00330_20140610051833.png
Arginine and proline metabolism	58	reductase	ec:1.2.1.38	2	brucella-chr2_219, brucella-chr1_117	map00330	map00330_20140610051833.png
Arginine and proline metabolism	58	dehydrogenase	ec:1.2.1.19	1	brucella-chr2_105	map00330	map00330_20140610051833.png
Arginine and proline metabolism	58	ligase	ec:6.3.1.2	3	brucella-chr2_336, brucella-chr2_365, brucella-chr1_1896	map00330	map00330_20140610051833.png
Arginine and proline metabolism	58	transaminase	ec:2.6.1.23	1	brucella-chr2_1082	map00330	map00330_20140610051833.png
Arginine and proline metabolism	58	transaminase	ec:2.6.1.21	1	brucella-chr2_174	map00330	map00330_20140610051833.png
Arginine and proline metabolism	58	aminotransferase	ec:2.6.1.13	1	brucella-chr2_253	map00330	map00330_20140610051833.png
Arginine and proline metabolism	58	transaminase	ec:2.6.1.11	2	brucella-chr2_253, brucella-chr1_553	map00330	map00330_20140610051833.png
Arginine and proline metabolism	58	kinase	ec:2.7.3.2	1	brucella-chr1_91	map00330	map00330_20140610051833.png
Arginine and proline metabolism	58	ligase	ec:6.3.1.11	1	brucella-chr2_336	map00330	map00330_20140610051833.png
Caffeine metabolism	1	oxidase	ec:1.17.3.2	1	brucella-chr1_510	map00232	map00232_20140610051836.png
Purine metabolism	175	synthase	ec:6.3.4.4	1	brucella-chr1_1282	map00230	map00230_20140610051848.png
Purine metabolism	175	diphosphokinase	ec:2.7.6.5	1	brucella-chr1_239	map00230	map00230_20140610051848.png
Purine metabolism	175	diphosphokinase	ec:2.7.6.1	1	brucella-chr1_1416	map00230	map00230_20140610051848.png
Purine metabolism	175	carboxylase	ec:4.1.1.21	1	brucella-chr1_1225	map00230	map00230_20140610051848.png
Purine metabolism	175	oxidase	ec:1.17.3.2	1	brucella-chr1_510	map00230	map00230_20140610051848.png
Purine metabolism	175	hydrolase	ec:3.5.2.17	1	brucella-chr1_361	map00230	map00230_20140610051848.png
Purine metabolism	175	synthase	ec:6.3.2.6	1	brucella-chr1_68	map00230	map00230_20140610051848.png
Purine metabolism	175	phosphoribosyltransferase	ec:2.4.2.22	1	brucella-chr1_1855	map00230	map00230_20140610051848.png
Purine metabolism	175	kinase	ec:2.7.4.8	1	brucella-chr1_406	map00230	map00230_20140610051848.png
Purine metabolism	175	kinase	ec:2.7.4.6	1	brucella-chr1_200	map00230	map00230_20140610051848.png
Purine metabolism	175	kinase	ec:2.7.4.3	2	brucella-chr1_173, brucella-chr1_1701	map00230	map00230_20140610051848.png
Purine metabolism	175	phosphoribosyldiphosphate 5-amidotransferase	ec:2.4.2.14	1	brucella-chr1_421	map00230	map00230_20140610051848.png
Purine metabolism	175	ec:3.5.1.5 urease	ec:3.5.1.5	9	brucella-chr2_484, brucella-chr1_224, brucella-chr1_533, brucella-chr1_582, brucella-chr1_583, brucella-chr1_585, brucella-chr1_1572, brucella-chr1_1573, brucella-chr1_1574	map00230	map00230_20140610051848.png
Purine metabolism	175	synthase	ec:6.3.5.3	3	brucella-chr1_69, brucella-chr1_70, brucella-chr1_73	map00230	map00230_20140610051848.png
Purine metabolism	175	synthase (glutamine-hydrolysing)	ec:6.3.5.2	1	brucella-chr2_710	map00230	map00230_20140610051848.png
Purine metabolism	175	deoxy-GTPase	ec:3.1.5.1	1	brucella-chr1_38	map00230	map00230_20140610051848.png
Purine metabolism	175	formimidoyltransferase	ec:2.1.2.4	1	brucella-chr2_971	map00230	map00230_20140610051848.png
Purine metabolism	175	formyltransferase	ec:2.1.2.3	1	brucella-chr1_1165	map00230	map00230_20140610051848.png
Purine metabolism	175	formyltransferase	ec:2.1.2.2	1	brucella-chr1_185	map00230	map00230_20140610051848.png
Purine metabolism	175	dehydrogenase	ec:1.17.1.4	2	brucella-chr1_509, brucella-chr1_510	map00230	map00230_20140610051848.png
Purine metabolism	175	cyclohydrolase	ec:3.5.4.10	1	brucella-chr1_1165	map00230	map00230_20140610051848.png
Purine metabolism	175	nucleotidyltransferase	ec:2.7.7.8	2	brucella-chr2_62, brucella-chr1_850	map00230	map00230_20140610051848.png
Purine metabolism	175	DNA polymerase	ec:2.7.7.7	14	brucella-chr2_463, brucella-chr2_470, brucella-chr1_84, brucella-chr1_182, brucella-chr1_204, brucella-chr1_264, brucella-chr1_718, brucella-chr1_768, brucella-chr1_769, brucella-chr1_801, brucella-chr1_830, brucella-chr1_939, brucella-chr1_955, brucella-chr1_1905	map00230	map00230_20140610051848.png
Purine metabolism	175	RNA polymerase	ec:2.7.7.6	6	brucella-chr2_391, brucella-chr1_240, brucella-chr1_683, brucella-chr1_1672, brucella-chr1_1673, brucella-chr1_1704	map00230	map00230_20140610051848.png
Purine metabolism	175	adenylyltransferase	ec:2.7.7.4	2	brucella-chr1_652, brucella-chr1_653	map00230	map00230_20140610051848.png
Purine metabolism	175	deaminase	ec:3.5.4.3	1	brucella-chr1_505	map00230	map00230_20140610051848.png
Purine metabolism	175	deaminase	ec:3.5.4.2	1	brucella-chr2_437	map00230	map00230_20140610051848.png
Purine metabolism	175	phosphoribosyltransferase	ec:2.4.2.8	1	brucella-chr1_1018	map00230	map00230_20140610051848.png
Purine metabolism	175	phosphoribosyltransferase	ec:2.4.2.7	1	brucella-chr1_1409	map00230	map00230_20140610051848.png
Purine metabolism	175	reductase	ec:1.17.4.1	3	brucella-chr2_747, brucella-chr2_748, brucella-chr1_1857	map00230	map00230_20140610051848.png
Purine metabolism	175	ribonucleotide mutase	ec:5.4.99.18	1	brucella-chr1_1226	map00230	map00230_20140610051848.png
Purine metabolism	175	nucleosidase	ec:3.2.2.4	1	brucella-chr1_261	map00230	map00230_20140610051848.png
Purine metabolism	175	cyclo-ligase	ec:6.3.3.1	1	brucella-chr1_184	map00230	map00230_20140610051848.png
Purine metabolism	175	nucleosidase	ec:3.2.2.1	1	brucella-chr2_1031	map00230	map00230_20140610051848.png
Purine metabolism	175	uridine 5'-nucleotidase	ec:3.1.3.5	2	brucella-chr2_87, brucella-chr1_28	map00230	map00230_20140610051848.png
Purine metabolism	175	adenylpyrophosphatase	ec:3.6.1.3	83	brucella-chr2_18, brucella-chr2_19, brucella-chr2_25, brucella-chr2_26, brucella-chr2_42, brucella-chr2_43, brucella-chr2_101, brucella-chr2_102, brucella-chr2_115, brucella-chr2_148, brucella-chr2_153, brucella-chr2_154, brucella-chr2_172, brucella-chr2_244, brucella-chr2_294, brucella-chr2_319, brucella-chr2_320, brucella-chr2_348, brucella-chr2_359, brucella-chr2_406, brucella-chr2_411, brucel…	map00230	map00230_20140610051848.png
Purine metabolism	175	lyase	ec:4.3.2.2	1	brucella-chr1_63	map00230	map00230_20140610051848.png
Purine metabolism	175	ribonucleotide synthase	ec:6.3.4.18	1	brucella-chr1_1225	map00230	map00230_20140610051848.png
Purine metabolism	175	ligase	ec:6.3.4.13	1	brucella-chr1_452	map00230	map00230_20140610051848.png
Purine metabolism	175	diphosphatase	ec:3.6.1.19	2	brucella-chr1_669, brucella-chr1_1836	map00230	map00230_20140610051848.png
Purine metabolism	175	(asymmetrical)	ec:3.6.1.17	2	brucella-chr1_1740, brucella-chr1_1856	map00230	map00230_20140610051848.png
Purine metabolism	175	phosphatase	ec:3.6.1.15	14	brucella-chr2_548, brucella-chr2_960, brucella-chr1_669, brucella-chr1_801, brucella-chr1_829, brucella-chr1_831, brucella-chr1_882, brucella-chr1_1100, brucella-chr1_1127, brucella-chr1_1415, brucella-chr1_1707, brucella-chr1_1787, brucella-chr1_1789, brucella-chr1_1795	map00230	map00230_20140610051848.png
Purine metabolism	175	metaphosphatase	ec:3.6.1.11	1	brucella-chr1_150	map00230	map00230_20140610051848.png
Purine metabolism	175	dehydrogenase	ec:1.1.1.205	2	brucella-chr2_719, brucella-chr1_1663	map00230	map00230_20140610051848.png
Purine metabolism	175	(alpha-D-glucose-1,6-bisphosphate-dependent)	ec:5.4.2.2	2	brucella-chr2_722, brucella-chr1_779	map00230	map00230_20140610051848.png
Purine metabolism	175	kinase	ec:2.7.1.40	1	brucella-chr1_1223	map00230	map00230_20140610051848.png
Purine metabolism	175	kinase	ec:2.7.1.25	1	brucella-chr1_652	map00230	map00230_20140610051848.png
Aminobenzoate degradation	24	hydratase	ec:4.2.1.17	8	brucella-chr2_32, brucella-chr2_309, brucella-chr2_834, brucella-chr1_142, brucella-chr1_455, brucella-chr1_819, brucella-chr1_834, brucella-chr1_964	map00627	map00627_20140610051852.png
Aminobenzoate degradation	24	CoA-transferase	ec:2.8.3.8	2	brucella-chr1_963, brucella-chr1_1844	map00627	map00627_20140610051852.png
Aminobenzoate degradation	24	acylamidase	ec:3.5.1.4	5	brucella-chr2_16, brucella-chr2_103, brucella-chr2_946, brucella-chr1_310, brucella-chr1_1492	map00627	map00627_20140610051852.png
Aminobenzoate degradation	24	phosphatase	ec:3.1.3.1	6	brucella-chr2_469, brucella-chr2_542, brucella-chr2_563, brucella-chr1_1319, brucella-chr1_1367, brucella-chr1_1712	map00627	map00627_20140610051852.png
Aminobenzoate degradation	24	racemase	ec:5.1.2.2	3	brucella-chr1_603, brucella-chr1_609, brucella-chr1_1882	map00627	map00627_20140610051852.png
Lipoic acid metabolism	2	transferase	ec:2.3.1.181	1	brucella-chr2_494	map00785	map00785_20140610051856.png
Lipoic acid metabolism	2	synthase	ec:2.8.1.8	1	brucella-chr1_1780	map00785	map00785_20140610051856.png
Naphthalene degradation	8	dehydrogenase	ec:1.1.1.1	6	brucella-chr2_364, brucella-chr2_669, brucella-chr1_60, brucella-chr1_643, brucella-chr1_712, brucella-chr1_1841	map00626	map00626_20140610051859.png
Naphthalene degradation	8	1-monooxygenase	ec:1.14.13.1	2	brucella-chr1_153, brucella-chr1_1935	map00626	map00626_20140610051859.png
Carbon fixation pathways in prokaryotes	53	mutase	ec:5.4.99.2	1	brucella-chr1_1721	map00720	map00720_20140610051904.png
Carbon fixation pathways in prokaryotes	53	reductase [NAD(P)H]	ec:1.5.1.20	1	brucella-chr1_1485	map00720	map00720_20140610051904.png
Carbon fixation pathways in prokaryotes	53	phosphate dikinase	ec:2.7.9.1	1	brucella-chr1_371	map00720	map00720_20140610051904.png
Carbon fixation pathways in prokaryotes	53	hydratase	ec:4.2.1.17	8	brucella-chr2_32, brucella-chr2_309, brucella-chr2_834, brucella-chr1_142, brucella-chr1_455, brucella-chr1_819, brucella-chr1_834, brucella-chr1_964	map00720	map00720_20140610051904.png
Carbon fixation pathways in prokaryotes	53	carboxylase	ec:6.4.1.3	3	brucella-chr1_817, brucella-chr1_1722, brucella-chr1_1723	map00720	map00720_20140610051904.png
Carbon fixation pathways in prokaryotes	53	carboxylase	ec:6.4.1.2	6	brucella-chr1_9, brucella-chr1_10, brucella-chr1_817, brucella-chr1_907, brucella-chr1_978, brucella-chr1_1723	map00720	map00720_20140610051904.png
Carbon fixation pathways in prokaryotes	53	carboxylase	ec:6.4.1.1	1	brucella-chr1_1197	map00720	map00720_20140610051904.png
Carbon fixation pathways in prokaryotes	53	lyase	ec:4.1.3.34	1	brucella-chr2_225	map00720	map00720_20140610051904.png
Carbon fixation pathways in prokaryotes	53	cyclohydrolase	ec:3.5.4.9	1	brucella-chr2_322	map00720	map00720_20140610051904.png
Carbon fixation pathways in prokaryotes	53	citrate synthase	ec:2.3.3.8	2	brucella-chr1_1071, brucella-chr1_1784	map00720	map00720_20140610051904.png
Carbon fixation pathways in prokaryotes	53	ligase (ADP-forming)	ec:6.2.1.5	2	brucella-chr1_1070, brucella-chr1_1071	map00720	map00720_20140610051904.png
Carbon fixation pathways in prokaryotes	53	ligase	ec:6.2.1.1	3	brucella-chr2_617, brucella-chr1_814, brucella-chr1_1170	map00720	map00720_20140610051904.png
Carbon fixation pathways in prokaryotes	53	kinase	ec:2.7.2.1	1	brucella-chr2_685	map00720	map00720_20140610051904.png
Carbon fixation pathways in prokaryotes	53	dehydrogenase (NADP+)	ec:1.1.1.42	1	brucella-chr1_1713	map00720	map00720_20140610051904.png
Carbon fixation pathways in prokaryotes	53	dehydrogenase	ec:1.1.1.37	2	brucella-chr2_815, brucella-chr1_1069	map00720	map00720_20140610051904.png
Carbon fixation pathways in prokaryotes	53	C-acetyltransferase	ec:2.3.1.9	4	brucella-chr2_308, brucella-chr2_454, brucella-chr2_619, brucella-chr1_1205	map00720	map00720_20140610051904.png
Carbon fixation pathways in prokaryotes	53	dehydrogenase	ec:1.1.1.35	5	brucella-chr2_33, brucella-chr2_309, brucella-chr2_618, brucella-chr2_833, brucella-chr1_1034	map00720	map00720_20140610051904.png
Carbon fixation pathways in prokaryotes	53	dehydrogenase (NADP+)	ec:1.5.1.5	1	brucella-chr2_322	map00720	map00720_20140610051904.png
Carbon fixation pathways in prokaryotes	53	epimerase	ec:5.1.99.1	1	brucella-chr1_89	map00720	map00720_20140610051904.png
Carbon fixation pathways in prokaryotes	53	entry	ec:1.3.99.1	2	brucella-chr1_1092, brucella-chr1_1093	map00720	map00720_20140610051904.png
Carbon fixation pathways in prokaryotes	53	dehydrogenase (ferredoxin)	ec:1.2.7.4	7	brucella-chr2_463, brucella-chr1_84, brucella-chr1_718, brucella-chr1_801, brucella-chr1_939, brucella-chr1_955, brucella-chr1_1905	map00720	map00720_20140610051904.png
Carbon fixation pathways in prokaryotes	53	hydratase	ec:4.2.1.3	1	brucella-chr1_746	map00720	map00720_20140610051904.png
Carbon fixation pathways in prokaryotes	53	hydratase	ec:4.2.1.2	3	brucella-chr2_864, brucella-chr1_1044, brucella-chr1_1934	map00720	map00720_20140610051904.png
Chloroalkane and chloroalkene degradation	13	dehydrogenase	ec:1.1.1.1	6	brucella-chr2_364, brucella-chr2_669, brucella-chr1_60, brucella-chr1_643, brucella-chr1_712, brucella-chr1_1841	map00625	map00625_20140610051908.png
Chloroalkane and chloroalkene degradation	13	dehalogenase	ec:3.8.1.2	2	brucella-chr1_318, brucella-chr1_379	map00625	map00625_20140610051908.png
Chloroalkane and chloroalkene degradation	13	dehydrogenase (NAD+)	ec:1.2.1.3	5	brucella-chr2_96, brucella-chr2_420, brucella-chr2_1067, brucella-chr1_638, brucella-chr1_644	map00625	map00625_20140610051908.png
Polycyclic aromatic hydrocarbon degradation	4	1-monooxygenase	ec:1.14.13.1	2	brucella-chr1_153, brucella-chr1_1935	map00624	map00624_20140610051912.png
Polycyclic aromatic hydrocarbon degradation	4	3,4-dioxygenase	ec:1.13.11.3	2	brucella-chr2_444, brucella-chr2_445	map00624	map00624_20140610051912.png
Toluene degradation	6	dehydrogenase	ec:1.1.1.35	5	brucella-chr2_33, brucella-chr2_309, brucella-chr2_618, brucella-chr2_833, brucella-chr1_1034	map00623	map00623_20140610051915.png
Toluene degradation	6	cycloisomerase	ec:5.5.1.7	1	brucella-chr1_1882	map00623	map00623_20140610051915.png
Toluene degradation	6	cycloisomerase	ec:5.5.1.1	1	brucella-chr1_1882	map00623	map00623_20140610051915.png
Xylene degradation	1	2,3-dioxygenase	ec:1.13.11.2	1	brucella-chr2_1079	map00622	map00622_20140610051918.png
Valine, leucine and isoleucine biosynthesis	16	dehydratase	ec:4.2.1.33	2	brucella-chr2_223, brucella-chr1_1090	map00290	map00290_20140610051922.png
Valine, leucine and isoleucine biosynthesis	16	ammonia-lyase	ec:4.3.1.19	1	brucella-chr1_1851	map00290	map00290_20140610051922.png
Valine, leucine and isoleucine biosynthesis	16	synthase	ec:2.2.1.6	3	brucella-chr2_163, brucella-chr1_1542, brucella-chr1_1543	map00290	map00290_20140610051922.png
Valine, leucine and isoleucine biosynthesis	16	reductoisomerase	ec:1.1.1.86	1	brucella-chr1_1549	map00290	map00290_20140610051922.png
Valine, leucine and isoleucine biosynthesis	16	dehydrogenase	ec:1.1.1.85	2	brucella-chr2_86, brucella-chr2_216	map00290	map00290_20140610051922.png
Valine, leucine and isoleucine biosynthesis	16	synthase	ec:2.3.3.13	3	brucella-chr1_214, brucella-chr1_215, brucella-chr1_1381	map00290	map00290_20140610051922.png
Valine, leucine and isoleucine biosynthesis	16	transaminase	ec:2.6.1.42	2	brucella-chr2_424, brucella-chr1_1776	map00290	map00290_20140610051922.png
Valine, leucine and isoleucine biosynthesis	16	dehydratase	ec:4.2.1.9	2	brucella-chr2_168, brucella-chr1_740	map00290	map00290_20140610051922.png
Photosynthesis	1	reductase	ec:1.18.1.2	1	brucella-chr1_525	map00195	map00195_20140610051925.png
Dioxin degradation	4	1-monooxygenase	ec:1.14.13.1	2	brucella-chr1_153, brucella-chr1_1935	map00621	map00621_20140610051928.png
Dioxin degradation	4	1,2-dioxygenase	ec:1.13.11.39	2	brucella-chr2_109, brucella-chr1_64	map00621	map00621_20140610051928.png
Ubiquinone and other terpenoid-quinone biosynthesis	3	3-O-methyltransferase	ec:2.1.1.64	2	brucella-chr1_1121, brucella-chr1_1839	map00130	map00130_20140610051932.png
Ubiquinone and other terpenoid-quinone biosynthesis	3	synthase	ec:5.4.4.2	1	brucella-chr2_1021	map00130	map00130_20140610051932.png
Biotin metabolism	22	dehydratase	ec:4.2.1.59	2	brucella-chr1_846, brucella-chr1_1755	map00780	map00780_20140610051937.png
Biotin metabolism	22	reductase	ec:1.1.1.100	9	brucella-chr2_97, brucella-chr2_326, brucella-chr2_618, brucella-chr2_674, brucella-chr2_1007, brucella-chr1_194, brucella-chr1_411, brucella-chr1_967, brucella-chr1_971	map00780	map00780_20140610051937.png
Biotin metabolism	22	synthase II	ec:2.3.1.179	1	brucella-chr1_409	map00780	map00780_20140610051937.png
Biotin metabolism	22	synthase	ec:2.8.1.6	1	brucella-chr2_578	map00780	map00780_20140610051937.png
Biotin metabolism	22	synthase	ec:2.3.1.47	1	brucella-chr2_579	map00780	map00780_20140610051937.png
Biotin metabolism	22	synthase I	ec:2.3.1.41	5	brucella-chr2_582, brucella-chr1_58, brucella-chr1_59, brucella-chr1_127, brucella-chr1_847	map00780	map00780_20140610051937.png
Biotin metabolism	22	synthase	ec:6.3.3.3	1	brucella-chr2_580	map00780	map00780_20140610051937.png
Biotin metabolism	22	ligase	ec:6.3.4.15	1	brucella-chr1_91	map00780	map00780_20140610051937.png
Biotin metabolism	22	transaminase	ec:2.6.1.62	1	brucella-chr2_581	map00780	map00780_20140610051937.png
Pyruvate metabolism	63	carboxykinase (ATP)	ec:4.1.1.49	1	brucella-chr1_921	map00620	map00620_20140610051943.png
Pyruvate metabolism	63	phosphate dikinase	ec:2.7.9.1	1	brucella-chr1_371	map00620	map00620_20140610051943.png
Pyruvate metabolism	63	carboxylase	ec:6.4.1.2	6	brucella-chr1_9, brucella-chr1_10, brucella-chr1_817, brucella-chr1_907, brucella-chr1_978, brucella-chr1_1723	map00620	map00620_20140610051943.png
Pyruvate metabolism	63	carboxylase	ec:6.4.1.1	1	brucella-chr1_1197	map00620	map00620_20140610051943.png
Pyruvate metabolism	63	hydrolase	ec:3.1.2.6	4	brucella-chr2_574, brucella-chr1_365, brucella-chr1_1062, brucella-chr1_1429	map00620	map00620_20140610051943.png
Pyruvate metabolism	63	hydrolase	ec:3.1.2.1	1	brucella-chr1_1844	map00620	map00620_20140610051943.png
Pyruvate metabolism	63	synthase	ec:2.3.3.9	1	brucella-chr1_1314	map00620	map00620_20140610051943.png
Pyruvate metabolism	63	ligase	ec:6.2.1.1	3	brucella-chr2_617, brucella-chr1_814, brucella-chr1_1170	map00620	map00620_20140610051943.png
Pyruvate metabolism	63	kinase	ec:2.7.2.1	1	brucella-chr2_685	map00620	map00620_20140610051943.png
Pyruvate metabolism	63	acetyltransferase	ec:2.3.1.12	5	brucella-chr2_37, brucella-chr2_552, brucella-chr2_1004, brucella-chr1_840, brucella-chr1_1778	map00620	map00620_20140610051943.png
Pyruvate metabolism	63	lyase	ec:4.4.1.5	8	brucella-chr2_227, brucella-chr2_1008, brucella-chr2_1078, brucella-chr2_1079, brucella-chr1_89, brucella-chr1_781, brucella-chr1_1096, brucella-chr1_1652	map00620	map00620_20140610051943.png
Pyruvate metabolism	63	dehydrogenase (NAD+)	ec:1.2.1.3	5	brucella-chr2_96, brucella-chr2_420, brucella-chr2_1067, brucella-chr1_638, brucella-chr1_644	map00620	map00620_20140610051943.png
Pyruvate metabolism	63	synthase	ec:4.2.3.3	1	brucella-chr2_68	map00620	map00620_20140610051943.png
Pyruvate metabolism	63	dehydrogenase (cytochrome)	ec:1.1.2.4	1	brucella-chr1_1523	map00620	map00620_20140610051943.png
Pyruvate metabolism	63	dehydrogenase (cytochrome)	ec:1.1.2.3	1	brucella-chr2_188	map00620	map00620_20140610051943.png
Pyruvate metabolism	63	dehydrogenase (oxaloacetate-decarboxylating) (NADP+)	ec:1.1.1.40	3	brucella-chr1_695, brucella-chr1_696, brucella-chr1_1883	map00620	map00620_20140610051943.png
Pyruvate metabolism	63	dehydrogenase (decarboxylating)	ec:1.1.1.39	1	brucella-chr1_1883	map00620	map00620_20140610051943.png
Pyruvate metabolism	63	dehydrogenase (oxaloacetate-decarboxylating)	ec:1.1.1.38	2	brucella-chr1_695, brucella-chr1_1635	map00620	map00620_20140610051943.png
Pyruvate metabolism	63	dehydrogenase	ec:1.1.1.37	2	brucella-chr2_815, brucella-chr1_1069	map00620	map00620_20140610051943.png
Pyruvate metabolism	63	C-acetyltransferase	ec:2.3.1.9	4	brucella-chr2_308, brucella-chr2_454, brucella-chr2_619, brucella-chr1_1205	map00620	map00620_20140610051943.png
Pyruvate metabolism	63	dehydrogenase	ec:1.1.1.28	1	brucella-chr2_3	map00620	map00620_20140610051943.png
Pyruvate metabolism	63	dehydrogenase	ec:1.1.1.27	1	brucella-chr2_815	map00620	map00620_20140610051943.png
Pyruvate metabolism	63	dehydrogenase (acetyl-transferring)	ec:1.2.4.1	2	brucella-chr1_1776, brucella-chr1_1777	map00620	map00620_20140610051943.png
Pyruvate metabolism	63	synthase	ec:2.3.3.13	3	brucella-chr1_214, brucella-chr1_215, brucella-chr1_1381	map00620	map00620_20140610051943.png
Pyruvate metabolism	63	dehydrogenase	ec:1.8.1.4	3	brucella-chr2_551, brucella-chr1_1077, brucella-chr1_1779	map00620	map00620_20140610051943.png
Pyruvate metabolism	63	kinase	ec:2.7.1.40	1	brucella-chr1_1223	map00620	map00620_20140610051943.png
Pyruvate metabolism	63	hydratase	ec:4.2.1.2	3	brucella-chr2_864, brucella-chr1_1044, brucella-chr1_1934	map00620	map00620_20140610051943.png
Butirosin and neomycin biosynthesis	1	glucokinase (phosphorylating)	ec:2.7.1.2	1	brucella-chr2_67	map00524	map00524_20140610051945.png
Polyketide sugar unit biosynthesis	6	3,5-epimerase	ec:5.1.3.13	2	brucella-chr2_629, brucella-chr2_635	map00523	map00523_20140610051949.png
Polyketide sugar unit biosynthesis	6	4,6-dehydratase	ec:4.2.1.46	2	brucella-chr2_252, brucella-chr2_537	map00523	map00523_20140610051949.png
Polyketide sugar unit biosynthesis	6	reductase	ec:1.1.1.133	2	brucella-chr2_629, brucella-chr1_656	map00523	map00523_20140610051949.png
Polyketide sugar unit biosynthesis	6	transaminase	ec:2.6.1.33	1	brucella-chr1_1152	map00523	map00523_20140610051949.png
Oxidative phosphorylation	44	dehydrogenase (quinone)	ec:1.6.99.5	4	brucella-chr1_95, brucella-chr1_97, brucella-chr1_98, brucella-chr1_102	map00190	map00190_20140610051954.png
Oxidative phosphorylation	44	dehydrogenase	ec:1.6.99.3	1	brucella-chr2_589	map00190	map00190_20140610051954.png
Oxidative phosphorylation	44	reductase	ec:1.10.2.2	2	brucella-chr1_1405, brucella-chr1_1407	map00190	map00190_20140610051954.png
Oxidative phosphorylation	44	kinase	ec:2.7.4.1	2	brucella-chr1_151, brucella-chr1_556	map00190	map00190_20140610051954.png
Oxidative phosphorylation	44	ATPase	ec:3.6.3.6	1	brucella-chr1_1225	map00190	map00190_20140610051954.png
Oxidative phosphorylation	44	dehydrogenase (quinone)	ec:1.3.5.1	3	brucella-chr2_859, brucella-chr1_1094, brucella-chr1_1095	map00190	map00190_20140610051954.png
Oxidative phosphorylation	44	reductase (H+-translocating)	ec:1.6.5.3	15	brucella-chr2_74, brucella-chr2_571, brucella-chr2_573, brucella-chr1_13, brucella-chr1_92, brucella-chr1_93, brucella-chr1_94, brucella-chr1_96, brucella-chr1_99, brucella-chr1_100, brucella-chr1_101, brucella-chr1_103, brucella-chr1_104, brucella-chr1_105, brucella-chr1_176	map00190	map00190_20140610051954.png
Oxidative phosphorylation	44	diphosphatase	ec:3.6.1.1	2	brucella-chr1_132, brucella-chr1_1011	map00190	map00190_20140610051954.png
Oxidative phosphorylation	44	ATPase	ec:3.6.3.10	1	brucella-chr1_628	map00190	map00190_20140610051954.png
Oxidative phosphorylation	44	oxidase	ec:1.9.3.1	13	brucella-chr2_135, brucella-chr2_784, brucella-chr2_808, brucella-chr2_811, brucella-chr1_398, brucella-chr1_402, brucella-chr1_403, brucella-chr1_496, brucella-chr1_497, brucella-chr1_498, brucella-chr1_792, brucella-chr1_793, brucella-chr1_794	map00190	map00190_20140610051954.png
Methane metabolism	35	hydratase	ec:4.2.1.11	1	brucella-chr1_1773	map00680	map00680_20140610052000.png
Methane metabolism	35	hydroxymethyltransferase	ec:2.1.2.1	1	brucella-chr1_138	map00680	map00680_20140610052000.png
Methane metabolism	35	hexose diphosphatase	ec:3.1.3.11	2	brucella-chr2_233, brucella-chr1_1648	map00680	map00680_20140610052000.png
Methane metabolism	35	ligase	ec:6.2.1.1	3	brucella-chr2_617, brucella-chr1_814, brucella-chr1_1170	map00680	map00680_20140610052000.png
Methane metabolism	35	kinase	ec:2.7.2.1	1	brucella-chr2_685	map00680	map00680_20140610052000.png
Methane metabolism	35	dehydrogenase	ec:1.1.1.95	3	brucella-chr2_615, brucella-chr1_827, brucella-chr1_1280	map00680	map00680_20140610052000.png
Methane metabolism	35	N-formyltransferase	ec:2.3.1.101	1	brucella-chr2_1079	map00680	map00680_20140610052000.png
Methane metabolism	35	phosphatase	ec:3.1.3.3	1	brucella-chr1_1540	map00680	map00680_20140610052000.png
Methane metabolism	35	dehydrogenase	ec:1.1.1.284	1	brucella-chr1_712	map00680	map00680_20140610052000.png
Methane metabolism	35	dehydrogenase	ec:1.2.1.2	3	brucella-chr2_189, brucella-chr2_400, brucella-chr1_187	map00680	map00680_20140610052000.png
Methane metabolism	35	aldolase	ec:4.1.2.13	1	brucella-chr2_234	map00680	map00680_20140610052000.png
Methane metabolism	35	dehydrogenase	ec:1.1.1.37	2	brucella-chr2_815, brucella-chr1_1069	map00680	map00680_20140610052000.png
Methane metabolism	35	dehydrogenase	ec:1.1.1.29	1	brucella-chr2_128	map00680	map00680_20140610052000.png
Methane metabolism	35	dehydrogenase	ec:1.2.99.5	1	brucella-chr1_652	map00680	map00680_20140610052000.png
Methane metabolism	35	transaminase	ec:2.6.1.52	1	brucella-chr1_1279	map00680	map00680_20140610052000.png
Methane metabolism	35	hydrolase	ec:3.1.2.12	1	brucella-chr1_715	map00680	map00680_20140610052000.png
Methane metabolism	35	dehydrogenase (ferredoxin)	ec:1.2.7.4	7	brucella-chr2_463, brucella-chr1_84, brucella-chr1_718, brucella-chr1_801, brucella-chr1_939, brucella-chr1_955, brucella-chr1_1905	map00680	map00680_20140610052000.png
Methane metabolism	35	kinase	ec:2.7.1.29	4	brucella-chr1_1329, brucella-chr1_1330, brucella-chr1_1331, brucella-chr1_1332	map00680	map00680_20140610052000.png
Pentose phosphate pathway	34	deoxyribokinase	ec:2.7.1.15	2	brucella-chr2_1032, brucella-chr1_725	map00030	map00030_20140610052006.png
Pentose phosphate pathway	34	diphosphokinase	ec:2.7.6.1	1	brucella-chr1_1416	map00030	map00030_20140610052006.png
Pentose phosphate pathway	34	oxidase	ec:1.1.3.4	1	brucella-chr1_536	map00030	map00030_20140610052006.png
Pentose phosphate pathway	34	isomerase	ec:5.3.1.9	1	brucella-chr1_567	map00030	map00030_20140610052006.png
Pentose phosphate pathway	34	isomerase	ec:5.3.1.6	2	brucella-chr2_235, brucella-chr1_1891	map00030	map00030_20140610052006.png
Pentose phosphate pathway	34	dehydratase	ec:4.2.1.12	1	brucella-chr2_323	map00030	map00030_20140610052006.png
Pentose phosphate pathway	34	3-epimerase	ec:5.1.3.1	1	brucella-chr1_62	map00030	map00030_20140610052006.png
Pentose phosphate pathway	34	phosphogluconolactonase	ec:3.1.1.31	1	brucella-chr2_324	map00030	map00030_20140610052006.png
Pentose phosphate pathway	34	lactonase	ec:3.1.1.17	1	brucella-chr1_884	map00030	map00030_20140610052006.png
Pentose phosphate pathway	34	dihydroxyacetonetransferase	ec:2.2.1.2	1	brucella-chr1_1176	map00030	map00030_20140610052006.png
Pentose phosphate pathway	34	glycolaldehydetransferase	ec:2.2.1.1	1	brucella-chr1_1242	map00030	map00030_20140610052006.png
Pentose phosphate pathway	34	hexose diphosphatase	ec:3.1.3.11	2	brucella-chr2_233, brucella-chr1_1648	map00030	map00030_20140610052006.png
Pentose phosphate pathway	34	aldolase	ec:4.1.2.14	1	brucella-chr2_958	map00030	map00030_20140610052006.png
Pentose phosphate pathway	34	aldolase	ec:4.1.2.13	1	brucella-chr2_234	map00030	map00030_20140610052006.png
Pentose phosphate pathway	34	dehydrogenase (NADP+)	ec:1.1.1.49	1	brucella-chr2_325	map00030	map00030_20140610052006.png
Pentose phosphate pathway	34	1-dehydrogenase [NAD(P)+]	ec:1.1.1.47	3	brucella-chr2_130, brucella-chr1_971, brucella-chr1_1782	map00030	map00030_20140610052006.png
Pentose phosphate pathway	34	dehydrogenase (NADP+-dependent, decarboxylating)	ec:1.1.1.44	4	brucella-chr2_902, brucella-chr2_936, brucella-chr1_1609, brucella-chr1_1944	map00030	map00030_20140610052006.png
Pentose phosphate pathway	34	1,5-bisphosphate phosphokinase	ec:2.7.4.23	1	brucella-chr1_1803	map00030	map00030_20140610052006.png
Pentose phosphate pathway	34	2-dehydrogenase	ec:1.1.1.215	2	brucella-chr2_128, brucella-chr1_841	map00030	map00030_20140610052006.png
Pentose phosphate pathway	34	phosphotransferase	ec:2.7.1.69	2	brucella-chr1_681, brucella-chr1_917	map00030	map00030_20140610052006.png
Pentose phosphate pathway	34	(alpha-D-glucose-1,6-bisphosphate-dependent)	ec:5.4.2.2	2	brucella-chr2_722, brucella-chr1_779	map00030	map00030_20140610052006.png
Pentose phosphate pathway	34	2-keto-3-deoxygluconokinase	ec:2.7.1.45	1	brucella-chr1_54	map00030	map00030_20140610052006.png
Pentose phosphate pathway	34	aldolase	ec:4.1.2.4	1	brucella-chr2_54	map00030	map00030_20140610052006.png
Streptomycin biosynthesis	14	3,5-epimerase	ec:5.1.3.13	2	brucella-chr2_629, brucella-chr2_635	map00521	map00521_20140610052010.png
Streptomycin biosynthesis	14	4,6-dehydratase	ec:4.2.1.46	2	brucella-chr2_252, brucella-chr2_537	map00521	map00521_20140610052010.png
Streptomycin biosynthesis	14	glucokinase (phosphorylating)	ec:2.7.1.2	1	brucella-chr2_67	map00521	map00521_20140610052010.png
Streptomycin biosynthesis	14	reductase	ec:1.1.1.133	2	brucella-chr2_629, brucella-chr1_656	map00521	map00521_20140610052010.png
Streptomycin biosynthesis	14	phosphatase	ec:3.1.3.25	3	brucella-chr2_378, brucella-chr2_845, brucella-chr1_1257	map00521	map00521_20140610052010.png
Streptomycin biosynthesis	14	2-dehydrogenase	ec:1.1.1.18	3	brucella-chr2_385, brucella-chr2_753, brucella-chr1_1583	map00521	map00521_20140610052010.png
Streptomycin biosynthesis	14	(alpha-D-glucose-1,6-bisphosphate-dependent)	ec:5.4.2.2	2	brucella-chr2_722, brucella-chr1_779	map00521	map00521_20140610052010.png
Amino sugar and nucleotide sugar metabolism	38	4,6-dehydratase	ec:4.2.1.47	3	brucella-chr2_649, brucella-chr1_348, brucella-chr1_353	map00520	map00520_20140610052020.png
Amino sugar and nucleotide sugar metabolism	38	isomerase	ec:5.3.1.9	1	brucella-chr1_567	map00520	map00520_20140610052020.png
Amino sugar and nucleotide sugar metabolism	38	isomerase	ec:5.3.1.8	2	brucella-chr2_723, brucella-chr1_343	map00520	map00520_20140610052020.png
Amino sugar and nucleotide sugar metabolism	38	fructokinase (phosphorylating)	ec:2.7.1.4	2	brucella-chr1_675, brucella-chr1_725	map00520	map00520_20140610052020.png
Amino sugar and nucleotide sugar metabolism	38	glucokinase (phosphorylating)	ec:2.7.1.2	1	brucella-chr2_67	map00520	map00520_20140610052020.png
Amino sugar and nucleotide sugar metabolism	38	2-epimerase	ec:5.1.3.9	1	brucella-chr2_658	map00520	map00520_20140610052020.png
Amino sugar and nucleotide sugar metabolism	38	4-epimerase	ec:5.1.3.2	4	brucella-chr2_536, brucella-chr2_631, brucella-chr1_181, brucella-chr1_1837	map00520	map00520_20140610052020.png
Amino sugar and nucleotide sugar metabolism	38	hexosaminidase	ec:3.2.1.52	1	brucella-chr1_35	map00520	map00520_20140610052020.png
Amino sugar and nucleotide sugar metabolism	38	uridylyltransferase	ec:2.7.7.9	1	brucella-chr2_971	map00520	map00520_20140610052020.png
Amino sugar and nucleotide sugar metabolism	38	1-carboxyvinyltransferase	ec:2.5.1.7	1	brucella-chr1_594	map00520	map00520_20140610052020.png
Amino sugar and nucleotide sugar metabolism	38	cytidylyltransferase	ec:2.7.7.33	1	brucella-chr2_627	map00520	map00520_20140610052020.png
Amino sugar and nucleotide sugar metabolism	38	diphosphorylase	ec:2.7.7.23	1	brucella-chr2_500	map00520	map00520_20140610052020.png
Amino sugar and nucleotide sugar metabolism	38	guanylyltransferase (GDP)	ec:2.7.7.22	2	brucella-chr2_723, brucella-chr1_344	map00520	map00520_20140610052020.png
Amino sugar and nucleotide sugar metabolism	38	N-acetyltransferase	ec:2.3.1.157	1	brucella-chr2_500	map00520	map00520_20140610052020.png
Amino sugar and nucleotide sugar metabolism	38	guanylyltransferase	ec:2.7.7.13	4	brucella-chr2_762, brucella-chr2_763, brucella-chr2_765, brucella-chr1_912	map00520	map00520_20140610052020.png
Amino sugar and nucleotide sugar metabolism	38	deaminase	ec:3.5.99.6	1	brucella-chr2_195	map00520	map00520_20140610052020.png
Amino sugar and nucleotide sugar metabolism	38	deacetylase	ec:3.5.1.41	1	brucella-chr1_512	map00520	map00520_20140610052020.png
Amino sugar and nucleotide sugar metabolism	38	deacetylase	ec:3.5.1.25	1	brucella-chr2_196	map00520	map00520_20140610052020.png
Amino sugar and nucleotide sugar metabolism	38	6-dehydrogenase	ec:1.1.1.22	1	brucella-chr2_534	map00520	map00520_20140610052020.png
Amino sugar and nucleotide sugar metabolism	38	mutase	ec:5.4.2.10	2	brucella-chr2_454, brucella-chr1_1276	map00520	map00520_20140610052020.png
Amino sugar and nucleotide sugar metabolism	38	phosphotransferase	ec:2.7.1.69	2	brucella-chr1_681, brucella-chr1_917	map00520	map00520_20140610052020.png
Amino sugar and nucleotide sugar metabolism	38	kinase	ec:2.7.1.60	1	brucella-chr2_658	map00520	map00520_20140610052020.png
Amino sugar and nucleotide sugar metabolism	38	mannose phosphomutase	ec:5.4.2.8	2	brucella-chr2_722, brucella-chr1_345	map00520	map00520_20140610052020.png
Amino sugar and nucleotide sugar metabolism	38	(alpha-D-glucose-1,6-bisphosphate-dependent)	ec:5.4.2.2	2	brucella-chr2_722, brucella-chr1_779	map00520	map00520_20140610052020.png
Amino sugar and nucleotide sugar metabolism	38	transaminase (isomerizing)	ec:2.6.1.16	2	brucella-chr2_195, brucella-chr2_501	map00520	map00520_20140610052020.png
Amino sugar and nucleotide sugar metabolism	38	kinase	ec:2.7.1.59	2	brucella-chr2_560, brucella-chr2_1119	map00520	map00520_20140610052020.png
Nitrogen metabolism	18	synthase (NADPH)	ec:1.4.1.13	3	brucella-chr2_987, brucella-chr2_988, brucella-chr1_569	map00910	map00910_20140610052024.png
Nitrogen metabolism	18	reductase	ec:1.7.99.4	4	brucella-chr2_762, brucella-chr2_763, brucella-chr2_764, brucella-chr2_765	map00910	map00910_20140610052024.png
Nitrogen metabolism	18	monooxygenase	ec:1.13.12.16	1	brucella-chr2_273	map00910	map00910_20140610052024.png
Nitrogen metabolism	18	dehydrogenase	ec:1.4.1.2	1	brucella-chr1_1163	map00910	map00910_20140610052024.png
Nitrogen metabolism	18	reductase (NADH)	ec:1.7.1.1	1	brucella-chr2_1019	map00910	map00910_20140610052024.png
Nitrogen metabolism	18	reductase (NO-forming)	ec:1.7.2.1	1	brucella-chr2_798	map00910	map00910_20140610052024.png
Nitrogen metabolism	18	ligase	ec:6.3.1.2	3	brucella-chr2_336, brucella-chr2_365, brucella-chr1_1896	map00910	map00910_20140610052024.png
Nitrogen metabolism	18	dehydratase	ec:4.2.1.1	4	brucella-chr2_314, brucella-chr2_878, brucella-chr2_947, brucella-chr1_1155	map00910	map00910_20140610052024.png
Glutathione metabolism	24	decarboxylase	ec:4.1.1.17	1	brucella-chr2_945	map00480	map00480_20140610052029.png
Glutathione metabolism	24	synthase	ec:6.3.2.3	1	brucella-chr1_883	map00480	map00480_20140610052029.png
Glutathione metabolism	24	ligase	ec:6.3.2.2	1	brucella-chr2_340	map00480	map00480_20140610052029.png
Glutathione metabolism	24	thioredoxin peroxidase	ec:1.11.1.15	3	brucella-chr2_388, brucella-chr2_389, brucella-chr2_446	map00480	map00480_20140610052029.png
Glutathione metabolism	24	reductase	ec:1.17.4.1	3	brucella-chr2_747, brucella-chr2_748, brucella-chr1_1857	map00480	map00480_20140610052029.png
Glutathione metabolism	24	dehydrogenase (NADP+)	ec:1.1.1.49	1	brucella-chr2_325	map00480	map00480_20140610052029.png
Glutathione metabolism	24	dehydrogenase (NADP+-dependent, decarboxylating)	ec:1.1.1.44	4	brucella-chr2_902, brucella-chr2_936, brucella-chr1_1609, brucella-chr1_1944	map00480	map00480_20140610052029.png
Glutathione metabolism	24	dehydrogenase (NADP+)	ec:1.1.1.42	1	brucella-chr1_1713	map00480	map00480_20140610052029.png
Glutathione metabolism	24	transferase	ec:2.5.1.18	6	brucella-chr2_72, brucella-chr2_108, brucella-chr1_192, brucella-chr1_258, brucella-chr1_1385, brucella-chr1_1447	map00480	map00480_20140610052029.png
Glutathione metabolism	24	reductase	ec:1.8.1.7	2	brucella-chr1_1217, brucella-chr1_1889	map00480	map00480_20140610052029.png
Glutathione metabolism	24	transhydrogenase (glutathione-disulfide)	ec:1.8.4.7	1	brucella-chr1_1909	map00480	map00480_20140610052029.png
Aminoacyl-tRNA biosynthesis	29	ligase	ec:6.1.1.9	1	brucella-chr1_1947	map00970	map00970_20140610052035.png
Aminoacyl-tRNA biosynthesis	29	ligase	ec:6.1.1.7	2	brucella-chr1_1711, brucella-chr1_1848	map00970	map00970_20140610052035.png
Aminoacyl-tRNA biosynthesis	29	ligase	ec:6.1.1.6	1	brucella-chr2_312	map00970	map00970_20140610052035.png
Aminoacyl-tRNA biosynthesis	29	ligase	ec:6.1.1.5	1	brucella-chr2_858	map00970	map00970_20140610052035.png
Aminoacyl-tRNA biosynthesis	29	ligase	ec:6.1.1.4	1	brucella-chr1_1174	map00970	map00970_20140610052035.png
Aminoacyl-tRNA biosynthesis	29	ligase	ec:6.1.1.3	1	brucella-chr1_1832	map00970	map00970_20140610052035.png
Aminoacyl-tRNA biosynthesis	29	ligase	ec:6.1.1.2	1	brucella-chr1_699	map00970	map00970_20140610052035.png
Aminoacyl-tRNA biosynthesis	29	ligase	ec:6.1.1.1	1	brucella-chr1_1967	map00970	map00970_20140610052035.png
Aminoacyl-tRNA biosynthesis	29	synthase (glutamine-hydrolysing)	ec:6.3.5.7	5	brucella-chr2_16, brucella-chr2_103, brucella-chr2_489, brucella-chr2_490, brucella-chr1_15	map00970	map00970_20140610052035.png
Aminoacyl-tRNA biosynthesis	29	formyltransferase	ec:2.1.2.9	1	brucella-chr2_80	map00970	map00970_20140610052035.png
Aminoacyl-tRNA biosynthesis	29	ligase	ec:6.1.1.21	1	brucella-chr2_870	map00970	map00970_20140610052035.png
Aminoacyl-tRNA biosynthesis	29	ligase	ec:6.1.1.20	2	brucella-chr1_891, brucella-chr1_892	map00970	map00970_20140610052035.png
Aminoacyl-tRNA biosynthesis	29	ligase	ec:6.1.1.19	2	brucella-chr1_37, brucella-chr1_461	map00970	map00970_20140610052035.png
Aminoacyl-tRNA biosynthesis	29	ligase	ec:6.1.1.17	3	brucella-chr1_1315, brucella-chr1_1760, brucella-chr1_1885	map00970	map00970_20140610052035.png
Aminoacyl-tRNA biosynthesis	29	ligase	ec:6.1.1.16	1	brucella-chr1_216	map00970	map00970_20140610052035.png
Aminoacyl-tRNA biosynthesis	29	ligase	ec:6.1.1.15	1	brucella-chr1_87	map00970	map00970_20140610052035.png
Aminoacyl-tRNA biosynthesis	29	ligase	ec:6.1.1.14	2	brucella-chr1_461, brucella-chr1_463	map00970	map00970_20140610052035.png
Aminoacyl-tRNA biosynthesis	29	ligase	ec:6.1.1.12	1	brucella-chr1_148	map00970	map00970_20140610052035.png
Aminoacyl-tRNA biosynthesis	29	ligase	ec:6.1.1.11	1	brucella-chr1_29	map00970	map00970_20140610052035.png
Aminoacyl-tRNA biosynthesis	29	ligase	ec:6.1.1.10	1	brucella-chr1_1904	map00970	map00970_20140610052035.png
Tryptophan metabolism	29	hydratase	ec:4.2.1.17	8	brucella-chr2_32, brucella-chr2_309, brucella-chr2_834, brucella-chr1_142, brucella-chr1_455, brucella-chr1_819, brucella-chr1_834, brucella-chr1_964	map00380	map00380_20140610052040.png
Tryptophan metabolism	29	equilase	ec:1.11.1.6	1	brucella-chr2_716	map00380	map00380_20140610052040.png
Tryptophan metabolism	29	acylamidase	ec:3.5.1.4	5	brucella-chr2_16, brucella-chr2_103, brucella-chr2_946, brucella-chr1_310, brucella-chr1_1492	map00380	map00380_20140610052040.png
Tryptophan metabolism	29	oxidase	ec:1.2.3.1	1	brucella-chr2_987	map00380	map00380_20140610052040.png
Tryptophan metabolism	29	dehydrogenase (NAD+)	ec:1.2.1.3	5	brucella-chr2_96, brucella-chr2_420, brucella-chr2_1067, brucella-chr1_638, brucella-chr1_644	map00380	map00380_20140610052040.png
Tryptophan metabolism	29	C-acetyltransferase	ec:2.3.1.9	4	brucella-chr2_308, brucella-chr2_454, brucella-chr2_619, brucella-chr1_1205	map00380	map00380_20140610052040.png
Tryptophan metabolism	29	dehydrogenase	ec:1.1.1.35	5	brucella-chr2_33, brucella-chr2_309, brucella-chr2_618, brucella-chr2_833, brucella-chr1_1034	map00380	map00380_20140610052040.png
Tryptophan metabolism	29	dehydrogenase (succinyl-transferring)	ec:1.2.4.2	1	brucella-chr1_1072	map00380	map00380_20140610052040.png
Carbon fixation in photosynthetic organisms	20	carboxykinase (ATP)	ec:4.1.1.49	1	brucella-chr1_921	map00710	map00710_20140610052044.png
Carbon fixation in photosynthetic organisms	20	isomerase	ec:5.3.1.6	2	brucella-chr2_235, brucella-chr1_1891	map00710	map00710_20140610052044.png
Carbon fixation in photosynthetic organisms	20	isomerase	ec:5.3.1.1	2	brucella-chr2_236, brucella-chr1_1768	map00710	map00710_20140610052044.png
Carbon fixation in photosynthetic organisms	20	phosphate dikinase	ec:2.7.9.1	1	brucella-chr1_371	map00710	map00710_20140610052044.png
Carbon fixation in photosynthetic organisms	20	3-epimerase	ec:5.1.3.1	1	brucella-chr1_62	map00710	map00710_20140610052044.png
Carbon fixation in photosynthetic organisms	20	glycolaldehydetransferase	ec:2.2.1.1	1	brucella-chr1_1242	map00710	map00710_20140610052044.png
Carbon fixation in photosynthetic organisms	20	hexose diphosphatase	ec:3.1.3.11	2	brucella-chr2_233, brucella-chr1_1648	map00710	map00710_20140610052044.png
Carbon fixation in photosynthetic organisms	20	kinase	ec:2.7.2.3	1	brucella-chr1_1240	map00710	map00710_20140610052044.png
Carbon fixation in photosynthetic organisms	20	aldolase	ec:4.1.2.13	1	brucella-chr2_234	map00710	map00710_20140610052044.png
Carbon fixation in photosynthetic organisms	20	dehydrogenase (oxaloacetate-decarboxylating) (NADP+)	ec:1.1.1.40	3	brucella-chr1_695, brucella-chr1_696, brucella-chr1_1883	map00710	map00710_20140610052044.png
Carbon fixation in photosynthetic organisms	20	dehydrogenase (decarboxylating)	ec:1.1.1.39	1	brucella-chr1_1883	map00710	map00710_20140610052044.png
Carbon fixation in photosynthetic organisms	20	dehydrogenase	ec:1.1.1.37	2	brucella-chr2_815, brucella-chr1_1069	map00710	map00710_20140610052044.png
Carbon fixation in photosynthetic organisms	20	transaminase	ec:2.6.1.1	2	brucella-chr1_5, brucella-chr1_1446	map00710	map00710_20140610052044.png
Carbon fixation in photosynthetic organisms	20	dehydrogenase (phosphorylating)	ec:1.2.1.12	1	brucella-chr1_1241	map00710	map00710_20140610052044.png
Geraniol degradation	13	hydratase	ec:4.2.1.17	8	brucella-chr2_32, brucella-chr2_309, brucella-chr2_834, brucella-chr1_142, brucella-chr1_455, brucella-chr1_819, brucella-chr1_834, brucella-chr1_964	map00281	map00281_20140610052048.png
Geraniol degradation	13	lyase	ec:4.1.3.4	2	brucella-chr1_818, brucella-chr1_819	map00281	map00281_20140610052048.png
Geraniol degradation	13	dehydrogenase	ec:1.1.1.35	5	brucella-chr2_33, brucella-chr2_309, brucella-chr2_618, brucella-chr2_833, brucella-chr1_1034	map00281	map00281_20140610052048.png
Secondary bile acid biosynthesis	1	hydrolase	ec:3.5.1.24	1	brucella-chr1_1470	map00121	map00121_20140610052051.png
Valine, leucine and isoleucine degradation	45	mutase	ec:5.4.99.2	1	brucella-chr1_1721	map00280	map00280_20140610052056.png
Valine, leucine and isoleucine degradation	45	hydratase	ec:4.2.1.17	8	brucella-chr2_32, brucella-chr2_309, brucella-chr2_834, brucella-chr1_142, brucella-chr1_455, brucella-chr1_819, brucella-chr1_834, brucella-chr1_964	map00280	map00280_20140610052056.png
Valine, leucine and isoleucine degradation	45	carboxylase	ec:6.4.1.4	2	brucella-chr1_816, brucella-chr1_817	map00280	map00280_20140610052056.png
Valine, leucine and isoleucine degradation	45	carboxylase	ec:6.4.1.3	3	brucella-chr1_817, brucella-chr1_1722, brucella-chr1_1723	map00280	map00280_20140610052056.png
Valine, leucine and isoleucine degradation	45	lyase	ec:4.1.3.4	2	brucella-chr1_818, brucella-chr1_819	map00280	map00280_20140610052056.png
Valine, leucine and isoleucine degradation	45	oxidase	ec:1.2.3.1	1	brucella-chr2_987	map00280	map00280_20140610052056.png
Valine, leucine and isoleucine degradation	45	dehydrogenase (NAD+)	ec:1.2.1.3	5	brucella-chr2_96, brucella-chr2_420, brucella-chr2_1067, brucella-chr1_638, brucella-chr1_644	map00280	map00280_20140610052056.png
Valine, leucine and isoleucine degradation	45	C-acetyltransferase	ec:2.3.1.9	4	brucella-chr2_308, brucella-chr2_454, brucella-chr2_619, brucella-chr1_1205	map00280	map00280_20140610052056.png
Valine, leucine and isoleucine degradation	45	dehydrogenase	ec:1.1.1.35	5	brucella-chr2_33, brucella-chr2_309, brucella-chr2_618, brucella-chr2_833, brucella-chr1_1034	map00280	map00280_20140610052056.png
Valine, leucine and isoleucine degradation	45	dehydrogenase	ec:1.1.1.31	2	brucella-chr1_1609, brucella-chr1_1944	map00280	map00280_20140610052056.png
Valine, leucine and isoleucine degradation	45	dehydrogenase (2-methylpropanoyl-transferring)	ec:1.2.4.4	5	brucella-chr2_34, brucella-chr2_552, brucella-chr2_553, brucella-chr2_554, brucella-chr2_1005	map00280	map00280_20140610052056.png
Valine, leucine and isoleucine degradation	45	dehydrogenase	ec:1.8.1.4	3	brucella-chr2_551, brucella-chr1_1077, brucella-chr1_1779	map00280	map00280_20140610052056.png
Valine, leucine and isoleucine degradation	45	transaminase	ec:2.6.1.42	2	brucella-chr2_424, brucella-chr1_1776	map00280	map00280_20140610052056.png
Valine, leucine and isoleucine degradation	45	epimerase	ec:5.1.99.1	1	brucella-chr1_89	map00280	map00280_20140610052056.png
Valine, leucine and isoleucine degradation	45	dehydrogenase (acylating)	ec:1.2.1.27	1	brucella-chr1_1152	map00280	map00280_20140610052056.png
Valine, leucine and isoleucine degradation	45	transaminase	ec:2.6.1.18	3	brucella-chr2_182, brucella-chr2_1072, brucella-chr1_654	map00280	map00280_20140610052056.png
Primary bile acid biosynthesis	8	hydrolase	ec:3.5.1.24	1	brucella-chr1_1470	map00120	map00120_20140610052059.png
Primary bile acid biosynthesis	8	dehydrogenase	ec:1.1.1.35	5	brucella-chr2_33, brucella-chr2_309, brucella-chr2_618, brucella-chr2_833, brucella-chr1_1034	map00120	map00120_20140610052059.png
Primary bile acid biosynthesis	8	racemase	ec:5.1.99.4	2	brucella-chr2_832, brucella-chr2_888	map00120	map00120_20140610052059.png
Pantothenate and CoA biosynthesis	21	dehydrogenase (NADP+)	ec:1.3.1.2	1	brucella-chr1_570	map00770	map00770_20140610052104.png
Pantothenate and CoA biosynthesis	21	dehydrogenase (NAD+)	ec:1.3.1.1	1	brucella-chr1_570	map00770	map00770_20140610052104.png
Pantothenate and CoA biosynthesis	21	hydroxymethyltransferase	ec:2.1.2.11	2	brucella-chr1_526, brucella-chr1_867	map00770	map00770_20140610052104.png
Pantothenate and CoA biosynthesis	21	decarboxylase	ec:4.1.1.36	1	brucella-chr2_54	map00770	map00770_20140610052104.png
Pantothenate and CoA biosynthesis	21	ligase	ec:6.3.2.5	1	brucella-chr2_54	map00770	map00770_20140610052104.png
Pantothenate and CoA biosynthesis	21	ligase	ec:6.3.2.1	1	brucella-chr1_527	map00770	map00770_20140610052104.png
Pantothenate and CoA biosynthesis	21	ec:3.5.1.6 beta-ureidopropionase	ec:3.5.1.6	2	brucella-chr1_573, brucella-chr1_1118	map00770	map00770_20140610052104.png
Pantothenate and CoA biosynthesis	21	synthase	ec:2.2.1.6	3	brucella-chr2_163, brucella-chr1_1542, brucella-chr1_1543	map00770	map00770_20140610052104.png
Pantothenate and CoA biosynthesis	21	adenylyltransferase	ec:2.7.7.3	1	brucella-chr1_1807	map00770	map00770_20140610052104.png
Pantothenate and CoA biosynthesis	21	reductoisomerase	ec:1.1.1.86	1	brucella-chr1_1549	map00770	map00770_20140610052104.png
Pantothenate and CoA biosynthesis	21	hydantoinase	ec:3.5.2.2	1	brucella-chr1_574	map00770	map00770_20140610052104.png
Pantothenate and CoA biosynthesis	21	synthase	ec:2.7.8.7	2	brucella-chr2_1025, brucella-chr1_232	map00770	map00770_20140610052104.png
Pantothenate and CoA biosynthesis	21	transaminase	ec:2.6.1.42	2	brucella-chr2_424, brucella-chr1_1776	map00770	map00770_20140610052104.png
Pantothenate and CoA biosynthesis	21	kinase	ec:2.7.1.33	1	brucella-chr1_923	map00770	map00770_20140610052104.png
Pantothenate and CoA biosynthesis	21	dehydratase	ec:4.2.1.9	2	brucella-chr2_168, brucella-chr1_740	map00770	map00770_20140610052104.png
Pantothenate and CoA biosynthesis	21	kinase	ec:2.7.1.24	1	brucella-chr1_940	map00770	map00770_20140610052104.png
Other types of O-glycan biosynthesis	1	mannosyltransferase	ec:2.4.1.109	1	brucella-chr2_911	map00514	map00514_20140610052106.png
Various types of N-glycan biosynthesis	3	hexosaminidase	ec:3.2.1.52	1	brucella-chr1_35	map00513	map00513_20140610052109.png
Various types of N-glycan biosynthesis	3	N-acetylglucosaminyltransferase	ec:2.4.1.141	1	brucella-chr2_374	map00513	map00513_20140610052109.png
Various types of N-glycan biosynthesis	3	alpha-1,2-mannosyltransferase	ec:2.4.1.131	1	brucella-chr1_814	map00513	map00513_20140610052109.png
Zeatin biosynthesis	1	dimethylallyltransferase	ec:2.5.1.75	1	brucella-chr1_1541	map00908	map00908_20140610052111.png
Other glycan degradation	8	endo-beta-N-acetylglucosaminidase	ec:3.2.1.96	1	brucella-chr1_662	map00511	map00511_20140610052115.png
Other glycan degradation	8	hexosaminidase	ec:3.2.1.52	1	brucella-chr1_35	map00511	map00511_20140610052115.png
Other glycan degradation	8	psychosine hydrolase	ec:3.2.1.45	1	brucella-chr1_729	map00511	map00511_20140610052115.png
Other glycan degradation	8	lactase (ambiguous)	ec:3.2.1.23	5	brucella-chr2_563, brucella-chr1_791, brucella-chr1_792, brucella-chr1_793, brucella-chr1_794	map00511	map00511_20140610052115.png
Citrate cycle (TCA cycle)	31	carboxykinase (ATP)	ec:4.1.1.49	1	brucella-chr1_921	map00020	map00020_20140610052120.png
Citrate cycle (TCA cycle)	31	carboxylase	ec:6.4.1.1	1	brucella-chr1_1197	map00020	map00020_20140610052120.png
Citrate cycle (TCA cycle)	31	(pro-3S)-lyase	ec:4.1.3.6	3	brucella-chr2_224, brucella-chr2_225, brucella-chr2_886	map00020	map00020_20140610052120.png
Citrate cycle (TCA cycle)	31	citrate synthase	ec:2.3.3.8	2	brucella-chr1_1071, brucella-chr1_1784	map00020	map00020_20140610052120.png
Citrate cycle (TCA cycle)	31	(Si)-synthase	ec:2.3.3.1	1	brucella-chr1_1759	map00020	map00020_20140610052120.png
Citrate cycle (TCA cycle)	31	ligase (ADP-forming)	ec:6.2.1.5	2	brucella-chr1_1070, brucella-chr1_1071	map00020	map00020_20140610052120.png
Citrate cycle (TCA cycle)	31	succinyltransferase	ec:2.3.1.61	1	brucella-chr1_1073	map00020	map00020_20140610052120.png
Citrate cycle (TCA cycle)	31	dehydrogenase (quinone)	ec:1.3.5.1	3	brucella-chr2_859, brucella-chr1_1094, brucella-chr1_1095	map00020	map00020_20140610052120.png
Citrate cycle (TCA cycle)	31	acetyltransferase	ec:2.3.1.12	5	brucella-chr2_37, brucella-chr2_552, brucella-chr2_1004, brucella-chr1_840, brucella-chr1_1778	map00020	map00020_20140610052120.png
Citrate cycle (TCA cycle)	31	dehydrogenase (NADP+)	ec:1.1.1.42	1	brucella-chr1_1713	map00020	map00020_20140610052120.png
Citrate cycle (TCA cycle)	31	dehydrogenase	ec:1.1.1.37	2	brucella-chr2_815, brucella-chr1_1069	map00020	map00020_20140610052120.png
Citrate cycle (TCA cycle)	31	dehydrogenase (succinyl-transferring)	ec:1.2.4.2	1	brucella-chr1_1072	map00020	map00020_20140610052120.png
Citrate cycle (TCA cycle)	31	dehydrogenase (acetyl-transferring)	ec:1.2.4.1	2	brucella-chr1_1776, brucella-chr1_1777	map00020	map00020_20140610052120.png
Citrate cycle (TCA cycle)	31	dehydrogenase	ec:1.8.1.4	3	brucella-chr2_551, brucella-chr1_1077, brucella-chr1_1779	map00020	map00020_20140610052120.png
Citrate cycle (TCA cycle)	31	hydratase	ec:4.2.1.3	1	brucella-chr1_746	map00020	map00020_20140610052120.png
Citrate cycle (TCA cycle)	31	hydratase	ec:4.2.1.2	3	brucella-chr2_864, brucella-chr1_1044, brucella-chr1_1934	map00020	map00020_20140610052120.png
One carbon pool by folate	18	S-aminomethyldihydrolipoylprotein:(6S)-tetrahydrofolate aminomethyltransferase (ammonia-forming)	ec:2.1.2.10	5	brucella-chr2_370, brucella-chr1_225, brucella-chr1_618, brucella-chr1_1604, brucella-chr1_1605	map00670	map00670_20140610052125.png
One carbon pool by folate	18	reductase [NAD(P)H]	ec:1.5.1.20	1	brucella-chr1_1485	map00670	map00670_20140610052125.png
One carbon pool by folate	18	synthase	ec:2.1.1.45	2	brucella-chr2_231, brucella-chr1_1533	map00670	map00670_20140610052125.png
One carbon pool by folate	18	formyltransferase	ec:2.1.2.9	1	brucella-chr2_80	map00670	map00670_20140610052125.png
One carbon pool by folate	18	formimidoyltransferase	ec:2.1.2.4	1	brucella-chr2_971	map00670	map00670_20140610052125.png
One carbon pool by folate	18	formyltransferase	ec:2.1.2.3	1	brucella-chr1_1165	map00670	map00670_20140610052125.png
One carbon pool by folate	18	formyltransferase	ec:2.1.2.2	1	brucella-chr1_185	map00670	map00670_20140610052125.png
One carbon pool by folate	18	hydroxymethyltransferase	ec:2.1.2.1	1	brucella-chr1_138	map00670	map00670_20140610052125.png
One carbon pool by folate	18	cyclohydrolase	ec:3.5.4.9	1	brucella-chr2_322	map00670	map00670_20140610052125.png
One carbon pool by folate	18	synthase	ec:2.1.1.13	1	brucella-chr1_656	map00670	map00670_20140610052125.png
One carbon pool by folate	18	cyclo-ligase	ec:6.3.3.2	1	brucella-chr1_1245	map00670	map00670_20140610052125.png
One carbon pool by folate	18	deformylase	ec:3.5.1.10	1	brucella-chr2_198	map00670	map00670_20140610052125.png
One carbon pool by folate	18	dehydrogenase (NADP+)	ec:1.5.1.5	1	brucella-chr2_322	map00670	map00670_20140610052125.png
One carbon pool by folate	18	reductase	ec:1.5.1.3	1	brucella-chr1_1534	map00670	map00670_20140610052125.png
N-Glycan biosynthesis	2	N-acetylglucosaminyltransferase	ec:2.4.1.141	1	brucella-chr2_374	map00510	map00510_20140610052127.png
N-Glycan biosynthesis	2	alpha-1,2-mannosyltransferase	ec:2.4.1.131	1	brucella-chr1_814	map00510	map00510_20140610052127.png
Carotenoid biosynthesis	1	synthase	ec:2.5.1.32	1	brucella-chr1_21	map00906	map00906_20140610052130.png
Diterpenoid biosynthesis	1	synthase	ec:4.2.3.28	1	brucella-chr1_267	map00904	map00904_20140610052133.png
Limonene and pinene degradation	13	hydratase	ec:4.2.1.17	8	brucella-chr2_32, brucella-chr2_309, brucella-chr2_834, brucella-chr1_142, brucella-chr1_455, brucella-chr1_819, brucella-chr1_834, brucella-chr1_964	map00903	map00903_20140610052137.png
Limonene and pinene degradation	13	dehydrogenase (NAD+)	ec:1.2.1.3	5	brucella-chr2_96, brucella-chr2_420, brucella-chr2_1067, brucella-chr1_638, brucella-chr1_644	map00903	map00903_20140610052137.png
Monoterpenoid biosynthesis	1	bornyl pyrophosphate hydrolase	ec:3.1.7.3	1	brucella-chr1_715	map00902	map00902_20140610052139.png
Glucosinolate biosynthesis	2	transaminase	ec:2.6.1.42	2	brucella-chr2_424, brucella-chr1_1776	map00966	map00966_20140610052142.png
beta-Alanine metabolism	27	dehydrogenase (NADP+)	ec:1.3.1.2	1	brucella-chr1_570	map00410	map00410_20140610052147.png
beta-Alanine metabolism	27	dehydrogenase (NAD+)	ec:1.3.1.1	1	brucella-chr1_570	map00410	map00410_20140610052147.png
beta-Alanine metabolism	27	decarboxylase	ec:4.1.1.15	2	brucella-chr2_730, brucella-chr2_731	map00410	map00410_20140610052147.png
beta-Alanine metabolism	27	hydratase	ec:4.2.1.17	8	brucella-chr2_32, brucella-chr2_309, brucella-chr2_834, brucella-chr1_142, brucella-chr1_455, brucella-chr1_819, brucella-chr1_834, brucella-chr1_964	map00410	map00410_20140610052147.png
beta-Alanine metabolism	27	ligase	ec:6.3.2.1	1	brucella-chr1_527	map00410	map00410_20140610052147.png
beta-Alanine metabolism	27	ec:3.5.1.6 beta-ureidopropionase	ec:3.5.1.6	2	brucella-chr1_573, brucella-chr1_1118	map00410	map00410_20140610052147.png
beta-Alanine metabolism	27	dehydrogenase [NAD(P)+]	ec:1.2.1.5	1	brucella-chr2_59	map00410	map00410_20140610052147.png
beta-Alanine metabolism	27	dehydrogenase (NAD+)	ec:1.2.1.3	5	brucella-chr2_96, brucella-chr2_420, brucella-chr2_1067, brucella-chr1_638, brucella-chr1_644	map00410	map00410_20140610052147.png
beta-Alanine metabolism	27	hydantoinase	ec:3.5.2.2	1	brucella-chr1_574	map00410	map00410_20140610052147.png
beta-Alanine metabolism	27	dehydrogenase	ec:1.2.1.19	1	brucella-chr2_105	map00410	map00410_20140610052147.png
beta-Alanine metabolism	27	dehydrogenase (acetylating)	ec:1.2.1.18	1	brucella-chr1_1152	map00410	map00410_20140610052147.png
beta-Alanine metabolism	27	transaminase	ec:2.6.1.19	1	brucella-chr2_1073	map00410	map00410_20140610052147.png
beta-Alanine metabolism	27	transaminase	ec:2.6.1.18	3	brucella-chr2_182, brucella-chr2_1072, brucella-chr1_654	map00410	map00410_20140610052147.png
Terpenoid backbone biosynthesis	13	O-methyltransferase	ec:2.1.1.100	1	brucella-chr2_800	map00900	map00900_20140610052152.png
Terpenoid backbone biosynthesis	13	synthase	ec:2.2.1.7	1	brucella-chr1_431	map00900	map00900_20140610052152.png
Terpenoid backbone biosynthesis	13	diphosphate reductase	ec:1.17.1.2	1	brucella-chr1_395	map00900	map00900_20140610052152.png
Terpenoid backbone biosynthesis	13	4-phosphate cytidylyltransferase	ec:2.7.7.60	1	brucella-chr1_1784	map00900	map00900_20140610052152.png
Terpenoid backbone biosynthesis	13	geranyl-diphosphate synthase	ec:2.5.1.1	1	brucella-chr1_465	map00900	map00900_20140610052152.png
Terpenoid backbone biosynthesis	13	2,4-cyclodiphosphate synthase	ec:4.6.1.12	1	brucella-chr1_1784	map00900	map00900_20140610052152.png
Terpenoid backbone biosynthesis	13	synthase	ec:1.17.7.1	1	brucella-chr1_1200	map00900	map00900_20140610052152.png
Terpenoid backbone biosynthesis	13	5'-diphospho)-2-C-methyl-D-erythritol kinase	ec:2.7.1.148	2	brucella-chr1_471, brucella-chr1_1851	map00900	map00900_20140610052152.png
Terpenoid backbone biosynthesis	13	C-acetyltransferase	ec:2.3.1.9	4	brucella-chr2_308, brucella-chr2_454, brucella-chr2_619, brucella-chr1_1205	map00900	map00900_20140610052152.png
Terpenoid backbone biosynthesis	13	diphosphate synthase	ec:2.5.1.10	2	brucella-chr1_465, brucella-chr1_1201	map00900	map00900_20140610052152.png
D-Alanine metabolism	10	ligase	ec:6.3.2.4	2	brucella-chr1_1506, brucella-chr1_1649	map00473	map00473_20140610052155.png
D-Alanine metabolism	10	racemase	ec:5.1.1.1	6	brucella-chr2_127, brucella-chr2_185, brucella-chr2_357, brucella-chr2_759, brucella-chr1_640, brucella-chr1_961	map00473	map00473_20140610052155.png
D-Alanine metabolism	10	ligase	ec:6.1.1.13	1	brucella-chr1_1892	map00473	map00473_20140610052155.png
D-Alanine metabolism	10	transaminase	ec:2.6.1.21	1	brucella-chr2_174	map00473	map00473_20140610052155.png
D-Arginine and D-ornithine metabolism	1	transaminase	ec:2.6.1.21	1	brucella-chr2_174	map00472	map00472_20140610052157.png
beta-Lactam resistance	3	penicillinase	ec:3.5.2.6	3	brucella-chr1_90, brucella-chr1_1429, brucella-chr1_1902	map00312	map00312_20140610052201.png
D-Glutamine and D-glutamate metabolism	6	ligase	ec:6.3.2.9	1	brucella-chr1_1501	map00471	map00471_20140610052205.png
D-Glutamine and D-glutamate metabolism	6	ligase	ec:6.3.2.8	1	brucella-chr1_1504	map00471	map00471_20140610052205.png
D-Glutamine and D-glutamate metabolism	6	glutaminase I	ec:3.5.1.2	3	brucella-chr2_84, brucella-chr2_728, brucella-chr1_1660	map00471	map00471_20140610052205.png
D-Glutamine and D-glutamate metabolism	6	racemase	ec:5.1.1.3	1	brucella-chr1_1717	map00471	map00471_20140610052205.png
Penicillin and cephalosporin biosynthesis	4	penicillinase	ec:3.5.2.6	3	brucella-chr1_90, brucella-chr1_1429, brucella-chr1_1902	map00311	map00311_20140610052207.png
Penicillin and cephalosporin biosynthesis	4	epimerase	ec:5.1.1.17	1	brucella-chr1_1241	map00311	map00311_20140610052207.png
Tropane, piperidine and pyridine alkaloid biosynthesis	5	synthase	ec:2.5.1.44	1	brucella-chr2_964	map00960	map00960_20140610052210.png
Tropane, piperidine and pyridine alkaloid biosynthesis	5	transaminase	ec:2.6.1.9	2	brucella-chr1_251, brucella-chr1_1016	map00960	map00960_20140610052210.png
Tropane, piperidine and pyridine alkaloid biosynthesis	5	transaminase	ec:2.6.1.1	2	brucella-chr1_5, brucella-chr1_1446	map00960	map00960_20140610052210.png
Lysine degradation	24	hydratase	ec:4.2.1.17	8	brucella-chr2_32, brucella-chr2_309, brucella-chr2_834, brucella-chr1_142, brucella-chr1_455, brucella-chr1_819, brucella-chr1_834, brucella-chr1_964	map00310	map00310_20140610052215.png
Lysine degradation	24	succinyltransferase	ec:2.3.1.61	1	brucella-chr1_1073	map00310	map00310_20140610052215.png
Lysine degradation	24	dehydrogenase (NAD+)	ec:1.2.1.3	5	brucella-chr2_96, brucella-chr2_420, brucella-chr2_1067, brucella-chr1_638, brucella-chr1_644	map00310	map00310_20140610052215.png
Lysine degradation	24	C-acetyltransferase	ec:2.3.1.9	4	brucella-chr2_308, brucella-chr2_454, brucella-chr2_619, brucella-chr1_1205	map00310	map00310_20140610052215.png
Lysine degradation	24	dehydrogenase	ec:1.1.1.35	5	brucella-chr2_33, brucella-chr2_309, brucella-chr2_618, brucella-chr2_833, brucella-chr1_1034	map00310	map00310_20140610052215.png
Lysine degradation	24	dehydrogenase (succinyl-transferring)	ec:1.2.4.2	1	brucella-chr1_1072	map00310	map00310_20140610052215.png
Lysine degradation	24	transaminase	ec:2.6.1.21	1	brucella-chr2_174	map00310	map00310_20140610052215.png
Porphyrin and chlorophyll metabolism	39	decarboxylase	ec:4.1.1.37	1	brucella-chr1_944	map00860	map00860_20140610052224.png
Porphyrin and chlorophyll metabolism	39	synthase	ec:4.2.1.75	1	brucella-chr1_1109	map00860	map00860_20140610052224.png
Porphyrin and chlorophyll metabolism	39	ferrochelatase	ec:4.99.1.4	2	brucella-chr1_665, brucella-chr1_1626	map00860	map00860_20140610052224.png
Porphyrin and chlorophyll metabolism	39	ferro-protoporphyrin chelatase	ec:4.99.1.1	1	brucella-chr2_966	map00860	map00860_20140610052224.png
Porphyrin and chlorophyll metabolism	39	C11-methyltransferase	ec:2.1.1.133	1	brucella-chr1_1623	map00860	map00860_20140610052224.png
Porphyrin and chlorophyll metabolism	39	C5,15-methyltransferase (decarboxylating)	ec:2.1.1.132	1	brucella-chr1_1638	map00860	map00860_20140610052224.png
Porphyrin and chlorophyll metabolism	39	C17-methyltransferase	ec:2.1.1.131	2	brucella-chr1_1622, brucella-chr1_1634	map00860	map00860_20140610052224.png
Porphyrin and chlorophyll metabolism	39	C20-methyltransferase	ec:2.1.1.130	1	brucella-chr1_1635	map00860	map00860_20140610052224.png
Porphyrin and chlorophyll metabolism	39	synthase	ec:4.2.1.24	1	brucella-chr1_143	map00860	map00860_20140610052224.png
Porphyrin and chlorophyll metabolism	39	C-methyltransferase	ec:2.1.1.107	3	brucella-chr2_590, brucella-chr1_665, brucella-chr1_1626	map00860	map00860_20140610052224.png
Porphyrin and chlorophyll metabolism	39	dehydrogenase	ec:1.3.99.22	4	brucella-chr2_1039, brucella-chr1_236, brucella-chr1_668, brucella-chr1_1379	map00860	map00860_20140610052224.png
Porphyrin and chlorophyll metabolism	39	2,1-aminomutase	ec:5.4.3.8	2	brucella-chr2_9, brucella-chr2_633	map00860	map00860_20140610052224.png
Porphyrin and chlorophyll metabolism	39	phosphoribosyltransferase	ec:2.4.2.21	1	brucella-chr1_46	map00860	map00860_20140610052224.png
Porphyrin and chlorophyll metabolism	39	guanylyltransferase	ec:2.7.7.62	1	brucella-chr1_1615	map00860	map00860_20140610052224.png
Porphyrin and chlorophyll metabolism	39	synthase	ec:2.3.1.37	1	brucella-chr1_536	map00860	map00860_20140610052224.png
Porphyrin and chlorophyll metabolism	39	b reductase	ec:1.1.1.294	1	brucella-chr1_185	map00860	map00860_20140610052224.png
Porphyrin and chlorophyll metabolism	39	kinase	ec:2.7.1.156	1	brucella-chr1_1615	map00860	map00860_20140610052224.png
Porphyrin and chlorophyll metabolism	39	acid a,c-diamide reductase	ec:1.16.8.1	1	brucella-chr2_62	map00860	map00860_20140610052224.png
Porphyrin and chlorophyll metabolism	39	synthase	ec:2.5.1.61	1	brucella-chr1_1108	map00860	map00860_20140610052224.png
Porphyrin and chlorophyll metabolism	39	1-naphthol glucuronyltransferase	ec:2.4.1.17	1	brucella-chr2_958	map00860	map00860_20140610052224.png
Porphyrin and chlorophyll metabolism	39	ligase	ec:6.1.1.17	3	brucella-chr1_1315, brucella-chr1_1760, brucella-chr1_1885	map00860	map00860_20140610052224.png
Porphyrin and chlorophyll metabolism	39	oxidase	ec:1.3.3.3	4	brucella-chr2_1039, brucella-chr1_236, brucella-chr1_668, brucella-chr1_1397	map00860	map00860_20140610052224.png
Porphyrin and chlorophyll metabolism	39	ceruloplasmin	ec:1.16.3.1	1	brucella-chr2_518	map00860	map00860_20140610052224.png
Porphyrin and chlorophyll metabolism	39	acid a,c-diamide adenosyltransferase	ec:2.5.1.17	2	brucella-chr1_1028, brucella-chr1_1618	map00860	map00860_20140610052224.png
Porphyrin and chlorophyll metabolism	39	dehydrogenase	ec:1.3.1.76	3	brucella-chr1_665, brucella-chr1_1623, brucella-chr1_1626	map00860	map00860_20140610052224.png
Porphyrin and chlorophyll metabolism	39	reductase	ec:1.3.1.54	1	brucella-chr1_1624	map00860	map00860_20140610052224.png
Porphyrin and chlorophyll metabolism	39	hydrogenobyrinic acid a,c-diamide cobaltochelatase	ec:6.6.1.2	3	brucella-chr1_986, brucella-chr1_987, brucella-chr1_1617	map00860	map00860_20140610052224.png
Porphyrin and chlorophyll metabolism	39	chelatase	ec:6.6.1.1	1	brucella-chr1_882	map00860	map00860_20140610052224.png
Porphyrin and chlorophyll metabolism	39	decarboxylase	ec:4.1.1.81	2	brucella-chr1_1628, brucella-chr1_1629	map00860	map00860_20140610052224.png
Glycosphingolipid biosynthesis - ganglio series	6	hexosaminidase	ec:3.2.1.52	1	brucella-chr1_35	map00604	map00604_20140610052226.png
Glycosphingolipid biosynthesis - ganglio series	6	lactase (ambiguous)	ec:3.2.1.23	5	brucella-chr2_563, brucella-chr1_791, brucella-chr1_792, brucella-chr1_793, brucella-chr1_794	map00604	map00604_20140610052226.png
Glycosphingolipid biosynthesis - globo series	1	hexosaminidase	ec:3.2.1.52	1	brucella-chr1_35	map00603	map00603_20140610052229.png
Cysteine and methionine metabolism	20	ammonia-lyase	ec:4.3.1.17	1	brucella-chr1_1734	map00270	map00270_20140610052236.png
Cysteine and methionine metabolism	20	dehydrogenase	ec:1.1.1.3	1	brucella-chr1_1647	map00270	map00270_20140610052236.png
Cysteine and methionine metabolism	20	gamma-lyase	ec:4.4.1.11	1	brucella-chr1_1038	map00270	map00270_20140610052236.png
Cysteine and methionine metabolism	20	lyase	ec:4.4.1.10	1	brucella-chr1_1154	map00270	map00270_20140610052236.png
Cysteine and methionine metabolism	20	synthase	ec:2.1.1.13	1	brucella-chr1_656	map00270	map00270_20140610052236.png
Cysteine and methionine metabolism	20	adenosyltransferase	ec:2.5.1.6	1	brucella-chr1_859	map00270	map00270_20140610052236.png
Cysteine and methionine metabolism	20	S-methyltransferase	ec:2.1.1.10	1	brucella-chr1_656	map00270	map00270_20140610052236.png
Cysteine and methionine metabolism	20	kinase	ec:2.7.2.4	1	brucella-chr1_1122	map00270	map00270_20140610052236.png
Cysteine and methionine metabolism	20	O-succinyltransferase	ec:2.3.1.46	1	brucella-chr2_584	map00270	map00270_20140610052236.png
Cysteine and methionine metabolism	20	O-acetyltransferase	ec:2.3.1.30	1	brucella-chr1_1656	map00270	map00270_20140610052236.png
Cysteine and methionine metabolism	20	S-adenosylhomocysteine synthase	ec:3.3.1.1	1	brucella-chr1_915	map00270	map00270_20140610052236.png
Cysteine and methionine metabolism	20	nucleosidase	ec:3.2.2.9	1	brucella-chr2_711	map00270	map00270_20140610052236.png
Cysteine and methionine metabolism	20	beta-lyase	ec:4.4.1.8	1	brucella-chr1_159	map00270	map00270_20140610052236.png
Cysteine and methionine metabolism	20	dehydrogenase	ec:1.1.1.37	2	brucella-chr2_815, brucella-chr1_1069	map00270	map00270_20140610052236.png
Cysteine and methionine metabolism	20	aminocarboxypropyltransferase	ec:2.5.1.49	1	brucella-chr1_112	map00270	map00270_20140610052236.png
Cysteine and methionine metabolism	20	gamma-synthase	ec:2.5.1.48	1	brucella-chr1_1038	map00270	map00270_20140610052236.png
Cysteine and methionine metabolism	20	synthase	ec:2.5.1.47	3	brucella-chr1_112, brucella-chr1_1036, brucella-chr1_1849	map00270	map00270_20140610052236.png
Cysteine and methionine metabolism	20	dehydrogenase	ec:1.1.1.27	1	brucella-chr2_815	map00270	map00270_20140610052236.png
Cysteine and methionine metabolism	20	transaminase	ec:2.6.1.1	2	brucella-chr1_5, brucella-chr1_1446	map00270	map00270_20140610052236.png
Cysteine and methionine metabolism	20	dehydrogenase	ec:1.2.1.11	1	brucella-chr2_219	map00270	map00270_20140610052236.png
Cysteine and methionine metabolism	20	nucleosidase	ec:3.2.2.16	1	brucella-chr2_711	map00270	map00270_20140610052236.png
Nicotinate and nicotinamide metabolism	12	transhydrogenase (Re/Si-specific)	ec:1.6.1.2	3	brucella-chr2_136, brucella-chr2_137, brucella-chr2_138	map00760	map00760_20140610052241.png
Nicotinate and nicotinamide metabolism	12	transhydrogenase (Si-specific)	ec:1.6.1.1	3	brucella-chr2_136, brucella-chr2_137, brucella-chr2_138	map00760	map00760_20140610052241.png
Nicotinate and nicotinamide metabolism	12	diphosphorylase (carboxylating)	ec:2.4.2.19	1	brucella-chr1_728	map00760	map00760_20140610052241.png
Nicotinate and nicotinamide metabolism	12	synthase (glutamine-hydrolysing)	ec:6.3.5.1	1	brucella-chr1_1886	map00760	map00760_20140610052241.png
Nicotinate and nicotinamide metabolism	12	oxidase	ec:1.2.3.1	1	brucella-chr2_987	map00760	map00760_20140610052241.png
Nicotinate and nicotinamide metabolism	12	adenylyltransferase	ec:2.7.7.18	1	brucella-chr1_1142	map00760	map00760_20140610052241.png
Nicotinate and nicotinamide metabolism	12	nucleosidase	ec:3.2.2.1	1	brucella-chr2_1031	map00760	map00760_20140610052241.png
Nicotinate and nicotinamide metabolism	12	nicotinamide deaminase	ec:3.5.1.19	1	brucella-chr1_1473	map00760	map00760_20140610052241.png
Nicotinate and nicotinamide metabolism	12	uridine 5'-nucleotidase	ec:3.1.3.5	2	brucella-chr2_87, brucella-chr1_28	map00760	map00760_20140610052241.png
Nicotinate and nicotinamide metabolism	12	synthase	ec:6.3.1.5	1	brucella-chr1_1886	map00760	map00760_20140610052241.png
Nicotinate and nicotinamide metabolism	12	kinase	ec:2.7.1.23	1	brucella-chr1_1956	map00760	map00760_20140610052241.png
Sphingolipid metabolism	6	psychosine hydrolase	ec:3.2.1.45	1	brucella-chr1_729	map00600	map00600_20140610052243.png
Sphingolipid metabolism	6	lactase (ambiguous)	ec:3.2.1.23	5	brucella-chr2_563, brucella-chr1_791, brucella-chr1_792, brucella-chr1_793, brucella-chr1_794	map00600	map00600_20140610052243.png
C5-Branched dibasic acid metabolism	7	synthase	ec:2.2.1.6	3	brucella-chr2_163, brucella-chr1_1542, brucella-chr1_1543	map00660	map00660_20140610052247.png
C5-Branched dibasic acid metabolism	7	ligase (ADP-forming)	ec:6.2.1.5	2	brucella-chr1_1070, brucella-chr1_1071	map00660	map00660_20140610052247.png
C5-Branched dibasic acid metabolism	7	dehydrogenase	ec:1.1.1.85	2	brucella-chr2_86, brucella-chr2_216	map00660	map00660_20140610052247.png
Glycolysis / Gluconeogenesis	43	carboxykinase (ATP)	ec:4.1.1.49	1	brucella-chr1_921	map00010	map00010_20140610052253.png
Glycolysis / Gluconeogenesis	43	isomerase	ec:5.3.1.9	1	brucella-chr1_567	map00010	map00010_20140610052253.png
Glycolysis / Gluconeogenesis	43	isomerase	ec:5.3.1.1	2	brucella-chr2_236, brucella-chr1_1768	map00010	map00010_20140610052253.png
Glycolysis / Gluconeogenesis	43	glucokinase (phosphorylating)	ec:2.7.1.2	1	brucella-chr2_67	map00010	map00010_20140610052253.png
Glycolysis / Gluconeogenesis	43	hydratase	ec:4.2.1.11	1	brucella-chr1_1773	map00010	map00010_20140610052253.png
Glycolysis / Gluconeogenesis	43	1-epimerase	ec:5.1.3.3	1	brucella-chr1_55	map00010	map00010_20140610052253.png
Glycolysis / Gluconeogenesis	43	dehydrogenase	ec:1.1.1.1	6	brucella-chr2_364, brucella-chr2_669, brucella-chr1_60, brucella-chr1_643, brucella-chr1_712, brucella-chr1_1841	map00010	map00010_20140610052253.png
Glycolysis / Gluconeogenesis	43	hexose diphosphatase	ec:3.1.3.11	2	brucella-chr2_233, brucella-chr1_1648	map00010	map00010_20140610052253.png
Glycolysis / Gluconeogenesis	43	ligase	ec:6.2.1.1	3	brucella-chr2_617, brucella-chr1_814, brucella-chr1_1170	map00010	map00010_20140610052253.png
Glycolysis / Gluconeogenesis	43	kinase	ec:2.7.2.3	1	brucella-chr1_1240	map00010	map00010_20140610052253.png
Glycolysis / Gluconeogenesis	43	acetyltransferase	ec:2.3.1.12	5	brucella-chr2_37, brucella-chr2_552, brucella-chr2_1004, brucella-chr1_840, brucella-chr1_1778	map00010	map00010_20140610052253.png
Glycolysis / Gluconeogenesis	43	dehydrogenase [NAD(P)+]	ec:1.2.1.5	1	brucella-chr2_59	map00010	map00010_20140610052253.png
Glycolysis / Gluconeogenesis	43	dehydrogenase (NAD+)	ec:1.2.1.3	5	brucella-chr2_96, brucella-chr2_420, brucella-chr2_1067, brucella-chr1_638, brucella-chr1_644	map00010	map00010_20140610052253.png
Glycolysis / Gluconeogenesis	43	aldolase	ec:4.1.2.13	1	brucella-chr2_234	map00010	map00010_20140610052253.png
Glycolysis / Gluconeogenesis	43	dehydrogenase	ec:1.1.1.27	1	brucella-chr2_815	map00010	map00010_20140610052253.png
Glycolysis / Gluconeogenesis	43	dehydrogenase (acetyl-transferring)	ec:1.2.4.1	2	brucella-chr1_1776, brucella-chr1_1777	map00010	map00010_20140610052253.png
Glycolysis / Gluconeogenesis	43	dehydrogenase	ec:1.8.1.4	3	brucella-chr2_551, brucella-chr1_1077, brucella-chr1_1779	map00010	map00010_20140610052253.png
Glycolysis / Gluconeogenesis	43	dehydrogenase (phosphorylating)	ec:1.2.1.12	1	brucella-chr1_1241	map00010	map00010_20140610052253.png
Glycolysis / Gluconeogenesis	43	phosphotransferase	ec:2.7.1.69	2	brucella-chr1_681, brucella-chr1_917	map00010	map00010_20140610052253.png
Glycolysis / Gluconeogenesis	43	(alpha-D-glucose-1,6-bisphosphate-dependent)	ec:5.4.2.2	2	brucella-chr2_722, brucella-chr1_779	map00010	map00010_20140610052253.png
Glycolysis / Gluconeogenesis	43	kinase	ec:2.7.1.40	1	brucella-chr1_1223	map00010	map00010_20140610052253.png
Starch and sucrose metabolism	22	phosphorylase	ec:2.4.1.1	2	brucella-chr2_321, brucella-chr1_1260	map00500	map00500_20140610052258.png
Starch and sucrose metabolism	22	isomerase	ec:5.3.1.9	1	brucella-chr1_567	map00500	map00500_20140610052258.png
Starch and sucrose metabolism	22	fructokinase (phosphorylating)	ec:2.7.1.4	2	brucella-chr1_675, brucella-chr1_725	map00500	map00500_20140610052258.png
Starch and sucrose metabolism	22	glucokinase (phosphorylating)	ec:2.7.1.2	1	brucella-chr2_67	map00500	map00500_20140610052258.png
Starch and sucrose metabolism	22	endo-1,4-beta-D-glucanase	ec:3.2.1.4	1	brucella-chr2_532	map00500	map00500_20140610052258.png
Starch and sucrose metabolism	22	levan hydrolase	ec:3.2.1.65	3	brucella-chr2_300, brucella-chr2_301, brucella-chr2_303	map00500	map00500_20140610052258.png
Starch and sucrose metabolism	22	uridylyltransferase	ec:2.7.7.9	1	brucella-chr2_971	map00500	map00500_20140610052258.png
Starch and sucrose metabolism	22	cytidylyltransferase	ec:2.7.7.33	1	brucella-chr2_627	map00500	map00500_20140610052258.png
Starch and sucrose metabolism	22	1-naphthol glucuronyltransferase	ec:2.4.1.17	1	brucella-chr2_958	map00500	map00500_20140610052258.png
Starch and sucrose metabolism	22	6-dehydrogenase	ec:1.1.1.22	1	brucella-chr2_534	map00500	map00500_20140610052258.png
Starch and sucrose metabolism	22	hydrolase	ec:3.1.2.21	4	brucella-chr2_1040, brucella-chr1_502, brucella-chr1_628, brucella-chr1_990	map00500	map00500_20140610052258.png
Starch and sucrose metabolism	22	phosphotransferase	ec:2.7.1.69	2	brucella-chr1_681, brucella-chr1_917	map00500	map00500_20140610052258.png
Starch and sucrose metabolism	22	(alpha-D-glucose-1,6-bisphosphate-dependent)	ec:5.4.2.2	2	brucella-chr2_722, brucella-chr1_779	map00500	map00500_20140610052258.png
Ether lipid metabolism	1	D	ec:3.1.4.4	1	brucella-chr1_1334	map00565	map00565_20140610052300.png
Glycerophospholipid metabolism	22	phosphodiesterase	ec:3.1.4.46	1	brucella-chr1_1742	map00564	map00564_20140610052306.png
Glycerophospholipid metabolism	22	decarboxylase	ec:4.1.1.65	1	brucella-chr1_424	map00564	map00564_20140610052306.png
Glycerophospholipid metabolism	22	D	ec:3.1.4.4	1	brucella-chr1_1334	map00564	map00564_20140610052306.png
Glycerophospholipid metabolism	22	phosphodiesterase	ec:3.1.4.2	2	brucella-chr2_961, brucella-chr1_1752	map00564	map00564_20140610052306.png
Glycerophospholipid metabolism	22	phosphodiesterase	ec:3.1.4.13	1	brucella-chr1_4	map00564	map00564_20140610052306.png
Glycerophospholipid metabolism	22	synthase	ec:2.7.8.24	1	brucella-chr2_511	map00564	map00564_20140610052306.png
Glycerophospholipid metabolism	22	dehydrogenase (NAD+)	ec:1.1.1.8	1	brucella-chr1_1106	map00564	map00564_20140610052306.png
Glycerophospholipid metabolism	22	N-methyltransferase	ec:2.1.1.71	1	brucella-chr1_887	map00564	map00564_20140610052306.png
Glycerophospholipid metabolism	22	phosphatidylglycerol phosphate phosphatase	ec:3.1.3.27	2	brucella-chr2_915, brucella-chr1_158	map00564	map00564_20140610052306.png
Glycerophospholipid metabolism	22	N-methyltransferase	ec:2.1.1.17	1	brucella-chr1_887	map00564	map00564_20140610052306.png
Glycerophospholipid metabolism	22	cytidylyltransferase	ec:2.7.7.41	1	brucella-chr1_1751	map00564	map00564_20140610052306.png
Glycerophospholipid metabolism	22	O-acyltransferase	ec:2.3.1.51	2	brucella-chr1_866, brucella-chr1_1010	map00564	map00564_20140610052306.png
Glycerophospholipid metabolism	22	dehydrogenase [NAD(P)+]	ec:1.1.1.94	1	brucella-chr1_1106	map00564	map00564_20140610052306.png
Glycerophospholipid metabolism	22	kinase (ATP)	ec:2.7.1.107	1	brucella-chr1_1887	map00564	map00564_20140610052306.png
Glycerophospholipid metabolism	22	O-phosphatidyltransferase	ec:2.7.8.8	1	brucella-chr1_423	map00564	map00564_20140610052306.png
Glycerophospholipid metabolism	22	3-phosphatidyltransferase	ec:2.7.8.5	1	brucella-chr1_196	map00564	map00564_20140610052306.png
Glycerophospholipid metabolism	22	dehydrogenase	ec:1.1.5.3	2	brucella-chr2_241, brucella-chr1_646	map00564	map00564_20140610052306.png
Glycerophospholipid metabolism	22	lecithinase B	ec:3.1.1.5	2	brucella-chr2_992, brucella-chr1_1479	map00564	map00564_20140610052306.png
Glycerophospholipid metabolism	22	kinase	ec:2.7.1.32	1	brucella-chr2_449	map00564	map00564_20140610052306.png
Synthesis and degradation of ketone bodies	8	lyase	ec:4.1.3.4	2	brucella-chr1_818, brucella-chr1_819	map00072	map00072_20140610052309.png
Synthesis and degradation of ketone bodies	8	C-acetyltransferase	ec:2.3.1.9	4	brucella-chr2_308, brucella-chr2_454, brucella-chr2_619, brucella-chr1_1205	map00072	map00072_20140610052309.png
Synthesis and degradation of ketone bodies	8	dehydrogenase	ec:1.1.1.30	2	brucella-chr2_902, brucella-chr1_1199	map00072	map00072_20140610052309.png
Inositol phosphate metabolism	10	isomerase	ec:5.3.1.1	2	brucella-chr2_236, brucella-chr1_1768	map00562	map00562_20140610052313.png
Inositol phosphate metabolism	10	phosphatase	ec:3.1.3.25	3	brucella-chr2_378, brucella-chr2_845, brucella-chr1_1257	map00562	map00562_20140610052313.png
Inositol phosphate metabolism	10	2-dehydrogenase	ec:1.1.1.18	3	brucella-chr2_385, brucella-chr2_753, brucella-chr1_1583	map00562	map00562_20140610052313.png
Inositol phosphate metabolism	10	5-keto-2-deoxygluconokinase	ec:2.7.1.92	1	brucella-chr2_383	map00562	map00562_20140610052313.png
Inositol phosphate metabolism	10	dehydrogenase (acetylating)	ec:1.2.1.18	1	brucella-chr1_1152	map00562	map00562_20140610052313.png
Fatty acid degradation	28	hydratase	ec:4.2.1.17	8	brucella-chr2_32, brucella-chr2_309, brucella-chr2_834, brucella-chr1_142, brucella-chr1_455, brucella-chr1_819, brucella-chr1_834, brucella-chr1_964	map00071	map00071_20140610052318.png
Fatty acid degradation	28	dehydrogenase	ec:1.1.1.1	6	brucella-chr2_364, brucella-chr2_669, brucella-chr1_60, brucella-chr1_643, brucella-chr1_712, brucella-chr1_1841	map00071	map00071_20140610052318.png
Fatty acid degradation	28	ligase	ec:6.2.1.3	1	brucella-chr1_563	map00071	map00071_20140610052318.png
Fatty acid degradation	28	dehydrogenase (NAD+)	ec:1.2.1.3	5	brucella-chr2_96, brucella-chr2_420, brucella-chr2_1067, brucella-chr1_638, brucella-chr1_644	map00071	map00071_20140610052318.png
Fatty acid degradation	28	C-acetyltransferase	ec:2.3.1.9	4	brucella-chr2_308, brucella-chr2_454, brucella-chr2_619, brucella-chr1_1205	map00071	map00071_20140610052318.png
Fatty acid degradation	28	dehydrogenase	ec:1.1.1.35	5	brucella-chr2_33, brucella-chr2_309, brucella-chr2_618, brucella-chr2_833, brucella-chr1_1034	map00071	map00071_20140610052318.png
Fatty acid degradation	28	epimerase	ec:5.1.2.3	1	brucella-chr2_309	map00071	map00071_20140610052318.png
Glycerolipid metabolism	16	dehydratase	ec:4.2.1.28	1	brucella-chr1_1028	map00561	map00561_20140610052322.png
Glycerolipid metabolism	16	O-acyltransferase	ec:2.3.1.51	2	brucella-chr1_866, brucella-chr1_1010	map00561	map00561_20140610052322.png
Glycerolipid metabolism	16	dehydrogenase (NAD+)	ec:1.2.1.3	5	brucella-chr2_96, brucella-chr2_420, brucella-chr2_1067, brucella-chr1_638, brucella-chr1_644	map00561	map00561_20140610052322.png
Glycerolipid metabolism	16	kinase (ATP)	ec:2.7.1.107	1	brucella-chr1_1887	map00561	map00561_20140610052322.png
Glycerolipid metabolism	16	dehydrogenase	ec:1.1.1.202	1	brucella-chr2_364	map00561	map00561_20140610052322.png
Glycerolipid metabolism	16	lipase	ec:3.1.1.3	1	brucella-chr2_892	map00561	map00561_20140610052322.png
Glycerolipid metabolism	16	kinase	ec:2.7.1.30	1	brucella-chr2_624	map00561	map00561_20140610052322.png
Glycerolipid metabolism	16	kinase	ec:2.7.1.29	4	brucella-chr1_1329, brucella-chr1_1330, brucella-chr1_1331, brucella-chr1_1332	map00561	map00561_20140610052322.png
Novobiocin biosynthesis	6	transaminase	ec:2.6.1.9	2	brucella-chr1_251, brucella-chr1_1016	map00401	map00401_20140610052326.png
Novobiocin biosynthesis	6	transaminase	ec:2.6.1.1	2	brucella-chr1_5, brucella-chr1_1446	map00401	map00401_20140610052326.png
Novobiocin biosynthesis	6	dehydrogenase	ec:1.3.1.43	1	brucella-chr1_1015	map00401	map00401_20140610052326.png
Novobiocin biosynthesis	6	dehydrogenase	ec:1.3.1.12	2	brucella-chr1_1015, brucella-chr1_1095	map00401	map00401_20140610052326.png
Phenylalanine, tyrosine and tryptophan biosynthesis	24	synthase	ec:4.1.1.48	1	brucella-chr1_1765	map00400	map00400_20140610052331.png
Phenylalanine, tyrosine and tryptophan biosynthesis	24	isomerase	ec:5.3.1.24	1	brucella-chr1_903	map00400	map00400_20140610052331.png
Phenylalanine, tyrosine and tryptophan biosynthesis	24	mutase	ec:5.4.99.5	1	brucella-chr1_1158	map00400	map00400_20140610052331.png
Phenylalanine, tyrosine and tryptophan biosynthesis	24	dehydratase	ec:4.2.1.51	1	brucella-chr1_798	map00400	map00400_20140610052331.png
Phenylalanine, tyrosine and tryptophan biosynthesis	24	synthase	ec:4.2.1.20	2	brucella-chr1_904, brucella-chr1_906	map00400	map00400_20140610052331.png
Phenylalanine, tyrosine and tryptophan biosynthesis	24	dehydratase	ec:4.2.1.10	1	brucella-chr1_8	map00400	map00400_20140610052331.png
Phenylalanine, tyrosine and tryptophan biosynthesis	24	synthase	ec:4.1.3.27	2	brucella-chr2_129, brucella-chr1_1379	map00400	map00400_20140610052331.png
Phenylalanine, tyrosine and tryptophan biosynthesis	24	phosphoribosyltransferase	ec:2.4.2.18	1	brucella-chr1_1766	map00400	map00400_20140610052331.png
Phenylalanine, tyrosine and tryptophan biosynthesis	24	synthase	ec:4.2.3.5	1	brucella-chr1_439	map00400	map00400_20140610052331.png
Phenylalanine, tyrosine and tryptophan biosynthesis	24	synthase	ec:4.2.3.4	1	brucella-chr1_982	map00400	map00400_20140610052331.png
Phenylalanine, tyrosine and tryptophan biosynthesis	24	synthase	ec:2.5.1.54	1	brucella-chr1_1888	map00400	map00400_20140610052331.png
Phenylalanine, tyrosine and tryptophan biosynthesis	24	dehydrogenase	ec:1.1.1.25	3	brucella-chr2_673, brucella-chr2_1003, brucella-chr1_941	map00400	map00400_20140610052331.png
Phenylalanine, tyrosine and tryptophan biosynthesis	24	1-carboxyvinyltransferase	ec:2.5.1.19	1	brucella-chr1_810	map00400	map00400_20140610052331.png
Phenylalanine, tyrosine and tryptophan biosynthesis	24	transaminase	ec:2.6.1.9	2	brucella-chr1_251, brucella-chr1_1016	map00400	map00400_20140610052331.png
Phenylalanine, tyrosine and tryptophan biosynthesis	24	transaminase	ec:2.6.1.1	2	brucella-chr1_5, brucella-chr1_1446	map00400	map00400_20140610052331.png
Phenylalanine, tyrosine and tryptophan biosynthesis	24	kinase	ec:2.7.1.71	1	brucella-chr1_981	map00400	map00400_20140610052331.png
Phenylalanine, tyrosine and tryptophan biosynthesis	24	dehydrogenase	ec:1.3.1.43	1	brucella-chr1_1015	map00400	map00400_20140610052331.png
Phenylalanine, tyrosine and tryptophan biosynthesis	24	dehydrogenase (NADP+)	ec:1.3.1.13	1	brucella-chr1_1015	map00400	map00400_20140610052331.png
Phenylalanine, tyrosine and tryptophan biosynthesis	24	dehydrogenase	ec:1.3.1.12	2	brucella-chr1_1015, brucella-chr1_1095	map00400	map00400_20140610052331.png
Cyanoamino acid metabolism	5	dehydratase	ec:4.99.1.7	1	brucella-chr2_731	map00460	map00460_20140610052335.png
Cyanoamino acid metabolism	5	asparaginase II	ec:3.5.1.1	3	brucella-chr1_329, brucella-chr1_1040, brucella-chr1_1042	map00460	map00460_20140610052335.png
Cyanoamino acid metabolism	5	hydroxymethyltransferase	ec:2.1.2.1	1	brucella-chr1_138	map00460	map00460_20140610052335.png
Isoquinoline alkaloid biosynthesis	4	12-O-methyltransferase	ec:2.1.1.120	2	brucella-chr2_1004, brucella-chr1_1778	map00950	map00950_20140610052338.png
Isoquinoline alkaloid biosynthesis	4	transaminase	ec:2.6.1.1	2	brucella-chr1_5, brucella-chr1_1446	map00950	map00950_20140610052338.png
Lysine biosynthesis	10	decarboxylase	ec:4.1.1.20	1	brucella-chr1_1020	map00300	map00300_20140610052343.png
Lysine biosynthesis	10	dehydrogenase	ec:1.1.1.3	1	brucella-chr1_1647	map00300	map00300_20140610052343.png
Lysine biosynthesis	10	epimerase	ec:5.1.1.7	1	brucella-chr1_1066	map00300	map00300_20140610052343.png
Lysine biosynthesis	10	ligase	ec:6.3.2.13	1	brucella-chr1_1498	map00300	map00300_20140610052343.png
Lysine biosynthesis	10	ligase	ec:6.3.2.10	1	brucella-chr1_1499	map00300	map00300_20140610052343.png
Lysine biosynthesis	10	kinase	ec:2.7.2.4	1	brucella-chr1_1122	map00300	map00300_20140610052343.png
Lysine biosynthesis	10	N-succinyltransferase	ec:2.3.1.117	1	brucella-chr2_85	map00300	map00300_20140610052343.png
Lysine biosynthesis	10	desuccinylase	ec:3.5.1.18	1	brucella-chr2_83	map00300	map00300_20140610052343.png
Lysine biosynthesis	10	dehydrogenase	ec:1.2.1.11	1	brucella-chr2_219	map00300	map00300_20140610052343.png
Lysine biosynthesis	10	transaminase	ec:2.6.1.17	1	brucella-chr1_1646	map00300	map00300_20140610052343.png
Fluorobenzoate degradation	2	1,2-dioxygenase	ec:1.14.12.10	1	brucella-chr1_1476	map00364	map00364_20140610052346.png
Fluorobenzoate degradation	2	cycloisomerase	ec:5.5.1.7	1	brucella-chr1_1882	map00364	map00364_20140610052346.png
Fluorobenzoate degradation	2	cycloisomerase	ec:5.5.1.1	1	brucella-chr1_1882	map00364	map00364_20140610052346.png
Bisphenol degradation	1	A-esterase	ec:3.1.1.2	1	brucella-chr1_753	map00363	map00363_20140610052348.png
Benzoate degradation	29	decarboxylase	ec:4.1.1.44	1	brucella-chr2_446	map00362	map00362_20140610052354.png
Benzoate degradation	29	hydratase	ec:4.2.1.17	8	brucella-chr2_32, brucella-chr2_309, brucella-chr2_834, brucella-chr1_142, brucella-chr1_455, brucella-chr1_819, brucella-chr1_834, brucella-chr1_964	map00362	map00362_20140610052354.png
Benzoate degradation	29	1,2-dioxygenase	ec:1.14.12.10	1	brucella-chr1_1476	map00362	map00362_20140610052354.png
Benzoate degradation	29	enol-lactonase	ec:3.1.1.24	1	brucella-chr2_447	map00362	map00362_20140610052354.png
Benzoate degradation	29	CoA-transferase	ec:2.8.3.6	2	brucella-chr2_452, brucella-chr2_453	map00362	map00362_20140610052354.png
Benzoate degradation	29	dehydrogenase	ec:1.1.1.157	3	brucella-chr2_33, brucella-chr2_833, brucella-chr1_1034	map00362	map00362_20140610052354.png
Benzoate degradation	29	3-monooxygenase	ec:1.14.13.2	1	brucella-chr2_449	map00362	map00362_20140610052354.png
Benzoate degradation	29	3,4-dioxygenase	ec:1.13.11.3	2	brucella-chr2_444, brucella-chr2_445	map00362	map00362_20140610052354.png
Benzoate degradation	29	2,3-dioxygenase	ec:1.13.11.2	1	brucella-chr2_1079	map00362	map00362_20140610052354.png
Benzoate degradation	29	C-acetyltransferase	ec:2.3.1.9	4	brucella-chr2_308, brucella-chr2_454, brucella-chr2_619, brucella-chr1_1205	map00362	map00362_20140610052354.png
Benzoate degradation	29	cyclase	ec:5.5.1.5	3	brucella-chr2_1039, brucella-chr1_236, brucella-chr1_668	map00362	map00362_20140610052354.png
Benzoate degradation	29	cycloisomerase	ec:5.5.1.2	1	brucella-chr2_443	map00362	map00362_20140610052354.png
Benzoate degradation	29	cycloisomerase	ec:5.5.1.1	1	brucella-chr1_1882	map00362	map00362_20140610052354.png
Chlorocyclohexane and chlorobenzene degradation	6	dehalogenase	ec:3.8.1.2	2	brucella-chr1_318, brucella-chr1_379	map00361	map00361_20140610052358.png
Chlorocyclohexane and chlorobenzene degradation	6	2,3-dioxygenase	ec:1.13.11.2	1	brucella-chr2_1079	map00361	map00361_20140610052358.png
Chlorocyclohexane and chlorobenzene degradation	6	1,2-dioxygenase	ec:1.13.11.39	2	brucella-chr2_109, brucella-chr1_64	map00361	map00361_20140610052358.png
Chlorocyclohexane and chlorobenzene degradation	6	cycloisomerase	ec:5.5.1.7	1	brucella-chr1_1882	map00361	map00361_20140610052358.png
Chlorocyclohexane and chlorobenzene degradation	6	cycloisomerase	ec:5.5.1.1	1	brucella-chr1_1882	map00361	map00361_20140610052358.png
Phenylalanine metabolism	29	hydratase	ec:4.2.1.17	8	brucella-chr2_32, brucella-chr2_309, brucella-chr2_834, brucella-chr1_142, brucella-chr1_455, brucella-chr1_819, brucella-chr1_834, brucella-chr1_964	map00360	map00360_20140610052403.png
Phenylalanine metabolism	29	lactoperoxidase	ec:1.11.1.7	4	brucella-chr2_388, brucella-chr2_389, brucella-chr1_216, brucella-chr1_392	map00360	map00360_20140610052403.png
Phenylalanine metabolism	29	acylamidase	ec:3.5.1.4	5	brucella-chr2_16, brucella-chr2_103, brucella-chr2_946, brucella-chr1_310, brucella-chr1_1492	map00360	map00360_20140610052403.png
Phenylalanine metabolism	29	dehydrogenase	ec:1.1.1.157	3	brucella-chr2_33, brucella-chr2_833, brucella-chr1_1034	map00360	map00360_20140610052403.png
Phenylalanine metabolism	29	hydrolase	ec:3.5.1.32	1	brucella-chr1_973	map00360	map00360_20140610052403.png
Phenylalanine metabolism	29	dehydrogenase [NAD(P)+]	ec:1.2.1.5	1	brucella-chr2_59	map00360	map00360_20140610052403.png
Phenylalanine metabolism	29	transaminase	ec:2.6.1.9	2	brucella-chr1_251, brucella-chr1_1016	map00360	map00360_20140610052403.png
Phenylalanine metabolism	29	transaminase	ec:2.6.1.1	2	brucella-chr1_5, brucella-chr1_1446	map00360	map00360_20140610052403.png
Phenylalanine metabolism	29	transaminase	ec:2.6.1.21	1	brucella-chr2_174	map00360	map00360_20140610052403.png
Phenylalanine metabolism	29	dehydrogenase	ec:1.4.99.1	2	brucella-chr2_184, brucella-chr1_1187	map00360	map00360_20140610052403.png
Glycine, serine and threonine metabolism	47	S-aminomethyldihydrolipoylprotein:(6S)-tetrahydrofolate aminomethyltransferase (ammonia-forming)	ec:2.1.2.10	5	brucella-chr2_370, brucella-chr1_225, brucella-chr1_618, brucella-chr1_1604, brucella-chr1_1605	map00260	map00260_20140610052410.png
Glycine, serine and threonine metabolism	47	synthase	ec:4.2.1.20	2	brucella-chr1_904, brucella-chr1_906	map00260	map00260_20140610052410.png
Glycine, serine and threonine metabolism	47	ammonia-lyase	ec:4.3.1.19	1	brucella-chr1_1851	map00260	map00260_20140610052410.png
Glycine, serine and threonine metabolism	47	ammonia-lyase	ec:4.3.1.17	1	brucella-chr1_1734	map00260	map00260_20140610052410.png
Glycine, serine and threonine metabolism	47	dehydrogenase	ec:1.1.1.3	1	brucella-chr1_1647	map00260	map00260_20140610052410.png
Glycine, serine and threonine metabolism	47	dehydrogenase	ec:1.1.1.1	6	brucella-chr2_364, brucella-chr2_669, brucella-chr1_60, brucella-chr1_643, brucella-chr1_712, brucella-chr1_1841	map00260	map00260_20140610052410.png
Glycine, serine and threonine metabolism	47	hydroxymethyltransferase	ec:2.1.2.1	1	brucella-chr1_138	map00260	map00260_20140610052410.png
Glycine, serine and threonine metabolism	47	oxidase	ec:1.5.3.1	5	brucella-chr2_202, brucella-chr1_617, brucella-chr1_618, brucella-chr1_619, brucella-chr1_620	map00260	map00260_20140610052410.png
Glycine, serine and threonine metabolism	47	dehydrogenase (aminomethyl-transferring)	ec:1.4.4.2	1	brucella-chr2_372	map00260	map00260_20140610052410.png
Glycine, serine and threonine metabolism	47	kinase	ec:2.7.2.4	1	brucella-chr1_1122	map00260	map00260_20140610052410.png
Glycine, serine and threonine metabolism	47	synthase	ec:2.3.1.37	1	brucella-chr1_536	map00260	map00260_20140610052410.png
Glycine, serine and threonine metabolism	47	dehydrogenase	ec:1.1.1.95	3	brucella-chr2_615, brucella-chr1_827, brucella-chr1_1280	map00260	map00260_20140610052410.png
Glycine, serine and threonine metabolism	47	phosphatase	ec:3.1.3.3	1	brucella-chr1_1540	map00260	map00260_20140610052410.png
Glycine, serine and threonine metabolism	47	reductase	ec:1.1.1.81	1	brucella-chr1_504	map00260	map00260_20140610052410.png
Glycine, serine and threonine metabolism	47	dehydrogenase	ec:1.2.1.8	1	brucella-chr1_332	map00260	map00260_20140610052410.png
Glycine, serine and threonine metabolism	47	dehydrogenase	ec:1.1.99.1	5	brucella-chr2_150, brucella-chr2_672, brucella-chr1_331, brucella-chr1_968, brucella-chr1_1322	map00260	map00260_20140610052410.png
Glycine, serine and threonine metabolism	47	synthase	ec:4.2.3.1	1	brucella-chr1_386	map00260	map00260_20140610052410.png
Glycine, serine and threonine metabolism	47	dehydrogenase	ec:1.1.1.29	1	brucella-chr2_128	map00260	map00260_20140610052410.png
Glycine, serine and threonine metabolism	47	O-phosphatidyltransferase	ec:2.7.8.8	1	brucella-chr1_423	map00260	map00260_20140610052410.png
Glycine, serine and threonine metabolism	47	transaminase	ec:2.6.1.52	1	brucella-chr1_1279	map00260	map00260_20140610052410.png
Glycine, serine and threonine metabolism	47	dehydrogenase	ec:1.8.1.4	3	brucella-chr2_551, brucella-chr1_1077, brucella-chr1_1779	map00260	map00260_20140610052410.png
Glycine, serine and threonine metabolism	47	dehydrogenase	ec:1.2.1.11	1	brucella-chr2_219	map00260	map00260_20140610052410.png
Glycine, serine and threonine metabolism	47	kinase	ec:2.7.1.39	2	brucella-chr2_1074, brucella-chr1_394	map00260	map00260_20140610052410.png
Glycine, serine and threonine metabolism	47	aldolase	ec:4.1.2.5	1	brucella-chr2_989	map00260	map00260_20140610052410.png
Glycine, serine and threonine metabolism	47	oxidase	ec:1.1.3.17	1	brucella-chr1_406	map00260	map00260_20140610052410.png
Phosphatidylinositol signaling system	5	phosphatase	ec:3.1.3.25	3	brucella-chr2_378, brucella-chr2_845, brucella-chr1_1257	map04070	map04070_20140610052413.png
Phosphatidylinositol signaling system	5	cytidylyltransferase	ec:2.7.7.41	1	brucella-chr1_1751	map04070	map04070_20140610052413.png
Phosphatidylinositol signaling system	5	kinase (ATP)	ec:2.7.1.107	1	brucella-chr1_1887	map04070	map04070_20140610052413.png
Vitamin B6 metabolism	9	5'-phosphate synthase	ec:1.4.3.5	1	brucella-chr1_450	map00750	map00750_20140610052417.png
Vitamin B6 metabolism	9	oxidase	ec:1.2.3.8	1	brucella-chr1_1609	map00750	map00750_20140610052417.png
Vitamin B6 metabolism	9	oxidase	ec:1.2.3.1	1	brucella-chr2_987	map00750	map00750_20140610052417.png
Vitamin B6 metabolism	9	hydrolase	ec:3.5.1.66	1	brucella-chr2_1032	map00750	map00750_20140610052417.png
Vitamin B6 metabolism	9	synthase	ec:4.2.3.1	1	brucella-chr1_386	map00750	map00750_20140610052417.png
Vitamin B6 metabolism	9	dehydrogenase	ec:1.1.1.262	1	brucella-chr1_210	map00750	map00750_20140610052417.png
Vitamin B6 metabolism	9	5'-phosphate synthase	ec:2.6.99.2	1	brucella-chr1_1546	map00750	map00750_20140610052417.png
Vitamin B6 metabolism	9	transaminase	ec:2.6.1.52	1	brucella-chr1_1279	map00750	map00750_20140610052417.png
Vitamin B6 metabolism	9	kinase	ec:2.7.1.35	1	brucella-chr1_1154	map00750	map00750_20140610052417.png
Butanoate metabolism	35	decarboxylase	ec:4.1.1.15	2	brucella-chr2_730, brucella-chr2_731	map00650	map00650_20140610052423.png
Butanoate metabolism	35	dehydratase	ec:4.2.1.55	1	brucella-chr2_32	map00650	map00650_20140610052423.png
Butanoate metabolism	35	hydratase	ec:4.2.1.17	8	brucella-chr2_32, brucella-chr2_309, brucella-chr2_834, brucella-chr1_142, brucella-chr1_455, brucella-chr1_819, brucella-chr1_834, brucella-chr1_964	map00650	map00650_20140610052423.png
Butanoate metabolism	35	reductase [(R)-acetoin forming]	ec:1.1.1.303	1	brucella-chr2_1005	map00650	map00650_20140610052423.png
Butanoate metabolism	35	CoA-transferase	ec:2.8.3.8	2	brucella-chr1_963, brucella-chr1_1844	map00650	map00650_20140610052423.png
Butanoate metabolism	35	lyase	ec:4.1.3.4	2	brucella-chr1_818, brucella-chr1_819	map00650	map00650_20140610052423.png
Butanoate metabolism	35	dehydrogenase	ec:1.1.1.157	3	brucella-chr2_33, brucella-chr2_833, brucella-chr1_1034	map00650	map00650_20140610052423.png
Butanoate metabolism	35	synthase	ec:2.2.1.6	3	brucella-chr2_163, brucella-chr1_1542, brucella-chr1_1543	map00650	map00650_20140610052423.png
Butanoate metabolism	35	dehydrogenase (quinone)	ec:1.3.5.1	3	brucella-chr2_859, brucella-chr1_1094, brucella-chr1_1095	map00650	map00650_20140610052423.png
Butanoate metabolism	35	dehydrogenase	ec:1.1.1.61	1	brucella-chr2_906	map00650	map00650_20140610052423.png
Butanoate metabolism	35	C-acetyltransferase	ec:2.3.1.9	4	brucella-chr2_308, brucella-chr2_454, brucella-chr2_619, brucella-chr1_1205	map00650	map00650_20140610052423.png
Butanoate metabolism	35	dehydrogenase	ec:1.1.1.35	5	brucella-chr2_33, brucella-chr2_309, brucella-chr2_618, brucella-chr2_833, brucella-chr1_1034	map00650	map00650_20140610052423.png
Butanoate metabolism	35	dehydrogenase	ec:1.1.1.30	2	brucella-chr2_902, brucella-chr1_1199	map00650	map00650_20140610052423.png
Butanoate metabolism	35	epimerase	ec:5.1.2.3	1	brucella-chr2_309	map00650	map00650_20140610052423.png
Butanoate metabolism	35	ligase	ec:6.2.1.16	1	brucella-chr1_814	map00650	map00650_20140610052423.png
Butanoate metabolism	35	dehydrogenase [NAD(P)+]	ec:1.2.1.16	2	brucella-chr2_671, brucella-chr1_1320	map00650	map00650_20140610052423.png
Butanoate metabolism	35	transaminase	ec:2.6.1.19	1	brucella-chr2_1073	map00650	map00650_20140610052423.png
Fatty acid elongation	14	hydratase	ec:4.2.1.17	8	brucella-chr2_32, brucella-chr2_309, brucella-chr2_834, brucella-chr1_142, brucella-chr1_455, brucella-chr1_819, brucella-chr1_834, brucella-chr1_964	map00062	map00062_20140610052426.png
Fatty acid elongation	14	hydrolase	ec:3.1.2.2	2	brucella-chr1_423, brucella-chr1_1098	map00062	map00062_20140610052426.png
Fatty acid elongation	14	dehydrogenase	ec:1.1.1.35	5	brucella-chr2_33, brucella-chr2_309, brucella-chr2_618, brucella-chr2_833, brucella-chr1_1034	map00062	map00062_20140610052426.png
Fatty acid biosynthesis	33	reductase (NADH)	ec:1.3.1.9	2	brucella-chr1_447, brucella-chr1_848	map00061	map00061_20140610052431.png
Fatty acid biosynthesis	33	dehydratase	ec:4.2.1.59	2	brucella-chr1_846, brucella-chr1_1755	map00061	map00061_20140610052431.png
Fatty acid biosynthesis	33	carboxylase	ec:6.4.1.2	6	brucella-chr1_9, brucella-chr1_10, brucella-chr1_817, brucella-chr1_907, brucella-chr1_978, brucella-chr1_1723	map00061	map00061_20140610052431.png
Fatty acid biosynthesis	33	reductase	ec:1.1.1.100	9	brucella-chr2_97, brucella-chr2_326, brucella-chr2_618, brucella-chr2_674, brucella-chr2_1007, brucella-chr1_194, brucella-chr1_411, brucella-chr1_967, brucella-chr1_971	map00061	map00061_20140610052431.png
Fatty acid biosynthesis	33	synthase III	ec:2.3.1.180	2	brucella-chr2_582, brucella-chr1_127	map00061	map00061_20140610052431.png
Fatty acid biosynthesis	33	synthase II	ec:2.3.1.179	1	brucella-chr1_409	map00061	map00061_20140610052431.png
Fatty acid biosynthesis	33	synthase I	ec:2.3.1.41	5	brucella-chr2_582, brucella-chr1_58, brucella-chr1_59, brucella-chr1_127, brucella-chr1_847	map00061	map00061_20140610052431.png
Fatty acid biosynthesis	33	S-malonyltransferase	ec:2.3.1.39	1	brucella-chr1_412	map00061	map00061_20140610052431.png
Fatty acid biosynthesis	33	carboxylase	ec:6.3.4.14	4	brucella-chr1_10, brucella-chr1_817, brucella-chr1_1197, brucella-chr1_1722	map00061	map00061_20140610052431.png
Fatty acid biosynthesis	33	desaturase	ec:1.14.19.2	1	brucella-chr1_335	map00061	map00061_20140610052431.png
Fatty acid biosynthesis	33	hydrolase	ec:3.1.2.21	4	brucella-chr2_1040, brucella-chr1_502, brucella-chr1_628, brucella-chr1_990	map00061	map00061_20140610052431.png
Peptidoglycan biosynthesis	18	MraY transferase	ec:2.7.8.13	3	brucella-chr2_638, brucella-chr1_358, brucella-chr1_1500	map00550	map00550_20140610052435.png
Peptidoglycan biosynthesis	18	ligase	ec:6.3.2.9	1	brucella-chr1_1501	map00550	map00550_20140610052435.png
Peptidoglycan biosynthesis	18	ligase	ec:6.3.2.8	1	brucella-chr1_1504	map00550	map00550_20140610052435.png
Peptidoglycan biosynthesis	18	ligase	ec:6.3.2.4	2	brucella-chr1_1506, brucella-chr1_1649	map00550	map00550_20140610052435.png
Peptidoglycan biosynthesis	18	glycosyltransferase	ec:2.4.1.129	1	brucella-chr1_1497	map00550	map00550_20140610052435.png
Peptidoglycan biosynthesis	18	1-carboxyvinyltransferase	ec:2.5.1.7	1	brucella-chr1_594	map00550	map00550_20140610052435.png
Peptidoglycan biosynthesis	18	ligase	ec:6.3.2.13	1	brucella-chr1_1498	map00550	map00550_20140610052435.png
Peptidoglycan biosynthesis	18	ligase	ec:6.3.2.10	1	brucella-chr1_1499	map00550	map00550_20140610052435.png
Peptidoglycan biosynthesis	18	D-Ala-D-Ala carboxypeptidase	ec:3.4.16.4	4	brucella-chr1_974, brucella-chr1_1737, brucella-chr1_1831, brucella-chr1_1907	map00550	map00550_20140610052435.png
Peptidoglycan biosynthesis	18	phosphatase	ec:3.6.1.27	2	brucella-chr2_73, brucella-chr1_487	map00550	map00550_20140610052435.png
Peptidoglycan biosynthesis	18	beta-N-acetylglucosaminyltransferase	ec:2.4.1.227	1	brucella-chr1_1503	map00550	map00550_20140610052435.png
Biosynthesis of terpenoids and steroids	1	synthase	ec:2.5.1.32	1	brucella-chr1_21	map01062	map01062_20140610052438.png
Flavonoid biosynthesis	2	4-reductase	ec:1.1.1.219	2	brucella-chr1_665, brucella-chr1_1626	map00941	map00941_20140610052442.png
Selenocompound metabolism	9	lyase	ec:4.4.1.16	1	brucella-chr1_1959	map00450	map00450_20140610052446.png
Selenocompound metabolism	9	gamma-lyase	ec:4.4.1.11	1	brucella-chr1_1038	map00450	map00450_20140610052446.png
Selenocompound metabolism	9	adenylyltransferase	ec:2.7.7.4	2	brucella-chr1_652, brucella-chr1_653	map00450	map00450_20140610052446.png
Selenocompound metabolism	9	synthase	ec:2.1.1.13	1	brucella-chr1_656	map00450	map00450_20140610052446.png
Selenocompound metabolism	9	beta-lyase	ec:4.4.1.8	1	brucella-chr1_159	map00450	map00450_20140610052446.png
Selenocompound metabolism	9	gamma-synthase	ec:2.5.1.48	1	brucella-chr1_1038	map00450	map00450_20140610052446.png
Selenocompound metabolism	9	ligase	ec:6.1.1.10	1	brucella-chr1_1904	map00450	map00450_20140610052446.png
Selenocompound metabolism	9	reductase	ec:1.8.1.9	2	brucella-chr1_1444, brucella-chr1_1874	map00450	map00450_20140610052446.png
Phenylpropanoid biosynthesis	5	O-methyltransferase	ec:2.1.1.146	1	brucella-chr1_1543	map00940	map00940_20140610052449.png
Phenylpropanoid biosynthesis	5	lactoperoxidase	ec:1.11.1.7	4	brucella-chr2_388, brucella-chr2_389, brucella-chr1_216, brucella-chr1_392	map00940	map00940_20140610052449.png
Tyrosine metabolism	19	hydrolase	ec:3.7.1.5	1	brucella-chr1_775	map00350	map00350_20140610052454.png
Tyrosine metabolism	19	Delta-isomerase	ec:5.3.3.10	1	brucella-chr2_1076	map00350	map00350_20140610052454.png
Tyrosine metabolism	19	dehydrogenase	ec:1.1.1.1	6	brucella-chr2_364, brucella-chr2_669, brucella-chr1_60, brucella-chr1_643, brucella-chr1_712, brucella-chr1_1841	map00350	map00350_20140610052454.png
Tyrosine metabolism	19	oxidase	ec:1.2.3.1	1	brucella-chr2_987	map00350	map00350_20140610052454.png
Tyrosine metabolism	19	dehydrogenase [NAD(P)+]	ec:1.2.1.5	1	brucella-chr2_59	map00350	map00350_20140610052454.png
Tyrosine metabolism	19	dehydrogenase	ec:1.2.1.60	1	brucella-chr2_1077	map00350	map00350_20140610052454.png
Tyrosine metabolism	19	2,3-dioxygenase	ec:1.13.11.15	1	brucella-chr2_1079	map00350	map00350_20140610052454.png
Tyrosine metabolism	19	isomerase	ec:5.2.1.4	1	brucella-chr1_71	map00350	map00350_20140610052454.png
Tyrosine metabolism	19	transaminase	ec:2.6.1.9	2	brucella-chr1_251, brucella-chr1_1016	map00350	map00350_20140610052454.png
Tyrosine metabolism	19	transaminase	ec:2.6.1.1	2	brucella-chr1_5, brucella-chr1_1446	map00350	map00350_20140610052454.png
Tyrosine metabolism	19	transaminase	ec:2.6.1.49	1	brucella-chr2_1077	map00350	map00350_20140610052454.png
Tyrosine metabolism	19	dehydrogenase [NAD(P)+]	ec:1.2.1.16	2	brucella-chr2_671, brucella-chr1_1320	map00350	map00350_20140610052454.png
Aflatoxin biosynthesis	6	carboxylase	ec:6.4.1.2	6	brucella-chr1_9, brucella-chr1_10, brucella-chr1_817, brucella-chr1_907, brucella-chr1_978, brucella-chr1_1723	map00254	map00254_20140610052456.png
Tetracycline biosynthesis	6	carboxylase	ec:6.4.1.2	6	brucella-chr1_9, brucella-chr1_10, brucella-chr1_817, brucella-chr1_907, brucella-chr1_978, brucella-chr1_1723	map00253	map00253_20140610052458.png
Alanine, aspartate and glutamate metabolism	34	synthase	ec:6.3.4.5	1	brucella-chr1_764	map00250	map00250_20140610052504.png
Alanine, aspartate and glutamate metabolism	34	synthase	ec:6.3.4.4	1	brucella-chr1_1282	map00250	map00250_20140610052504.png
Alanine, aspartate and glutamate metabolism	34	synthase (NADPH)	ec:1.4.1.13	3	brucella-chr2_987, brucella-chr2_988, brucella-chr1_569	map00250	map00250_20140610052504.png
Alanine, aspartate and glutamate metabolism	34	decarboxylase	ec:4.1.1.15	2	brucella-chr2_730, brucella-chr2_731	map00250	map00250_20140610052504.png
Alanine, aspartate and glutamate metabolism	34	ammonia-lyase	ec:4.3.1.1	1	brucella-chr1_1044	map00250	map00250_20140610052504.png
Alanine, aspartate and glutamate metabolism	34	phosphoribosyldiphosphate 5-amidotransferase	ec:2.4.2.14	1	brucella-chr1_421	map00250	map00250_20140610052504.png
Alanine, aspartate and glutamate metabolism	34	glutaminase I	ec:3.5.1.2	3	brucella-chr2_84, brucella-chr2_728, brucella-chr1_1660	map00250	map00250_20140610052504.png
Alanine, aspartate and glutamate metabolism	34	asparaginase II	ec:3.5.1.1	3	brucella-chr1_329, brucella-chr1_1040, brucella-chr1_1042	map00250	map00250_20140610052504.png
Alanine, aspartate and glutamate metabolism	34	synthase (glutamine-hydrolysing)	ec:6.3.5.5	3	brucella-chr1_676, brucella-chr1_1451, brucella-chr1_1455	map00250	map00250_20140610052504.png
Alanine, aspartate and glutamate metabolism	34	synthase (glutamine-hydrolysing)	ec:6.3.5.4	2	brucella-chr2_710, brucella-chr2_776	map00250	map00250_20140610052504.png
Alanine, aspartate and glutamate metabolism	34	dehydrogenase	ec:1.4.1.2	1	brucella-chr1_1163	map00250	map00250_20140610052504.png
Alanine, aspartate and glutamate metabolism	34	lyase	ec:4.3.2.2	1	brucella-chr1_63	map00250	map00250_20140610052504.png
Alanine, aspartate and glutamate metabolism	34	lyase	ec:4.3.2.1	1	brucella-chr1_1022	map00250	map00250_20140610052504.png
Alanine, aspartate and glutamate metabolism	34	carbamoyltransferase	ec:2.1.3.2	1	brucella-chr2_485	map00250	map00250_20140610052504.png
Alanine, aspartate and glutamate metabolism	34	transaminase	ec:2.6.1.1	2	brucella-chr1_5, brucella-chr1_1446	map00250	map00250_20140610052504.png
Alanine, aspartate and glutamate metabolism	34	ligase	ec:6.3.1.2	3	brucella-chr2_336, brucella-chr2_365, brucella-chr1_1896	map00250	map00250_20140610052504.png
Alanine, aspartate and glutamate metabolism	34	dehydrogenase [NAD(P)+]	ec:1.2.1.16	2	brucella-chr2_671, brucella-chr1_1320	map00250	map00250_20140610052504.png
Alanine, aspartate and glutamate metabolism	34	transaminase	ec:2.6.1.19	1	brucella-chr2_1073	map00250	map00250_20140610052504.png
Alanine, aspartate and glutamate metabolism	34	transaminase (isomerizing)	ec:2.6.1.16	2	brucella-chr2_195, brucella-chr2_501	map00250	map00250_20140610052504.png
Riboflavin metabolism	8	reductase (NADPH)	ec:1.5.1.30	2	brucella-chr1_1631, brucella-chr1_1835	map00740	map00740_20140610052508.png
Riboflavin metabolism	8	reductase	ec:1.1.1.193	1	brucella-chr1_136	map00740	map00740_20140610052508.png
Riboflavin metabolism	8	deaminase	ec:3.5.4.26	1	brucella-chr1_136	map00740	map00740_20140610052508.png
Riboflavin metabolism	8	cyclohydrolase II	ec:3.5.4.25	1	brucella-chr1_438	map00740	map00740_20140610052508.png
Riboflavin metabolism	8	synthetase	ec:2.7.7.2	2	brucella-chr2_798, brucella-chr2_859	map00740	map00740_20140610052508.png
Riboflavin metabolism	8	synthase	ec:2.5.1.9	2	brucella-chr1_134, brucella-chr1_135	map00740	map00740_20140610052508.png
Riboflavin metabolism	8	synthase	ec:4.1.99.12	1	brucella-chr1_438	map00740	map00740_20140610052508.png
Riboflavin metabolism	8	kinase	ec:2.7.1.26	1	brucella-chr2_859	map00740	map00740_20140610052508.png
Styrene degradation	7	dehydratase	ec:4.99.1.7	1	brucella-chr2_731	map00643	map00643_20140610052513.png
Styrene degradation	7	acylamidase	ec:3.5.1.4	5	brucella-chr2_16, brucella-chr2_103, brucella-chr2_946, brucella-chr1_310, brucella-chr1_1492	map00643	map00643_20140610052513.png
Styrene degradation	7	2,3-dioxygenase	ec:1.13.11.2	1	brucella-chr2_1079	map00643	map00643_20140610052513.png
Propanoate metabolism	41	mutase	ec:5.4.99.2	1	brucella-chr1_1721	map00640	map00640_20140610052518.png
Propanoate metabolism	41	hydratase	ec:4.2.1.17	8	brucella-chr2_32, brucella-chr2_309, brucella-chr2_834, brucella-chr1_142, brucella-chr1_455, brucella-chr1_819, brucella-chr1_834, brucella-chr1_964	map00640	map00640_20140610052518.png
Propanoate metabolism	41	carboxylase	ec:6.4.1.3	3	brucella-chr1_817, brucella-chr1_1722, brucella-chr1_1723	map00640	map00640_20140610052518.png
Propanoate metabolism	41	carboxylase	ec:6.4.1.2	6	brucella-chr1_9, brucella-chr1_10, brucella-chr1_817, brucella-chr1_907, brucella-chr1_978, brucella-chr1_1723	map00640	map00640_20140610052518.png
Propanoate metabolism	41	CoA-transferase	ec:2.8.3.8	2	brucella-chr1_963, brucella-chr1_1844	map00640	map00640_20140610052518.png
Propanoate metabolism	41	ligase (ADP-forming)	ec:6.2.1.5	2	brucella-chr1_1070, brucella-chr1_1071	map00640	map00640_20140610052518.png
Propanoate metabolism	41	ligase	ec:6.2.1.1	3	brucella-chr2_617, brucella-chr1_814, brucella-chr1_1170	map00640	map00640_20140610052518.png
Propanoate metabolism	41	kinase	ec:2.7.2.1	1	brucella-chr2_685	map00640	map00640_20140610052518.png
Propanoate metabolism	41	dehydrogenase (NAD+)	ec:1.2.1.3	5	brucella-chr2_96, brucella-chr2_420, brucella-chr2_1067, brucella-chr1_638, brucella-chr1_644	map00640	map00640_20140610052518.png
Propanoate metabolism	41	C-acetyltransferase	ec:2.3.1.9	4	brucella-chr2_308, brucella-chr2_454, brucella-chr2_619, brucella-chr1_1205	map00640	map00640_20140610052518.png
Propanoate metabolism	41	dehydrogenase	ec:1.1.1.27	1	brucella-chr2_815	map00640	map00640_20140610052518.png
Propanoate metabolism	41	ligase	ec:6.2.1.17	1	brucella-chr1_1238	map00640	map00640_20140610052518.png
Propanoate metabolism	41	epimerase	ec:5.1.99.1	1	brucella-chr1_89	map00640	map00640_20140610052518.png
Propanoate metabolism	41	dehydrogenase (acylating)	ec:1.2.1.27	1	brucella-chr1_1152	map00640	map00640_20140610052518.png
Propanoate metabolism	41	dehydrogenase (acetylating)	ec:1.2.1.18	1	brucella-chr1_1152	map00640	map00640_20140610052518.png
Propanoate metabolism	41	transaminase	ec:2.6.1.19	1	brucella-chr2_1073	map00640	map00640_20140610052518.png
Propanoate metabolism	41	transaminase	ec:2.6.1.18	3	brucella-chr2_182, brucella-chr2_1072, brucella-chr1_654	map00640	map00640_20140610052518.png
Ascorbate and aldarate metabolism	14	oxidase	ec:1.1.3.8	1	brucella-chr2_249	map00053	map00053_20140610052522.png
Ascorbate and aldarate metabolism	14	3-epimerase	ec:5.1.3.22	1	brucella-chr1_1870	map00053	map00053_20140610052522.png
Ascorbate and aldarate metabolism	14	dehydratase	ec:4.2.1.42	1	brucella-chr2_297	map00053	map00053_20140610052522.png
Ascorbate and aldarate metabolism	14	lactonase	ec:3.1.1.17	1	brucella-chr1_884	map00053	map00053_20140610052522.png
Ascorbate and aldarate metabolism	14	aldolase	ec:4.1.2.20	1	brucella-chr2_1082	map00053	map00053_20140610052522.png
Ascorbate and aldarate metabolism	14	dehydrogenase (NAD+)	ec:1.2.1.3	5	brucella-chr2_96, brucella-chr2_420, brucella-chr2_1067, brucella-chr1_638, brucella-chr1_644	map00053	map00053_20140610052522.png
Ascorbate and aldarate metabolism	14	1-naphthol glucuronyltransferase	ec:2.4.1.17	1	brucella-chr2_958	map00053	map00053_20140610052522.png
Ascorbate and aldarate metabolism	14	6-dehydrogenase	ec:1.1.1.22	1	brucella-chr2_534	map00053	map00053_20140610052522.png
Ascorbate and aldarate metabolism	14	phosphotransferase	ec:2.7.1.69	2	brucella-chr1_681, brucella-chr1_917	map00053	map00053_20140610052522.png
Galactose metabolism	21	glucokinase (phosphorylating)	ec:2.7.1.2	1	brucella-chr2_67	map00052	map00052_20140610052527.png
Galactose metabolism	21	1-epimerase	ec:5.1.3.3	1	brucella-chr1_55	map00052	map00052_20140610052527.png
Galactose metabolism	21	4-epimerase	ec:5.1.3.2	4	brucella-chr2_536, brucella-chr2_631, brucella-chr1_181, brucella-chr1_1837	map00052	map00052_20140610052527.png
Galactose metabolism	21	lactase (ambiguous)	ec:3.2.1.23	5	brucella-chr2_563, brucella-chr1_791, brucella-chr1_792, brucella-chr1_793, brucella-chr1_794	map00052	map00052_20140610052527.png
Galactose metabolism	21	uridylyltransferase	ec:2.7.7.9	1	brucella-chr2_971	map00052	map00052_20140610052527.png
Galactose metabolism	21	deacetylase	ec:3.5.1.25	1	brucella-chr2_196	map00052	map00052_20140610052527.png
Galactose metabolism	21	aldolase	ec:4.1.2.21	1	brucella-chr2_170	map00052	map00052_20140610052527.png
Galactose metabolism	21	1-dehydrogenase	ec:1.1.1.48	1	brucella-chr2_167	map00052	map00052_20140610052527.png
Galactose metabolism	21	phosphotransferase	ec:2.7.1.69	2	brucella-chr1_681, brucella-chr1_917	map00052	map00052_20140610052527.png
Galactose metabolism	21	(alpha-D-glucose-1,6-bisphosphate-dependent)	ec:5.4.2.2	2	brucella-chr2_722, brucella-chr1_779	map00052	map00052_20140610052527.png
Galactose metabolism	21	2-keto-3-deoxygalactonokinase	ec:2.7.1.58	1	brucella-chr2_169	map00052	map00052_20140610052527.png
Galactose metabolism	21	dehydratase	ec:4.2.1.6	1	brucella-chr2_168	map00052	map00052_20140610052527.png
Fructose and mannose metabolism	36	4,6-dehydratase	ec:4.2.1.47	3	brucella-chr2_649, brucella-chr1_348, brucella-chr1_353	map00051	map00051_20140610052532.png
Fructose and mannose metabolism	36	isomerase	ec:5.3.1.8	2	brucella-chr2_723, brucella-chr1_343	map00051	map00051_20140610052532.png
Fructose and mannose metabolism	36	isomerase	ec:5.3.1.7	5	brucella-chr2_97, brucella-chr2_326, brucella-chr2_674, brucella-chr1_343, brucella-chr1_411	map00051	map00051_20140610052532.png
Fructose and mannose metabolism	36	isomerase	ec:5.3.1.6	2	brucella-chr2_235, brucella-chr1_1891	map00051	map00051_20140610052532.png
Fructose and mannose metabolism	36	isomerase	ec:5.3.1.5	2	brucella-chr1_336, brucella-chr1_338	map00051	map00051_20140610052532.png
Fructose and mannose metabolism	36	isomerase	ec:5.3.1.1	2	brucella-chr2_236, brucella-chr1_1768	map00051	map00051_20140610052532.png
Fructose and mannose metabolism	36	fructokinase (phosphorylating)	ec:2.7.1.4	2	brucella-chr1_675, brucella-chr1_725	map00051	map00051_20140610052532.png
Fructose and mannose metabolism	36	endo-1,4-beta-mannosidase	ec:3.2.1.78	1	brucella-chr2_532	map00051	map00051_20140610052532.png
Fructose and mannose metabolism	36	hexose diphosphatase	ec:3.1.3.11	2	brucella-chr2_233, brucella-chr1_1648	map00051	map00051_20140610052532.png
Fructose and mannose metabolism	36	guanylyltransferase (GDP)	ec:2.7.7.22	2	brucella-chr2_723, brucella-chr1_344	map00051	map00051_20140610052532.png
Fructose and mannose metabolism	36	guanylyltransferase	ec:2.7.7.13	4	brucella-chr2_762, brucella-chr2_763, brucella-chr2_765, brucella-chr1_912	map00051	map00051_20140610052532.png
Fructose and mannose metabolism	36	aldolase	ec:4.1.2.17	3	brucella-chr2_7, brucella-chr2_340, brucella-chr2_907	map00051	map00051_20140610052532.png
Fructose and mannose metabolism	36	aldolase	ec:4.1.2.13	1	brucella-chr2_234	map00051	map00051_20140610052532.png
Fructose and mannose metabolism	36	dehydrogenase (cytochrome)	ec:1.1.2.2	1	brucella-chr2_942	map00051	map00051_20140610052532.png
Fructose and mannose metabolism	36	5-dehydrogenase	ec:1.1.1.17	2	brucella-chr2_291, brucella-chr2_292	map00051	map00051_20140610052532.png
Fructose and mannose metabolism	36	phosphotransferase	ec:2.7.1.69	2	brucella-chr1_681, brucella-chr1_917	map00051	map00051_20140610052532.png
Fructose and mannose metabolism	36	mannose phosphomutase	ec:5.4.2.8	2	brucella-chr2_722, brucella-chr1_345	map00051	map00051_20140610052532.png
Biosynthesis of vancomycin group antibiotics	2	4,6-dehydratase	ec:4.2.1.46	2	brucella-chr2_252, brucella-chr2_537	map01055	map01055_20140610052535.png
Lipopolysaccharide biosynthesis	6	synthase	ec:2.4.1.182	1	brucella-chr1_1758	map00540	map00540_20140610052539.png
Lipopolysaccharide biosynthesis	6	cytidylyltransferase	ec:2.7.7.38	1	brucella-chr1_797	map00540	map00540_20140610052539.png
Lipopolysaccharide biosynthesis	6	O-acyltransferase	ec:2.3.1.129	1	brucella-chr1_1756	map00540	map00540_20140610052539.png
Lipopolysaccharide biosynthesis	6	4'-kinase	ec:2.7.1.130	2	brucella-chr2_214, brucella-chr2_841	map00540	map00540_20140610052539.png
Lipopolysaccharide biosynthesis	6	synthase	ec:2.5.1.55	1	brucella-chr1_1772	map00540	map00540_20140610052539.png
Biosynthesis of siderophore group nonribosomal peptides	4	2,3-dihydro-2,3-dihydroxybenzoate synthase	ec:3.3.2.1	1	brucella-chr2_1023	map01053	map01053_20140610052542.png
Biosynthesis of siderophore group nonribosomal peptides	4	synthase	ec:2.7.7.58	1	brucella-chr2_1022	map01053	map01053_20140610052542.png
Biosynthesis of siderophore group nonribosomal peptides	4	synthase	ec:5.4.4.2	1	brucella-chr2_1021	map01053	map01053_20140610052542.png
Biosynthesis of siderophore group nonribosomal peptides	4	dehydrogenase	ec:1.3.1.28	1	brucella-chr2_1024	map01053	map01053_20140610052542.png
Biosynthesis of ansamycins	1	glycolaldehydetransferase	ec:2.2.1.1	1	brucella-chr1_1242	map01051	map01051_20140610052544.png
Caprolactam degradation	13	hydratase	ec:4.2.1.17	8	brucella-chr2_32, brucella-chr2_309, brucella-chr2_834, brucella-chr1_142, brucella-chr1_455, brucella-chr1_819, brucella-chr1_834, brucella-chr1_964	map00930	map00930_20140610052548.png
Caprolactam degradation	13	lactonase	ec:3.1.1.17	1	brucella-chr1_884	map00930	map00930_20140610052548.png
Caprolactam degradation	13	dehydrogenase	ec:1.1.1.35	5	brucella-chr2_33, brucella-chr2_309, brucella-chr2_618, brucella-chr2_833, brucella-chr1_1034	map00930	map00930_20140610052548.png
Histidine metabolism	23	formiminoglutamase	ec:3.5.3.8	1	brucella-chr2_177	map00340	map00340_20140610052553.png
Histidine metabolism	23	isomerase	ec:5.3.1.16	1	brucella-chr1_926	map00340	map00340_20140610052553.png
Histidine metabolism	23	hydratase	ec:4.2.1.49	1	brucella-chr2_176	map00340	map00340_20140610052553.png
Histidine metabolism	23	dehydratase	ec:4.2.1.19	1	brucella-chr1_929	map00340	map00340_20140610052553.png
Histidine metabolism	23	ammonia-lyase	ec:4.3.1.3	4	brucella-chr2_178, brucella-chr2_179, brucella-chr2_1080, brucella-chr2_1081	map00340	map00340_20140610052553.png
Histidine metabolism	23	phosphoribosyltransferase	ec:2.4.2.17	1	brucella-chr2_868	map00340	map00340_20140610052553.png
Histidine metabolism	23	cyclohydrolase	ec:3.5.4.19	1	brucella-chr1_1827	map00340	map00340_20140610052553.png
Histidine metabolism	23	histidinol phosphate phosphatase	ec:3.1.3.15	1	brucella-chr2_993	map00340	map00340_20140610052553.png
Histidine metabolism	23	deformylase	ec:3.5.1.68	2	brucella-chr2_177, brucella-chr2_994	map00340	map00340_20140610052553.png
Histidine metabolism	23	diphosphatase	ec:3.6.1.31	1	brucella-chr1_924	map00340	map00340_20140610052553.png
Histidine metabolism	23	dehydrogenase [NAD(P)+]	ec:1.2.1.5	1	brucella-chr2_59	map00340	map00340_20140610052553.png
Histidine metabolism	23	dehydrogenase (NAD+)	ec:1.2.1.3	5	brucella-chr2_96, brucella-chr2_420, brucella-chr2_1067, brucella-chr1_638, brucella-chr1_644	map00340	map00340_20140610052553.png
Histidine metabolism	23	4(5)-imidazolone-5(4)-propionic acid hydrolase	ec:3.5.2.7	1	brucella-chr2_179	map00340	map00340_20140610052553.png
Histidine metabolism	23	dehydrogenase	ec:1.1.1.23	1	brucella-chr1_596	map00340	map00340_20140610052553.png
Histidine metabolism	23	transaminase	ec:2.6.1.9	2	brucella-chr1_251, brucella-chr1_1016	map00340	map00340_20140610052553.png
Histidine metabolism	23	deiminase	ec:3.5.3.13	1	brucella-chr2_180	map00340	map00340_20140610052553.png
Retinol metabolism	10	hydrolase	ec:3.1.1.63	2	brucella-chr2_492, brucella-chr1_146	map00830	map00830_20140610052555.png
Retinol metabolism	10	dehydrogenase	ec:1.1.1.1	6	brucella-chr2_364, brucella-chr2_669, brucella-chr1_60, brucella-chr1_643, brucella-chr1_712, brucella-chr1_1841	map00830	map00830_20140610052555.png
Retinol metabolism	10	oxidase	ec:1.2.3.1	1	brucella-chr2_987	map00830	map00830_20140610052555.png
Retinol metabolism	10	1-naphthol glucuronyltransferase	ec:2.4.1.17	1	brucella-chr2_958	map00830	map00830_20140610052555.png
Pyrimidine metabolism	57	synthase (glutamine hydrolysing)	ec:6.3.4.2	1	brucella-chr1_1771	map00240	map00240_20140610052603.png
Pyrimidine metabolism	57	dehydrogenase (NADP+)	ec:1.3.1.2	1	brucella-chr1_570	map00240	map00240_20140610052603.png
Pyrimidine metabolism	57	dehydrogenase (NAD+)	ec:1.3.1.1	1	brucella-chr1_570	map00240	map00240_20140610052603.png
Pyrimidine metabolism	57	decarboxylase	ec:4.1.1.23	1	brucella-chr1_886	map00240	map00240_20140610052603.png
Pyrimidine metabolism	57	kinase	ec:2.7.4.9	1	brucella-chr1_1906	map00240	map00240_20140610052603.png
Pyrimidine metabolism	57	kinase	ec:2.7.4.6	1	brucella-chr1_200	map00240	map00240_20140610052603.png
Pyrimidine metabolism	57	ec:3.5.1.6 beta-ureidopropionase	ec:3.5.1.6	2	brucella-chr1_573, brucella-chr1_1118	map00240	map00240_20140610052603.png
Pyrimidine metabolism	57	phosphoribosyltransferase	ec:2.4.2.10	1	brucella-chr1_238	map00240	map00240_20140610052603.png
Pyrimidine metabolism	57	synthase (glutamine-hydrolysing)	ec:6.3.5.5	3	brucella-chr1_676, brucella-chr1_1451, brucella-chr1_1455	map00240	map00240_20140610052603.png
Pyrimidine metabolism	57	synthase	ec:2.1.1.45	2	brucella-chr2_231, brucella-chr1_1533	map00240	map00240_20140610052603.png
Pyrimidine metabolism	57	deaminase	ec:3.5.4.13	1	brucella-chr1_548	map00240	map00240_20140610052603.png
Pyrimidine metabolism	57	deaminase	ec:3.5.4.12	1	brucella-chr2_430	map00240	map00240_20140610052603.png
Pyrimidine metabolism	57	nucleotidyltransferase	ec:2.7.7.8	2	brucella-chr2_62, brucella-chr1_850	map00240	map00240_20140610052603.png
Pyrimidine metabolism	57	DNA polymerase	ec:2.7.7.7	14	brucella-chr2_463, brucella-chr2_470, brucella-chr1_84, brucella-chr1_182, brucella-chr1_204, brucella-chr1_264, brucella-chr1_718, brucella-chr1_768, brucella-chr1_769, brucella-chr1_801, brucella-chr1_830, brucella-chr1_939, brucella-chr1_955, brucella-chr1_1905	map00240	map00240_20140610052603.png
Pyrimidine metabolism	57	RNA polymerase	ec:2.7.7.6	6	brucella-chr2_391, brucella-chr1_240, brucella-chr1_683, brucella-chr1_1672, brucella-chr1_1673, brucella-chr1_1704	map00240	map00240_20140610052603.png
Pyrimidine metabolism	57	deaminase	ec:3.5.4.1	1	brucella-chr2_855	map00240	map00240_20140610052603.png
Pyrimidine metabolism	57	phosphoribosyltransferase	ec:2.4.2.9	1	brucella-chr2_51	map00240	map00240_20140610052603.png
Pyrimidine metabolism	57	reductase	ec:1.17.4.1	3	brucella-chr2_747, brucella-chr2_748, brucella-chr1_1857	map00240	map00240_20140610052603.png
Pyrimidine metabolism	57	uridine 5'-nucleotidase	ec:3.1.3.5	2	brucella-chr2_87, brucella-chr1_28	map00240	map00240_20140610052603.png
Pyrimidine metabolism	57	carbamoylaspartic dehydrase	ec:3.5.2.3	2	brucella-chr2_484, brucella-chr1_224	map00240	map00240_20140610052603.png
Pyrimidine metabolism	57	hydantoinase	ec:3.5.2.2	1	brucella-chr1_574	map00240	map00240_20140610052603.png
Pyrimidine metabolism	57	diphosphatase	ec:3.6.1.23	1	brucella-chr1_1289	map00240	map00240_20140610052603.png
Pyrimidine metabolism	57	diphosphatase	ec:3.6.1.19	2	brucella-chr1_669, brucella-chr1_1836	map00240	map00240_20140610052603.png
Pyrimidine metabolism	57	(asymmetrical)	ec:3.6.1.17	2	brucella-chr1_1740, brucella-chr1_1856	map00240	map00240_20140610052603.png
Pyrimidine metabolism	57	kinase	ec:2.7.4.22	1	brucella-chr1_1748	map00240	map00240_20140610052603.png
Pyrimidine metabolism	57	kinase	ec:2.7.4.14	1	brucella-chr1_809	map00240	map00240_20140610052603.png
Pyrimidine metabolism	57	carbamoyltransferase	ec:2.1.3.2	1	brucella-chr2_485	map00240	map00240_20140610052603.png
Pyrimidine metabolism	57	reductase	ec:1.8.1.9	2	brucella-chr1_1444, brucella-chr1_1874	map00240	map00240_20140610052603.png
Thiamine metabolism	21	diphosphokinase	ec:2.7.6.2	1	brucella-chr1_1217	map00730	map00730_20140610052607.png
Thiamine metabolism	21	oxidase	ec:1.4.3.19	1	brucella-chr1_631	map00730	map00730_20140610052607.png
Thiamine metabolism	21	kinase	ec:2.7.4.7	1	brucella-chr1_630	map00730	map00730_20140610052607.png
Thiamine metabolism	21	synthase	ec:2.2.1.7	1	brucella-chr1_431	map00730	map00730_20140610052607.png
Thiamine metabolism	21	diphosphorylase	ec:2.5.1.3	2	brucella-chr1_634, brucella-chr1_1260	map00730	map00730_20140610052607.png
Thiamine metabolism	21	desulfurase	ec:2.8.1.7	1	brucella-chr1_1959	map00730	map00730_20140610052607.png
Thiamine metabolism	21	phosphatase	ec:3.6.1.15	14	brucella-chr2_548, brucella-chr2_960, brucella-chr1_669, brucella-chr1_801, brucella-chr1_829, brucella-chr1_831, brucella-chr1_882, brucella-chr1_1100, brucella-chr1_1127, brucella-chr1_1415, brucella-chr1_1707, brucella-chr1_1787, brucella-chr1_1789, brucella-chr1_1795	map00730	map00730_20140610052607.png
Thiamine metabolism	21	kinase	ec:2.7.1.49	1	brucella-chr1_630	map00730	map00730_20140610052607.png
Atrazine degradation	9	ec:3.5.1.5 urease	ec:3.5.1.5	9	brucella-chr2_484, brucella-chr1_224, brucella-chr1_533, brucella-chr1_582, brucella-chr1_583, brucella-chr1_585, brucella-chr1_1572, brucella-chr1_1573, brucella-chr1_1574	map00791	map00791_20140610052609.png
Steroid hormone biosynthesis	4	3alpha-dehydrogenase	ec:1.1.1.152	3	brucella-chr2_217, brucella-chr1_492, brucella-chr1_659	map00140	map00140_20140610052612.png
Steroid hormone biosynthesis	4	1-naphthol glucuronyltransferase	ec:2.4.1.17	1	brucella-chr2_958	map00140	map00140_20140610052612.png
Folate biosynthesis	15	diphosphokinase	ec:2.7.6.3	1	brucella-chr1_1870	map00790	map00790_20140610052617.png
Folate biosynthesis	15	synthase	ec:1.7.1.13	1	brucella-chr1_1727	map00790	map00790_20140610052617.png
Folate biosynthesis	15	cyclohydrolase I	ec:3.5.4.16	1	brucella-chr1_1828	map00790	map00790_20140610052617.png
Folate biosynthesis	15	synthase	ec:6.3.2.17	2	brucella-chr1_908, brucella-chr1_1501	map00790	map00790_20140610052617.png
Folate biosynthesis	15	synthase	ec:6.3.2.12	1	brucella-chr1_908	map00790	map00790_20140610052617.png
Folate biosynthesis	15	phosphatase	ec:3.1.3.1	6	brucella-chr2_469, brucella-chr2_542, brucella-chr2_563, brucella-chr1_1319, brucella-chr1_1367, brucella-chr1_1712	map00790	map00790_20140610052617.png
Folate biosynthesis	15	aldolase	ec:4.1.2.25	2	brucella-chr1_1870, brucella-chr1_1871	map00790	map00790_20140610052617.png
Folate biosynthesis	15	synthase	ec:2.6.1.85	1	brucella-chr2_962	map00790	map00790_20140610052617.png
Folate biosynthesis	15	reductase	ec:1.5.1.3	1	brucella-chr1_1534	map00790	map00790_20140610052617.png
Folate biosynthesis	15	synthase	ec:2.5.1.15	1	brucella-chr1_1872	map00790	map00790_20140610052617.png
Glyoxylate and dicarboxylate metabolism	40	isomerase	ec:5.3.1.22	1	brucella-chr2_904	map00630	map00630_20140610052624.png
Glyoxylate and dicarboxylate metabolism	40	mutase	ec:5.4.99.2	1	brucella-chr1_1721	map00630	map00630_20140610052624.png
Glyoxylate and dicarboxylate metabolism	40	dehydratase	ec:4.2.1.55	1	brucella-chr2_32	map00630	map00630_20140610052624.png
Glyoxylate and dicarboxylate metabolism	40	carboxylase	ec:6.4.1.3	3	brucella-chr1_817, brucella-chr1_1722, brucella-chr1_1723	map00630	map00630_20140610052624.png
Glyoxylate and dicarboxylate metabolism	40	equilase	ec:1.11.1.6	1	brucella-chr2_716	map00630	map00630_20140610052624.png
Glyoxylate and dicarboxylate metabolism	40	aldolase	ec:4.1.3.16	1	brucella-chr2_958	map00630	map00630_20140610052624.png
Glyoxylate and dicarboxylate metabolism	40	lyase	ec:4.1.3.1	1	brucella-chr1_1342	map00630	map00630_20140610052624.png
Glyoxylate and dicarboxylate metabolism	40	hydroxymethyltransferase	ec:2.1.2.1	1	brucella-chr1_138	map00630	map00630_20140610052624.png
Glyoxylate and dicarboxylate metabolism	40	oxidase	ec:1.2.3.5	1	brucella-chr2_1022	map00630	map00630_20140610052624.png
Glyoxylate and dicarboxylate metabolism	40	phosphatase	ec:3.1.3.18	7	brucella-chr2_87, brucella-chr2_140, brucella-chr2_1071, brucella-chr1_382, brucella-chr1_565, brucella-chr1_1892, brucella-chr1_1898	map00630	map00630_20140610052624.png
Glyoxylate and dicarboxylate metabolism	40	synthase	ec:2.3.3.9	1	brucella-chr1_1314	map00630	map00630_20140610052624.png
Glyoxylate and dicarboxylate metabolism	40	(Si)-synthase	ec:2.3.3.1	1	brucella-chr1_1759	map00630	map00630_20140610052624.png
Glyoxylate and dicarboxylate metabolism	40	deformylase	ec:3.5.1.68	2	brucella-chr2_177, brucella-chr2_994	map00630	map00630_20140610052624.png
Glyoxylate and dicarboxylate metabolism	40	deformylase	ec:3.5.1.10	1	brucella-chr2_198	map00630	map00630_20140610052624.png
Glyoxylate and dicarboxylate metabolism	40	reductase	ec:1.1.1.81	1	brucella-chr1_504	map00630	map00630_20140610052624.png
Glyoxylate and dicarboxylate metabolism	40	dehydrogenase	ec:1.2.1.2	3	brucella-chr2_189, brucella-chr2_400, brucella-chr1_187	map00630	map00630_20140610052624.png
Glyoxylate and dicarboxylate metabolism	40	reductase	ec:1.1.1.60	1	brucella-chr2_902	map00630	map00630_20140610052624.png
Glyoxylate and dicarboxylate metabolism	40	dehydrogenase	ec:1.1.1.37	2	brucella-chr2_815, brucella-chr1_1069	map00630	map00630_20140610052624.png
Glyoxylate and dicarboxylate metabolism	40	C-acetyltransferase	ec:2.3.1.9	4	brucella-chr2_308, brucella-chr2_454, brucella-chr2_619, brucella-chr1_1205	map00630	map00630_20140610052624.png
Glyoxylate and dicarboxylate metabolism	40	dehydrogenase	ec:1.1.1.29	1	brucella-chr2_128	map00630	map00630_20140610052624.png
Glyoxylate and dicarboxylate metabolism	40	epimerase	ec:5.1.99.1	1	brucella-chr1_89	map00630	map00630_20140610052624.png
Glyoxylate and dicarboxylate metabolism	40	ligase	ec:6.3.1.2	3	brucella-chr2_336, brucella-chr2_365, brucella-chr1_1896	map00630	map00630_20140610052624.png
Glyoxylate and dicarboxylate metabolism	40	hydratase	ec:4.2.1.3	1	brucella-chr1_746	map00630	map00630_20140610052624.png
Glycosaminoglycan biosynthesis - chondroitin sulfate / dermatan sulfate	4	6-sulfotransferase	ec:2.8.2.17	4	brucella-chr2_502, brucella-chr2_504, brucella-chr1_418, brucella-chr1_1059	map00532	map00532_20140610052626.png
Glycosaminoglycan degradation	7	glucurono-2-sulfatase	ec:3.1.6.18	1	brucella-chr2_443	map00531	map00531_20140610052629.png
Glycosaminoglycan degradation	7	hexosaminidase	ec:3.2.1.52	1	brucella-chr1_35	map00531	map00531_20140610052629.png
Glycosaminoglycan degradation	7	lactase (ambiguous)	ec:3.2.1.23	5	brucella-chr2_563, brucella-chr1_791, brucella-chr1_792, brucella-chr1_793, brucella-chr1_794	map00531	map00531_20140610052629.png
Pentose and glucuronate interconversions	22	xylulokinase (phosphorylating)	ec:2.7.1.17	1	brucella-chr1_335	map00040	map00040_20140610052635.png
Pentose and glucuronate interconversions	22	isomerase	ec:5.3.1.12	1	brucella-chr2_290	map00040	map00040_20140610052635.png
Pentose and glucuronate interconversions	22	isomerase	ec:5.3.1.5	2	brucella-chr1_336, brucella-chr1_338	map00040	map00040_20140610052635.png
Pentose and glucuronate interconversions	22	3-epimerase	ec:5.1.3.1	1	brucella-chr1_62	map00040	map00040_20140610052635.png
Pentose and glucuronate interconversions	22	3-dehydrogenase	ec:1.1.1.125	1	brucella-chr2_130	map00040	map00040_20140610052635.png
Pentose and glucuronate interconversions	22	uridylyltransferase	ec:2.7.7.9	1	brucella-chr2_971	map00040	map00040_20140610052635.png
Pentose and glucuronate interconversions	22	dehydrogenase (NAD+)	ec:1.2.1.3	5	brucella-chr2_96, brucella-chr2_420, brucella-chr2_1067, brucella-chr1_638, brucella-chr1_644	map00040	map00040_20140610052635.png
Pentose and glucuronate interconversions	22	dehydrogenase (cytochrome)	ec:1.1.2.2	1	brucella-chr2_942	map00040	map00040_20140610052635.png
Pentose and glucuronate interconversions	22	reductase	ec:1.1.1.57	1	brucella-chr2_292	map00040	map00040_20140610052635.png
Pentose and glucuronate interconversions	22	2-dehydrogenase	ec:1.1.1.56	1	brucella-chr2_790	map00040	map00040_20140610052635.png
Pentose and glucuronate interconversions	22	1-naphthol glucuronyltransferase	ec:2.4.1.17	1	brucella-chr2_958	map00040	map00040_20140610052635.png
Pentose and glucuronate interconversions	22	3-dehydrogenase	ec:1.1.1.45	1	brucella-chr2_264	map00040	map00040_20140610052635.png
Pentose and glucuronate interconversions	22	6-dehydrogenase	ec:1.1.1.22	1	brucella-chr2_534	map00040	map00040_20140610052635.png
Pentose and glucuronate interconversions	22	2-dehydrogenase	ec:1.1.1.13	1	brucella-chr1_371	map00040	map00040_20140610052635.png
Pentose and glucuronate interconversions	22	4-dehydrogenase	ec:1.1.1.12	1	brucella-chr1_318	map00040	map00040_20140610052635.png
Pentose and glucuronate interconversions	22	D-ribulokinase (phosphorylating)	ec:2.7.1.47	1	brucella-chr2_789	map00040	map00040_20140610052635.png
Pentose and glucuronate interconversions	22	dehydratase	ec:4.2.1.8	1	brucella-chr2_288	map00040	map00040_20140610052635.png
