# Supplementary material for: The Complete Genome of Brucella Suis 019 Provides Insights on Cross-Species Infection
Source: Genes (Basel). 2016 Jan 26;7(2):7. doi: 10.3390/genes7020007 (PMC4773751; doi:10.3390/genes7020007)
Supplement: Supplementary file 1 [file genes-07-00007-s001.zip › suppl/supplementary_file_5.xls]

## Sheet: supplementary_file_5
9 LCBs for chr1
seq0_leftend	seq0_rightend	seq1_leftend	seq1_rightend	seq2_leftend	seq2_rightend	seq3_leftend	seq3_rightend	seq4_leftend	seq4_rightend	seq5_leftend	seq5_rightend	seq6_leftend	seq6_rightend	seq7_leftend	seq7_rightend	seq8_leftend	seq8_rightend	seq9_leftend	seq9_rightend	seq10_leftend	seq10_rightend	seq11_leftend	seq11_rightend	seq12_leftend	seq12_rightend	seq13_leftend	seq13_rightend	seq14_leftend	seq14_rightend	seq15_leftend	seq15_rightend
1	735669	506	741793	506	741799	1	740691	1	739641	1	743879	41	758673	41	758945	41	762786	41	762737	41	763056	41	761583	504	762042	41	761668	473	769956	3	767760
735670	735939	741794	742063	741800	742069	740692	740962	739642	739912	743880	744149	2116393	2116591	2116967	2117165	2124950	2125148	2125382	2125580	2125701	2125899	2121737	2121935	2120228	2120426	2123491	2123689	2138024	2138222	767761	768030
735940	736240	742064	742364	742070	742370	740963	741263	739913	740213	744150	744450	759012	759241	759285	759514	763126	763355	763077	763306	763396	763629	761922	762151	762381	762610	762007	762236	770296	770525	768031	768331
736241	736390	742365	742514	742371	742520	741264	741413	740214	740363	744451	744600	759242	759391	759515	759664	763356	763505	763307	763456	2126271	2126420	762152	762301	762611	762760	762237	762386	770526	770675	768332	768481
736391	1201807	742515	1207899	742521	1207863	741414	1206817	740364	1205745	744601	1212764	759392	1221754	759665	1222088	763506	1225518	763457	1225460	763805	1225773	762302	1223891	762761	1222363	762387	1225632	770676	1236088	768482	1233778
1201808	1399886	1207900	1409911	1207864	1409838	1206818	1408179	1205746	1407100	1212869	1414488	1227956	1421395	1228290	1421560	1231571	1428911	1231513	1428838	1231826	1429153	1230000	1427935	1228472	1426424	1231741	1429721	1236089	1438056	1233779	1431854
1399887	1406035	1409912	1416061	1409839	1415988	1408180	1414329	1407101	1413250	1414489	1420614	1221755	1227955	1222089	1228289	1428912	1435111	1428839	1435038	1429154	1435353	1427936	1434145	1426425	1432636	1429722	1435931	1444121	1444164	1435907	1438027
1406036	2097571	1416062	2107499	1415989	2108353	1414330	2106204	1413251	2105150	1420615	2116230	1427490	2116392	1427682	2116966	1435112	2124949	1435039	2125381	1435354	2125700	1434146	2121736	1432637	2120227	1435932	2123490	1444166	2138023	1438029	2110539
2097572	2097972	2107500	2107783	2108354	2108637	2106205	2106604	2105151	2105550	2116231	2116631	758674	759011	758946	759284	762787	763125	762738	763076	763057	763395	761584	761921	762043	762380	761669	762006	769957	770295	2110542	2110783
7 LCBs for chr2
seq0_leftend	seq0_rightend	seq1_leftend	seq1_rightend	seq2_leftend	seq2_rightend	seq3_leftend	seq3_rightend	seq4_leftend	seq4_rightend	seq5_leftend	seq5_rightend	seq6_leftend	seq6_rightend	seq7_leftend	seq7_rightend	seq8_leftend	seq8_rightend	seq9_leftend	seq9_rightend	seq10_leftend	seq10_rightend	seq11_leftend	seq11_rightend	seq12_leftend	seq12_rightend	seq13_leftend	seq13_rightend	seq14_leftend	seq14_rightend	seq15_leftend	seq15_rightend
1	6491	1	6492	1	6492	1	6492	1	6492	1	6468	1	6326	1	6304	1	6303	1	6303	1	6303	1	6269	1	6270	1	6269	1	6492	1	6492
6492	53287	6493	53288	6493	53288	6493	53260	6493	53294	6469	53271	6770	52655	6747	52654	-6747	-52673	-6747	-52667	-6747	-52668	6613	52755	6614	52754	6613	52753	6493	50389	6493	8976
53537	117492	53538	117497	53538	117495	53510	117470	53544	117505	53521	129230	53126	117075	53125	117043	53127	117035	53121	117036	53122	117038	53216	116313	53214	116310	53214	116311	50390	114308	8977	72867
117493	560179	117498	560154	117496	560175	117471	523424	117506	559602	129231	571660	117076	550739	117044	550913	117036	558321	117037	558338	117039	558318	-396914	-838627	-391628	-834124	-396860	-839416	114309	558846	72868	516510
560180	564132	560155	564107	560176	564128	523425	527377	559603	563555	571661	575613	550740	554691	550914	554865	558322	562273	558339	562290	558319	562270	-392976	-396913	-387690	-391627	-392922	-396859	558847	562799	-516511	-520456
564133	883279	564108	886209	564129	886307	527378	849239	563556	885530	575614	897873	554692	857377	554866	857213	562274	864786	562291	864801	562271	864960	-116314	-392975	-116311	-387689	-116312	-392921	562800	938315	520458	844827
883280	1204433	886210	1207380	886308	1207451	849240	1170489	885531	1206800	897874	1220319	857378	1177787	857214	1176758	864787	1185518	864802	1185615	864961	1185778	838628	1161449	834125	1156948	839417	1162204	938316	1260926	844828	1164220
